# Supplementary material for: Uncovering the glutamate carboxypeptidase II microenvironment using a multi-labeling proteomic approach
Source: Sci Rep. 2025 Nov 27;15:45461. doi: 10.1038/s41598-025-28826-5 (PMC12749419; doi:10.1038/s41598-025-28826-5)
Supplement: Supplementary file 1 — Supplementary Material 1 [file 41598_2025_28826_MOESM1_ESM.xlsx]

## Sheet: Legend
Significant			Proteins significantly changed based on FDR < 0.05 and effect size threshold (S0 = 0.1)
-Log(P-value)			Negative log10 of the t-test p-value
Difference			Log 2 protein fold change
Protein.Group			Uniprot accession number of protein group
Protein.Ids			Uniprot accession number of protein
Protein.Names			Uniprot entry name of protein
Genes			Gene name
First.Protein.Description			Protein name
"Sample name"			Log 2 of protein intensity

## Sheet: GCPII_pulldown
Significant	-Log(P-value)	Difference	Protein.Group	Protein.Ids	Protein.Names	Genes	First.Protein.Description	E1	E2	E3	E4	E5	E6_NC	E7_NC	E8_NC	E9_NC	E10_NC
	0.273026	0.445665	A0A024R4E5;C9J5E5;C9JBS3;C9JEJ8;C9JES8;C9JHN6;C9JHS7;C9JHZ8;C9JIZ1;C9JK79;C9JT62;C9JZI8	C9JIZ1;C9JHN6;C9J5E5;C9JK79;C9JZI8;A0A024R4E5;C9JEJ8;C9JHS7;C9JHZ8;C9JBS3;C9JT62;C9JES8	A0A024R4E5_HUMAN;C9J5E5_HUMAN;C9JBS3_HUMAN;C9JEJ8_HUMAN;C9JES8_HUMAN;C9JHN6_HUMAN;C9JHS7_HUMAN;C9JHZ8_HUMAN;C9JIZ1_HUMAN;C9JK79_HUMAN;C9JT62_HUMAN;C9JZI8_HUMAN	HDLBP	High density lipoprotein binding protein (Vigilin), isoform CRA_a	16.4883	16.8603	14.1468	16.5995	16.4951	16.6382	16.1435	14.298	14.8104	16.4716
	1.41584	-0.486203	A0A024RBG1	A0A024RBG1	NUD4B_HUMAN	NUDT4B	Diphosphoinositol polyphosphate phosphohydrolase NUDT4B	17.1896	18.1602	17.9116	18.2157	17.802	18.3193	18.3905	18.0903	18.5172	18.3928
	0.167788	-0.0441246	A0A024RBG1;Q9NZJ9	Q9NZJ9;A0A024RBG1	NUD4B_HUMAN;NUDT4_HUMAN	NUDT4;NUDT4B	Diphosphoinositol polyphosphate phosphohydrolase NUDT4B	18.6586	18.5604	18.9838	18.982	18.7729	18.612	18.9032	18.9404	18.8463	18.8764
	0.333086	0.1582	A0A087WW66	A0A087WW66	A0A087WW66_HUMAN	PSMD1	26S proteasome non-ATPase regulatory subunit 1	18.5039	19.0624	18.4477	18.3176	18.766	18.9816	18.5404	18.0449	18.2487	18.4911
	0.0709343	-0.0371227	A0A087WWU8	A0A087WWU8;J3KN67	A0A087WWU8_HUMAN	TPM3	Tropomyosin alpha-3 chain	22.1714	22.1973	21.2896	22.1552	22.0614	21.8835	22.2034	22.1903	21.9365	21.8468
	1.0978	-0.272454	A0A087WX69;A0A087WZF0	A0A087WX69;A0A087WZF0	A0A087WX69_HUMAN;A0A087WZF0_HUMAN	PYCR2	Pyrroline-5-carboxylate reductase 2 (Fragment)	17.5734	17.9263	17.7336	17.8148	17.2785	17.8281	18.1003	17.972	17.7038	18.0845
+	3.52963	-0.485414	A0A087WZ13;E9PAU2	A0A087WZ13;E9PAU2	A0A087WZ13_HUMAN;E9PAU2_HUMAN	RAVER1	Ribonucleoprotein PTB-binding 1	19.2025	19.5339	19.3931	19.4581	19.6348	19.8858	20.025	19.8328	19.966	19.9399
	0.675807	-0.828806	A0A087X1Q0	A0A087X1Q0	A0A087X1Q0_HUMAN	INTS7	Integrator complex subunit 7	17.8964	14.5593	16.4401	16.5692	17.5845	17.2485	16.9383	17.9059	17.7225	17.3784
	0.0221174	-0.0103676	A0A087X1X7;E9PJV8;E9PKH7;E9PN56;E9PN71;E9PNC8;E9PPY1;E9PQR8;E9PRL0;E9PRY8	E9PJV8;E9PKH7;E9PRY8;E9PNC8;E9PN56;E9PRL0;E9PPY1;E9PQR8;E9PN71;A0A087X1X7	A0A087X1X7_HUMAN;E9PJV8_HUMAN;E9PKH7_HUMAN;E9PN56_HUMAN;E9PN71_HUMAN;E9PNC8_HUMAN;E9PPY1_HUMAN;E9PQR8_HUMAN;E9PRL0_HUMAN;E9PRY8_HUMAN	EEF1D	Elongation factor 1-delta	18.0547	17.8118	18.4478	18.0388	18.266	18.1096	18.2424	18.4774	18.1011	17.7404
	0.132948	-0.110905	A0A087X249	A0A087X249	A0A087X249_HUMAN	PXMP2	Peroxisomal membrane protein 2 (Fragment)	18.7034	18.5756	17.0551	18.5958	18.5339	18.5616	18.5514	18.2086	18.3206	18.376
	0.0520377	-0.148159	A0A096LNJ1;A0A096LP73	A0A096LNJ1;A0A096LP73	A0A096LNJ1_HUMAN;A0A096LP73_HUMAN	GATD3B	Glutamine amidotransferase-like class 1 domain-containing protein 3B, mitochondrial (Fragment)	18.6501	18.6963	15.0377	17.3503	18.3333	18.6118	18.9277	14.8733	17.9201	18.4756
	0.264421	0.0547127	A0A096LP25	Q6ZSR9;A0A096LP25	A0A096LP25_HUMAN	AAK1	AP2-associated protein kinase 1 (Fragment)	18.1601	18.3678	18.2089	18.2512	18.1012	17.9942	18.1928	18.3427	18.2946	17.9913
	0.0842691	-0.0470142	A0A0A0MRM8;A0A1Y0BRN3	A0A0A0MRM8;A0A1Y0BRN3	A0A0A0MRM8_HUMAN;A0A1Y0BRN3_HUMAN	MYO6	Unconventional myosin-6	19.6621	19.8294	18.891	19.8667	19.7279	19.3913	19.7996	19.8804	19.6969	19.4438
	0.436325	0.43768	A0A0A0MSA7	A0A0A0MSA7	A0A0A0MSA7_HUMAN	EIF4G3	Eukaryotic translation initiation factor 4 gamma 3	15.6393	15.0287	13.2721	15.2848	15.1676	14.4786	13.8119	14.7967	14.2475	14.8694
	0.500209	0.605387	A0A0A0MST8;E9PFN4	A0A0A0MST8;E9PFN4	A0A0A0MST8_HUMAN;E9PFN4_HUMAN	SLC4A7	Anion exchange protein	16.9508	17.0327	17.0015	16.9175	15.9889	16.8459	16.5872	16.7009	16.6718	14.0587
	0.767065	-0.765548	A0A0A6YYJ5	O94854;A0A0A6YYJ5	A0A0A6YYJ5_HUMAN	MACF1	Microtubule-actin cross-linking factor 1, isoforms 1/2/3/5 (Fragment)	13.7781	14.6269	12.9861	13.9635	15.1327	15.4767	14.0084	14.0157	15.2382	15.5761
	1.48553	0.342542	A0A0A6YYJ5;H3BPE1;H3BQK9	H3BQK9;A0A0A6YYJ5;H3BPE1;A0A590UJG2	A0A0A6YYJ5_HUMAN;H3BPE1_HUMAN;H3BQK9_HUMAN	MACF1	Microtubule-actin cross-linking factor 1, isoforms 1/2/3/5 (Fragment)	19.0075	19.0479	18.6401	18.8475	18.8227	18.7641	18.4499	18.2744	18.3427	18.822
	0.201508	-0.213999	A0A0B4J1R6	A0A0B4J1R6	A0A0B4J1R6_HUMAN	TKT	Transketolase	16.2938	16.5109	17.0009	16.7312	17.7491	15.6998	17.475	17.3811	17.3954	17.4045
	1.24649	-0.122675	A0A0B4J2D5	P0DPI2;A0A0B4J2D5;H7C1F6;A0A096LNH5;A0A096LPI6;H7C2G3	GAL3B_HUMAN	GATD3B	Glutamine amidotransferase-like class 1 domain-containing protein 3B, mitochondrial	21.5992	21.6082	21.6695	21.7699	21.5348	21.7732	21.7161	21.6728	21.735	21.8979
	0.733057	-0.418744	A0A0C4DGH8;A0A0C4DGY3;H0YJX0	A0A0C4DGH8;H0YJX0;A0A0C4DGY3	A0A0C4DGH8_HUMAN;A0A0C4DGY3_HUMAN;H0YJX0_HUMAN	TTC8	Tetratricopeptide repeat domain 8 isoform 3	16.3483	15.3904	16.4259	16.5461	16.5962	16.8245	16.9026	16.8563	15.9444	16.8728
	0.400506	-0.207794	A0A0D9SF54	A0A0D9SF54	A0A0D9SF54_HUMAN	SPTAN1	Spectrin alpha chain, non-erythrocytic 1	17.9316	17.3429	16.8701	16.9577	17.3986	17.7482	17.4629	17.8601	17.368	17.1008
	0.0377536	0.0136879	A0A0G2JH50;A0A0G2JIF0;A2BF26;Q5RIP0	P01893;A0A1W2PR11;A0A140T9U0;A0A140T912;A0A1W2PRX1;A0A1W2PNZ7;A0A1W2PP77;A0A140T9M0;A0A140T930;Q5QT33;A0A1W2PRZ0;Q53YP1;A0A140T9J9;A0A140T962;A0A140T9B3;O78179;A0A140T9W2;A0A140T937;A2BF26;A0A0G2JPT2;A0A0G2JIF0;A0A1W2PS56;Q5RIP0;A0A0G2JH50	A0A0G2JH50_HUMAN;A0A0G2JIF0_HUMAN;A2BF26_HUMAN;Q5RIP0_HUMAN	HLA-C	HLA class I histocompatibility antigen, C alpha chain	19.0238	18.8458	18.8722	19.0647	18.9906	18.8911	19.3333	18.6845	18.7349	19.0848
	0.944376	-0.375952	A0A0J9YWM6	A0A0J9YWM6	A0A0J9YWM6_HUMAN	ALDH7A1	Alpha-aminoadipic semialdehyde dehydrogenase (Fragment)	15.8752	16.4443	15.84	16.2841	15.7101	16.7057	15.9332	16.125	16.6146	16.6549
	0.598529	-0.16848	A0A0J9YXC7	P48059;A0A0J9YXC7;A0A0M3HER1	A0A0J9YXC7_HUMAN	LIMS4	LIM and senescent cell antigen-like-containing domain protein	20.7049	20.7587	20.2976	20.6858	20.8943	21.0605	21.0388	20.6368	20.8184	20.6293
	0.442146	-1.2227	A0A0U1RQD7	A0A0U1RQD7	A0A0U1RQD7_HUMAN	BAG1	BAG family molecular chaperone regulator 1 (Fragment)	16.8773	14.9549	19.0755	14.8273	16.2263	15.407	19.5167	19.3535	18.8192	14.9783
	0.765286	-0.876292	A0A140T905;A2ABJ5	A0A140T905;A2ABJ5	A0A140T905_HUMAN;A2ABJ5_HUMAN	FLOT1	Flotillin (Fragment)	17.9906	14.8998	17.8105	17.3546	16.5727	17.4364	17.5104	18.3059	17.8848	17.8721
	1.87251	0.55281	A0A140T913;A0A140T9I0;A0A140T9X5;Q53Z42	A0A140T933;A0A140T955;A0A1W2PRT9;A0A140T913;A0A140T9X5;Q53Z42;A0A1W2PPQ2;A0A140T9I0	A0A140T913_HUMAN;A0A140T9I0_HUMAN;A0A140T9X5_HUMAN;Q53Z42_HUMAN	HLA-A	HLA class I histocompatibility antigen, A alpha chain	20.4794	20.4626	20.0828	20.4277	20.5422	20.1639	19.8653	19.261	19.915	20.0255
	0.176089	-0.283492	A0A140TA02;A0A1W2PNR7;S6AU73	A0A1W2PNR7;A0A140TA02;S6AU73	A0A140TA02_HUMAN;A0A1W2PNR7_HUMAN;S6AU73_HUMAN	HLA-B	HLA class I histocompatibility antigen, B alpha chain	18.3339	18.5005	17.707	17.0691	15.1939	17.958	17.7991	16.8053	17.8345	17.8248
	0.0876203	-0.0880508	A0A1B0GU97;A0A1B0GW37	A0A1B0GW37;A0A1B0GU97	A0A1B0GU97_HUMAN;A0A1B0GW37_HUMAN	NFIB	Nuclear factor 1	16.9528	16.6609	16.1206	16.4389	15.8937	17.3026	16.228	17.0139	15.4858	16.4769
	1.64825	0.0997379	A0A1B0GWI9	A0A1B0GWI9	A0A1B0GWI9_HUMAN	NFIB	Nuclear factor 1 (Fragment)	21.5642	21.5869	21.5769	21.483	21.5738	21.4461	21.474	21.5346	21.4793	21.3522
	0.237606	-0.246721	A0A1W2PQ55	A0A1W2PQ55	A0A1W2PQ55_HUMAN	HADH	Hydroxyacyl-coenzyme A dehydrogenase, mitochondrial (Fragment)	16.3284	15.1378	15.0187	15.9268	16.8676	16.4461	15.3171	16.7396	15.9538	16.0563
	0.0398353	-0.0259151	A0A2R8Y566	A0A2R8Y566	A0A2R8Y566_HUMAN	RELCH	RAB11-binding protein RELCH	17.0133	16.3307	16.8496	16.9079	16.9082	17.0941	17.322	16.175	16.7404	16.8078
+	2.60962	-0.826386	A0A2R8Y602;A0A2R8YDH5;F5H7A5	A0A2R8YDH5;A0A2R8Y602;F5H7A5	A0A2R8Y602_HUMAN;A0A2R8YDH5_HUMAN;F5H7A5_HUMAN	CLPB	Caseinolytic peptidase B protein homolog (Fragment)	19.7162	19.7458	19.945	19.5771	18.9862	20.0443	20.5842	20.4885	20.5586	20.4267
	0.443419	-0.0982319	A0A2R8Y7C0	P69905;A0A2R8Y7C0	A0A2R8Y7C0_HUMAN	HBA2	Hemoglobin subunit alpha (Fragment)	26.2592	25.9623	26.3714	25.9969	26.424	26.2763	26.3002	26.4315	26.2265	26.2707
	0.622137	-0.0927006	A0A2R8Y7C0;G3V1N2	P02008;P69905;A0A2R8Y7C0;G3V1N2	A0A2R8Y7C0_HUMAN;G3V1N2_HUMAN	HBA2	Hemoglobin subunit alpha (Fragment)	25.0522	24.8404	24.9522	24.8128	25.1521	25.0938	25.0185	25.0987	24.9343	25.1279
	0.125138	0.156764	A0A2R8Y8D3	A0A2R8Y8D3	A0A2R8Y8D3_HUMAN	TWNK	Twinkle protein, mitochondrial (Fragment)	18.2157	18.2127	18.6299	17.7216	17.1003	17.4454	18.3713	18.2052	18.628	16.4464
	0.247928	0.0850574	A0A2R8YG42;B1ALK7	A0A2R8YG42;B1ALK7	A0A2R8YG42_HUMAN;B1ALK7_HUMAN	ARHGEF7	Rho guanine nucleotide exchange factor 7	18.1017	18.3158	17.8801	17.6758	17.7357	18.0739	17.6829	17.9972	17.7135	17.8162
	2.12831	-0.485629	A0A384N5Y3;F5H2F4;V9GY75;V9GYY3;V9GZ78	V9GY75;V9GYY3;F5H2F4;V9GZ78;A0A384N5Y3	A0A384N5Y3_HUMAN;F5H2F4_HUMAN;V9GY75_HUMAN;V9GYY3_HUMAN;V9GZ78_HUMAN	MTHFD1	C-1-tetrahydrofolate synthase, cytoplasmic	19.7572	20.0249	19.7161	19.6192	19.3359	20.3529	20.3535	20.018	20.1745	19.9826
	1.30423	-1.51575	A0A3B3IS58	A0A3B3IS58	A0A3B3IS58_HUMAN	KRT17	Keratin, type I cytoskeletal 17 (Fragment)	14.8197	16.8862	16.1731	16.4272	18.4745	17.9224	18.6169	17.0658	18.1321	18.6223
	0.129236	-0.150266	A0A3B3ITJ4	A0A3B3ITJ4	A0A3B3ITJ4_HUMAN	HNRNPL	Heterogeneous nuclear ribonucleoprotein L (Fragment)	17.7072	17.8186	17.5184	15.4913	17.4704	17.456	17.1109	17.1419	17.533	17.5154
	0.233251	-0.0373135	A0A3B3IUC1	A0A3B3IUC1;H0Y9L1	A0A3B3IUC1_HUMAN	NEDD4	E3 ubiquitin-protein ligase NEDD4	18.7481	19.0796	19.0172	19.0247	18.9806	19.0377	19.0218	18.9045	18.9827	19.0902
	0.501116	0.507225	A0A494C0R8;I3L2B0	A0A494C0R8;I3L2B0	A0A494C0R8_HUMAN;I3L2B0_HUMAN	CLUH	Clustered mitochondria protein homolog	18.6609	17.8397	18.5565	17.9301	19.0618	16.2902	18.2986	17.97	18.4662	18.4877
	1.26009	-0.322516	A0A499FIX8;H7BXI1	H7BXI1;A0A499FIX8	A0A499FIX8_HUMAN;H7BXI1_HUMAN	ESYT2	Extended synaptotagmin-2	18.5153	18.827	18.5326	18.7557	18.342	18.6439	19.226	18.7294	19.1377	18.8482
	0.470631	0.346667	A0A5F9ZGX0	A0A5F9ZGX0	A0A5F9ZGX0_HUMAN	MACF1	Microtubule-actin cross-linking factor 1, isoforms 1/2/3/5 (Fragment)	16.6197	16.9722	16.5731	16.5633	16.9032	16.817	16.7954	16.5044	15.0823	16.6991
	0.494844	-0.51726	A0A669KAV7;A0A669KBH9;M0QXA7	A0A669KBH9;A0A669KAV7;M0QXA7	A0A669KAV7_HUMAN;A0A669KBH9_HUMAN;M0QXA7_HUMAN	WIZ	Protein Wiz	14.742	15.3767	13.9787	14.3229	15.592	14.0958	15.082	16.1268	16.1344	15.1596
	1.10125	-1.01123	A0A6Q8PFM2	A0A6Q8PFM2	A0A6Q8PFM2_HUMAN	TRIM2	Tripartite motif-containing protein 2	16.6349	14.7401	14.935	16.6153	16.9807	16.9405	16.6895	17.2995	16.5659	17.4667
	0.130131	-0.253762	A0A6Q8PHK0	A0A6Q8PHK0	A0A6Q8PHK0_HUMAN	TRIP12	E3 ubiquitin-protein ligase TRIP12	16.807	14.3787	16.1476	16.0629	16.8129	15.3843	17.3693	17.4507	14.4408	16.833
	0.183431	0.0952637	A0AVF1	A0AVF1;B7Z2T3;B7Z6R6	IFT56_HUMAN	TTC26	Intraflagellar transport protein 56	17.5972	17.8536	16.9472	17.3023	17.8591	17.6613	17.5666	17.4419	17.3899	17.0235
	1.55644	-0.0827412	A0AVT1	A0AVT1	UBA6_HUMAN	UBA6	Ubiquitin-like modifier-activating enzyme 6	18.9813	19.0314	19.029	18.9893	19.0548	19.1969	19.0438	19.0544	19.0856	19.1188
	1.97521	-0.257034	A0FGR8	A0FGR8;H7BXI1;A0A499FIX8;A0A087WXU3	ESYT2_HUMAN	ESYT2	Extended synaptotagmin-2	19.6613	19.9042	19.6053	19.7034	19.6437	19.9751	20.1767	19.8768	19.896	19.8785
	1.2461	-0.529996	A0JNW5	A0JNW5;H0YHT7;A0A0C4DGH6	UH1BL_HUMAN	UHRF1BP1L	UHRF1-binding protein 1-like	16.7364	16.7156	16.8997	16.2763	15.9969	16.5825	16.8112	17.0239	17.499	17.3583
	1.51655	0.298085	A0MZ66	A0MZ66	SHOT1_HUMAN	SHTN1	Shootin-1	17.728	17.9762	18.0045	17.5861	18.0608	17.5334	17.5279	17.3626	17.7227	17.7186
	0.597012	-0.721452	A0PJW6	A0PJW6	TM223_HUMAN	TMEM223	Transmembrane protein 223	15.9656	16.17	16.1811	13.9492	15.4177	16.6382	16.9721	16.2665	16.7224	14.6917
	0.260601	-0.177553	A0PK00	A0PK00	T120B_HUMAN	TMEM120B	Transmembrane protein 120B	15.1142	15.7695	15.3165	15.2484	15.0625	14.9507	16.3506	14.985	15.5465	15.566
	1.55989	-0.650055	A1A4S6	A1A4S6;H0Y8W5	RHG10_HUMAN	ARHGAP10	Rho GTPase-activating protein 10	16.0104	15.8926	15.3521	15.4099	14.739	16.3877	16.2558	15.9695	15.9334	16.1078
	0.825808	0.125407	A1KZ92	A1KZ92;H0YAV0;K4DIA6	PXDNL_HUMAN	PXDNL	Peroxidasin-like protein	18.0173	18.0409	18.1644	18.1284	17.9741	17.9307	17.7113	17.8831	18.0906	18.0823
	1.76063	-0.349629	A1L0T0	A1L0T0;E9PJS0;M0R026;M0R1B5	HACL2_HUMAN	ILVBL	2-hydroxyacyl-CoA lyase 2	19.5317	19.6616	19.1965	19.4731	19.4919	19.8469	20.0627	19.5106	19.8142	19.8687
	0.00482436	-0.00301018	A1L170	A1L170	CA226_HUMAN	C1orf226	Uncharacterized protein C1orf226	16.5254	16.8259	16.6572	16.6301	16.2312	16.4512	16.8233	16.5702	17.0731	15.967
	0.219212	0.0244175	A1X283	A1X283;A0A1B0GUF2;G3V144	SPD2B_HUMAN	SH3PXD2B	SH3 and PX domain-containing protein 2B	17.3573	17.5072	17.3894	17.4547	17.4947	17.3724	17.5456	17.4184	17.3966	17.3481
	1.18386	-0.336083	A1X283;Q5TCZ1	A1X283;Q5TCZ1;H0Y507;A0A1B0GUF2;G3V144	SPD2A_HUMAN;SPD2B_HUMAN	SH3PXD2A;SH3PXD2B	SH3 and PX domain-containing protein 2B	17.6606	17.5836	17.5485	17.7262	18.2152	18.2039	18.1438	17.6818	18.1901	18.1949
	2.28436	0.691354	A2A2Y4	A2A2Y4	FRMD3_HUMAN	FRMD3	FERM domain-containing protein 3	16.8657	16.8711	16.8287	16.8947	16.4946	15.6254	16.2828	15.9529	16.025	16.612
	1.25358	0.0636494	A2RRP1	A2RRP1;H7C007;H0Y5G7	NBAS_HUMAN	NBAS	Neuroblastoma-amplified sequence	20.8258	20.7655	20.8533	20.7828	20.7993	20.7159	20.7	20.694	20.7959	20.8027
	0.279151	-0.353545	A2RUR9	A2RUR9;C9JT67	C144A_HUMAN	CCDC144A	Coiled-coil domain-containing protein 144A	18.6214	18.3446	18.1023	17.913	15.9468	19.0543	18.0018	18.1561	17.7097	17.7739
	4.89152	-0.264894	A3KMH1	A3KMH1	VWA8_HUMAN	VWA8	von Willebrand factor A domain-containing protein 8	19.4494	19.5271	19.4789	19.4351	19.5169	19.762	19.808	19.6757	19.7501	19.736
	1.18429	0.305736	A3KN83	A3KN83	SBNO1_HUMAN	SBNO1	Protein strawberry notch homolog 1	17.2412	17.1406	17.4824	17.412	17.2982	17.1252	17.2248	17.2987	16.7107	16.6863
	0.0963125	0.100884	A3KN83;Q9Y2G9	Q9Y2G9;A3KN83;K7ES28	SBNO1_HUMAN;SBNO2_HUMAN	SBNO1;SBNO2	Protein strawberry notch homolog 1	15.9774	16.1842	15.5726	16.3989	15.8922	16.5287	16.3472	14.5194	15.8912	16.2345
	0.691002	-0.0372704	A4D1E9	A4D1E9	GTPBA_HUMAN	GTPBP10	GTP-binding protein 10	20.898	20.9191	20.9324	20.94	20.9193	20.9146	20.9001	21.0098	20.9401	21.0304
	0.851247	0.105942	A4D1P6	A4D1P6;C9J1X0	WDR91_HUMAN	WDR91	WD repeat-containing protein 91	20.2642	20.1474	19.9743	19.9894	20.2195	20.0771	19.9456	19.9527	20.0445	20.0454
	0.552498	0.464469	A5D8V6	A5D8V6;F5H4Q5	VP37C_HUMAN	VPS37C	Vacuolar protein sorting-associated protein 37C	15.6566	15.303	16.0757	15.9126	14.2675	14.3254	14.9628	14.5836	15.5151	15.5061
	0.0940815	0.0614693	A5PLL7	A5PLL7;Q5TGE2	PDES1_HUMAN	PEDS1	Plasmanylethanolamine desaturase	17.1615	16.6014	16.3387	16.7613	17.1779	17.1526	16.4495	17.0653	16.2246	16.8414
	0.20077	0.0572311	A5PLN9	A5PLN9;D6RB83	TPC13_HUMAN	TRAPPC13	Trafficking protein particle complex subunit 13	18.286	18.5623	18.3295	18.3035	18.5255	18.5246	18.3687	18.0953	18.1475	18.5846
	4.05364	0.126065	A5YKK6	A5YKK6;H3BMZ2	CNOT1_HUMAN	CNOT1	CCR4-NOT transcription complex subunit 1	20.0121	20.0251	20.0188	20.0127	20.0331	19.9431	19.8443	19.9094	19.9038	19.8709
	0.594743	-0.0833076	A6NCE7;Q9GZQ8	Q9H492;A6NCE7;Q9GZQ8;H3BTL1	MLP3B_HUMAN;MP3B2_HUMAN	MAP1LC3B;MAP1LC3B2	Microtubule-associated proteins 1A/1B light chain 3 beta 2	18.5181	18.3376	18.669	18.4049	18.6357	18.5782	18.5412	18.5788	18.6759	18.6077
	0.748411	-1.426	A6NCW0;A8MUK1;C9J2P7;C9JJH3;C9JLJ4;C9JPN9;C9JVI0;D6R901;D6R9N7;D6RA61;D6RBQ6;D6RCP7;D6RJB6;Q0WX57;Q7RTZ2	D6RCP7;D6R9N7;D6RJB6;C9JJH3;C9JLJ4;A8MUK1;D6RBQ6;Q0WX57;C9J2P7;A6NCW0;D6RA61;D6R901;Q7RTZ2;C9JPN9;C9JVI0	U17L1_HUMAN;U17L3_HUMAN;U17L5_HUMAN;U17LA_HUMAN;U17LB_HUMAN;U17LD_HUMAN;U17LF_HUMAN;U17LH_HUMAN;U17LI_HUMAN;U17LJ_HUMAN;U17LK_HUMAN;U17LL_HUMAN;U17LM_HUMAN;U17LO_HUMAN;UL17C_HUMAN	USP17L1;USP17L10;USP17L11;USP17L12;USP17L13;USP17L15;USP17L17;USP17L18;USP17L19;USP17L20;USP17L21;USP17L22;USP17L24;USP17L3;USP17L5	Ubiquitin carboxyl-terminal hydrolase 17-like protein 3	16.9796	15.9912	15.4481	14.0209	14.4737	14.1419	18.0942	18.3598	15.7476	17.7001
+	3.81958	2.05628	A6NDG6	A6NDG6;H3BV17	PGP_HUMAN	PGP	Glycerol-3-phosphate phosphatase	15.9559	16.9159	17.1051	17.0783	17.2298	14.2703	14.4772	15.4196	14.8236	15.0129
	0.13893	-0.131889	A6NDR6;A8K0S8;O00470;O14770;Q99687	O00470;A6NDR6;O14770;Q99687;A8K0S8;E9PDC4;H3BLU4;H0YMX5;H0YNA8;U3KQV2;U3KPR8;H0YNY8;U3KQ95;U3KQI2;H0YKE5;H0YKN2;F5GYS8	ME3L1_HUMAN;ME3L2_HUMAN;MEIS1_HUMAN;MEIS2_HUMAN;MEIS3_HUMAN	MEIS1;MEIS2;MEIS3;MEIS3P1;MEIS3P2	Putative homeobox protein Meis3-like 1	15.7725	15.3965	16.9297	15.2704	16.3376	15.6674	16.4965	16.433	15.5759	16.1932
	0.397062	0.276257	A6NDU8	A6NDU8;A0A0C4DGW6	CE051_HUMAN	C5orf51	UPF0600 protein C5orf51	16.2653	16.6315	17.0429	16.3182	17.776	16.1085	16.4389	16.8026	16.865	16.4377
	1.41121	-0.600644	A6NFQ2	A6NFQ2;A0A1B0GVM2	TCAF2_HUMAN	TCAF2	TRPM8 channel-associated factor 2	16.6194	16.5753	15.4514	16.6322	16.1728	16.866	16.7145	17.1751	16.9978	16.7009
+	2.73969	-0.541759	A6NHL2	A6NHL2	TBAL3_HUMAN	TUBAL3	Tubulin alpha chain-like 3	19.5892	19.495	19.4435	19.7604	19.9147	20.3447	20.356	20.1212	20.1684	19.9212
	0.209028	0.0123001	A6NHR9	A6NHR9;J3KTL8	SMHD1_HUMAN	SMCHD1	Structural maintenance of chromosomes flexible hinge domain-containing protein 1	19.7032	19.7365	19.7379	19.6735	19.6242	19.7121	19.6604	19.698	19.6596	19.6838
	1.0783	-0.688451	A6NJ78	A6NJ78	MET15_HUMAN	METTL15	12S rRNA N4-methylcytidine (m4C) methyltransferase	14.3031	13.7799	14.5052	15.0165	14.9249	15.3103	15.5753	14.8541	15.8695	14.3626
	0.0263037	-0.00643921	A6NKT7	Q7Z3J3;A6NKT7;J3KNE0	RGPD3_HUMAN	RGPD3	RanBP2-like and GRIP domain-containing protein 3	18.0152	18.0376	17.897	17.8044	17.8397	18.1067	17.8175	17.8391	18.0863	17.7764
	0.707127	-0.646514	A6ZKI3	A6ZKI3;Q9BWD3	RTL8C_HUMAN	RTL8C	Retrotransposon Gag-like protein 8C	16.6062	16.6411	17.0018	14.5662	16.4346	16.5904	17.4274	17.0456	16.8199	16.5992
	1.2055	-0.577345	A7E2V4	A7E2V4;H7C453;S4R3U7;H7BZ52;S4R393;S4R3H3;S4R3B3;S4R410;H0YCW2	ZSWM8_HUMAN	ZSWIM8	Zinc finger SWIM domain-containing protein 8	15.944	15.4238	16.1554	15.9905	16.7282	16.7788	16.0453	17.0504	16.6694	16.5847
	0.162175	-0.0514984	B1AK88	B1AK88	B1AK88_HUMAN	CAPZB	F-actin-capping protein subunit beta	20.8714	20.8351	20.4305	20.9133	21.0132	20.5904	20.9278	20.9471	20.8497	21.0059
+	2.06105	-0.879835	B4E0E3	B4E0E3	B4E0E3_HUMAN	TMEM134	Transmembrane protein 134	15.8472	15.7502	16.2929	16.6014	15.2792	17.0172	16.6158	17.0598	16.9707	16.5066
	0.0377533	0.035845	B7Z2R7	B7Z2R7	B7Z2R7_HUMAN	ACBD5	Acyl-CoA-binding domain-containing protein 5	15.3714	15.7786	16.0625	15.4323	15.8461	14.7189	15.1587	16.2711	16.0401	16.1228
	0.0512464	-0.0268978	B7Z4L1;B7Z4U3;E7EPD9;E7EPW5;E9PCV1;G3XAH9;H7BXS2	E7EPD9;B7Z4U3;B7Z4L1;H7BXS2;E7EPW5;G3XAH9;E9PCV1	B7Z4L1_HUMAN;B7Z4U3_HUMAN;E7EPD9_HUMAN;E7EPW5_HUMAN;E9PCV1_HUMAN;G3XAH9_HUMAN;H7BXS2_HUMAN	ST7	Suppression of tumorigenicity 7, isoform CRA_d	16.9345	17.5797	17.0753	17.5224	17.3328	17.4765	17.3082	16.7922	17.5794	17.4228
	0.63731	0.815004	B7Z4M1	B7Z4M1	B7Z4M1_HUMAN	RTN3	Reticulon	18.5833	18.6962	16.7795	18.4579	18.4841	18.5739	18.291	16.1651	16.1656	17.7304
	1.21249	0.175228	B7Z645	H0YAA0;B7Z645	B7Z645_HUMAN	SYNCRIP	Heterogeneous nuclear ribonucleoprotein Q	19.5522	19.5479	19.6438	19.58	19.4676	19.6224	19.2775	19.4728	19.1934	19.349
	1.19748	-0.157853	B7ZAQ6;P0CG08	B7ZAQ6;P0CG08	GPHRA_HUMAN;GPHRB_HUMAN	GPR89A;GPR89B	Golgi pH regulator A	21.725	21.8769	21.7433	21.8629	21.6272	21.7611	22.1061	21.9346	21.8652	21.9575
	0.46991	0.643754	B7ZC06;H0Y7B8	H0Y7B8;B7ZC06	B7ZC06_HUMAN;H0Y7B8_HUMAN	GOLGA2	Golgin subfamily A member 2 (Fragment)	17.8389	16.906	17.862	16.466	17.684	17.9549	17.4041	16.3684	17.1259	14.6849
	0.378776	0.0717812	B7ZW38;O60812;P0DMR1	O60812;B7ZW38;P0DMR1;A0A0G2JPF8	HNRC1_HUMAN;HNRC3_HUMAN;HNRC4_HUMAN	HNRNPCL1;HNRNPCL3;HNRNPCL4	Heterogeneous nuclear ribonucleoprotein C-like 3	19.5157	19.5032	19.6585	19.5811	19.4897	19.3716	19.4233	19.6844	19.6334	19.2766
	0.0488571	-0.0117512	B8ZZA8	B8ZZA8;B8ZZC5	B8ZZA8_HUMAN	GLS	Glutaminase	20.7117	20.365	20.6847	20.5548	20.5784	20.6734	20.5587	20.4925	20.7743	20.4545
	0.164177	-0.194324	B8ZZQ9	B8ZZQ9	B8ZZQ9_HUMAN	CATSPER2	Cation channel sperm-associated protein 2 (Fragment)	17.6904	18.3469	16.2056	16.958	18.2127	16.9719	17.9039	18.3053	17.8118	17.3924
	0.241029	0.263846	C4AMC7;Q6VEQ5;Q9NQA3	C4AMC7;A8K0Z3;Q6VEQ5;A8MWX3;Q9NQA3	WASH2_HUMAN;WASH3_HUMAN;WASH6_HUMAN	WASH2P;WASH3P;WASH6P	Putative WAS protein family homolog 3	15.6967	14.8428	15.4811	14.7515	16.0878	16.1814	14.827	15.0943	13.9358	15.5022
	2.306	-0.400224	C9J0J7;G5E9Q6	G5E9Q6;C9J0J7	C9J0J7_HUMAN;G5E9Q6_HUMAN	PFN2	Profilin	20.5586	20.332	20.7864	20.4991	20.243	20.7275	20.9179	20.978	20.9421	20.8546
	1.66433	-0.232503	C9J406	C9J406	C9J406_HUMAN	IMMT	MICOS complex subunit MIC60	18.7626	18.8272	18.7438	18.9357	18.9098	18.9269	19.2762	19.0175	19.1989	18.922
+	2.15793	-1.73908	C9JA93	C9JA93	C9JA93_HUMAN	TBC1D15	TBC1 domain family member 15 (Fragment)	13.2703	15.8631	14.1293	13.5061	14.8332	16.4681	15.9132	15.9904	15.9291	15.9963
	0.764434	-0.359695	C9JI87	C9JI87	C9JI87_HUMAN	VDAC1	Voltage-dependent anion-selective channel protein 1 (Fragment)	18.3061	18.1157	17.6339	17.1053	18.2719	18.3765	18.0543	18.4016	18.1085	18.2906
	1.60814	0.382917	C9JLW8	C9JLW8;I3L2L5;I3L4Q0	MCRI1_HUMAN	MCRIP1	Mapk-regulated corepressor-interacting protein 1	17.9912	18.1861	17.7563	17.9058	17.9445	17.8915	17.6085	17.5889	17.6332	17.147
	0.730971	1.0249	C9JNP8	H7C045;C9JNP8	C9JNP8_HUMAN	PARL	Presenilins-associated rhomboid-like protein, mitochondrial	17.5117	17.1704	16.7827	16.7724	17.2277	17.1615	18.0271	14.2278	14.9751	15.949
	1.37439	-0.922513	C9JWG0	C9JWG0	C9JWG0_HUMAN	UGP2	UTP--glucose-1-phosphate uridylyltransferase (Fragment)	15.1189	14.1777	13.9017	15.3908	14.6619	16.2692	15.2895	15.839	14.7323	15.7338
	2.6019	0.423516	C9JYN0	C9JYN0	C9JYN0_HUMAN	SYPL1	Synaptophysin-like protein 1	18.5996	18.8714	18.7998	18.6422	18.6552	18.4637	18.1313	18.5186	18.1623	18.1747
	0.0438854	0.0690228	C9K0I9	C9K0I9	C9K0I9_HUMAN	MYO1B	Unconventional myosin-Ib (Fragment)	16.6917	17.0639	15.9515	17.2772	17.3226	16.5409	18.5713	16.8106	15.557	16.482
	0.183582	-0.0203018	D6R9P3;D6RBZ0;D6RD18	D6RD18;D6RBZ0;D6R9P3	D6R9P3_HUMAN;D6RBZ0_HUMAN;D6RD18_HUMAN	HNRNPAB	Heterogeneous nuclear ribonucleoprotein A/B	22.2755	22.1585	22.363	22.3613	22.3397	22.2813	22.3631	22.2752	22.3063	22.3737
	0.427001	-0.128217	D6RDK1;D6RDK6;D6RI08;D6RIV2	D6RI08;D6RDK1;D6RIV2;D6RDK6	D6RDK1_HUMAN;D6RDK6_HUMAN;D6RI08_HUMAN;D6RIV2_HUMAN	OCIAD1	OCIA domain-containing protein 1 (Fragment)	18.5932	18.6551	18.4335	18.0763	18.6609	18.82	18.3943	18.776	18.5204	18.5494
	0.182131	0.467448	D6RF23	D6RF23	D6RF23_HUMAN	RACK1	Receptor of-activated protein C kinase 1	16.9413	18.6195	14.3822	14.861	17.4002	17.9382	16.928	14.9327	15.4478	14.6203
	0.375071	-0.754697	D6RF44	D6RF44	D6RF44_HUMAN	HNRNPD	Heterogeneous nuclear ribonucleoprotein D0 (Fragment)	18.2899	14.5361	17.3361	14.8682	17.505	18.3424	17.7179	17.3455	17.3873	15.5156
	0.678504	1.49889	D6RHH4	D6RHH4	D6RHH4_HUMAN	RACK1	Receptor of-activated protein C kinase 1	18.5017	18.8318	15.4778	17.4197	18.5816	14.7632	16.0787	13.8922	18.6854	17.8985
	0.237419	-0.703175	E5RI98	E5RI98	E5RI98_HUMAN	NPM1	Nucleophosmin (Fragment)	18.2766	18.7435	14.4815	15.4388	18.7479	18.7756	18.4828	19.1265	14.6621	18.1572
	0.202897	0.144023	E7ETB9;F6QMI7;Q5T0V7	F6QMI7;Q5T0V7;E7ETB9	E7ETB9_HUMAN;F6QMI7_HUMAN;Q5T0V7_HUMAN	DST	Dystonin (Fragment)	18.5209	18.6603	17.2664	18.6003	18.3488	18.3856	18.3865	17.7695	18.1586	17.9764
	0.0928169	-0.0900154	E7EUA0	E7EUA0	E7EUA0_HUMAN	NEXN	Nexilin (Fragment)	18.851	18.7375	16.9657	18.2932	18.215	18.1646	18.5173	18.6715	18.1563	18.0028
	0.012024	0.0167805	E7EUY3	E7EUY3	E7EUY3_HUMAN	PCCB	Propionyl-CoA carboxylase beta chain, mitochondrial	15.212	16.0103	15.7767	15.6585	16.3201	16.6021	15.3599	14.2544	16.4628	16.2144
	0.0546068	-0.0176411	E7EVA0	E7EVA0	E7EVA0_HUMAN	MAP4	Microtubule-associated protein	16.5155	16.5775	16.8383	16.2722	16.3712	16.3341	16.6389	16.528	16.4787	16.6831
	0.269406	-0.0745575	E9PAV3;Q13765	E9PAV3;Q13765;F8VZJ2;F8VNW4;F8W0W4;F8W1N5;H0YHX9	NACAM_HUMAN;NACA_HUMAN	NACA	Nascent polypeptide-associated complex subunit alpha, muscle-specific form	19.8573	19.368	19.6023	19.3722	19.3933	19.5388	19.4861	19.7676	19.442	19.7313
	0.293591	0.119057	E9PDU6	E9PDU6	E9PDU6_HUMAN	CNN3	Calponin (Fragment)	18.8098	18.8292	18.3803	18.1312	18.6124	18.684	18.0729	18.6319	18.4273	18.3515
	0.0551843	0.0126072	E9PGC5;H0Y6P5;Q5TG12	H0Y6P5;E9PGC5;Q5TG12	E9PGC5_HUMAN;H0Y6P5_HUMAN;Q5TG12_HUMAN	PTPRK	Protein-tyrosine-phosphatase	19.8405	19.6717	19.884	19.8192	19.9726	19.7838	19.5887	19.9163	19.9396	19.8965
	1.12715	-0.176846	E9PIE4	E9PIE4	E9PIE4_HUMAN	MTCH2	Mitochondrial carrier homolog 2 (Fragment)	18.053	17.8179	18.0419	17.9716	17.7233	17.9112	18.1667	18.0241	18.2148	18.1752
	0.379461	0.600611	E9PJ10;E9PK58;E9PLU6;E9PMP7;E9PMS6	E9PMS6;E9PMP7;E9PLU6;E9PK58;E9PJ10	E9PJ10_HUMAN;E9PK58_HUMAN;E9PLU6_HUMAN;E9PMP7_HUMAN;E9PMS6_HUMAN	LMO7	LIM domain only protein 7 (Fragment)	16.4114	16.9756	14.0864	16.744	15.7729	15.9878	16.3925	14.0444	14.4802	16.0822
	0.214942	0.0888062	E9PK54	E9PK54	E9PK54_HUMAN	HSPA8	Heat shock cognate 71 kDa protein (Fragment)	19.9554	20.1541	19.5774	19.5049	20.0938	20.1046	19.7488	19.7007	19.8071	19.4803
	0.323356	0.165629	E9PKU7;E9PNH1	E9PNH1;E9PKU7	E9PKU7_HUMAN;E9PNH1_HUMAN	GANAB	Neutral alpha-glucosidase AB	18.2304	17.9467	17.7632	17.7471	17.8621	18.3606	17.5115	17.1454	17.7966	17.9071
	0.313178	1.08254	E9PL71;E9PN91	E9PL71;E9PN91	E9PL71_HUMAN;E9PN91_HUMAN	EEF1D	Elongation factor 1-delta (Fragment)	19.3405	17.3733	14.1203	17.2216	20.4657	19.659	18.2412	14.1374	15.7716	15.2997
	1.24863	-0.144305	E9PLP0	E9PLP0	E9PLP0_HUMAN	CARS1	Cysteine--tRNA ligase, cytoplasmic	19.2337	19.1099	19.399	19.358	19.212	19.4213	19.3498	19.5213	19.2992	19.4425
	0.152715	0.0712811	E9PLY5	E9PLY5	E9PLY5_HUMAN	MACF1	Microtubule-actin cross-linking factor 1, isoforms 1/2/3/5 (Fragment)	18.9668	18.4189	18.164	18.4794	18.5969	18.4244	18.5295	18.07	18.4015	18.8442
	0.612831	0.368027	E9PMH2	E9PMH2	E9PMH2_HUMAN	AIP	Peptidylprolyl isomerase (Fragment)	17.9677	17.8229	17.0188	17.8836	17.585	17.8654	17.3821	17.2281	16.4381	17.5243
	0.394783	-0.340525	E9PMV1;H0YDN1	H0YDN1;E9PMV1	E9PMV1_HUMAN;H0YDN1_HUMAN	PLEC	Plectin (Fragment)	17.2441	16.5958	16.7004	17.548	15.8454	16.1729	17.3698	17.3228	17.147	17.6238
	0.149218	0.0437275	E9PNZ4	E9PNZ4	E9PNZ4_HUMAN	MACF1	Microtubule-actin cross-linking factor 1, isoforms 1/2/3/5 (Fragment)	17.3498	17.4278	17.2175	16.9083	17.043	17.1397	17.3116	17.2467	17.0253	17.0044
	0.6261	-0.118608	E9PQG4	E9PQG4	E9PQG4_HUMAN	PDE4DIP	Myomegalin	20.2581	20.2839	20.3614	20.2473	20.4055	20.4627	20.0969	20.4667	20.5125	20.6105
	0.58047	-0.447805	F5GZM3	F5GZM3	F5GZM3_HUMAN	XPOT	Exportin-T (Fragment)	14.6108	14.7643	15.543	13.5369	13.789	14.6966	15.0898	14.8865	14.6861	15.1239
	0.106523	-0.0493542	F5H136;F5H676;F5H726	F5H726;F5H136;F5H676	F5H136_HUMAN;F5H676_HUMAN;F5H726_HUMAN	TCP1	T-complex protein 1 subunit alpha (Fragment)	17.9051	17.5361	18.2596	17.9582	18.4451	17.8534	18.0216	18.1819	18.0154	18.2786
	0.487178	0.387131	F5H2T0	F5H2T0	F5H2T0_HUMAN	ELP1	IkappaB kinase complex-associated protein	16.4076	16.6065	15.8674	16.0467	15.9072	16.7629	14.6727	15.9538	15.5454	15.9649
	0.2228	-0.0792938	F8VWT9;J3KPF0	J3KPF0;F8VWT9	F8VWT9_HUMAN;J3KPF0_HUMAN	HECTD4	Probable E3 ubiquitin-protein ligase HECTD4	17.7113	17.3705	17.7493	17.8042	17.5082	17.725	17.2719	17.8005	17.9999	17.7426
	0.347078	-0.214772	F8VZS0	F8VZS0	F8VZS0_HUMAN	RPLP0	60S acidic ribosomal protein P0 (Fragment)	19.3763	18.0349	19.0909	18.7117	19.4703	19.3585	19.0579	19.2602	18.9813	19.1
	0.66797	-0.762585	F8W0G0;F8W0K8;F8W1E0	F8W0G0;F8W0K8;F8W1E0	F8W0G0_HUMAN;F8W0K8_HUMAN;F8W1E0_HUMAN	PXN	Paxillin (Fragment)	15.1156	15.2028	13.6415	14.5049	15.8674	14.3663	16.6779	15.3435	15.2879	16.4696
	0.419274	0.131609	F8W6P5	F8W6P5	F8W6P5_HUMAN	HBB	Hemoglobin subunit beta (Fragment)	20.9715	21.1491	20.7142	20.8112	20.966	21.1549	20.4059	20.8783	20.7768	20.7381
	0.0589998	0.0109299	F8W914	F8W914	F8W914_HUMAN	RTN4	Reticulon	20.7399	20.4725	20.4804	20.7119	20.5106	20.5058	20.5695	20.5451	20.5542	20.6861
	1.19644	-0.530421	G2XKQ0;P63165	G2XKQ0;P63165;B8ZZJ0;B9A032;B8ZZN6	SUMO1_HUMAN;SUMO5_HUMAN	SUMO1;SUMO1P1	Small ubiquitin-related modifier 5	14.5766	15.241	15.7467	15.6132	15.8708	16.0672	15.8994	16.1399	15.9126	15.6814
	2.16226	-0.317299	G3V1N2	G3V1N2	G3V1N2_HUMAN	HBA2	HCG1745306, isoform CRA_a	26.2382	25.8814	25.988	25.843	26.1027	26.222	26.4352	26.3245	26.2146	26.4435
	0.232998	-0.0982128	G3V2E8;G3V2W4;G3V2X9;H9KV75	A0A494C031;G3V2X9;G3V2E8;G3V2W4;H9KV75	G3V2E8_HUMAN;G3V2W4_HUMAN;G3V2X9_HUMAN;H9KV75_HUMAN	ACTN1	Alpha-actinin-1 (Fragment)	18.0785	18.3337	18.4721	18.3286	18.2641	18.2339	17.8518	18.6572	18.7331	18.4918
	0.462898	0.148297	G3V5R9	G3V3H3;G3V5R9	G3V5R9_HUMAN	KLC1	Kinesin light chain	19.9341	19.9789	19.7118	19.5102	19.7306	20.0093	19.712	19.6266	19.2758	19.5005
	0.0549893	-0.103402	G5E973	G5E973	G5E973_HUMAN	CD6	CD6 antigen, isoform CRA_d	17.4732	16.764	17.9337	16.0824	15.9634	16.0378	16.8635	17.9003	15.5042	18.428
	0.197741	0.0863668	G5E9V6;G5E9V7;H7C5B7	H7C5B7;G5E9V6;G5E9V7	G5E9V6_HUMAN;G5E9V7_HUMAN;H7C5B7_HUMAN	ARMC8	Armadillo repeat-containing protein 8	15.9715	16.7053	16.657	16.7882	16.7867	16.5938	16.2817	16.4935	16.3668	16.741
	0.10826	0.136149	G5E9Z2	G5E9Z2	G5E9Z2_HUMAN	CLPTM1L	Cleft lip and palate transmembrane protein 1-like protein	16.305	15.6664	15.8834	14.9345	14.6757	15.5957	15.9391	14.9394	14.1698	16.1404
	0.124683	-0.122899	G5EA09	G5EA09	G5EA09_HUMAN	SDCBP	Syndecan binding protein (Syntenin), isoform CRA_a	15.7067	16.0346	16.7937	15.7815	16.1418	15.997	15.0557	16.6675	16.5712	16.7814
+	3.62982	-0.632313	G9CGD6;Q6P9H4	Q6P9H4;G9CGD6;A0A5H1ZRR2	CNIPF_HUMAN;CNKR3_HUMAN	CNK3/IPCEF1;CNKSR3	CNK3/IPCEF1 fusion protein	15.6955	15.8324	15.6811	15.706	15.9832	16.1948	16.3963	16.3778	16.7056	16.3855
	0.0986752	0.0660309	H0Y8H4	H0Y8H4	H0Y8H4_HUMAN	NEDD4	E3 ubiquitin-protein ligase NEDD4 (Fragment)	16.8545	16.4798	16.5493	15.8733	16.4907	16.9605	16.1154	16.233	16.6792	15.9294
	0.0774852	0.0311169	H0Y914	H0Y914	H0Y914_HUMAN	CCT5	T-complex protein 1 subunit epsilon (Fragment)	20.8447	21.061	20.7894	20.3426	20.8118	21.0179	20.5373	20.8554	20.626	20.6574
	0.0929561	0.0487137	H0YB27	H0YB27	H0YB27_HUMAN	PIK3R1	Phosphatidylinositol 3-kinase regulatory subunit alpha (Fragment)	18.9337	19.05	18.426	18.4536	18.9886	19.1356	18.3337	18.9007	18.6055	18.6327
	2.12447	-0.218663	H0YBM0	H0YBM0	H0YBM0_HUMAN	AP3M2	AP-3 complex subunit mu-2 (Fragment)	17.693	17.5216	17.5084	17.6712	17.4848	17.8216	17.6251	17.8151	17.857	17.8535
	1.08279	0.960853	H0YD48;H0YE97;H0YEF7;H0YEH1;H0YEY8	H0YEY8;H0YEF7;H0YD48;H0YEH1;H0YE97	H0YD48_HUMAN;H0YE97_HUMAN;H0YEF7_HUMAN;H0YEH1_HUMAN;H0YEY8_HUMAN	PICALM	Phosphatidylinositol-binding clathrin assembly protein (Fragment)	16.5555	16.4415	16.1022	16.5491	16.7356	16.2157	16.2639	14.8501	13.9681	16.2818
	0.188238	0.0524002	H0YDF6	H0YDF6	H0YDF6_HUMAN	NHSL1	NHS-like protein 1 (Fragment)	19.0007	18.9531	19.2864	18.819	18.8811	19.2263	18.9304	18.8425	18.8042	18.8749
	0.432099	-0.475513	H0YER5	H0YER5	H0YER5_HUMAN	RCN1	Reticulocalbin-1 (Fragment)	18.2423	17.4673	15.5044	17.362	17.7383	18.2965	17.6999	17.2602	17.4578	17.9776
	1.40386	0.43407	H0YLF3	H0YLF3	H0YLF3_HUMAN	B2M	Beta-2-microglobulin (Fragment)	20.1649	20.0209	19.8045	19.4998	20.0485	19.9036	19.1916	19.6459	19.2768	19.3502
	0.839727	-0.222973	H0YLM8	H0YLM8	H0YLM8_HUMAN	DMXL2	DmX-like protein 2	17.8081	18.0132	18.3198	18.2727	17.9943	17.9113	18.3825	18.3638	18.4722	18.3932
	0.464774	0.226586	H3BPE1;H3BQK9	H3BQK9;H3BPE1;A0A590UJG2	H3BPE1_HUMAN;H3BQK9_HUMAN	MACF1	Microtubule-actin cross-linking factor 1, isoforms 1/2/3/5	20.1185	20.3209	20.8526	20.435	21.183	20.143	20.3419	20.7318	20.089	20.4714
	0.187964	0.0480434	H3BR70;H3BTN5	H3BR70;H3BTN5	H3BR70_HUMAN;H3BTN5_HUMAN	PKM	Pyruvate kinase	20.4922	20.544	20.3984	20.408	20.6128	20.7291	20.519	20.1683	20.4545	20.3442
	2.03141	-0.486598	H3BRK3	H3BRK3	H3BRK3_HUMAN	NQO1	NAD(P)H dehydrogenase [quinone] 1	15.6165	15.952	15.5148	15.6319	16.128	16.1938	16.4275	16.4036	16.2847	15.9667
+	2.30189	-1.44794	H3BTH4	H3BTH4	H3BTH4_HUMAN	ADPGK	ADP-dependent glucokinase (Fragment)	15.4986	15.5694	15.5396	15.4115	16.521	16.7857	17.4487	17.5961	17.8494	16.1
	0.1634	-0.0779007	H7BYY1	F5H7S3;H7BYY1;H0YN06;B7Z596;H0YK48;A0A494BZZ2;H0YKJ4	H7BYY1_HUMAN	TPM1	Tropomyosin 1 (Alpha), isoform CRA_m	21.8488	21.8414	20.9789	21.8654	21.8	21.5801	21.9067	21.9188	21.6561	21.6624
	0.218546	0.08041	H7BZB3	H7BZB3	H7BZB3_HUMAN	CAD	CAD protein (Fragment)	18.9031	18.9199	18.9173	18.8571	18.9603	19.0858	18.2515	18.9019	18.9311	18.9854
	1.67169	0.214803	H7BZJ3	H7BZJ3	H7BZJ3_HUMAN	PDIA3	Protein disulfide-isomerase A3 (Fragment)	18.8855	19.1048	18.8754	18.9998	18.7689	18.7985	18.5854	18.6386	18.6933	18.8446
	0.394545	0.337326	H7C2E7	H7C2E7	H7C2E7_HUMAN	FLNA	Filamin-A (Fragment)	15.9612	16.332	15.9606	16.0193	15.389	16.1845	15.845	15.6297	16.0702	14.2461
	0.35973	0.0579811	I3L213	I3L213	I3L213_HUMAN	PHKB	Phosphorylase b kinase regulatory subunit (Fragment)	19.602	19.7158	19.9186	19.6306	19.6591	19.5734	19.5567	19.607	19.74	19.7592
	0.605709	-0.0851288	I3L505	I3L505	I3L505_HUMAN	NDUFAB1	Acyl carrier protein, mitochondrial (Fragment)	20.1749	19.8838	20.0095	20.0153	19.9951	20.1084	20.2368	20.1403	19.9279	20.0908
	0.428299	-0.107332	I6L8E2	I6L8E2	I6L8E2_HUMAN	MCIDAS	Multicilin	18.4103	18.4778	18.2611	18.4014	18.6257	18.2117	18.4823	18.6466	18.7944	18.5781
	0.124307	0.202667	J3KQL8	J3KQL8	J3KQL8_HUMAN	APOL2	Apolipoprotein L2	12.7271	16.283	15.0948	14.4912	15.1436	14.3847	14.5419	14.7793	13.8961	15.1245
	0.253839	-0.192189	J3KS54	J3KS54	J3KS54_HUMAN	FLII	Protein flightless-1 homolog	16.8205	16.5015	15.7561	17.0142	17.2938	16.276	16.9677	16.9291	16.8449	17.3293
	1.36247	2.31708	J3KSC4;J3QLK0	J3QLK0;J3KSC4	J3KSC4_HUMAN;J3QLK0_HUMAN	RAC3	Ras-related C3 botulinum toxin substrate 3 (Fragment)	18.6246	18.726	17.735	17.9113	18.191	18.1887	14.0731	15.5196	13.7627	18.0583
+	3.4046	-1.24741	J3KTM5;J3QQY7	J3QQY7;J3KTM5	J3KTM5_HUMAN;J3QQY7_HUMAN	TANC2	Protein TANC2 (Fragment)	15.0015	15.2584	15.3229	14.8951	14.7525	16.4185	16.5017	15.6025	16.2672	16.6775
	0.636744	1.09159	J3QLT3	J3QLT3	J3QLT3_HUMAN	RALBP1	RalA-binding protein 1 (Fragment)	18.1658	14.3249	17.6535	16.5583	17.4699	17.3607	15.4096	15.9171	15.7634	14.2638
	1.79849	0.627561	J3QR62	J3QR62	J3QR62_HUMAN	DDX5	Probable ATP-dependent RNA helicase DDX5 (Fragment)	19.3526	19.5185	19.0955	19.0163	19.4525	18.5858	18.3692	18.9637	19.1739	18.205
	0.806276	-0.570158	J3QRC0	J3QRC0	J3QRC0_HUMAN	NADK	NAD(+) kinase (Fragment)	17.7744	17.5308	17.86	17.7409	15.9944	17.9782	18.1529	17.5967	18.1154	17.9079
	1.11758	-0.245313	K7EJE8;K7EKE6	K7EKE6;K7EJE8	K7EJE8_HUMAN;K7EKE6_HUMAN	LONP1	Lon protease homolog, mitochondrial	21.2346	21.7696	21.7079	21.6799	21.763	21.8455	22.0816	21.668	21.8654	21.9212
	0.438539	0.0977741	K7EJH0;K7EJV2;K7EMX1;K7ESQ2	K7EJH0;K7ESQ2;K7EMX1;K7EJV2	K7EJH0_HUMAN;K7EJV2_HUMAN;K7EMX1_HUMAN;K7ESQ2_HUMAN	SPC24	Kinetochore protein Spc24 (Fragment)	20.3992	20.3773	20.4737	20.5167	20.3784	20.5475	20.0706	20.1708	20.3126	20.5551
	0.256763	-0.166226	K7EM38	K7EM38	K7EM38_HUMAN	ACTG1	Actin, cytoplasmic 2 (Fragment)	21.9897	22.2575	20.8977	21.3597	21.9049	22.0396	21.9792	22.0187	21.7552	21.4481
	0.111115	0.186467	K7EMQ3	K7EMQ3	K7EMQ3_HUMAN	DNM2	Dynamin-2 (Fragment)	17.3917	17.136	17.3959	15.7868	17.6267	14.7611	17.4817	17.131	17.5746	17.4562
	0.114113	-0.157564	K7EMS3	K7EMS3	K7EMS3_HUMAN	KRT19	Keratin, type I cytoskeletal 19 (Fragment)	19.1467	17.3636	18.8093	16.3402	17.8007	18.0781	18.4338	18.0552	17.7229	17.9582
	0.969961	1.67647	K7ENH0	K7ENH0	K7ENH0_HUMAN	EIF3G	Eukaryotic translation initiation factor 3 subunit G	18.9991	19.3865	19.1322	19.1469	19.5917	19.1142	18.9707	19.0977	14.9742	15.7173
	0.0293465	0.0248018	K7ENH4	K7ENH4	K7ENH4_HUMAN	PLPP2	Phospholipid phosphatase 2 (Fragment)	15.9593	15.5145	14.891	15.4381	16.3317	16.0449	15.6721	15.3257	15.1549	15.8129
	0.211921	0.628148	K7EPT8	K7EPT8	K7EPT8_HUMAN	GFAP	Glial fibrillary acidic protein (Fragment)	14.9589	16.017	18.8571	15.6706	18.9612	14.7521	17.8029	17.7204	17.3455	13.7032
	0.170211	-0.163186	K7ER90	K7ER90	K7ER90_HUMAN	EIF3G	Eukaryotic translation initiation factor 3 subunit G (Fragment)	18.3546	18.4816	17.3785	17.411	18.2141	18.697	18.2566	18.3792	18.3164	17.0067
	0.290948	-0.306248	L0R6Q1	L0R6Q1	S35U4_HUMAN	SLC35A4	SLC35A4 upstream open reading frame protein	15.8022	14.4971	15.3928	17.05	15.0934	16.1906	15.4445	16.0461	15.9088	15.7767
	0.171259	0.0934509	L0R819	L0R819;U3KQP1;U3KQP6;U3KQ49	ASURF_HUMAN	ASDURF	ASNSD1 upstream open reading frame protein	17.0497	16.329	17.3623	16.9384	17.3696	16.957	16.6187	17.2017	16.7988	17.0055
	0.2341	0.0212864	L0R8F8	L0R8F8	MIDUO_HUMAN	MIEF1	MIEF1 upstream open reading frame protein	20.397	20.4098	20.4782	20.412	20.4018	20.3918	20.3509	20.392	20.3311	20.5267
	0.207038	-0.0981098	M0QXG6;M0R0I1;M0R145;M0R2A8;M0R2G6;M0R3C4	M0R3C4;M0R2G6;M0QXG6;M0R2A8;M0R0I1;M0R145	M0QXG6_HUMAN;M0R0I1_HUMAN;M0R145_HUMAN;M0R2A8_HUMAN;M0R2G6_HUMAN;M0R3C4_HUMAN	DPP9	Dipeptidyl peptidase 9 (Fragment)	16.3582	15.8591	16.5066	16.0704	16.3182	16.2079	16.5204	15.8981	16.7853	16.1913
	1.41066	-3.23914	M0QYM7;M0R042	M0QYM7;M0R042	M0QYM7_HUMAN;M0R042_HUMAN	TUBB4A	Tubulin beta-4A chain (Fragment)	14.38	15.5006	14.9421	20.6787	19.7222	20.2335	20.173	20.0733	20.3143	20.6253
	2.40865	-0.529586	M0QZM1	M0QZM1	M0QZM1_HUMAN	HNRNPM	Heterogeneous nuclear ribonucleoprotein M (Fragment)	18.7017	19.1505	18.9148	18.771	18.9101	19.4684	19.783	19.2153	19.442	19.1874
	0.377682	0.565084	M0R191	M0R191	M0R191_HUMAN	ZNF415	Zinc finger protein 415	17.92	18.3527	17.8455	18.4436	18.1647	18.1151	15.0134	17.8357	18.5438	18.3932
	2.46048	-0.404811	O00115	O00115;K7ENE5	DNS2A_HUMAN	DNASE2	Deoxyribonuclease-2-alpha	19.2315	18.8424	18.9905	19.1806	18.8734	19.2146	19.4361	19.5818	19.4693	19.4407
	0.559234	-0.0790577	O00116	O00116;A0A1B0GWA2;A0A2R8YEL0	ADAS_HUMAN	AGPS	Alkyldihydroxyacetonephosphate synthase, peroxisomal	21.3432	21.3975	21.246	21.3117	21.3411	21.4353	21.6054	21.2172	21.3543	21.4225
	0.777526	0.0487324	O00139	O00139;A0A6Q8PGH7;D6R9M0;A0A6Q8PH57;A0A6Q8PG37;A0A6Q8PFA6	KIF2A_HUMAN	KIF2A	Kinesin-like protein KIF2A	20.1991	20.2753	20.2058	20.3075	20.2857	20.1763	20.1452	20.2094	20.214	20.285
	0.156245	-0.573876	O00139;Q99661	O00139;Q99661;A0A6Q8PGH7;H0Y5Z9;A0A6Q8PH57;A0A6Q8PG37;A0A6Q8PGG1;A0A6Q8PFA6	KIF2A_HUMAN;KIF2C_HUMAN	KIF2A;KIF2C	Kinesin-like protein KIF2A	14.9256	18.6583	14.163	14.562	18.6284	18.7384	14.4277	14.1989	18.0285	18.4132
	0.284319	-0.147311	O00142	O00142;H3BP77;J3QRP0;J3KS73;A0A0A0MSY7;J3QL12	KITM_HUMAN	TK2	Thymidine kinase 2, mitochondrial	20.5666	20.7428	20.0316	20.2451	20.7692	20.9179	20.9676	20.0679	20.6721	20.4664
	0.350223	-0.31225	O00148	O00148;K7EQN7;A0A0D9SEM9	DX39A_HUMAN	DDX39A	ATP-dependent RNA helicase DDX39A	20.943	21.3373	19.1689	20.7258	20.7574	20.9319	21.2225	20.5156	20.7707	21.0531
	2.97262	-0.264575	O00148;Q13838	Q13838;O00148;Q5STU3;H0Y400;A0A140T9X3;A0A0G2JJZ9	DX39A_HUMAN;DX39B_HUMAN	DDX39A;DDX39B	ATP-dependent RNA helicase DDX39A	21.8966	21.8587	21.9337	21.8257	21.8514	21.9993	22.302	22.0924	22.13	22.1653
	2.63997	-0.0989033	O00154	O00154;K7EKP8	BACH_HUMAN	ACOT7	Cytosolic acyl coenzyme A thioester hydrolase	23.39	23.3469	23.4248	23.3459	23.3028	23.4645	23.4683	23.4474	23.4861	23.4386
	0.0274463	-0.0158165	O00159	O00159;F5H6E2	MYO1C_HUMAN	MYO1C	Unconventional myosin-Ic	23.8794	23.9604	23.0861	24.0374	24.0396	23.5658	24.0478	23.9423	23.7994	23.7267
	0.467055	-0.241167	O00160	O00160	MYO1F_HUMAN	MYO1F	Unconventional myosin-If	17.3691	17.0958	16.5003	17.6603	17.7747	17.3187	17.5324	17.7538	17.5179	17.4832
	0.190513	-0.346101	O00160;O43795;Q12965	O00160;Q12965;O43795;H0YLE5;E9PDF6;A0A0U1RRI3	MYO1B_HUMAN;MYO1E_HUMAN;MYO1F_HUMAN	MYO1B;MYO1E;MYO1F	Unconventional myosin-If	14.8577	14.9492	14.5591	16.521	14.506	14.9687	17.2775	16.4673	14.1645	14.2455
	0.131569	-0.0547501	O00160;Q12965	O00160;Q12965;H0YLE5	MYO1E_HUMAN;MYO1F_HUMAN	MYO1E;MYO1F	Unconventional myosin-If	20.5482	20.7011	20.0243	20.7319	20.8388	20.4229	20.7824	20.7405	20.6427	20.5296
+	3.19734	-1.26336	O00165	O00165;E9PIQ7	HAX1_HUMAN	HAX1	HCLS1-associated protein X-1	18.5389	19.0059	17.9708	18.5702	18.7629	19.9998	20.2705	19.3647	19.9292	19.6012
	0.134526	0.0228901	O00170	O00170	AIP_HUMAN	AIP	AH receptor-interacting protein	22.8418	22.9519	22.691	22.7509	22.6751	22.8921	22.7157	22.7253	22.6644	22.7987
	1.41893	0.101844	O00178	O00178	GTPB1_HUMAN	GTPBP1	GTP-binding protein 1	19.6403	19.7667	19.6915	19.705	19.7634	19.5393	19.529	19.6815	19.6226	19.6854
	1.74471	0.319443	O00186	O00186	STXB3_HUMAN	STXBP3	Syntaxin-binding protein 3	18.9538	18.7647	19.2694	18.9451	18.9717	18.6447	18.3925	18.7646	18.7585	18.7472
	0.138022	0.169739	O00189	O00189;C9JWL4;C9JMG3;C9IZL5;H0Y6K1;C9JC87;F8WCR6	AP4M1_HUMAN	AP4M1	AP-4 complex subunit mu-1	14.4556	14.9787	14.3185	15.316	15.2459	14.9422	13.8785	15.4179	15.6955	13.5319
	0.0539322	0.0567476	O00194	O00194;K7ES41	RB27B_HUMAN	RAB27B	Ras-related protein Rab-27B	16.1382	17.0314	15.777	16.5215	17.2107	17.251	16.0651	16.5072	15.7747	16.7971
	1.02159	1.41924	O00194;P51159	O00194;P51159;H3BN55;H3BUD9;H3BS49;H3BVH7	RB27A_HUMAN;RB27B_HUMAN	RAB27A;RAB27B	Ras-related protein Rab-27B	15.667	15.7487	15.2997	15.6017	15.5284	11.2895	14.7179	14.1585	15.4057	15.1777
	0.896741	-0.055262	O00203	O00203;Q13367;A0A590UJ60;A0A590UK04;A0A2R8Y2A8;A0A590UJU7;A0A590UJU0;A0A5F9UJV3;A0A590UKC4;A0A590UJE5	AP3B1_HUMAN	AP3B1	AP-3 complex subunit beta-1	19.8789	19.8505	19.8417	19.856	19.7816	19.8153	19.9012	19.9285	19.9793	19.8607
	0.0127022	-0.0256439	O00213	O00213;A0A075B7G8;A0A087WYH9;V9GY97;A0A087X0V7;J3KPL8	APBB1_HUMAN	APBB1	Amyloid-beta A4 precursor protein-binding family B member 1	17.6021	17.5339	14.7079	16.9419	16.49	17.0887	15.6065	17.5959	15.6332	17.4796
+	3.16877	0.855791	O00214	O00214;F6V2D4;E9PN19;H7BXD8	LEG8_HUMAN	LGALS8	Galectin-8	17.0023	17.8451	17.5055	17.525	17.5683	16.3994	16.5381	16.6929	16.8998	16.637
	0.0315831	0.0355766	O00217	O00217;F8W9K7;E9PKH6;E9PPW7;E9PN51	NDUS8_HUMAN	NDUFS8	NADH dehydrogenase [ubiquinone] iron-sulfur protein 8, mitochondrial	18.0263	18.4987	18.0745	18.5653	18.6272	17.7175	18.8579	17.1665	18.9486	18.9237
	0.325695	0.0228764	O00231	O00231;J3QRY4	PSD11_HUMAN	PSMD11	26S proteasome non-ATPase regulatory subunit 11	22.0218	21.9987	22.094	21.9761	21.963	21.9904	22.0621	21.969	21.9499	21.9677
	0.5059	0.0336189	O00232	O00232	PSD12_HUMAN	PSMD12	26S proteasome non-ATPase regulatory subunit 12	20.7174	20.7387	20.6895	20.6087	20.6003	20.6317	20.6845	20.6085	20.6431	20.6188
	0.0804635	0.0143806	O00233	O00233;F5H169;F5H5V4;F5GX23;J3KN29;F5H7X1	PSMD9_HUMAN	PSMD9	26S proteasome non-ATPase regulatory subunit 9	17.6271	17.8474	17.6525	17.5683	17.8281	17.7285	17.6946	17.79	17.6041	17.6343
	0.0266204	0.0625809	O00244	O00244;E5RIM7;E5RGN3	ATOX1_HUMAN	ATOX1	Copper transport protein ATOX1	18.301	18.1567	16.1086	17.7995	15.5131	18.4251	17.5668	15.142	16.5564	17.8756
	0.310119	-0.0452793	O00264	O00264	PGRC1_HUMAN	PGRMC1	Membrane-associated progesterone receptor component 1	21.0135	21.0615	20.9355	20.822	20.7938	20.8872	21.0546	20.9662	21.0422	20.9025
	0.181234	0.183419	O00264;O15173	O15173;O00264;U3KQM0	PGRC1_HUMAN;PGRC2_HUMAN	PGRMC1;PGRMC2	Membrane-associated progesterone receptor component 1	17.8277	18.5852	17.0334	18.6096	17.8539	18.1611	18.3788	16.8212	17.6166	18.0151
	0.401299	-0.103419	O00267	O00267	SPT5H_HUMAN	SUPT5H	Transcription elongation factor SPT5	17.0981	17.2079	17.2793	17.6134	17.2015	17.1205	17.525	17.3539	17.5297	17.3882
+	3.08155	0.763323	O00273	O00273	DFFA_HUMAN	DFFA	DNA fragmentation factor subunit alpha	16.4827	16.952	16.9048	16.6944	16.4944	16.2796	15.7717	15.657	16.0557	15.9477
	0.569328	-0.336622	O00291	O00291	HIP1_HUMAN	HIP1	Huntingtin-interacting protein 1	17.0817	17.795	16.7063	17.5581	18.1306	17.3855	17.8725	17.9498	17.6306	18.1165
	0.124964	-0.0247852	O00299	O00299	CLIC1_HUMAN	CLIC1	Chloride intracellular channel protein 1	20.3226	20.2909	20.5913	20.2547	20.531	20.4347	20.3886	20.5028	20.3208	20.4675
	0.679996	-0.0527946	O00303	O00303	EIF3F_HUMAN	EIF3F	Eukaryotic translation initiation factor 3 subunit F	22.1692	22.1838	22.1957	22.1288	22.1265	22.3054	22.1948	22.2774	22.1025	22.1879
	0.286372	0.169621	O00308	O00308	WWP2_HUMAN	WWP2	NEDD4-like E3 ubiquitin-protein ligase WWP2	16.206	15.9831	15.7097	16.4037	16.2116	16.5401	16.2087	15.5617	16.0375	15.3181
	0.4487	0.384741	O00308;Q96J02	O00308;Q9H0M0;Q96J02;A0A590UJQ1;H0YBS9;A0A590UJW8;A0A590UK44	ITCH_HUMAN;WWP2_HUMAN	ITCH;WWP2	NEDD4-like E3 ubiquitin-protein ligase WWP2	18.4886	19.2051	17.9328	18.5454	18.8798	18.9138	18.768	17.2669	17.6124	18.5669
	0.39821	-0.0554432	O00329	O00329;Q5SR50;F8W9P4	PK3CD_HUMAN	PIK3CD	Phosphatidylinositol 4,5-bisphosphate 3-kinase catalytic subunit delta isoform	19.7218	19.8311	19.8186	19.5731	19.6199	19.6843	19.6867	19.8031	19.8136	19.8539
	0.336216	0.0819885	O00329;P42338	P42338;O00329;Q68DL0;H0Y871;Q5SR50;F8W9P4	PK3CB_HUMAN;PK3CD_HUMAN	PIK3CB;PIK3CD	Phosphatidylinositol 4,5-bisphosphate 3-kinase catalytic subunit delta isoform	19.5228	19.4819	19.0424	19.4466	19.4649	19.3914	19.2333	19.1168	19.3782	19.4289
	2.64333	-0.19945	O00330	O00330;H0YD97	ODPX_HUMAN	PDHX	Pyruvate dehydrogenase protein X component, mitochondrial	17.7224	17.8523	17.7255	17.6515	17.6233	17.94	17.9803	17.9037	17.8496	17.8985
	0.0276983	0.0446423	O00400	O00400;H7C562	ACATN_HUMAN	SLC33A1	Acetyl-coenzyme A transporter 1	14.3477	16.3596	16.6075	16.0143	15.9144	16.9046	15.8232	14.4386	15.9628	15.8911
+	5.29793	0.469019	O00410	O00410;H0Y8C6	IPO5_HUMAN	IPO5	Importin-5	21.3498	21.3869	21.4429	21.3719	21.3883	20.9928	20.7887	20.886	20.9086	21.0186
	0.974913	0.427267	O00410;O60518	O60518;O00410;H0Y8C6	IPO5_HUMAN;RNBP6_HUMAN	IPO5;RANBP6	Importin-5	18.2791	17.7899	17.4698	17.3901	18.0413	17.7463	17.1174	17.5293	17.5808	16.8601
	2.26326	0.177438	O00411	O00411	RPOM_HUMAN	POLRMT	DNA-directed RNA polymerase, mitochondrial	20.8455	20.8789	20.7416	20.8655	20.7905	20.7359	20.7212	20.5169	20.6188	20.642
	0.827387	-0.813105	O00422	O00422;H7BZW6	SAP18_HUMAN	SAP18	Histone deacetylase complex subunit SAP18	15.1487	14.1301	15.6465	15.6499	15.6327	14.8007	16.332	16.4451	17.2079	15.4877
	0.355722	0.130799	O00423	O00423;G3V4U5;G3V3N9;G3V497;G3V3J1;G3V4H6;G3V5C8;F8W717;A0A3B3IU69;G3V500;G3V538	EMAL1_HUMAN	EML1	Echinoderm microtubule-associated protein-like 1	16.9091	17.0555	16.9005	17.0536	16.5599	16.784	16.9768	17.0182	16.7779	16.2677
	0.586078	0.118168	O00425	O00425;F8WD15	IF2B3_HUMAN	IGF2BP3	Insulin-like growth factor 2 mRNA-binding protein 3	18.5663	18.45	18.4904	18.0969	18.3544	18.397	18.3306	18.2096	18.3336	18.0964
	0.341142	-0.0299801	O00429	O00429	DNM1L_HUMAN	DNM1L	Dynamin-1-like protein	20.0551	20.0222	20.1335	19.9581	20.0406	20.0335	20.0425	20.1722	20.0692	20.042
	0.202824	-0.132956	O00442	O00442;A6NIC1	RTCA_HUMAN	RTCA	RNA 3'-terminal phosphate cyclase	19.7401	19.967	18.6783	19.6417	19.9281	19.9774	19.9751	19.3576	19.6634	19.6465
	0.762444	0.0460545	O00443	O00443	P3C2A_HUMAN	PIK3C2A	Phosphatidylinositol 4-phosphate 3-kinase C2 domain-containing subunit alpha	19.4744	19.4684	19.4448	19.5656	19.5225	19.5074	19.4766	19.4578	19.3816	19.4219
	0.404838	-0.126257	O00458	O00458;A0A6Q8PHN0;A0A6Q8PF03;E9PMY4;C9JA65;A0A6Q8PH75;A0A6Q8PHD2;A0A6Q8PFA5;C9JNM6	IFRD1_HUMAN	IFRD1	Interferon-related developmental regulator 1	17.4379	17.7326	17.8744	17.1978	17.6089	17.674	17.815	17.419	17.7255	17.8493
	0.0122588	0.00120506	O00459	O00459;E9PFP1;A0A087X257	P85B_HUMAN	PIK3R2	Phosphatidylinositol 3-kinase regulatory subunit beta	20.1771	20.159	20.1439	20.129	20.182	20.1901	20.0356	20.2038	20.2055	20.1501
	0.0112331	-0.00120049	O00459;P27986	Q92569;O00459;P27986;E5RJY0;F6TDL0;H0YBC2	P85A_HUMAN;P85B_HUMAN	PIK3R1;PIK3R2	Phosphatidylinositol 3-kinase regulatory subunit beta	20.3471	20.4467	20.4145	20.4074	20.5063	20.4562	20.3441	20.4887	20.4443	20.3948
	0.632875	-0.904876	O00461	O00461;F8W785	GOLI4_HUMAN	GOLIM4	Golgi integral membrane protein 4	17.5402	17.9695	16.7579	18.0958	14.4536	17.7584	18.2658	18.3944	17.2558	17.667
	0.824061	-0.330363	O00468	O00468;A0A494C1I6;A0A494C0G5;A0A087X208	AGRIN_HUMAN	AGRN	Agrin	16.5888	16.133	15.7721	15.5287	15.8036	16.048	16.3108	16.6407	16.202	16.2766
	1.0504	-0.121104	O00469	O00469;E7ETU9;C9JXZ0	PLOD2_HUMAN	PLOD2	Procollagen-lysine,2-oxoglutarate 5-dioxygenase 2	19.1879	19.2431	19.1257	19.0162	19.1142	19.3987	19.2971	19.0916	19.2433	19.262
	1.93367	0.129379	O00471	O00471;A0A0A0MSI8	EXOC5_HUMAN	EXOC5	Exocyst complex component 5	19.2363	19.252	19.1981	19.2681	19.2854	19.0238	19.1578	19.0739	19.0993	19.2382
	0.657992	-0.216415	O00483	O00483	NDUA4_HUMAN	NDUFA4	Cytochrome c oxidase subunit NDUFA4	21.1147	21.5166	21.1037	21.4835	21.3731	21.59	21.9164	21.1031	21.6669	21.3973
	0.541357	0.0514835	O00487	O00487	PSDE_HUMAN	PSMD14	26S proteasome non-ATPase regulatory subunit 14	21.6072	21.3944	21.4569	21.5986	21.5509	21.4741	21.5167	21.4359	21.4241	21.4998
	0.037416	-0.00966988	O00505	O00505	IMA4_HUMAN	KPNA3	Importin subunit alpha-4	19.302	19.5993	19.414	19.6113	19.805	19.6266	19.5505	19.4719	19.5627	19.5683
	1.47031	0.314574	O00505;O00629	O00629;O00505	IMA3_HUMAN;IMA4_HUMAN	KPNA3;KPNA4	Importin subunit alpha-4	18.6618	18.504	18.6554	18.5444	18.7391	18.5546	18.0853	18.6062	18.063	18.2226
	1.78296	-0.432417	O00506	O00506;C9JFA1;E7EM58;C9JN58	STK25_HUMAN	STK25	Serine/threonine-protein kinase 25	17.1232	17.7685	17.1736	17.0842	17.2462	17.7331	17.5544	17.9617	17.6761	17.6326
	0.810276	-0.837723	O00506;Q9P289	O00506;Q9P289;C9JCC0;Q8NBY1;B4E0Y9;C9J232;H7C279;C9JJV0;C9JDH9;C9J6L2	STK25_HUMAN;STK26_HUMAN	STK25;STK26	Serine/threonine-protein kinase 25	16.6738	15.3619	15.5511	16.3738	14.2961	16.6236	16.5639	15.2708	16.701	17.286
	0.49379	-0.158722	O00506;Q9P289;Q9Y6E0	O00506;Q9P289;Q9Y6E0;C9JCC0;Q8NBY1;B4E0Y9;C9J232;H0Y630;H7C279;C9JJV0;B4DR80;C9JDH9;C9J6L2	STK24_HUMAN;STK25_HUMAN;STK26_HUMAN	STK24;STK25;STK26	Serine/threonine-protein kinase 25	17.5141	17.3504	16.8409	16.992	17.3866	17.578	17.1961	17.241	17.3187	17.5438
	0.958605	-0.148315	O00522	O00522;A0A3B3ITR4	KRIT1_HUMAN	KRIT1	Krev interaction trapped protein 1	16.9454	17.1957	17.3312	17.0647	16.9927	17.1001	17.2512	17.2978	17.2613	17.3609
	0.529159	-0.413645	O00541	O00541;B5MCF9	PESC_HUMAN	PES1	Pescadillo homolog	16.6419	15.6804	16.4862	16.5832	15.4222	15.6352	16.781	16.8878	17.1932	16.3849
	1.89448	0.347013	O00560	O00560;G5EA09	SDCB1_HUMAN	SDCBP	Syntenin-1	18.4046	18.4068	18.4336	18.558	17.9871	17.8514	17.9579	18.1061	18.024	18.1156
	0.641501	-0.623021	O00562	O00562;E9PMZ6;E9PMS0;E9PSD1	PITM1_HUMAN	PITPNM1	Membrane-associated phosphatidylinositol transfer protein 1	15.6322	13.9027	16.3603	14.5269	15.8404	15.6835	15.7092	16.3902	16.0748	15.5199
	0.390381	-0.0921276	O00566	O00566;U3KQ48	MPP10_HUMAN	MPHOSPH10	U3 small nucleolar ribonucleoprotein protein MPP10	18.657	18.9004	18.5863	18.3609	18.8249	18.6511	18.6945	18.8487	18.8848	18.711
	0.750417	0.283606	O00567	O00567;H0YDU4;H0Y653;A0A494C128	NOP56_HUMAN	NOP56	Nucleolar protein 56	18.1335	18.4901	18.3423	18.9251	18.3435	17.9552	18.4795	18.385	18.2623	17.7347
	1.25069	-0.0715137	O00571	O00571;O15523;Q9NQI0;A0A2U3TZJ9;A0A2R8YFS5;D6RCM4;A0A2R8YCW1;A0A0D9SF53;A0A2R8YFR4;A0A2R8YF78;A0A0D9SFB3;A0A2R8Y645;F6S8Q4;A0A0D9SG12;A0A2R8Y4A4;A0A2R8YDH3;A0A2R8Y5G6;A0A2R8YDT5;A0A2R8Y7T2	DDX3X_HUMAN	DDX3X	ATP-dependent RNA helicase DDX3X	22.5632	22.6125	22.5231	22.6077	22.62	22.5933	22.7529	22.6397	22.6439	22.6543
	1.12759	-0.952483	O00584	O00584;A0A087WZM2;H0YAE9;D6RHI9;D6REQ6	RNT2_HUMAN	RNASET2	Ribonuclease T2	15.3748	14.3043	15.5326	15.1864	13.8031	14.6332	15.693	16.4308	16.3448	15.8619
	0.79171	1.60925	O00592	O00592	PODXL_HUMAN	PODXL	Podocalyxin	17.9076	17.9615	18.9513	18.2409	17.4494	19.2215	15.3011	16.3134	13.4983	18.1301
	0.759759	-0.409788	O00622	O00622	CCN1_HUMAN	CCN1	CCN family member 1	18.1854	17.6981	16.7705	17.9589	18.078	18.0782	17.9294	18.2669	18.4817	17.9837
	1.29967	-0.130109	O00635	O00635	TRI38_HUMAN	TRIM38	E3 ubiquitin-protein ligase TRIM38	18.8663	19.0165	19.0336	19.0543	19.0769	19.2268	19.2096	19.0406	19.0328	19.1883
	0.0687954	0.0199799	O00712	O00712;A0A1B0GVN4;A0A1B0GWJ4;Q5VW27;A0A1B0GWB8;A0A1B0GWI9;U3KQE8;A0A1B0GW37;A0A0A0MRX8;Q5VW26;A0A1B0GU97;A0A1B0GTC1;A0A2R8Y7V8;Q5VW30	NFIB_HUMAN	NFIB	Nuclear factor 1 B-type	19.3054	19.2458	19.0823	18.9531	19.1357	19.036	19.4332	18.9266	19.1019	19.1246
	0.39293	0.0657421	O00712;P08651;Q14938	O00712;Q12857;P08651;Q14938;K7ESG9;A0A1B0GWJ4;Q5VW27;B4DHW2;B1AKN7;C9JWJ8;K7EN08;K7EJB0;A0A590UK73;A0A1B0GWI9;K7EKH0;A0A590UK09;U3KQE8;B1AKN5;S4R308;A0A1B0GW37;B1AKN8;B1AKN6;A0A087WXP2;A0A0A0MRX8;Q5VW26;A0A1B0GU97;Q5W0Y9;A0A2R8Y7V8;A0A286YEX4;S4R3K4;Q5VW30;U3KPY9;A0A590UJ82	NFIB_HUMAN;NFIC_HUMAN;NFIX_HUMAN	NFIB;NFIC;NFIX	Nuclear factor 1 B-type	21.2057	21.5152	21.2574	21.2329	21.2726	21.2651	21.1241	21.399	21.2289	21.138
	0.114789	0.0671951	O00743	O00743	PPP6_HUMAN	PPP6C	Serine/threonine-protein phosphatase 6 catalytic subunit	18.6465	18.9031	18.2559	18.6635	18.9096	18.877	18.8253	17.884	18.6546	18.8017
+	2.48001	-1.53149	O00750	O00750;F5GWN5	P3C2B_HUMAN	PIK3C2B	Phosphatidylinositol 4-phosphate 3-kinase C2 domain-containing subunit beta	14.64	15.6514	15.2219	13.4783	14.7691	16.1152	16.2536	16.3045	16.5201	16.2249
	0.834252	-0.152606	O00754	O00754	MA2B1_HUMAN	MAN2B1	Lysosomal alpha-mannosidase	18.0216	17.914	18.3314	18.0506	18.1978	18.2729	18.0319	18.2804	18.2904	18.4029
	0.414997	0.595307	O00762	O00762	UBE2C_HUMAN	UBE2C	Ubiquitin-conjugating enzyme E2 C	16.2443	16.8111	19.2331	17.0247	17.4271	16.7767	15.7095	17.9968	16.118	17.163
	0.19468	0.195753	O00763	O00763;A0A087WUA1;H0YGH5;F8W8T8	ACACB_HUMAN	ACACB	Acetyl-CoA carboxylase 2	16.3668	15.9094	15.8458	15.6648	17.1241	16.0998	15.5754	15.1306	16.1999	16.9264
	0.123694	0.0166603	O00763;Q13085	Q13085;O00763;A0A087X0W4;S4R3S7	ACACA_HUMAN;ACACB_HUMAN	ACACA;ACACB	Acetyl-CoA carboxylase 2	22.8774	22.8537	22.8801	22.8836	22.9798	22.8327	22.7334	22.8723	22.9716	22.9812
	0.965619	-0.065519	O00764	O00764;F2Z2Y4	PDXK_HUMAN	PDXK	Pyridoxal kinase	19.5417	19.5696	19.4925	19.5868	19.6595	19.6357	19.5758	19.707	19.6643	19.5949
	1.64302	-0.360238	O00767	O00767	ACOD_HUMAN	SCD	Acyl-CoA desaturase	21.3755	21.4881	21.2762	21.5369	21.6204	21.3885	21.8267	21.9842	22.0127	21.8862
+	4.67591	0.876662	O14497	O14497;H0Y488;A0A1B0GTU5	ARI1A_HUMAN	ARID1A	AT-rich interactive domain-containing protein 1A	18.0241	18.1389	18.3239	18.1822	18.0792	17.4969	17.2147	17.1676	17.4403	17.0456
	0.84804	0.376596	O14497;Q8NFD5	O14497;Q8NFD5;A0A1B0GTI6;A0A3F2YNW7;A0A1B0GWJ2;A0A1B0GV63;A0A6Q8NVI4;H0Y488;A0A1B0GTJ8;A0A1B0GVK1;H0Y7H8;A0A1B0GTU5	ARI1A_HUMAN;ARI1B_HUMAN	ARID1A;ARID1B	AT-rich interactive domain-containing protein 1A	17.2741	17.9052	18.226	18.2599	17.4171	17.5245	17.4619	17.794	17.169	17.2498
	0.127448	0.0877701	O14523	O14523	C2C2L_HUMAN	C2CD2L	Phospholipid transfer protein C2CD2L	14.5795	14.6589	14.3772	15.1494	13.8921	14.9211	14.1542	14.4976	14.6306	14.0146
	0.494334	-0.160505	O14530	O14530;B8ZZX4;F8WCJ3;F8WBV5;G3XAJ4	TXND9_HUMAN	TXNDC9	Thioredoxin domain-containing protein 9	21.7051	21.2633	21.8756	21.5288	21.8553	21.5962	21.5709	22.05	21.8074	22.0061
	2.20679	-0.360004	O14531	O14531;Q5T0Q6	DPYL4_HUMAN	DPYSL4	Dihydropyrimidinase-related protein 4	19.4468	19.331	19.27	19.3629	19.3343	19.569	20.0156	19.6332	19.5035	19.8237
	2.3633	-0.48367	O14548	O14548;E5RJZ1;H0YBD2	COX7R_HUMAN	COX7A2L	Cytochrome c oxidase subunit 7A-related protein, mitochondrial	17.9091	17.238	17.7335	17.6972	17.7941	18.1426	18.2765	18.0619	18.2408	18.0684
	1.52557	0.072757	O14578	O14578;H7BYJ3	CTRO_HUMAN	CIT	Citron Rho-interacting kinase	19.0814	19.0837	19.1038	19.0729	19.0281	19.0207	18.9333	18.9526	19.0487	19.0509
	3.04303	0.21466	O14579	O14579;M0QXB4	COPE_HUMAN	COPE	Coatomer subunit epsilon	22.3356	22.201	22.2231	22.2591	22.2938	22.0778	21.9782	22.0347	21.9844	22.1642
	1.4293	-0.785267	O14602;P47813	O14602;P47813;X6RAC9	IF1AX_HUMAN;IF1AY_HUMAN	EIF1AX;EIF1AY	Eukaryotic translation initiation factor 1A, Y-chromosomal	16.5945	15.6322	15.1442	15.7076	16.0951	16.9684	15.8821	16.8381	16.5139	16.8975
	0.727838	0.14795	O14617	O14617;A0A2R8Y611	AP3D1_HUMAN	AP3D1	AP-3 complex subunit delta-1	20.4763	20.438	20.2459	20.5165	20.0838	20.0976	20.3763	20.1675	20.3211	20.0583
	0.613608	0.294047	O14641	O14641;I3L2W9;I3L2N2	DVL2_HUMAN	DVL2	Segment polarity protein dishevelled homolog DVL-2	16.7037	16.5889	16.8584	16.6786	16.0199	15.665	16.504	16.2065	16.2349	16.7689
	0.211002	-0.464189	O14641;Q92997	Q92997;O14641;I3L0M7;A0A3B3ITC6;I3L2W9;I3L2N2	DVL2_HUMAN;DVL3_HUMAN	DVL2;DVL3	Segment polarity protein dishevelled homolog DVL-2	15.7116	15.1488	16.2741	17.9222	15.4238	15.0386	17.7723	17.7526	14.4913	17.7466
	0.0598277	-0.0411442	O14653	O14653;I3NI02;A0A1X7SBU8;A0A1W2PRV0;I3L0K1;A0A1W2PS81;A0A1W2PR23;A0A1W2PRL0;A0A1W2PPJ0;A0A1W2PNV3;E7EQ34;A0A1W2PQM3;A0A1W2PPP5;A0A1W2PQP2;A0A1W2PRE6;I3L4Z6;I3L1K7;A0A1W2PQ38;A0A1W2PS12;A0A1W2PRC2;A0A1W2PPW8;A0A1W2PRP7;A0A1W2PQ06;A0A1W2PQE0;A0A1W2PR02;A0A1W2PRD0;A0A1W2PPG5;A0A1W2PPG1;A0A1W2PQ77	GOSR2_HUMAN	GOSR2	Golgi SNAP receptor complex member 2	19.1722	18.9895	18.8809	17.986	18.279	18.523	18.9353	18.7906	18.4238	18.8408
	0.078201	-0.0954468	O14656	O14656;A0A494BZT7	TOR1A_HUMAN	TOR1A	Torsin-1A	17.8012	17.5696	16.0312	17.2148	17.4461	17.6225	17.3319	16.104	17.5205	17.9612
	0.125549	-0.145137	O14657	O14657	TOR1B_HUMAN	TOR1B	Torsin-1B	16.0619	16.6563	16.7864	15.1592	15.2048	15.3324	15.6592	16.7948	16.4242	16.3837
	0.459599	0.0879574	O14662	O14662;H0YEW0;H3BU86	STX16_HUMAN	STX16	Syntaxin-16	18.2179	18.2803	18.2372	18.047	18.2072	17.8365	18.0903	18.0939	18.2539	18.2753
	2.09811	0.363943	O14672	O14672	ADA10_HUMAN	ADAM10	Disintegrin and metalloproteinase domain-containing protein 10	19.0539	18.8235	19.2048	18.9546	18.8527	18.6089	18.7369	18.4763	18.4194	18.8283
	1.63582	-0.362634	O14681	O14681;E9PL33;E9PK61;E9PS58;E9PM05;E9PLB8	EI24_HUMAN	EI24	Etoposide-induced protein 2.4 homolog	19.7919	20.0857	19.6346	19.6657	19.3351	19.9324	20.1908	20.0473	20.1288	20.0269
	1.91169	-0.123313	O14682	O14682;D6R9D7	ENC1_HUMAN	ENC1	Ectoderm-neural cortex protein 1	19.2533	19.2714	19.2692	19.0844	19.2479	19.3491	19.3311	19.3789	19.3794	19.3043
	0.258435	-0.152985	O14713	O14713;C9IZZ8;C9J0J6;A8MPU2;C9J5T5;C9JZ07;C9J6Y2;C9JBU8;G3V1A3	ITBP1_HUMAN	ITGB1BP1	Integrin beta-1-binding protein 1	16.3651	15.4221	16.181	16.383	16.7083	16.5031	16.1994	16.5283	15.9765	16.6171
	0.0115705	-0.0050869	O14727	O14727;C9JLV4	APAF_HUMAN	APAF1	Apoptotic protease-activating factor 1	18.2205	18.1049	18.6161	18.1932	17.9062	17.9022	18.2682	18.319	18.457	18.12
+	3.6926	-0.789426	O14733	O14733	MP2K7_HUMAN	MAP2K7	Dual specificity mitogen-activated protein kinase kinase 7	17.3026	17.2257	17.22	17.3304	17.7645	18.1244	18.369	17.9353	18.1916	18.1698
+	3.55094	-0.628647	O14734	O14734;E9PJN0;H7C5A7	ACOT8_HUMAN	ACOT8	Acyl-coenzyme A thioesterase 8	18.7426	18.8248	18.6639	18.8859	19.1049	19.4288	19.7196	19.3014	19.5077	19.4078
	1.57595	-0.672553	O14735	O14735;B3KY94	CDIPT_HUMAN	CDIPT	CDP-diacylglycerol--inositol 3-phosphatidyltransferase	17.7866	17.7071	18.6701	18.5541	18.5163	18.8178	18.6595	18.68	19.3991	19.0407
	0.789915	0.110496	O14737	O14737;K7EQA1	PDCD5_HUMAN	PDCD5	Programmed cell death protein 5	19.1072	19.1629	19.2129	19.2847	19.39	19.0869	18.9527	19.1725	19.1224	19.2708
	0.181289	0.0107048	O14744	O14744;H0YJX6;H0YJ77;G3V5T6	ANM5_HUMAN	PRMT5	Protein arginine N-methyltransferase 5	23.562	23.5569	23.4751	23.5245	23.5786	23.5783	23.4993	23.5029	23.5219	23.5411
	0.1557	-0.0223888	O14757	O14757;E7EPP6	CHK1_HUMAN	CHEK1	Serine/threonine-protein kinase Chk1	19.8271	20.0054	19.8907	19.8444	19.8465	19.9959	19.8163	19.7824	19.9287	20.0027
	1.23845	0.63688	O14763	O14763	TR10B_HUMAN	TNFRSF10B	Tumor necrosis factor receptor superfamily member 10B	15.8667	16.1166	16.2505	15.6696	15.4086	15.1565	14.5455	16.0635	15.0724	15.2897
+	3.92008	-0.619038	O14773	O14773;A0A2R8YGD1;A0A2R8Y7U1;A0A2R8YD45	TPP1_HUMAN	TPP1	Tripeptidyl-peptidase 1	20.3876	20.4728	20.6293	20.1905	20.4726	20.9921	21.2098	20.905	21.1258	21.0154
	1.84963	0.392546	O14776	O14776;G3V220	TCRG1_HUMAN	TCERG1	Transcription elongation regulator 1	18.0129	17.7529	18.0343	17.8111	17.8325	17.7614	17.1476	17.4013	17.7171	17.4536
	0.599022	0.0653267	O14777	O14777	NDC80_HUMAN	NDC80	Kinetochore protein NDC80 homolog	19.8859	19.626	19.8524	19.7974	19.6817	19.672	19.7521	19.6932	19.6613	19.7381
	0.236738	-0.0516369	O14786	O14786;E9PEP6;H0Y4A0;Q5JWQ6;E7EX60;Q5T7F0;Q5JWQ4	NRP1_HUMAN	NRP1	Neuropilin-1	18.4397	18.5277	18.1996	18.5842	18.3371	18.3919	18.3601	18.5765	18.6379	18.3802
+	2.5528	0.876764	O14787	O14787;A0A075B780	TNPO2_HUMAN	TNPO2	Transportin-2	17.2886	17.8699	17.4373	16.9922	17.3725	16.8452	16.368	16.0196	16.7828	16.561
	1.92469	0.473338	O14787;Q92973	Q92973;O14787;E7EW37;A0A075B780;K7ESC1;K7ENW1	TNPO1_HUMAN;TNPO2_HUMAN	TNPO1;TNPO2	Transportin-2	19.3814	19.4589	19.43	19.3202	19.5172	19.0949	18.9994	19.1548	18.3882	19.1038
	0.102579	-0.112183	O14795	O14795;B1AM27;A0A0U1RRL2;A0A1B0GUS7	UN13B_HUMAN	UNC13B	Protein unc-13 homolog B	14.2438	15.4385	15.1834	14.2626	14.0875	14.9139	15.6529	14.922	13.8583	14.4297
	1.399	-0.214194	O14818	O14818;H0Y586	PSA7_HUMAN	PSMA7	Proteasome subunit alpha type-7	20.3014	20.0564	20.2171	19.9707	20.1308	20.4379	20.565	20.2505	20.2524	20.2415
	2.74987	0.475669	O14828	O14828	SCAM3_HUMAN	SCAMP3	Secretory carrier-associated membrane protein 3	17.5936	17.5413	17.971	17.8751	17.7405	17.0715	17.4134	17.1679	17.3639	17.3262
	0.518116	-0.128151	O14841	O14841	OPLA_HUMAN	OPLAH	5-oxoprolinase	17.4936	17.6582	17.1641	17.5422	17.7471	17.6122	17.4292	17.7086	17.7561	17.7398
	0.944524	-0.0651352	O14874	O14874;H3BTL2;H3BS02	BCKD_HUMAN	BCKDK	[3-methyl-2-oxobutanoate dehydrogenase [lipoamide]] kinase, mitochondrial	21.3342	21.3953	21.3638	21.4461	21.4862	21.4517	21.5617	21.4659	21.417	21.455
	0.172258	0.0569557	O14880	O14880;Q5VV89	MGST3_HUMAN	MGST3	Microsomal glutathione S-transferase 3	20.3697	20.4639	20.2991	20.6943	20.6034	20.2268	20.6032	20.1632	20.7279	20.4245
	0.101381	0.0337788	O14908	O14908;K7EM11	GIPC1_HUMAN	GIPC1	PDZ domain-containing protein GIPC1	17.9108	18.0196	17.8068	17.8281	18.4407	18.0212	17.8838	18.0425	18.0458	17.8438
	0.177882	0.0176296	O14920	O14920;A0A499FJS7	IKKB_HUMAN	IKBKB	Inhibitor of nuclear factor kappa-B kinase subunit beta	21.3081	21.2455	21.3095	21.178	21.2254	21.2826	21.1348	21.1993	21.2873	21.2745
	0.210335	-0.0616955	O14920;O15111	O15111;O14920;E5RGW5;A0A499FJS7;G3V105	IKKA_HUMAN;IKKB_HUMAN	CHUK;IKBKB	Inhibitor of nuclear factor kappa-B kinase subunit beta	20.8371	20.2909	20.8539	20.7211	20.9268	20.7081	20.7424	20.8161	20.7741	20.8976
+	3.3152	-0.957379	O14925;Q5SRD1	Q5SRD1;O14925	TI23B_HUMAN;TIM23_HUMAN	TIMM23;TIMM23B	Mitochondrial import inner membrane translocase subunit Tim23	18.8963	19.3705	18.7336	18.5509	18.8935	19.9742	20.1764	19.6752	19.7704	19.6354
	0.0759505	-0.106893	O14929	O14929	HAT1_HUMAN	HAT1	Histone acetyltransferase type B catalytic subunit	15.2897	17.1798	16.6509	15.3356	16.4233	16.8189	16.9085	15.6798	15.2162	16.7905
	0.675158	-0.0330921	O14936	O14936;A0A2U3TZN6;A0A2U3TZM4;A0A2R8YEK3;Q5JS79;Q5JS72;A0A2R8YFN5;A0A2U3TZM1;A0A2R8Y6F8;A0A2R8YE77	CSKP_HUMAN	CASK	Peripheral plasma membrane protein CASK	19.4592	19.4574	19.5213	19.476	19.4356	19.4499	19.5043	19.4802	19.5119	19.5687
	0.0498091	-0.018264	O14939	O14939;I3L222;I3L1F3	PLD2_HUMAN	PLD2	Phospholipase D2	17.5675	17.2721	17.2143	17.3454	17.2434	17.5665	17.0268	17.4615	17.1245	17.5547
	0.902446	-0.490832	O14949	O14949	QCR8_HUMAN	UQCRQ	Cytochrome b-c1 complex subunit 8	16.9473	17.3022	18.2159	18.4498	17.8409	18.0708	18.3345	18.1014	18.3233	18.3802
	0.125312	-0.0644756	O14950;P19105	P19105;O14950;J3QRS3	ML12A_HUMAN;ML12B_HUMAN	MYL12A;MYL12B	Myosin regulatory light chain 12B	25.3267	25.3326	24.4889	25.3671	25.3328	24.9886	25.4344	25.4637	25.212	25.0718
	0.460023	0.222823	O14957	O14957	QCR10_HUMAN	UQCR11	Cytochrome b-c1 complex subunit 10	18.8793	18.8536	18.4743	19.0612	18.0697	18.6334	18.514	17.9138	18.5326	18.63
	0.34685	-0.0906746	O14965	O14965	AURKA_HUMAN	AURKA	Aurora kinase A	18.7455	18.804	18.2932	18.4504	18.7655	18.8706	18.5968	18.5852	18.7324	18.727
	0.19946	-0.169945	O14965;Q96GD4	Q9UQB9;Q96GD4;O14965;J3QLN8;A3KFJ0;Q5Y191;A3KFJ1;J3KRJ2;J3QR41;J3KT86;A0A0A0MSY3;J3KTD6;B4DXA6;Q5QPD4	AURKA_HUMAN;AURKB_HUMAN	AURKA;AURKB	Aurora kinase A	17.6	16.8529	16.8992	17.23	15.9174	17.4128	17.5955	16.5081	16.961	16.8717
	1.89745	-0.487932	O14966	O14966;E9PL56	RAB7L_HUMAN	RAB29	Ras-related protein Rab-7L1	18.3878	18.5407	18.0479	18.4087	18.6882	19.1269	19.099	18.5408	18.9686	18.7775
	1.76749	-0.520956	O14966;Q13637	Q13637;P57729;O14966	RAB32_HUMAN;RAB7L_HUMAN	RAB29;RAB32	Ras-related protein Rab-7L1	20.2643	20.3131	19.4908	20.3349	20.2425	20.735	20.8195	20.4409	20.5656	20.6894
	0.0690183	-0.0444675	O14967	O14967;D6RAZ4	CLGN_HUMAN	CLGN	Calmegin	18.4542	19.1098	18.946	18.753	18.7835	18.8503	18.5853	19.3744	19.2131	18.2458
	2.36257	-0.328948	O14972	O14972;A8MTY9	VP26C_HUMAN	VPS26C	Vacuolar protein sorting-associated protein 26C	16.1016	16.2835	16.1658	16.0559	15.9415	16.5858	16.4617	16.5507	16.3157	16.2792
	0.114567	-0.0530807	O14974	O14974;H0YIS3;H0YIM2	MYPT1_HUMAN	PPP1R12A	Protein phosphatase 1 regulatory subunit 12A	19.5196	19.6137	18.8338	19.6656	19.7478	19.3529	19.634	19.6519	19.5485	19.4585
	1.12104	-0.214684	O14976	O14976;A0A087X1U9;H0Y8H5	GAK_HUMAN	GAK	Cyclin-G-associated kinase	18.406	18.5511	18.1612	18.58	18.4631	18.6156	18.8962	18.4891	18.7185	18.5154
	0.223608	-0.0295292	O14979	O14979;A0A087WUK2	HNRDL_HUMAN	HNRNPDL	Heterogeneous nuclear ribonucleoprotein D-like	21.6737	21.6927	21.6093	21.767	21.7394	21.7882	21.8421	21.7374	21.6912	21.5708
	1.4204	-0.255797	O14979;Q14103	Q14103;O14979;H0YA96;H0Y8G5;A0A087WUK2;D6RBQ9;D6RAF8;D6RF44	HNRDL_HUMAN;HNRPD_HUMAN	HNRNPD;HNRNPDL	Heterogeneous nuclear ribonucleoprotein D-like	20.4943	20.2134	20.6381	20.7465	20.6098	20.7064	20.7886	20.7816	20.7261	20.9784
	3.76237	0.24115	O14980	O14980;C9IZS4;C9JQ02;C9JV99;H7BZC5;C9JKM9;C9J673	XPO1_HUMAN	XPO1	Exportin-1	21.536	21.5401	21.5121	21.4146	21.4295	21.316	21.2374	21.1815	21.2051	21.2866
	0.075755	0.0323658	O14981	O14981;A0A0A0MTH9	BTAF1_HUMAN	BTAF1	TATA-binding protein-associated factor 172	21.1523	21.4917	21.3322	20.9873	21.5474	21.0803	21.4533	21.4644	21.4377	20.9134
	0.389617	-0.38214	O15013	O15013;E9PB39;H0YAN8	ARHGA_HUMAN	ARHGEF10	Rho guanine nucleotide exchange factor 10	16.4431	16.2779	15.4816	15.6722	14.0857	16.441	15.757	15.7111	16.0493	15.9129
	0.0523813	-0.0152542	O15020	O15020;A4QPE4	SPTN2_HUMAN	SPTBN2	Spectrin beta chain, non-erythrocytic 2	17.4386	17.408	17.5851	17.6155	17.7585	17.2819	17.7844	17.5961	17.6225	17.5971
	0.216139	0.0432838	O15020;Q01082	Q01082;O15020;A4QPE4;F8W6C1;A0A087WUZ3	SPTB2_HUMAN;SPTN2_HUMAN	SPTBN1;SPTBN2	Spectrin beta chain, non-erythrocytic 2	20.4333	20.4126	20.776	20.6187	20.4071	20.3901	20.4389	20.5982	20.515	20.489
	1.45768	-0.209712	O15027	O15027;A0A3F2YNX0;A0A0C4DH09;X6RGP5;Q8N9G1;A0A3F2YNZ0;F1T0I1	SC16A_HUMAN	SEC16A	Protein transport protein Sec16A	18.3637	18.5192	18.3036	18.5445	18.695	18.7649	18.8015	18.6258	18.723	18.5594
	0.696884	0.120585	O15031	O15031	PLXB2_HUMAN	PLXNB2	Plexin-B2	17.3337	17.2017	17.2761	17.1788	17.1334	17.2375	17.0335	16.8383	17.1346	17.2769
	0.51474	0.0340496	O15033	O15033;G3V5P7;G3V245;G3V2B5	AREL1_HUMAN	AREL1	Apoptosis-resistant E3 ubiquitin protein ligase 1	17.8687	17.8973	17.9905	17.9704	17.9468	17.8741	17.8602	17.8843	17.981	17.9039
	0.422518	0.0886147	O15040	O15040	TCPR2_HUMAN	TECPR2	Tectonin beta-propeller repeat-containing protein 2	18.7	18.8043	18.442	18.6926	18.7817	18.5812	18.3327	18.7268	18.6789	18.6579
	2.164	0.268824	O15042	O15042;H0Y8D9;E7ET15	SR140_HUMAN	U2SURP	U2 snRNP-associated SURP motif-containing protein	21.1911	21.0772	21.2115	21.2806	20.9902	20.9072	20.8269	20.9203	21.0376	20.7146
	0.327965	-0.153716	O15047	O15047	SET1A_HUMAN	SETD1A	Histone-lysine N-methyltransferase SETD1A	17.3192	17.216	16.956	17.1078	17.2211	17.4492	17.3157	17.5478	17.6903	16.5856
	1.21356	-0.0752758	O15056	O15056;E7ER60;A0A1W2PR85	SYNJ2_HUMAN	SYNJ2	Synaptojanin-2	18.2829	18.2657	18.3483	18.2583	18.2161	18.4002	18.2708	18.2979	18.3856	18.3933
	2.13784	-0.344131	O15061	O15061;A0A075B7B1;H0YL34	SYNEM_HUMAN	SYNM	Synemin	21.5452	21.6432	21.3741	21.3517	21.5773	21.9828	22.0018	21.6407	21.9134	21.6736
	0.969882	-0.65934	O15066	O15066;O14782;F8WAR6;F8WER6	KIF3B_HUMAN	KIF3B	Kinesin-like protein KIF3B	14.2174	14.4219	14.374	15.1337	15.482	15.1362	14.4771	15.6977	16.0168	15.5979
	0.376818	0.0324265	O15067	O15067;H0YGH1	PUR4_HUMAN	PFAS	Phosphoribosylformylglycinamidine synthase	20.3064	20.454	20.4447	20.3218	20.3598	20.3986	20.3368	20.2828	20.3125	20.3939
	0.10768	-0.0203957	O15075	O15075;Q5VZY9	DCLK1_HUMAN	DCLK1	Serine/threonine-protein kinase DCLK1	19.1104	19.3374	19.3195	19.4261	19.17	19.1727	19.4007	19.3105	19.3494	19.232
	0.0839867	-0.100877	O15078	O15078;A0A6Q8PGP6;A0A6Q8PGC3;A0A6Q8PGB1;A0A6Q8PH78;A0A6Q8PG44;A0A5K1VW81;A0A5F9ZHU6;J3KNF5;A0A6Q8PH24	CE290_HUMAN	CEP290	Centrosomal protein of 290 kDa	15.2839	15.7351	15.8255	14.1596	15.5882	14.3133	15.2619	15.477	15.8903	16.1541
	0.52086	-0.0472183	O15084	O15084;B4DIW9	ANR28_HUMAN	ANKRD28	Serine/threonine-protein phosphatase 6 regulatory ankyrin repeat subunit A	18.5806	18.694	18.7591	18.6256	18.6554	18.6356	18.7023	18.8092	18.7375	18.6662
	0.289277	-0.118474	O15084;Q8N8A2	Q8N8A2;O15084;H7C4A0;H7C209;A0A2R8Y7Y4;B4DIW9	ANR28_HUMAN;ANR44_HUMAN	ANKRD28;ANKRD44	Serine/threonine-protein phosphatase 6 regulatory ankyrin repeat subunit A	18.4252	18.1795	17.6834	18.2717	18.1633	18.6031	18.3899	18.0241	17.9526	18.3458
+	2.84453	-0.657093	O15091	O15091;A0A0A0MTQ0	MRPP3_HUMAN	PRORP	Mitochondrial ribonuclease P catalytic subunit	19.8705	20.0486	19.9751	19.4772	19.8933	20.483	20.7984	20.4278	20.6185	20.2224
	0.155326	0.0171032	O15111	O15111	IKKA_HUMAN	CHUK	Inhibitor of nuclear factor kappa-B kinase subunit alpha	23.4605	23.3823	23.5771	23.4399	23.5537	23.453	23.4113	23.4573	23.4579	23.5486
	0.535465	0.0940254	O15116	O15116	LSM1_HUMAN	LSM1	U6 snRNA-associated Sm-like protein LSm1	19.4634	19.2909	19.4864	19.3656	19.5879	19.3982	19.3365	19.5528	19.1548	19.2817
	1.22986	0.449286	O15118	O15118;K7EQ23	NPC1_HUMAN	NPC1	NPC intracellular cholesterol transporter 1	17.6675	17.8745	17.4904	17.4476	17.5585	17.5996	17.279	16.4533	17.239	17.2211
	0.509266	0.253082	O15127	O15127	SCAM2_HUMAN	SCAMP2	Secretory carrier-associated membrane protein 2	17.4732	18.4696	18.0895	17.9092	18.1566	17.9842	18.0228	17.2519	17.4931	18.0807
	0.00765268	0.00224915	O15143	O15143;C9K057;F8VXW2;C9JBJ7;A0A1W2PNV4;C9JEY1	ARC1B_HUMAN	ARPC1B	Actin-related protein 2/3 complex subunit 1B	18.0173	17.9782	17.916	18.3871	17.9616	17.9561	18.1637	17.9323	18.1772	18.0196
	0.284336	0.360729	O15143;Q92747	O15143;Q92747;C9K057;E9PF58;A0A1W2PNV4;C9JEY1	ARC1A_HUMAN;ARC1B_HUMAN	ARPC1A;ARPC1B	Actin-related protein 2/3 complex subunit 1B	15.9231	14.3388	14.964	16.3636	15.2181	14.0801	16.4846	14.6576	14.9185	14.863
	1.97477	0.0851151	O15144	O15144	ARPC2_HUMAN	ARPC2	Actin-related protein 2/3 complex subunit 2	20.7563	20.8142	20.7363	20.7834	20.8161	20.6365	20.7452	20.7306	20.7041	20.6643
	0.467366	0.10978	O15145	O15145	ARPC3_HUMAN	ARPC3	Actin-related protein 2/3 complex subunit 3	20.3282	20.3661	20.0381	20.2543	20.6096	20.3414	20.2553	20.249	19.9994	20.2023
+	2.54032	-0.669354	O15155	O15155;C9JTT8;Q68DU7;A0A3B3IU16;H7C1N3	BET1_HUMAN	BET1	BET1 homolog	16.4497	16.6862	17.1724	16.5714	16.618	17.2	17.6475	17.1618	17.2796	17.5556
	0.203929	-0.0499035	O15160	O15160;A0A2R8Y5D3;A0A2R8Y8D6;E7EQB9;H0Y723;A0A2R8YEZ4	RPAC1_HUMAN	POLR1C	DNA-directed RNA polymerases I and III subunit RPAC1	19.2379	18.8956	18.8676	18.814	18.7325	19.0877	18.9069	19.0444	18.8371	18.921
	3.10196	-0.143393	O15173	O15173	PGRC2_HUMAN	PGRMC2	Membrane-associated progesterone receptor component 2	19.7914	19.7994	19.8941	19.7634	19.8021	19.9449	19.9927	19.9021	19.9837	19.9441
	0.19025	-0.0489452	O15212	O15212	PFD6_HUMAN	PFDN6	Prefoldin subunit 6	19.3853	19.1617	19.3992	19.1274	19.0451	19.4442	19.3412	19.0357	19.1783	19.3641
	0.491122	0.0731232	O15226	O15226	NKRF_HUMAN	NKRF	NF-kappa-B-repressing factor	19.322	19.1979	19.0717	19.2146	19.0895	19.2909	19.0968	18.9753	19.1177	19.0493
	0.517105	-0.0552212	O15228	O15228;Q5TBH8	GNPAT_HUMAN	GNPAT	Dihydroxyacetone phosphate acyltransferase	19.1944	19.3362	19.1945	19.2185	19.3452	19.3165	19.2451	19.2537	19.2992	19.4504
	0.83208	0.496167	O15230	O15230	LAMA5_HUMAN	LAMA5	Laminin subunit alpha-5	16.0501	14.8899	14.4721	14.9133	15.785	14.6103	14.7742	14.9987	14.7452	14.5011
	0.0536871	0.0439789	O15235	O15235	RT12_HUMAN	MRPS12	28S ribosomal protein S12, mitochondrial	18.0931	17.3083	17.6042	18.2002	17.3589	17.2053	18.2567	17.1177	17.712	18.0531
	0.331347	-0.171227	O15254	O15254	ACOX3_HUMAN	ACOX3	Peroxisomal acyl-coenzyme A oxidase 3	18.4406	18.4974	18.6413	18.9688	18.5236	18.3108	18.892	18.3145	19.1253	19.2853
	0.700689	-0.0858967	O15258	O15258	RER1_HUMAN	RER1	Protein RER1	19.7756	19.6379	19.7129	19.7918	19.6228	19.6794	19.9123	19.672	19.8886	19.8181
	0.0262664	0.0233246	O15260	O15260;Q5T8U5	SURF4_HUMAN	SURF4	Surfeit locus protein 4	17.6903	17.8679	16.753	17.6511	17.8225	17.6274	18.3201	17.0988	17.5657	17.0562
	0.303426	-0.0478001	O15269	O15269	SPTC1_HUMAN	SPTLC1	Serine palmitoyltransferase 1	18.9578	19.021	19.0433	19.0029	18.9172	18.983	19.1604	18.8808	18.9479	19.2091
	1.75171	-0.171439	O15270	O15270;H0YJV2	SPTC2_HUMAN	SPTLC2	Serine palmitoyltransferase 2	18.4786	18.5191	18.3173	18.4298	18.5689	18.7047	18.5318	18.5873	18.6078	18.7395
	0.169242	0.0205311	O15294	O15294;C9JZL3	OGT1_HUMAN	OGT	UDP-N-acetylglucosamine--peptide N-acetylglucosaminyltransferase 110 kDa subunit	20.1047	20.2177	20.1843	20.0642	20.2316	20.2189	20.0138	20.1558	20.1328	20.1786
	0.151849	-0.167281	O15305	O15305;H3BV55;H3BPH4	PMM2_HUMAN	PMM2	Phosphomannomutase 2	14.9582	16.7219	14.9401	15.4913	16.5937	15.5054	16.2245	16.1866	16.1792	15.4458
+	2.84335	-1.6316	O15315	O15315;A0A0A0MS18;C9JYJ0	RA51B_HUMAN	RAD51B	DNA repair protein RAD51 homolog 2	14.1631	14.8026	15.9133	14.9649	15.1546	16.7368	16.9859	16.788	16.7722	15.8736
	1.34201	-0.314299	O15321	O15321;E9PJM1;E9PMQ9;E9PSI1;E9PS99;E9PQY7;E9PL78;E9PJC4	TM9S1_HUMAN	TM9SF1	Transmembrane 9 superfamily member 1	18.9663	18.7633	18.7418	18.5862	19.2251	19.1882	19.4451	19.0519	19.1365	19.0325
	0.124504	-0.0110073	O15344	O15344;A0A087X255;C9J453;A0A6Q8PGE7;A0A6Q8PGA5;A0A6Q8PF94	TRI18_HUMAN	MID1	E3 ubiquitin-protein ligase Midline-1	18.5439	18.5014	18.5406	18.5699	18.4851	18.5315	18.5256	18.5791	18.4413	18.6184
	1.08923	-0.462427	O15347	O15347;E7EQU1;E7ES08;E9PES6	HMGB3_HUMAN	HMGB3	High mobility group protein B3	18.3444	17.6586	17.6748	18.0009	17.9907	18.2203	17.8307	19.0224	18.3902	18.518
	0.428133	-0.0981277	O15355	O15355	PPM1G_HUMAN	PPM1G	Protein phosphatase 1G	19.6647	19.5156	19.2034	19.5941	19.4249	19.3656	19.5862	19.7849	19.5624	19.5943
	0.887964	-0.318573	O15357	O15357;A0A0A0MTP6	SHIP2_HUMAN	INPPL1	Phosphatidylinositol 3,4,5-trisphosphate 5-phosphatase 2	17.1528	17.6521	17.6488	16.6492	17.2936	17.5545	17.5219	17.7134	17.618	17.5816
	0.120379	-0.126639	O15360	O15360	FANCA_HUMAN	FANCA	Fanconi anemia group A protein	14.7945	15.4405	14.7018	14.1003	15.4661	14.2692	15.2964	15.9283	15.2125	14.43
	0.159462	-0.011792	O15371	O15371	EIF3D_HUMAN	EIF3D	Eukaryotic translation initiation factor 3 subunit D	21.7292	21.6246	21.6744	21.6568	21.6307	21.6718	21.7574	21.6295	21.654	21.662
	0.0311947	0.00490799	O15372	O15372;A0A087WZK9;E5RJT0;E5RGU4;B3KS98	EIF3H_HUMAN	EIF3H	Eukaryotic translation initiation factor 3 subunit H	20.9825	20.943	21.0092	21.0193	21.0485	20.8004	20.9995	21.0403	21.0327	21.1049
	3.31899	0.166874	O15379	O15379;E7ESJ6	HDAC3_HUMAN	HDAC3	Histone deacetylase 3	18.54	18.5632	18.448	18.4594	18.4589	18.386	18.3327	18.2988	18.2863	18.3312
	0.1173	-0.0984991	O15382	O15382;M0QXF9;M0QZP4;M0QZ10;B3KSI3	BCAT2_HUMAN	BCAT2	Branched-chain-amino-acid aminotransferase, mitochondrial	16.6721	16.565	15.658	16.4462	16.1527	16.9233	16.4169	15.4162	16.6218	16.6083
	1.10373	-0.355603	O15397	O15397;H0YH64	IPO8_HUMAN	IPO8	Importin-8	17.5251	16.9442	17.563	17.044	17.6609	17.8364	17.4854	17.9254	17.8187	17.4492
	0.294469	-0.0901505	O15400	O15400	STX7_HUMAN	STX7	Syntaxin-7	19.9734	19.7893	19.2638	19.6189	19.5065	19.8294	19.7527	19.5691	19.7936	19.6579
	3.8045	-0.333945	O15427	O15427;J3QQS9;J3QSC3;J3KTI8;J3QQV2	MOT4_HUMAN	SLC16A3	Monocarboxylate transporter 4	21.3326	21.4247	21.3809	21.3329	21.3506	21.7409	21.8115	21.5274	21.7014	21.7102
	0.439864	-0.143203	O15438	O15438	MRP3_HUMAN	ABCC3	Canalicular multispecific organic anion transporter 2	20.4281	20.3552	20.2948	20.3804	19.7792	20.1853	20.4533	20.4243	20.2167	20.6741
	0.0561667	0.0224197	O15439	O15439	MRP4_HUMAN	ABCC4	Multidrug resistance-associated protein 4	18.1002	18.3264	18.5546	18.0729	18.1302	17.7924	18.4262	18.2812	18.3109	18.2615
+	2.07943	-1.19304	O15440	O15440	MRP5_HUMAN	ABCC5	Multidrug resistance-associated protein 5	16.107	14.518	15.3709	15.3037	16.055	16.3678	17.2097	16.9694	16.5022	16.2706
	0.412247	-0.350783	O15446	O15446	RPA34_HUMAN	POLR1G	DNA-directed RNA polymerase I subunit RPA34	16.2031	16.2541	15.6321	14.3241	16.3637	16.1487	15.9829	16.0495	16.2933	16.0566
	0.206767	0.0857201	O15460	O15460	P4HA2_HUMAN	P4HA2	Prolyl 4-hydroxylase subunit alpha-2	17.4079	17.5927	17.8356	17.2953	17.1051	17.0791	17.5012	17.1075	17.5539	17.5663
	2.31065	0.417934	O15498	O15498	YKT6_HUMAN	YKT6	Synaptobrevin homolog YKT6	18.0825	18.0991	18.1572	17.9671	18.2468	17.9452	17.5201	17.9139	17.4884	17.5954
	0.00942583	0.00762138	O15504	O15504	NUP42_HUMAN	NUP42	Nucleoporin NUP42	16.9625	17.6872	18.2399	17.5856	17.1727	17.2003	17.8278	17.2208	17.3742	17.9868
	0.788109	0.200926	O15511	O15511;B1ALC0	ARPC5_HUMAN	ARPC5	Actin-related protein 2/3 complex subunit 5	20.8337	20.8594	20.4479	20.3306	20.867	20.5698	20.5155	20.6073	20.3059	20.3355
	0.0858206	-0.0190357	O15530	O15530;Q6A1A2;H3BQ10;E9PER6	PDPK1_HUMAN	PDPK1	3-phosphoinositide-dependent protein kinase 1	18.773	18.6365	18.5137	18.6022	18.6094	18.8585	18.5746	18.4505	18.7323	18.6142
	0.319284	-0.0518894	O15533	O15533;Q6P1N7;A2AB90;A0A0G2JKZ1;A0A0G2JH37;C9JA35;A0A0A0MSV9	TPSN_HUMAN	TAPBP	Tapasin	19.1974	19.3195	19.2413	19.2195	19.1513	19.4554	19.3091	19.2083	19.3407	19.075
	0.0313944	0.0348068	O15540	O15540	FABP7_HUMAN	FABP7	Fatty acid-binding protein, brain	20.0543	19.6691	20.3009	20.2432	21.7943	19.9662	20.4056	20.4393	20.2997	20.7769
	0.117436	-0.0400692	O15554	O15554;M0QZ70;D1MQ08;M0R1J0	KCNN4_HUMAN	KCNN4	Intermediate conductance calcium-activated potassium channel protein 4	17.9447	18.2354	18.0259	17.995	17.9808	17.7413	17.8653	18.1411	18.3156	18.3189
	3.53416	0.178605	O43143	O43143	DHX15_HUMAN	DHX15	Pre-mRNA-splicing factor ATP-dependent RNA helicase DHX15	21.7042	21.6453	21.7702	21.7569	21.6654	21.4677	21.55	21.5377	21.5586	21.5348
	0.332159	-0.0455265	O43148	O43148;K7EP06	MCES_HUMAN	RNMT	mRNA cap guanine-N7 methyltransferase	20.1267	20.2305	20.2161	20.0166	20.2604	20.3672	20.1699	20.1993	20.1406	20.2009
	0.346965	0.0525009	O43149	O43149	ZZEF1_HUMAN	ZZEF1	Zinc finger ZZ-type and EF-hand domain-containing protein 1	18.5879	18.7386	18.6236	18.6085	18.7394	18.5406	18.4143	18.704	18.7156	18.6609
	0.16336	-0.0178368	O43150	O43150	ASAP2_HUMAN	ASAP2	Arf-GAP with SH3 domain, ANK repeat and PH domain-containing protein 2	20.0334	19.9863	19.9731	20.1262	20.1031	20.0093	20.0036	20.165	20.0473	20.0861
	1.32369	0.39277	O43150;Q9ULH1	Q9ULH1;O43150;A0A286YFG8;A0A0A0MRE5;H0YBF7	ASAP1_HUMAN;ASAP2_HUMAN	ASAP1;ASAP2	Arf-GAP with SH3 domain, ANK repeat and PH domain-containing protein 2	20.1821	20.5899	20.5055	20.5944	19.9809	19.7447	20.0825	19.707	20.0331	20.3217
	0.100031	0.0635441	O43156	O43156	TTI1_HUMAN	TTI1	TELO2-interacting protein 1 homolog	16.0575	16.8822	16.2651	17.0915	16.7661	16.2216	16.2536	16.7971	16.8594	16.613
	0.099314	0.0320164	O43166	O43166;F5GYF8	SI1L1_HUMAN	SIPA1L1	Signal-induced proliferation-associated 1-like protein 1	17.5661	17.592	17.2946	17.8128	17.7954	17.3401	17.804	17.5673	17.5855	17.6038
	0.40864	0.0751656	O43169	O43169;H3BUX2	CYB5B_HUMAN	CYB5B	Cytochrome b5 type B	20.2198	19.9994	20.16	19.9993	19.9498	19.909	19.9799	19.8369	20.0096	20.2171
	1.16154	0.10033	O43172	O43172	PRP4_HUMAN	PRPF4	U4/U6 small nuclear ribonucleoprotein Prp4	19.5751	19.63	19.534	19.4605	19.5401	19.5	19.358	19.5672	19.3765	19.4364
	0.273615	-0.0638222	O43175	O43175;A0A286YFM8;A0A286YER3;A0A286YF34;A0A286YFB2;A0A286YFC8;A0A286YFA2;A0A286YFL2;A0A2C9F2M7;A0A286YF22	SERA_HUMAN	PHGDH	D-3-phosphoglycerate dehydrogenase	22.0878	22.1691	21.8592	21.8505	22.0702	22.1799	22.2844	21.8869	22.0641	21.9404
	0.040917	0.0113441	O43181	O43181	NDUS4_HUMAN	NDUFS4	NADH dehydrogenase [ubiquinone] iron-sulfur protein 4, mitochondrial	21.506	21.1876	21.4481	21.5976	21.4688	21.4172	21.4849	21.213	21.396	21.6403
	0.370039	-0.0320293	O43237	O43237;B4E2E0	DC1L2_HUMAN	DYNC1LI2	Cytoplasmic dynein 1 light intermediate chain 2	20.8369	20.8235	20.8885	20.7996	20.9464	20.9262	20.9153	20.7807	20.9257	20.907
	0.186779	-0.260108	O43237;Q9Y6G9	O43237;Q9Y6G9;C9JLW1;C9JGM7;B4E2E0	DC1L1_HUMAN;DC1L2_HUMAN	DYNC1LI1;DYNC1LI2	Cytoplasmic dynein 1 light intermediate chain 2	17.5563	17.8304	15.0953	17.0898	17.7129	17.5568	17.7178	16.5009	17.6076	17.2022
	1.3539	-0.0790409	O43242	O43242	PSMD3_HUMAN	PSMD3	26S proteasome non-ATPase regulatory subunit 3	21.8496	21.8531	21.9469	21.8449	21.8844	21.8541	21.9779	21.9986	21.9994	21.9441
	0.48988	0.254901	O43252	O43252	PAPS1_HUMAN	PAPSS1	Bifunctional 3'-phosphoadenosine 5'-phosphosulfate synthase 1	17.8659	17.0691	17.1514	18.0062	18.0901	17.2925	17.7224	17.1964	17.5246	17.1723
	2.49891	0.138148	O43264	O43264	ZW10_HUMAN	ZW10	Centromere/kinetochore protein zw10 homolog	20.7298	20.7316	20.6147	20.6313	20.6679	20.5887	20.5	20.4764	20.5322	20.5872
	0.56714	0.0964878	O43290	O43290	SNUT1_HUMAN	SART1	U4/U6.U5 tri-snRNP-associated protein 1	18.1436	18.2637	18.3767	18.2702	18.1384	18.0674	17.924	18.3134	18.1607	18.2446
	0.728741	-0.114623	O43292	O43292;E9PQ31	GPAA1_HUMAN	GPAA1	Glycosylphosphatidylinositol anchor attachment 1 protein	21.061	20.996	21.1919	21.1785	21.2782	21.0765	21.4211	21.1674	21.3472	21.2666
+	2.28457	-1.52229	O43294	O43294	TGFI1_HUMAN	TGFB1I1	Transforming growth factor beta-1-induced transcript 1 protein	14.9623	14.9404	16.3856	16.5516	16.3007	17.4107	17.8358	16.7594	17.4597	17.2864
	0.198633	-0.0954674	O43299	O43299;A0A3B3ISJ0;A0A3B3IS81	AP5Z1_HUMAN	AP5Z1	AP-5 complex subunit zeta-1	20.6846	20.0785	19.9104	19.7827	20.3656	20.2042	20.4817	20.405	20.3152	19.893
	0.140322	-0.14171	O43307;Q96N96;Q9NR80	Q96N96;O43307;Q9NR80;A0A1B0GV82;A0A1B0GWI5;A0A1B0GTF0;E7EV07;E9PEM0;A0A0A6YYF8;A0A087X0P1;A0A0A0MRY4;A0A1B0GVC4;H0YCT6;A0A5F9ZGZ3;J3KQJ8;A0A0C4DFY6;E9PFR9;A0A0A6YYB3;B1AMR4;A0A5F9ZI31;A0A1B0GVV2;A0A5F9ZHY9;A0A1B0GV84;B1AMR3	ARHG4_HUMAN;ARHG9_HUMAN;SPT13_HUMAN	ARHGEF4;ARHGEF9;SPATA13	Rho guanine nucleotide exchange factor 9	15.0212	15.3015	16.7323	15.4448	15.6052	15.5679	15.6141	16.3497	16.2877	14.9941
	1.21001	-0.86768	O43314	O43314;A0A087WZV0	VIP2_HUMAN	PPIP5K2	Inositol hexakisphosphate and diphosphoinositol-pentakisphosphate kinase 2	14.5685	16.2772	16.4481	16.2413	14.9034	16.6518	16.6592	16.5225	16.3018	16.6415
	1.65355	-0.30324	O43318	O43318;Q9UG54	M3K7_HUMAN	MAP3K7	Mitogen-activated protein kinase kinase kinase 7	17.8681	18.261	18.2115	17.9161	18.0643	18.091	18.4796	18.4216	18.4968	18.3482
	1.6143	0.204038	O43324	O43324;D6RBD7;H0YAL7;C9J1V9	MCA3_HUMAN	EEF1E1	Eukaryotic translation elongation factor 1 epsilon-1	22.4346	22.2665	22.5277	22.3381	22.3188	21.9609	22.216	22.3054	22.1786	22.2045
	0.824567	-0.559971	O43353	O43353	RIPK2_HUMAN	RIPK2	Receptor-interacting serine/threonine-protein kinase 2	14.1408	14.8186	14.9068	14.7623	14.7116	15.0515	15.094	15.0447	14.5008	16.4489
	1.25829	0.0709827	O43390	O43390;A0A6Q8PEX7	HNRPR_HUMAN	HNRNPR	Heterogeneous nuclear ribonucleoprotein R	21.6696	21.698	21.6599	21.633	21.6374	21.68	21.5422	21.6365	21.551	21.5333
	0.444277	0.116714	O43390;O60506	O60506;O43390;F6UXX1;A0A6Q8PHG0;A0A6Q8PEX7;B7Z645	HNRPQ_HUMAN;HNRPR_HUMAN	HNRNPR;SYNCRIP	Heterogeneous nuclear ribonucleoprotein R	22.1452	22.0738	21.5821	22.0631	22.0076	21.9844	22.032	21.7294	21.8369	21.7055
	1.2036	0.127324	O43395	O43395	PRPF3_HUMAN	PRPF3	U4/U6 small nuclear ribonucleoprotein Prp3	18.9601	18.9422	19.1316	19.0431	18.9153	18.846	18.7338	18.9355	18.9896	18.8508
	0.415305	-0.208529	O43396	O43396;K7ER96;K7EML9	TXNL1_HUMAN	TXNL1	Thioredoxin-like protein 1	18.126	17.1739	17.4638	17.3939	18.1063	17.5343	17.7651	17.9232	17.842	18.2418
	2.05296	0.38752	O43399	O43399;A0A087WYR3;A0A087WZ51	TPD54_HUMAN	TPD52L2	Tumor protein D54	19.0675	18.9536	19.0439	18.6973	19.0311	18.7788	18.3957	18.736	18.3295	18.6158
	0.883978	0.277417	O43402	O43402;M0R1B0	EMC8_HUMAN	EMC8	ER membrane protein complex subunit 8	18.4385	19.2501	18.7244	18.5781	18.542	18.4054	18.4727	18.2617	18.291	18.7151
	0.20095	-0.0767544	O43414	O43414;A0A3B3ISV9;F6UGJ8	ERI3_HUMAN	ERI3	ERI1 exoribonuclease 3	19.532	19.695	19.7176	19.8119	19.1024	19.4209	19.743	19.7979	19.4541	19.8269
	1.79255	-1.17194	O43422	O43422	P52K_HUMAN	THAP12	52 kDa repressor of the inhibitor of the protein kinase	15.6549	14.5945	14.7744	16.3414	15.5808	16.5902	16.9376	15.8443	16.3642	17.0695
	0.540088	-0.361786	O43426	O43426;J3KQV8;J3KPK1;C9J1Z6;A0A0D9SGJ6;C9JFZ1;C9JW66	SYNJ1_HUMAN	SYNJ1	Synaptojanin-1	16.1862	17.4788	16.1558	17.078	17.5928	17.0792	17.3339	17.5145	17.1751	17.1976
	0.228257	-0.0650009	O43427	O43427;E9PSD3	FIBP_HUMAN	FIBP	Acidic fibroblast growth factor intracellular-binding protein	18.0942	18.1144	18.4974	18.4409	18.2999	18.4157	18.5658	18.4199	18.2969	18.0734
	0.765777	0.288614	O43432	O43432;A0A0U1RQK7;A0A0A0MSA7	IF4G3_HUMAN	EIF4G3	Eukaryotic translation initiation factor 4 gamma 3	19.9438	20.2171	20.2936	19.6299	19.5188	19.4294	19.6988	20.0253	19.6291	19.3777
	1.15867	0.236472	O43432;Q04637	O43432;Q04637;E7EX73;E9PGM1;C9JF13;A0A0U1RQK7;A0A0A0MSA7;E7EUU4	IF4G1_HUMAN;IF4G3_HUMAN	EIF4G1;EIF4G3	Eukaryotic translation initiation factor 4 gamma 3	19.0255	19.0222	18.72	18.9259	19.2317	18.513	18.7912	18.6531	18.9599	18.8258
	0.137095	-0.02356	O43447	O43447;C9JQD4;A6NM32	PPIH_HUMAN	PPIH	Peptidyl-prolyl cis-trans isomerase H	17.8742	18.0325	17.8847	17.8889	17.7581	17.8659	17.7798	18.0235	18.0285	17.8585
	0.620579	-0.132843	O43464	O43464;A0A0C4DG44	HTRA2_HUMAN	HTRA2	Serine protease HTRA2, mitochondrial	18.2797	18.0807	18.0571	18.0731	18.3146	18.3322	18.2194	18.594	18.0523	18.2715
	0.196786	0.109523	O43488	O43488;Q8NHP1;H3BLU7;A0A499FJT0;H7C5H7	ARK72_HUMAN	AKR7A2	Aflatoxin B1 aldehyde reductase member 2	17.7945	17.3893	17.6533	17.8845	17.4329	17.596	16.9752	17.1629	17.8283	18.0445
	2.01203	-0.385733	O43491	O43491;E9PII3;A0A2R8Y5B3;E9PHY5;E9PK52	E41L2_HUMAN	EPB41L2	Band 4.1-like protein 2	18.8688	19.0676	19.1335	18.8536	18.6221	19.0217	19.4188	19.3441	19.371	19.3187
	0.0139241	0.0202671	O43493	O43493;A0A5H1ZRP2;A0A5F9UY30	TGON2_HUMAN	TGOLN2	Trans-Golgi network integral membrane protein 2	15.9398	15.0438	16.2933	15.2063	16.2258	14.4889	14.9372	16.4854	16.1508	16.5454
	0.647077	2.16493	O43502	O43502;Q7KZJ0;J3QKK3	RA51C_HUMAN	RAD51C	DNA repair protein RAD51 homolog 3	20.4897	19.7533	19.9821	15.105	20.3075	14.1242	15.1159	19.9374	15.3692	20.2663
	0.546831	-0.86889	O43504	O43504;R4GMU8;E9PLX3;A0A0C4DGV4	LTOR5_HUMAN	LAMTOR5	Ragulator complex protein LAMTOR5	18.503	17.1031	18.4417	14.9438	18.3441	18.4473	18.8247	18.6513	17.0465	18.7104
	2.1467	-0.639193	O43505	O43505	B4GA1_HUMAN	B4GAT1	Beta-1,4-glucuronyltransferase 1	17.5193	16.6266	16.7894	17.0165	17.3182	17.9127	17.7799	17.5815	17.6603	17.5316
	1.1658	-1.1391	O43542	O43542;G3V3Q2	XRCC3_HUMAN	XRCC3	DNA repair protein XRCC3	17.2099	17.1345	14.654	17.595	16.8121	17.7915	18.2431	17.3519	17.8786	17.8359
+	2.6834	-1.48251	O43572	O43572	AKA10_HUMAN	AKAP10	A-kinase anchor protein 10, mitochondrial	15.213	15.4604	15.3224	15.6211	13.967	16.7579	17.0487	16.1924	16.6356	16.3619
	0.982562	0.883404	O43583	O43583	DENR_HUMAN	DENR	Density-regulated protein	16.8026	16.6479	15.7656	16.4532	17.3417	16.7251	16.3311	15.3959	15.7784	14.3635
	4.42627	0.298301	O43592	O43592;F8WDU6	XPOT_HUMAN	XPOT	Exportin-T	20.9957	20.9832	20.9863	20.8974	20.8166	20.6185	20.682	20.6346	20.6259	20.6269
	0.550977	0.105086	O43615	O43615;M0QXU7	TIM44_HUMAN	TIMM44	Mitochondrial import inner membrane translocase subunit TIM44	20.5585	20.7552	20.7031	20.3315	20.651	20.6667	20.5154	20.3895	20.5195	20.3827
	0.0647777	0.0104679	O43617	O43617;A0A087WYS5;A0A087WWM0	TPPC3_HUMAN	TRAPPC3	Trafficking protein particle complex subunit 3	22.0875	22.1415	22.0599	22.0427	21.9007	22.1665	21.9408	22.099	22.0007	21.973
	0.0802018	-0.104641	O43639	O43639;E9PEE2;E7ERP6;E7EPF5	NCK2_HUMAN	NCK2	Cytoplasmic protein NCK2	13.9599	15.621	15.7416	14.3733	13.9561	13.9084	14.8769	15.3706	15.3095	14.7097
	0.0769205	0.0824265	O43639;P16333	O43639;P16333;H7C5C7;C9J0K5;E9PEE2;C9JVV5;C9J869;C9K098;E7ERP6;E7EPF5	NCK1_HUMAN;NCK2_HUMAN	NCK1;NCK2	Cytoplasmic protein NCK2	16.1985	15.4243	14.6055	15.6602	16.0671	15.4509	16.3589	15.5403	14.668	15.5254
	0.137113	0.0598454	O43660	O43660	PLRG1_HUMAN	PLRG1	Pleiotropic regulator 1	18.4865	18.3577	17.9199	18.7796	18.3997	18.3071	18.4614	17.9738	18.4626	18.4394
	1.14325	0.136856	O43663	O43663	PRC1_HUMAN	PRC1	Protein regulator of cytokinesis 1	20.7271	20.8036	20.5787	20.5366	20.6347	20.6381	20.4303	20.4067	20.5883	20.533
	1.7515	0.233623	O43670	O43670;J3QRS9;J3KS31;X6R4W8	ZN207_HUMAN	ZNF207	BUB3-interacting and GLEBS motif-containing protein ZNF207	21.3897	21.1624	21.5517	21.4919	21.3482	21.2485	21.2242	21.0767	21.0422	21.1842
	0.303696	-0.0643291	O43674	O43674;E7EWP0;H0Y886	NDUB5_HUMAN	NDUFB5	NADH dehydrogenase [ubiquinone] 1 beta subcomplex subunit 5, mitochondrial	18.9289	18.8532	18.8926	18.5518	19.0527	18.8737	18.9357	18.991	18.8071	18.9935
	0.0623614	-0.00692062	O43676	O43676	NDUB3_HUMAN	NDUFB3	NADH dehydrogenase [ubiquinone] 1 beta subcomplex subunit 3	20.1732	20.2522	20.2628	20.0922	20.1142	20.2278	20.1464	20.1994	20.1338	20.2219
	0.271118	-0.141194	O43677	O43677	NDUC1_HUMAN	NDUFC1	NADH dehydrogenase [ubiquinone] 1 subunit C1, mitochondrial	18.8928	17.6655	18.718	18.4402	18.4893	18.4637	18.7964	18.6032	18.538	18.5105
	1.4947	-0.117834	O43678	O43678	NDUA2_HUMAN	NDUFA2	NADH dehydrogenase [ubiquinone] 1 alpha subcomplex subunit 2	21.1089	21.0456	21.0598	20.9526	21.1544	21.1375	21.2075	21.2852	21.1118	21.1686
	0.00143904	0.000582123	O43681	O43681	GET3_HUMAN	GET3	ATPase GET3	20.5284	20.1848	20.6953	20.4923	20.3804	20.2965	20.2791	20.792	20.2855	20.6253
	1.2572	0.141814	O43684	O43684;J3QSX4;J3QT28	BUB3_HUMAN	BUB3	Mitotic checkpoint protein BUB3	21.6091	21.3874	21.4724	21.4412	21.3194	21.3642	21.3558	21.1908	21.389	21.2206
	0.387265	0.179055	O43688	O43688;K7EMK9;A0A0J9YXA3	PLPP2_HUMAN	PLPP2	Phospholipid phosphatase 2	16.7558	16.3642	16.187	16.4252	16.865	16.6456	16.7669	16.2555	16.1545	15.8793
	0.0810141	-0.00816345	O43707	O43707;F5GXS2;H7C144	ACTN4_HUMAN	ACTN4	Alpha-actinin-4	24.1893	24.1332	24.0351	24.191	24.2186	24.1773	24.1726	24.1317	24.1164	24.2101
	0.0246062	0.00641747	O43707;P12814	P12814;O43707;H7C5W8;H0YJ11;F5GXS2;H7C144;H9KV75;H0YJW3	ACTN1_HUMAN;ACTN4_HUMAN	ACTN1;ACTN4	Alpha-actinin-4	25.9167	25.8889	25.5356	25.8244	25.9145	25.8647	25.8929	25.6058	25.7943	25.8903
	0.845803	-0.538631	O43709	O43709;H7C170	BUD23_HUMAN	BUD23	Probable 18S rRNA (guanine-N(7))-methyltransferase	16.4622	16.0807	16.6575	16.6089	15.1012	16.3264	16.3533	17.0697	17.0542	16.8
	0.176861	0.0591362	O43716	O43716;H0YIV9	GATC_HUMAN	GATC	Glutamyl-tRNA(Gln) amidotransferase subunit C, mitochondrial	19.534	19.3566	19.3873	19.1892	18.8567	19.4305	19.1035	19.2381	19.0781	19.1778
+	3.73224	0.505139	O43719	O43719	HTSF1_HUMAN	HTATSF1	HIV Tat-specific factor 1	21.0446	20.8627	21.1953	21.1639	20.8409	20.5476	20.4967	20.4771	20.5938	20.4665
	0.153563	0.0178654	O43741	O43741	AAKB2_HUMAN	PRKAB2	5'-AMP-activated protein kinase subunit beta-2	21.5059	21.4994	21.5665	21.5195	21.4242	21.4243	21.3985	21.5079	21.4751	21.6203
	0.64934	-0.186264	O43741;Q9Y478	O43741;Q9Y478;F5H2X8	AAKB1_HUMAN;AAKB2_HUMAN	PRKAB1;PRKAB2	5'-AMP-activated protein kinase subunit beta-2	18.5221	18.3972	19.0844	18.9589	18.5038	18.7792	18.9647	18.8371	18.8712	18.9456
	0.749579	0.0600166	O43747	O43747	AP1G1_HUMAN	AP1G1	AP-1 complex subunit gamma-1	20.0828	20.1302	20.2619	20.1064	20.1332	20.1391	20.1374	20.094	20.0188	20.0252
	0.496566	0.0828175	O43752	O43752	STX6_HUMAN	STX6	Syntaxin-6	18.1876	18.2807	18.0711	18.0384	18.3248	18.0901	18.1307	18.1366	18.2293	17.902
	1.42209	1.55579	O43759	O43759;B5MCD7	SNG1_HUMAN	SYNGR1	Synaptogyrin-1	16.1959	16.0793	18.0457	16.3492	17.1551	14.7269	17.1172	14.512	15.3234	14.3667
	0.531473	-0.068993	O43760	O43760;K7ELS8;K7ENG9;K7ELD9	SNG2_HUMAN	SYNGR2	Synaptogyrin-2	18.9778	18.8316	18.8876	18.8848	19.0057	18.9075	18.9698	19.1359	19.0703	18.8489
	1.46427	0.558881	O43765	O43765;K7EMD6	SGTA_HUMAN	SGTA	Small glutamine-rich tetratricopeptide repeat-containing protein alpha	18.1081	17.9045	17.307	17.4217	18.3158	17.0247	17.6305	17.2484	17.1692	17.19
	0.833876	-0.585988	O43772	O43772;C9JPE1	MCAT_HUMAN	SLC25A20	Mitochondrial carnitine/acylcarnitine carrier protein	16.9473	17.3368	17.1083	17.0336	15.449	17.4762	17.6846	17.421	17.3666	16.8566
	0.834246	0.091346	O43776	O43776	SYNC_HUMAN	NARS1	Asparagine--tRNA ligase, cytoplasmic	20.021	20.207	20.2328	20.1075	20.1211	20.0944	20.1818	20.037	19.9518	19.9677
	0.102098	-0.0580795	O43795	O43795;E7EQD9;E9PDF6	MYO1B_HUMAN	MYO1B	Unconventional myosin-Ib	23.0152	23.0583	22.1477	23.1303	23.1815	22.7397	23.1874	23.1544	22.915	22.827
	1.54801	-0.399994	O43808	O43808;F8WE74;B0QYW5;F6RTR7	PM34_HUMAN	SLC25A17	Peroxisomal membrane protein PMP34	18.1198	17.994	18.0385	18.4007	17.779	18.2806	18.706	18.6617	18.5471	18.1367
	1.79714	0.251046	O43809	O43809;H3BV41;H3BND3	CPSF5_HUMAN	NUDT21	Cleavage and polyadenylation specificity factor subunit 5	20.8354	20.798	21.0248	20.8998	21.0946	20.4634	20.6427	20.8002	20.7709	20.7202
	0.913409	-0.0539516	O43813	O43813;E9PHS0;F8WDS9	LANC1_HUMAN	LANCL1	Glutathione S-transferase LANCL1	21.4682	21.5292	21.5217	21.4015	21.4935	21.5289	21.5189	21.5765	21.5881	21.4714
	0.151879	-0.0270679	O43815	O43815	STRN_HUMAN	STRN	Striatin	19.1578	19.2505	19.3307	19.3	19.1943	19.4253	19.3436	19.0596	19.2897	19.2503
	0.211315	-0.10755	O43818	O43818	U3IP2_HUMAN	RRP9	U3 small nucleolar RNA-interacting protein 2	17.7527	17.5674	17.3539	17.9493	16.938	17.2351	17.6706	17.8633	17.7724	17.5575
	0.780086	-0.779198	O43819	O43819	SCO2_HUMAN	SCO2	Protein SCO2 homolog, mitochondrial	17.8634	15.5709	17.8366	17.8231	18.0949	17.6076	18.6967	17.8975	18.5298	18.3533
+	2.62231	-0.672827	O43823	O43823	AKAP8_HUMAN	AKAP8	A-kinase anchor protein 8	17.8885	17.6097	17.4255	17.4884	17.8917	18.5483	18.1166	18.0089	18.6187	18.3754
	0.19118	-0.0144737	O43837	O43837;A0A087WZN1;A0A0D9SG66	IDH3B_HUMAN	IDH3B	Isocitrate dehydrogenase [NAD] subunit beta, mitochondrial	21.8688	21.8193	21.8483	21.7467	21.796	21.8637	21.8416	21.7517	21.871	21.8235
	0.679501	-0.184992	O43847	O43847;G3V1R5;F5H7V1	NRDC_HUMAN	NRDC	Nardilysin	18.9379	18.4793	18.896	19.0634	19.0868	18.8887	18.8856	19.2659	19.1574	19.1908
	1.68912	-0.296626	O43852	O43852;H0Y875	CALU_HUMAN	CALU	Calumenin	21.5059	21.3637	20.9915	21.242	21.3832	21.6029	21.7618	21.446	21.6482	21.5104
	1.23534	-0.094429	O43865	Q96HN2;O43865;H0Y8B3	SAHH2_HUMAN	AHCYL1	S-adenosylhomocysteine hydrolase-like protein 1	19.8648	19.9673	19.7766	19.8511	19.994	20.0055	19.961	19.9735	20.0348	19.951
	1.80532	-0.556866	O43896	O43896	KIF1C_HUMAN	KIF1C	Kinesin-like protein KIF1C	16.7829	16.6293	16.7797	16.0958	16.7392	16.9164	17.1972	17.629	17.11	16.9587
	0.414117	0.78837	O43896;O60333	Q12756;O43896;O60333;A0A3B3IUA1;Q4R9M9;A0A087WWA3;A0A3B3ITE5;A0A3B3IU40;A0A3B3ITF7;A0A3B3IT28;H7C0K6;A0A3B3ITW6;A0A3F2YNW9	KIF1B_HUMAN;KIF1C_HUMAN	KIF1B;KIF1C	Kinesin-like protein KIF1C	19.4262	18.9865	19.8478	19.8249	19.4992	19.006	19.6337	19.7115	15.4049	19.8867
	0.28689	0.096558	O43896;Q96L93;Q9H1H9;Q9NQT8	Q9P2P6;Q9NQT8;O43896;Q9H1H9;Q96L93;A0A1B0GTU3;A0A1B0GUA8;E7ERX9	KI13A_HUMAN;KI13B_HUMAN;KI16B_HUMAN;KIF1C_HUMAN	KIF13A;KIF13B;KIF16B;KIF1C	Kinesin-like protein KIF1C	19.6036	19.5103	19.3678	19.6924	19.643	19.6088	19.6535	18.9511	19.5804	19.5406
	0.822426	-0.833888	O43900;Q7Z3G6;Q96MT3	Q7Z3G6;Q96MT3;O43900;A0A1X7SBR1;F8W1J1;H0Y413;A0A1W2PPC7;C9JY03;F8W1Q8;F8VUG8;H7BZP7	PRIC1_HUMAN;PRIC2_HUMAN;PRIC3_HUMAN	PRICKLE1;PRICKLE2;PRICKLE3	Prickle planar cell polarity protein 3	14.793	14.0219	14.1194	13.8658	14.7978	13.3554	15.2764	16.0488	15.1189	15.9678
	0.61786	0.535355	O43909	O43909;E7ET85	EXTL3_HUMAN	EXTL3	Exostosin-like 3	16.0704	16.2283	15.7031	16.5769	16.9226	14.8239	15.2901	16.8226	15.4949	16.3929
	0.119175	0.0717701	O43913	O43913	ORC5_HUMAN	ORC5	Origin recognition complex subunit 5	17.3332	17.6516	17.382	17.5467	17.3431	16.6074	17.5258	17.5893	17.9064	17.269
	0.0498827	0.0194145	O43920	O43920	NDUS5_HUMAN	NDUFS5	NADH dehydrogenase [ubiquinone] iron-sulfur protein 5	19.4843	19.4448	19.079	19.5119	19.4888	19.5222	19.5487	18.9446	19.4556	19.4405
	0.123256	-0.0408066	O43929	O43929;C9J2X8;C9JGH7;Q53SE3	ORC4_HUMAN	ORC4	Origin recognition complex subunit 4	18.5321	18.52	18.875	18.2815	18.6253	18.4565	18.8913	18.672	18.5512	18.4668
	2.2749	-0.244008	O43933	O43933;A0A0C4DG33	PEX1_HUMAN	PEX1	Peroxisome biogenesis factor 1	18.5544	18.7756	18.6076	18.7392	18.7666	18.974	19.0387	18.7642	18.9603	18.9263
	0.434242	0.0641148	O60216	Q9H4I0;O60216;A0A140T8W2;E5RJK5;E5RIN7;E5RJW1;E5RFV8	RAD21_HUMAN	RAD21	Double-strand-break repair protein rad21 homolog	18.5438	18.4083	18.3481	18.3811	18.5228	18.3961	18.2227	18.4806	18.2816	18.5025
	1.00186	1.18484	O60220	O60220	TIM8A_HUMAN	TIMM8A	Mitochondrial import inner membrane translocase subunit Tim8 A	17.9959	15.8849	18.004	17.4185	17.7691	16.9214	16.7861	15.1267	17.3672	14.9468
	1.14107	0.146394	O60231	O60231;A0A140T947	DHX16_HUMAN	DHX16	Pre-mRNA-splicing factor ATP-dependent RNA helicase DHX16	17.7184	17.9411	17.9302	17.9849	17.9124	17.7237	17.9443	17.6225	17.7628	17.7017
	0.245488	-0.373848	O60232	O60232;H0YEB6;G3V1B8	ZNRD2_HUMAN	ZNRD2	Protein ZNRD2	16.7877	16.9121	17.3033	16.2688	14.2729	15.5292	16.7431	17.1397	17.4582	16.5439
	0.68836	0.0484352	O60244	O60244;H7C3E5	MED14_HUMAN	MED14	Mediator of RNA polymerase II transcription subunit 14	21.2369	21.1747	21.2407	21.2288	21.212	21.2509	21.0725	21.1149	21.2067	21.2059
	0.962083	-0.214206	O60256	O60256;C9JJS3;I3L331;E7EW35;I3L164;E7EPA1;C9K0K7;C9JDH0;C9JDU5	KPRB_HUMAN	PRPSAP2	Phosphoribosyl pyrophosphate synthase-associated protein 2	17.2813	17.3767	17.6023	17.4291	17.7184	17.6085	17.4244	17.9648	17.729	17.752
	0.201552	-0.191456	O60256;Q14558	Q14558;O60256;E7EPA1;C9J168;I3L4G9;I3L0S1;B4DP31	KPRA_HUMAN;KPRB_HUMAN	PRPSAP1;PRPSAP2	Phosphoribosyl pyrophosphate synthase-associated protein 2	18.5114	19.0997	17.7223	17.2368	19.1	18.5171	18.5434	18.4596	18.3169	18.7904
	0.195362	0.0596188	O60264	O60264	SMCA5_HUMAN	SMARCA5	SWI/SNF-related matrix-associated actin-dependent regulator of chromatin subfamily A member 5	18.2303	18.5719	17.9616	18.3017	18.2587	18.3522	17.9777	18.3404	18.264	18.0918
	0.278006	0.0687538	O60264;P28370	O60264;P28370;B7ZLQ5;A0A0A0MRP6	SMCA1_HUMAN;SMCA5_HUMAN	SMARCA1;SMARCA5	SWI/SNF-related matrix-associated actin-dependent regulator of chromatin subfamily A member 5	18.3951	18.7591	18.3585	18.3518	18.3847	18.4743	18.3368	18.5998	18.2734	18.2213
	0.904234	0.304658	O60271	O60271;Q9UPT6;A0A087X2D8;E9PFH7;A0A669KB35;A0A087WYG2	JIP4_HUMAN	SPAG9	C-Jun-amino-terminal kinase-interacting protein 4	17.7114	18.2406	17.5783	17.867	17.9759	17.5792	17.054	17.8307	17.6303	17.7557
	0.901852	-0.183755	O60282	Q12840;O60282;J3KNA1;A0A6Q8PGJ3;A0A6Q8PEZ8;A0A0G2JMZ6	KIF5C_HUMAN	KIF5C	Kinesin heavy chain isoform 5C	18.6614	18.5488	18.281	18.6589	18.4875	18.6262	18.9856	18.5226	18.7959	18.626
	0.638149	0.0538273	O60282;P33176	Q12840;P33176;O60282;A0A6Q8PGJ3;A0A0G2JMZ6	KIF5C_HUMAN;KINH_HUMAN	KIF5B;KIF5C	Kinesin heavy chain isoform 5C	21.7574	21.7748	21.9354	21.7621	21.7304	21.7913	21.7222	21.7601	21.6749	21.7425
	0.138202	-0.103391	O60292	O60292	SI1L3_HUMAN	SIPA1L3	Signal-induced proliferation-associated 1-like protein 3	16.0396	15.9022	14.6888	15.9095	15.8342	15.7924	16.0993	16.0846	15.4527	15.4622
	0.785957	0.124963	O60293	O60293	ZC3H1_HUMAN	ZFC3H1	Zinc finger C3H1 domain-containing protein	16.6445	17.0365	16.8659	16.871	16.8935	16.7577	16.7621	16.8668	16.7522	16.5477
	0.305901	-0.302474	O60294	O60294	TYW4_HUMAN	LCMT2	tRNA wybutosine-synthesizing protein 4	15.5227	15.5946	15.1106	15.3315	14.9569	14.0586	15.666	15.9813	15.9126	16.4101
	1.09744	0.206457	O60306	O60306;H0YH15;H0YLN9	AQR_HUMAN	AQR	RNA helicase aquarius	18.5102	18.3416	18.5889	18.5921	18.0739	18.1463	18.2988	18.1837	18.2818	18.1638
	0.144263	0.0436317	O60308	O60308;A0A6Q8PHE1;A0A6Q8PH69;A0A6Q8PH14;Q5SR27;A0A6Q8PHR0;A0A6Q8PGF0;J3QLL3;A0A6Q8PFR4	CE104_HUMAN	CEP104	Centrosomal protein of 104 kDa	17.5892	17.3416	17.6133	17.705	17.4913	17.2897	17.3894	17.745	17.7401	17.3578
	0.452353	-0.0607651	O60313	O60313;A0A2R8YE78;A0A2R8Y3X5;C9JMB8;E5KLJ9;A0A2R8YFD1;A0A2R8YDM2	OPA1_HUMAN	OPA1	Dynamin-like 120 kDa protein, mitochondrial	19.588	19.5289	19.461	19.4557	19.5256	19.5485	19.6901	19.3654	19.638	19.6209
	0.404288	-0.701857	O60315	O60315;A0A1B0GV02;E7EUW9;A0A1B0GW50;U3KQ51;A0A1B0GVV8;A0JP08	ZEB2_HUMAN	ZEB2	Zinc finger E-box-binding homeobox 2	17.3946	16.288	13.4765	16.6855	15.4713	16.5479	15.8128	15.5743	17.4848	17.4054
	1.93901	0.0634998	O60318	O60318	GANP_HUMAN	MCM3AP	Germinal-center associated nuclear protein	21.0639	21.1332	21.0853	21.1063	21.1541	21.0584	21.0535	21.0307	21.0107	21.0719
	0.00627682	-0.0019104	O60333	O60333;Q4R9M9;A0A087WWA3	KIF1B_HUMAN	KIF1B	Kinesin-like protein KIF1B	16.9733	17.0347	17.3318	16.7526	17.001	17.0809	16.9309	16.9148	17.1535	17.0228
	0.419465	-0.122744	O60341	O60341;R4GMQ1	KDM1A_HUMAN	KDM1A	Lysine-specific histone demethylase 1A	17.8472	18.1955	17.7658	17.6113	18.1944	18.187	18.0437	17.8391	18.1484	18.0098
	0.0064481	0.00282974	O60361	P22392;O60361;Q32Q12	NDK8_HUMAN	NME2P1	Putative nucleoside diphosphate kinase	19.1155	19.3093	18.8467	19.3861	19.3181	19.5667	19.2369	19.0658	18.8917	19.2004
	0.408452	0.122635	O60361;P15531	P22392;O60361;P15531;E7ERL0;Q32Q12;J3KPD9	NDK8_HUMAN;NDKA_HUMAN	NME1;NME2P1	Putative nucleoside diphosphate kinase	20.314	20.346	19.9421	20.2668	20.4432	20.3144	20.4024	19.8051	20.0486	20.1284
	0.132177	-0.0772369	O60437	O60437;K7EQ71;K7EKI8	PEPL_HUMAN	PPL	Periplakin	20.4612	20.4747	19.4017	20.3275	20.4348	20.2033	20.3946	20.5522	20.2783	20.0577
	0.132631	0.197519	O60443	O60443;C9JSR4	GSDME_HUMAN	GSDME	Gasdermin-E	16.6853	14.4846	15.7875	15.4721	15.3148	16.5093	15.1764	13.8406	15.3818	15.8486
	0.121938	0.200184	O60447	O60447;A0A1B0GUF4	EVI5_HUMAN	EVI5	Ecotropic viral integration site 5 protein homolog	14.2445	16.7785	16.3226	16.0065	16.4773	16.5448	14.1051	16.241	15.8992	16.0384
	0.547067	-0.108291	O60462	O60462	NRP2_HUMAN	NRP2	Neuropilin-2	18.4053	18.7601	18.3236	18.3761	18.6576	18.7549	18.5592	18.6262	18.5886	18.5353
	2.26127	-0.33047	O60476	O60476	MA1A2_HUMAN	MAN1A2	Mannosyl-oligosaccharide 1,2-alpha-mannosidase IB	19.4638	19.6514	19.3881	19.4577	19.6279	19.9883	19.9235	19.6809	19.9759	19.6724
	0.453323	-0.0514954	O60488	O60488;D6RF95	ACSL4_HUMAN	ACSL4	Long-chain-fatty-acid--CoA ligase 4	21.0547	21.0662	20.9733	21.1546	20.9434	21.0924	21.196	20.9686	21.0807	21.112
	0.0699522	-0.0261745	O60488;O95573	O60488;O95573	ACSL3_HUMAN;ACSL4_HUMAN	ACSL3;ACSL4	Long-chain-fatty-acid--CoA ligase 4	21.9504	21.979	21.658	21.8901	22.1091	22.1806	21.9285	21.5215	22.0207	22.0662
	0.618715	-0.305731	O60499	O60499;X6R2W0;K7ELY2;K7EPP9;K7EIY4;K7EQ84;K7EJ05;Q5U8S2	STX10_HUMAN	STX10	Syntaxin-10	16.2755	15.5967	15.4291	16.4581	15.7984	16.3109	16.6235	16.321	16.0178	15.8132
	0.0662469	0.0219097	O60502	O60502	OGA_HUMAN	OGA	Protein O-GlcNAcase	19.2932	19.3372	19.0453	19.4164	19.0646	19.4552	19.114	19.0125	19.4091	19.0563
	1.83033	0.104688	O60506	O60506;F6UXX1;B7Z645	HNRPQ_HUMAN	SYNCRIP	Heterogeneous nuclear ribonucleoprotein Q	23.2139	23.1092	23.2273	23.2394	23.1619	23.1342	23.1252	23.1063	23.0523	23.0101
	0.840098	-0.132301	O60507	O60507	TPST1_HUMAN	TPST1	Protein-tyrosine sulfotransferase 1	17.4488	17.4665	17.2406	17.1073	17.4268	17.5873	17.4371	17.3382	17.5176	17.4714
	0.84245	0.177067	O60508	O60508;Q5SRN1	PRP17_HUMAN	CDC40	Pre-mRNA-processing factor 17	19.1193	19.2357	19.3246	18.9485	18.9368	18.7828	19.1398	19.1052	18.8636	18.7882
	1.84202	0.313004	O60518	O60518	RNBP6_HUMAN	RANBP6	Ran-binding protein 6	17.4034	17.1124	17.2691	17.0547	17.1426	16.7325	16.894	16.7916	17.1809	16.8181
	0.115601	0.0294193	O60524	O60524	NEMF_HUMAN	NEMF	Nuclear export mediator factor NEMF	18.7729	18.6547	18.5429	18.6493	18.6154	18.7077	18.7359	18.75	18.2775	18.6169
	2.53538	-0.247755	O60547	O60547	GMDS_HUMAN	GMDS	GDP-mannose 4,6 dehydratase	19.3994	19.3395	19.5823	19.3627	19.3784	19.5878	19.5654	19.7783	19.6569	19.7127
+	2.4461	1.86171	O60551	O60551;Q5VUC6	NMT2_HUMAN	NMT2	Glycylpeptide N-tetradecanoyltransferase 2	17.1148	16.4223	17.5873	17.0714	16.7312	14.1426	16.0883	16.0926	14.9023	14.3927
	0.169342	0.0324249	O60566	O60566;H3BTB9	BUB1B_HUMAN	BUB1B	Mitotic checkpoint serine/threonine-protein kinase BUB1 beta	18.1663	18.2603	17.8893	18.0078	18.0368	18.0499	17.9869	18.1417	18.095	17.9247
	0.412023	-0.0331036	O60568	O60568;H7C2V1	PLOD3_HUMAN	PLOD3	Multifunctional procollagen lysine hydroxylase and glycosyltransferase LH3	20.2955	20.2944	20.1471	20.2333	20.2752	20.2906	20.3306	20.1988	20.3173	20.2737
	0.976372	-0.685699	O60573	O60573;B8ZZL3	IF4E2_HUMAN	EIF4E2	Eukaryotic translation initiation factor 4E type 2	16.1264	15.0485	16.1638	16.4366	16.5281	17.1667	17.1194	15.7218	16.7303	16.9938
	0.135175	-0.0437057	O60610	O60610;A0A2R8Y5N1;A0A0G2JH68;A0A140T8Z0;H9KV28	DIAP1_HUMAN	DIAPH1	Protein diaphanous homolog 1	17.1156	17.3505	17.5856	16.9716	17.258	17.1605	17.2428	17.5296	17.357	17.2099
	2.64005	-0.20146	O60613	O60613;A0A087X1G7	SEP15_HUMAN	SELENOF	Selenoprotein F	20.5977	20.4494	20.5652	20.5818	20.4808	20.8658	20.7009	20.6584	20.714	20.7432
	1.17546	0.0798851	O60645	O60645;H0Y995;D6RB59	EXOC3_HUMAN	EXOC3	Exocyst complex component 3	18.8815	18.7639	18.7853	18.727	18.9175	18.7556	18.7577	18.7	18.7325	18.73
	1.81795	0.220863	O60664	O60664;K7EL96;K7ER39	PLIN3_HUMAN	PLIN3	Perilipin-3	19.5043	19.3984	19.509	19.6577	19.5465	19.293	19.2616	19.1985	19.2309	19.5275
	0.530422	0.160943	O60678	O60678	ANM3_HUMAN	PRMT3	Protein arginine N-methyltransferase 3	17.8061	17.3477	17.9017	17.4571	17.9122	17.2353	17.5845	17.6946	17.4646	17.6411
	0.148439	-0.0663582	O60683	O60683;D6RBB0;A0A3B3ITN6;D6RA89	PEX10_HUMAN	PEX10	Peroxisome biogenesis factor 10	20.2371	19.5909	19.5837	19.6625	19.8435	19.5858	20.1684	20.0158	19.9282	19.5512
	0.559723	-0.13205	O60684	O60684	IMA7_HUMAN	KPNA6	Importin subunit alpha-7	20.4378	20.2908	20.01	20.213	20.3427	20.646	20.5394	20.1945	20.2459	20.3286
	2.21327	-0.545043	O60684;P52294	O15131;P52294;O60684	IMA5_HUMAN;IMA7_HUMAN	KPNA1;KPNA6	Importin subunit alpha-7	18.8144	19.1213	18.9371	19.0783	18.4666	19.1701	19.6794	19.3955	19.5682	19.3297
	0.540961	0.619452	O60687	O60687;A0A1W2PNZ6	SRPX2_HUMAN	SRPX2	Sushi repeat-containing protein SRPX2	15.5711	15.6123	15.176	14.8998	16.3786	13.8325	13.6442	15.8139	15.4451	15.8049
	1.16545	-0.0700626	O60701	O60701;E7ETF4;D6RHF4;E7ER95;E9PBD2;E7ER83;E7EV97	UGDH_HUMAN	UGDH	UDP-glucose 6-dehydrogenase	20.6457	20.6318	20.6344	20.6591	20.5578	20.665	20.6995	20.6059	20.7554	20.7533
	1.38588	-1.21898	O60711	O60711;E9PNX9	LPXN_HUMAN	LPXN	Leupaxin	14.9095	15.2911	15.2178	14.7375	13.5734	15.7078	16.6534	16.7189	16.1767	14.5675
	3.12573	-0.450657	O60716	O60716;A0A669KB62;A0A669KB05;C9JZR2	CTND1_HUMAN	CTNND1	Catenin delta-1	20.9404	21.1338	20.8969	20.9385	21.0782	21.4103	21.6865	21.2925	21.5269	21.3249
	1.67743	-0.371981	O60725	O60725	ICMT_HUMAN	ICMT	Protein-S-isoprenylcysteine O-methyltransferase	19.2154	19.3101	19.1191	19.1462	19.4494	19.6162	19.9231	19.2343	19.7645	19.5619
	0.35332	-0.110151	O60739;P41567	P41567;O60739;K7EM18	EIF1B_HUMAN;EIF1_HUMAN	EIF1;EIF1B	Eukaryotic translation initiation factor 1b	18.8325	18.7435	18.8728	18.7241	18.9368	18.8812	18.5085	19.0291	19.3193	18.9222
	0.580198	-0.189054	O60749	O60749;D6RC15	SNX2_HUMAN	SNX2	Sorting nexin-2	17.5571	17.9234	17.7013	17.4443	17.111	17.9006	17.8454	17.7865	17.7037	17.446
	0.167903	-0.0814381	O60749;Q13596	O60749;Q13596;H0YK42	SNX1_HUMAN;SNX2_HUMAN	SNX1;SNX2	Sorting nexin-2	19.8118	19.6292	19.4419	19.2691	19.6628	19.9269	19.7788	19.0166	19.6281	19.8717
	1.32948	-0.143423	O60762	O60762;H0Y368;Q5QPJ9;Q5QPK2	DPM1_HUMAN	DPM1	Dolichol-phosphate mannosyltransferase subunit 1	20.9056	21.0223	20.998	20.8898	21.0009	21.1918	21.1786	20.8928	21.1333	21.1371
	3.69569	0.16045	O60763	O60763	USO1_HUMAN	USO1	General vesicular transport factor p115	20.9317	20.9186	20.9394	20.9562	20.8631	20.7704	20.7123	20.8283	20.7535	20.7423
	0.674205	-0.0907372	O60783	O60783	RT14_HUMAN	MRPS14	28S ribosomal protein S14, mitochondrial	20.455	20.1186	20.4318	20.4496	20.3511	20.3934	20.4761	20.5176	20.4366	20.4361
	0.888792	0.153575	O60784	O60784	TOM1_HUMAN	TOM1	Target of Myb protein 1	17.4788	17.4166	17.6122	17.3993	17.5363	17.342	17.272	17.3671	17.6008	17.0934
	0.010649	0.0070118	O60814;P06899;P23527;P33778;P57053;P58876;P62807;Q16778;Q5QNW6;Q8N257;Q93079;Q99877;Q99879;Q99880	Q99880;A0A2R8Y619;Q93079;Q8N257;Q96A08;P06899;P33778;Q99879;O60814;Q99877;Q16778;P57053;Q5QNW6;P23527;P62807;P58876;U3KQK0	H2B1B_HUMAN;H2B1C_HUMAN;H2B1D_HUMAN;H2B1H_HUMAN;H2B1J_HUMAN;H2B1K_HUMAN;H2B1L_HUMAN;H2B1M_HUMAN;H2B1N_HUMAN;H2B1O_HUMAN;H2B2E_HUMAN;H2B2F_HUMAN;H2B3B_HUMAN;H2BFS_HUMAN	H2BC11;H2BC12;H2BC13;H2BC14;H2BC15;H2BC17;H2BC18;H2BC21;H2BC3;H2BC4;H2BC5;H2BC9;H2BS1;H2BU1	Histone H2B type 1-K	25.0252	24.8109	24.9416	25.4807	25.8628	24.9049	25.4562	25.2553	25.0329	25.4368
	0.0696694	0.0437897	O60814;P57053;P58876;P62807;Q5QNW6;Q93079;Q99877;Q99879;Q99880	Q99880;Q93079;Q99879;O60814;Q99877;P57053;Q5QNW6;P62807;P58876;U3KQK0	H2B1C_HUMAN;H2B1D_HUMAN;H2B1H_HUMAN;H2B1K_HUMAN;H2B1L_HUMAN;H2B1M_HUMAN;H2B1N_HUMAN;H2B2F_HUMAN;H2BFS_HUMAN	H2BC12;H2BC13;H2BC14;H2BC15;H2BC18;H2BC4;H2BC5;H2BC9;H2BS1	Histone H2B type 1-K	19.9072	20.7724	20.5431	21.0469	20.6815	20.1099	20.8396	20.62	20.697	20.4657
	0.383729	0.0655132	O60826	O60826	CCD22_HUMAN	CCDC22	Coiled-coil domain-containing protein 22	18.9873	19.0349	19.0074	18.8293	19.0857	19.097	18.7539	18.9751	18.8092	18.9819
	0.751933	0.57053	O60828	O60828;H7C053	PQBP1_HUMAN	PQBP1	Polyglutamine-binding protein 1	15.3057	15.4668	16.4522	16.0602	16.382	15.4676	14.6626	14.9287	15.3066	16.4488
	1.54239	-0.888762	O60830	O60830;V9GYU0;V9GYS0	TI17B_HUMAN	TIMM17B	Mitochondrial import inner membrane translocase subunit Tim17-B	17.2788	17.9984	17.3373	18.1785	17.314	18.69	19.034	17.4596	18.7626	18.6045
	0.560223	0.059193	O60831	O60831;A6NM71	PRAF2_HUMAN	PRAF2	PRA1 family protein 2	18.8441	18.8667	18.9345	18.9761	19.0133	18.9422	18.8654	18.7867	18.9685	18.7761
	0.84328	0.431565	O60832	O60832;H7C0M1;H7C2Q9;C9IYT0	DKC1_HUMAN	DKC1	H/ACA ribonucleoprotein complex subunit DKC1	18.4953	19.0341	18.6823	19.6259	18.4449	18.3415	18.5514	18.4074	18.8804	17.944
	0.595672	0.0534225	O60841	O60841;A0A087WUT6	IF2P_HUMAN	EIF5B	Eukaryotic translation initiation factor 5B	20.9929	20.9576	21.0188	21.0533	21.0578	20.8579	20.9577	21.0682	21.03	20.8996
+	3.2163	-0.464512	O60884	O60884	DNJA2_HUMAN	DNAJA2	DnaJ homolog subfamily A member 2	21.3117	21.4935	21.2132	21.3746	21.5259	21.8508	22.0436	21.6561	21.8875	21.8034
	3.14159	-0.2166	O60888	O60888;C9IZG4	CUTA_HUMAN	CUTA	Protein CutA	23.2396	23.2665	23.2666	23.2811	23.2552	23.5435	23.3257	23.5463	23.4864	23.4901
	0.173655	-0.0894611	O60907	O60907;A0A2R8YFW3	TBL1X_HUMAN	TBL1X	F-box-like/WD repeat-containing protein TBL1X	16.8134	16.4739	16.5514	17.114	17.2522	16.9705	17.0609	17.1912	16.4165	17.0131
	0.312767	0.123545	O60907;Q9BZK7	Q9BQ87;O60907;Q9BZK7;A0A494C153;A0A2R8YFW3;A0A0D9SF63	TBL1R_HUMAN;TBL1X_HUMAN	TBL1X;TBL1XR1	F-box-like/WD repeat-containing protein TBL1X	20.0761	20.2712	19.5322	19.9363	19.962	19.8919	20.0258	19.3666	19.9296	19.9461
	0.347025	0.79203	O60925	O60925;E5RGS4	PFD1_HUMAN	PFDN1	Prefoldin subunit 1	19.5994	20.2191	20.1955	20.1994	19.7943	20.2634	20.2616	20.0502	15.2588	20.2136
	1.09938	-0.389337	O60934	O60934;E5RGU1;E2QRP0	NBN_HUMAN	NBN	Nibrin	16.4584	16.8703	17.0009	17.1475	16.6791	17.5998	17.3821	16.6893	17.1548	17.2768
	0.182733	-0.220787	O60936	O60936;H3BUN4;H3BM67;H3BUP2;H3BQJ5	NOL3_HUMAN	NOL3	Nucleolar protein 3	14.332	15.6714	14.096	14.7801	14.0918	14.6804	13.9546	16.1807	14.8703	14.3893
	0.208513	-0.241225	O60941	O60941;E7EVB6	DTNB_HUMAN	DTNB	Dystrobrevin beta	14.8941	14.4353	15.2072	15.8508	14.335	13.8212	15.4619	15.1048	15.4612	16.0795
	0.200227	0.0438931	O60941;Q9Y4J8	O60941;Q9Y4J8;E9PEY4;M0QZ28;E7EVB6;M0R021;K7ERH7	DTNA_HUMAN;DTNB_HUMAN	DTNA;DTNB	Dystrobrevin beta	20.3126	20.3099	20.1887	20.0357	20.1049	20.341	20.2666	20.0623	19.9685	20.0939
	2.27441	-0.519136	O60942	O60942	MCE1_HUMAN	RNGTT	mRNA-capping enzyme	16.851	17.3126	17.1896	16.8387	17.2387	17.5402	17.3653	17.5261	17.9233	17.6714
	1.95473	-0.272029	O75027	O75027;A0A087WW65;A0A590UJS8;A0A5F9ZA98;B4DGL8;A0A2R8Y473	ABCB7_HUMAN	ABCB7	ATP-binding cassette sub-family B member 7, mitochondrial	19.9608	20.1345	20.166	20.0741	20.2807	20.3137	20.6274	20.2534	20.4119	20.3697
	0.0188226	0.00532913	O75044	O75044;P0DJJ0;P0DMP2;A0A087X0L1;A0A075B7B5;B7ZM87;A0A087WW56;E9PDX4;A0A286YEY3	SRGP2_HUMAN	SRGAP2	SLIT-ROBO Rho GTPase-activating protein 2	18.5631	18.3978	18.6474	18.7925	18.2624	18.5246	18.4817	18.6276	18.4676	18.5349
	0.376463	-0.033596	O75044;Q7Z6B7	Q7Z6B7;O75044;G5EA48;Q5VZB4;A0A075B7B5;B7ZM87	SRGP1_HUMAN;SRGP2_HUMAN	SRGAP1;SRGAP2	SLIT-ROBO Rho GTPase-activating protein 2	18.6332	18.5857	18.6983	18.6875	18.5534	18.69	18.6741	18.6015	18.6086	18.7519
	0.0672399	0.085096	O75052	O75052;H7BY61	CAPON_HUMAN	NOS1AP	Carboxyl-terminal PDZ ligand of neuronal nitric oxide synthase protein	17.8307	16.7897	16.7574	17.3068	15.5215	16.1921	16.8217	16.3682	16.785	17.6136
	1.38733	0.352054	O75054	O75054	IGSF3_HUMAN	IGSF3	Immunoglobulin superfamily member 3	16.5906	16.9635	17.1436	16.6619	16.5457	16.473	16.593	16.1147	16.5683	16.3959
	1.07299	-0.65107	O75063	O75063	XYLK_HUMAN	FAM20B	Glycosaminoglycan xylosylkinase	18.9114	18.8581	19.0021	19.9482	18.7257	19.0315	19.7267	19.38	20.2209	20.3417
	0.874523	-0.0956562	O75083	O75083;D6RD66	WDR1_HUMAN	WDR1	WD repeat-containing protein 1	19.9673	20.1019	19.9407	20.1089	20.1454	20.0529	20.1615	20.2911	20.1097	20.1271
	0.314823	-0.354451	O75110	O75110	ATP9A_HUMAN	ATP9A	Probable phospholipid-transporting ATPase IIA	14.3953	15.3372	16.0316	16.0364	15.1962	14.2572	16.1019	16.2346	16.0915	16.0838
	0.494615	0.0299004	O75116	O75116;E9PF63;Q14DU5	ROCK2_HUMAN	ROCK2	Rho-associated protein kinase 2	23.3428	23.2274	23.2926	23.2454	23.2316	23.2738	23.1827	23.2357	23.2205	23.2776
	0.899327	0.164725	O75116;Q13464	Q13464;O75116;C9JFJ0;A0A0U1RQV4;D6REE7	ROCK1_HUMAN;ROCK2_HUMAN	ROCK1;ROCK2	Rho-associated protein kinase 2	23.1166	23.2051	22.8439	23.0887	23.0471	23.0891	22.9364	22.6245	22.8923	22.9355
	0.05862	0.0455164	O75122	O75122;E3W994;J3KR49	CLAP2_HUMAN	CLASP2	CLIP-associating protein 2	16.0156	16.626	16.4368	16.8212	17.0484	16.7817	15.8107	16.6568	16.389	17.0822
	1.9275	0.308533	O75122;Q7Z460	Q7Z460;O75122;E3W994;E7EW49;H7C5M8;J3KR49;F8WA11;H0Y5T1;E7ERI8;A0A0U1RQI6	CLAP1_HUMAN;CLAP2_HUMAN	CLASP1;CLASP2	CLIP-associating protein 2	19.7582	19.9513	19.9418	19.4987	20.0043	19.5537	19.5699	19.536	19.4954	19.4566
	1.20925	0.0647778	O75127	O75127;G3V325	PTCD1_HUMAN	PTCD1	Pentatricopeptide repeat-containing protein 1, mitochondrial	20.1956	20.0911	20.1903	20.1673	20.1667	20.1433	20.0841	20.092	20.1475	20.0201
	0.52088	0.0740826	O75131	O75131;A0A087WYQ3;E5RHZ0;E5RFT7;A0A087WUS8;A0A087WXR6	CPNE3_HUMAN	CPNE3	Copine-3	21.0706	21.213	21.0133	20.9826	20.9987	21.1194	21.011	20.8521	20.8698	21.0555
	0.843163	0.104425	O75131;Q96FN4	O75131;Q86YQ8;Q9HCH3;Q96FN4;O95741;Q96A23;Q9UBL6;Q8IYJ1;E7ENV7	CPNE2_HUMAN;CPNE3_HUMAN	CPNE2;CPNE3	Copine-3	21.2978	21.3532	21.3372	21.0734	21.3232	21.2904	21.1703	21.2199	21.0952	21.0869
	0.225573	-0.0205582	O75143	O75143;J3QR83;J9JIF6;J3QRL1;A0A1B0GXJ3;J3KST9;J3KRU6;E9PPR2	ATG13_HUMAN	ATG13	Autophagy-related protein 13	19.4533	19.5216	19.4244	19.4069	19.4377	19.4738	19.3631	19.5462	19.5154	19.4481
	0.0615618	0.0384407	O75146	O75146	HIP1R_HUMAN	HIP1R	Huntingtin-interacting protein 1-related protein	16.9385	16.7226	17.2513	16.1281	17.082	16.5676	16.9217	17.0538	16.905	16.4823
	0.135084	0.0165588	O75147	O75147;A6NN50	OBSL1_HUMAN	OBSL1	Obscurin-like protein 1	19.935	19.9254	19.7419	19.9026	20.0132	19.8848	19.889	19.8468	19.8777	19.937
	0.0801746	-0.0150074	O75150	O75150;H3BQ99;H3BP71;I3L332;H3BUL6	BRE1B_HUMAN	RNF40	E3 ubiquitin-protein ligase BRE1B	18.0531	18.2087	17.9582	18.0449	17.9114	18.2075	18.0478	18.0572	18.0112	17.9275
	0.0611246	0.00805054	O75150;Q5VTR2	Q5VTR2;O75150;H3BP71	BRE1A_HUMAN;BRE1B_HUMAN	RNF20;RNF40	E3 ubiquitin-protein ligase BRE1B	18.8906	18.9557	19.0862	18.8811	19.0483	19.0379	18.8932	18.9608	18.967	18.9628
	1.6877	1.06977	O75152	O75152;E9PQ61	ZC11A_HUMAN	ZC3H11A	Zinc finger CCCH domain-containing protein 11A	16.6494	15.5493	15.7676	15.8358	16.2213	15.49	15.6984	13.9614	14.5307	14.9942
	0.0289827	-0.00338783	O75153	O75153;A0A494C0R8;K7EIG1;I3L2B0;I3L318	CLU_HUMAN	CLUH	Clustered mitochondria protein homolog	19.1166	19.22	19.2339	19.1785	19.2095	19.0707	19.2268	19.2824	19.2017	19.1938
	2.25185	0.10901	O75165	O75165;A0A3B3IRM0	DJC13_HUMAN	DNAJC13	DnaJ homolog subfamily C member 13	20.1746	20.212	20.1489	20.1601	20.2021	20.054	20.093	20.1608	20.0367	20.0082
	0.482406	0.120522	O75170	O75170;T1ECW5	PP6R2_HUMAN	PPP6R2	Serine/threonine-protein phosphatase 6 regulatory subunit 2	18.2852	17.934	18.3003	18.3189	18.422	18.1332	18.3625	18.2481	17.9988	17.9152
	0.268965	-0.0442234	O75175	O75175;H7C148;A0A2R8Y7Z8;B7Z6J7	CNOT3_HUMAN	CNOT3	CCR4-NOT transcription complex subunit 3	20.7191	20.8417	20.8351	20.5614	20.68	20.7816	20.6243	20.8863	20.8326	20.7336
	1.59791	-0.193392	O75179	O75179;H0YM23	ANR17_HUMAN	ANKRD17	Ankyrin repeat domain-containing protein 17	18.8012	19.0638	18.8912	19.057	19.0613	19.1607	19.313	19.0983	19.2117	19.0577
	0.830173	-0.105648	O75179;Q8IWZ3	Q8IWZ3;O75179;H0Y4P6;E9PDP5;H0YLQ3;H0YM23;H7C2F5;H3BLS9	ANKH1_HUMAN;ANR17_HUMAN	ANKHD1;ANKRD17	Ankyrin repeat domain-containing protein 17	18.2148	18.3936	18.201	18.1697	18.305	18.2853	18.5321	18.4115	18.3479	18.2354
	0.0380368	0.0591652	O75182	O75182	SIN3B_HUMAN	SIN3B	Paired amphipathic helix protein Sin3b	15.5005	13.899	15.1809	15.2769	15.2142	15.5014	13.3027	14.6768	15.9989	15.2959
+	4.43212	-0.845662	O75190	O75190;C9J2P2;C9JB42;C9JDX6;C9JN01;F8WCZ4;C9JDR7;A0A0J9YX62;E9PH18;C9J2C4	DNJB6_HUMAN	DNAJB6	DnaJ homolog subfamily B member 6	18.6369	18.7253	18.5847	18.6308	18.9996	19.5445	19.823	19.4021	19.5644	19.4716
	1.80083	-0.891039	O75190;P25686	P25686;O75190;Q8NHS0;A0A0J9YX62;C9J2C4;C9JRD2;C9JXB9	DNJB2_HUMAN;DNJB6_HUMAN	DNAJB2;DNAJB6	DnaJ homolog subfamily B member 6	17.0114	18.0406	16.7722	17.0958	17.6799	17.5914	18.657	18.2229	18.3829	18.2009
	0.0168282	-0.0254229	O75208	O75208;H3BVA5;H3BPW3;H3BSJ5;H3BPC6;H3BRC0;H3BNT2	COQ9_HUMAN	COQ9	Ubiquinone biosynthesis protein COQ9, mitochondrial	14.0101	15.2224	15.5668	14.783	15.9131	15.1138	16.253	14.7806	15.596	13.8792
	0.471205	0.730174	O75223	O75223;M0QZK8	GGCT_HUMAN	GGCT	Gamma-glutamylcyclotransferase	17.5914	16.3664	19.2648	15.4912	16.906	15.276	17.336	16.4979	16.5397	16.3195
	0.0642204	0.0402843	O75251	O75251;A0A087WXF6;A0A087WTI3;F5GXJ1;F5H5N1	NDUS7_HUMAN	NDUFS7	NADH dehydrogenase [ubiquinone] iron-sulfur protein 7, mitochondrial	21.4501	21.3597	20.6618	21.3628	21.6127	21.4584	21.3767	21.2917	21.4759	20.643
	2.1236	-0.200629	O75306	O75306	NDUS2_HUMAN	NDUFS2	NADH dehydrogenase [ubiquinone] iron-sulfur protein 2, mitochondrial	21.6607	21.5667	21.5878	21.5951	21.7236	21.7593	21.954	21.7315	21.7548	21.9375
	0.404849	-0.150879	O75312	O75312;H7C0E5;H7BZM7	ZPR1_HUMAN	ZPR1	Zinc finger protein ZPR1	17.2572	16.6735	17.2852	16.8815	17.1806	17.1306	16.8309	17.5475	17.3156	17.2076
	2.27819	-0.188475	O75317;P62068	O75317;P62068;H7BZK6	UBP12_HUMAN;UBP46_HUMAN	USP12;USP46	Ubiquitin carboxyl-terminal hydrolase 12	19.3611	19.4866	19.5406	19.5116	19.3536	19.5993	19.7283	19.5667	19.6938	19.6078
	0.0370604	0.0247486	O75319	O75319	DUS11_HUMAN	DUSP11	RNA/RNP complex-1-interacting phosphatase	17.4979	17.2902	16.9429	17.1741	16.9443	17.483	16.3622	17.4739	17.0933	17.3132
	0.0630495	-0.0377747	O75323	O75323;F8WBI5	NIPS2_HUMAN	NIPSNAP2	Protein NipSnap homolog 2	24.0936	23.9311	23.2141	23.6611	23.8046	23.7772	24.2487	23.3215	23.6222	23.9239
	0.634698	0.069883	O75330	O75330	HMMR_HUMAN	HMMR	Hyaluronan mediated motility receptor	19.3895	19.2139	19.3959	19.37	19.3059	19.1666	19.2716	19.4179	19.2347	19.2348
	1.86996	0.181217	O75340	O75340;A0A024QZ42	PDCD6_HUMAN	PDCD6	Programmed cell death protein 6	20.1145	20.1888	20.0095	20.1302	20.2696	20.0322	19.9809	19.8131	19.9868	19.9935
	0.00243942	0.0048357	O75342	O75342	LX12B_HUMAN	ALOX12B	Arachidonate 12-lipoxygenase, 12R-type	17.5018	17.5625	17.0106	14.5646	17.9659	17.1167	17.8595	16.7811	16.242	16.582
	0.196927	-0.194512	O75347	O75347;E5RIW3;E5RJD8;E5RHG6	TBCA_HUMAN	TBCA	Tubulin-specific chaperone A	14.5281	15.0413	14.7359	14.4618	15.6434	14.42	15.7541	15.2911	15.7414	14.1764
	1.71473	0.347377	O75348	O75348	VATG1_HUMAN	ATP6V1G1	V-type proton ATPase subunit G 1	19.0893	19.3207	19.2058	19.0317	19.6314	19.0733	18.7913	18.9679	18.9144	18.7952
	2.84622	-0.425014	O75351	O75351	VPS4B_HUMAN	VPS4B	Vacuolar protein sorting-associated protein 4B	18.2756	18.3319	18.0791	18.1426	18.1864	18.5473	18.8992	18.6542	18.4358	18.6043
	2.2763	-0.290079	O75351;Q6PIW4;Q9UN37	Q9UN37;O75351;Q6PIW4;I3L4J1	FIGL1_HUMAN;VPS4A_HUMAN;VPS4B_HUMAN	FIGNL1;VPS4A;VPS4B	Vacuolar protein sorting-associated protein 4B	20.819	20.9809	20.7603	20.7618	20.8955	21.3089	21.2162	20.9376	21.1433	21.0617
+	3.30117	-0.446979	O75351;Q9UN37	Q9UN37;O75351;I3L4J1	VPS4A_HUMAN;VPS4B_HUMAN	VPS4A;VPS4B	Vacuolar protein sorting-associated protein 4B	19.6012	19.4268	19.5028	19.5324	19.6464	20.1536	20.1327	19.7774	19.9337	19.9471
	3.37226	-0.432666	O75352	O75352;I3L261;I3L4E0;I3L405;I3L1D2;J3KTK8;J3QQZ4;J3QS48;J3QRD5;J3KT75;J3QW43;I3L295;J3KSI4	MPU1_HUMAN	MPDU1	Mannose-P-dolichol utilization defect 1 protein	20.7604	20.8953	20.8093	20.6724	20.7948	21.2021	21.3814	21.1518	21.3423	21.0181
	1.52747	-1.01201	O75354	O75354;H0Y6Q1;Q5QPI9;H0Y473;Q5QPJ3;H0Y3D0;Q5QPI7;H0Y5X0;Q5QPJ6	ENTP6_HUMAN	ENTPD6	Ectonucleoside triphosphate diphosphohydrolase 6	16.2078	14.6552	14.618	15.2478	16.1975	15.8486	16.5938	16.5808	16.6726	16.2906
	0.938745	0.302353	O75367	O75367;B4DJC3	H2AY_HUMAN	MACROH2A1	Core histone macro-H2A.1	20.4375	20.5978	20.1636	20.8373	19.8887	20.0729	20.1005	19.9805	20.2347	20.0244
	0.107736	-0.204503	O75368	O75368	SH3L1_HUMAN	SH3BGRL	SH3 domain-binding glutamic acid-rich-like protein	15.6684	14.873	16.2458	17.0421	15.7362	16.365	15.5468	14.4863	18.2204	15.9696
	0.699638	0.0283955	O75369	O75369;E7EN95	FLNB_HUMAN	FLNB	Filamin-B	22.9498	22.9772	22.9323	22.9635	22.9922	22.9124	23.0007	22.9057	22.9154	22.9387
	0.332492	-0.454152	O75369;P21333	P21333;O75369;Q60FE5;F8WE98;A0A087WWY3	FLNA_HUMAN;FLNB_HUMAN	FLNA;FLNB	Filamin-B	20.6723	20.3704	17.8235	20.4704	20.9453	20.1293	20.0742	20.8027	20.6594	20.8871
	0.921182	0.105331	O75369;P21333;Q14315	P21333;O75369;Q14315;Q60FE5;F8WE98;A0A087WWY3	FLNA_HUMAN;FLNB_HUMAN;FLNC_HUMAN	FLNA;FLNB;FLNC	Filamin-B	25.7902	25.8731	25.7103	25.8477	25.8882	25.7199	25.6765	25.55	25.7859	25.8504
	0.106325	-0.0139809	O75369;Q14315	O75369;Q14315	FLNB_HUMAN;FLNC_HUMAN	FLNB;FLNC	Filamin-B	21.1681	21.0258	21.1294	21.1577	20.9645	21.0429	21.1932	21.1094	21.0427	21.1271
	0.541535	-0.0764618	O75376	O75376;E7EVU5;E7EW50;J3KS51	NCOR1_HUMAN	NCOR1	Nuclear receptor corepressor 1	19.5564	19.6609	19.8555	19.7663	19.6872	19.6625	19.7909	19.8623	19.8914	19.7014
	0.83858	-0.172194	O75380	O75380	NDUS6_HUMAN	NDUFS6	NADH dehydrogenase [ubiquinone] iron-sulfur protein 6, mitochondrial	20.3958	19.9214	20.1968	20.3396	20.3916	20.3466	20.5168	20.5004	20.2275	20.5148
	0.426999	0.139648	O75381	O75381;K7EK59	PEX14_HUMAN	PEX14	Peroxisomal membrane protein PEX14	18.1512	18.0902	17.4446	18.0409	18.2274	17.9427	17.7244	17.851	17.9754	17.7626
	0.156022	0.0255219	O75382	O75382;A0A1W2PPI7	TRIM3_HUMAN	TRIM3	Tripartite motif-containing protein 3	20.2359	20.1687	20.15	20.1719	20.092	20.1575	20.3109	19.943	20.1108	20.1686
	0.436187	-0.272834	O75385	O75385	ULK1_HUMAN	ULK1	Serine/threonine-protein kinase ULK1	15.6595	15.8656	15.6991	15.1757	15.1737	16.3326	15.0279	16.2569	15.4514	15.8689
	1.55181	0.13799	O75390	O75390;A0A0C4DGI3;H0YIC4;B4DJV2	CISY_HUMAN	CS	Citrate synthase, mitochondrial	20.2964	20.3767	20.4821	20.342	20.5308	20.248	20.3421	20.2959	20.1779	20.2741
	0.196107	-0.0343491	O75394	O75394	RM33_HUMAN	MRPL33	39S ribosomal protein L33, mitochondrial	19.0456	18.8227	18.9549	19.0291	18.8406	18.9239	19.0868	18.9604	18.8088	19.0847
	0.12093	-0.0116997	O75396	O75396	SC22B_HUMAN	SEC22B	Vesicle-trafficking protein SEC22b	22.3902	22.3501	22.4431	22.262	22.3408	22.3557	22.4411	22.3804	22.3541	22.3134
	2.41762	0.373068	O75400	O75400;F5H578;H0YG38	PR40A_HUMAN	PRPF40A	Pre-mRNA-processing factor 40 homolog A	21.9624	21.9026	21.7982	21.9532	21.7602	21.5838	21.5655	21.4516	21.7008	21.2095
	1.057	-0.141901	O75410	O75410;H0YBT8;H0YAY0;R4GMT7;E5RFM9;E7ET87;B4E3H6;E7EVI4	TACC1_HUMAN	TACC1	Transforming acidic coiled-coil-containing protein 1	18.3675	18.607	18.4168	18.3669	18.4081	18.5072	18.6549	18.3797	18.6495	18.6846
	0.493382	-0.226114	O75419	O75419;A0A5K1VW85;A0A5F9ZH29	CDC45_HUMAN	CDC45	Cell division control protein 45 homolog	16.6046	16.7196	16.2446	16.8942	17.053	16.4811	17.1273	17.1658	17.2818	16.5907
+	2.68262	-1.64362	O75420	O75420	GGYF1_HUMAN	GIGYF1	GRB10-interacting GYF protein 1	14.8198	14.7408	15.8413	14.5371	16.0561	17.1725	16.585	17.1199	17.1418	16.194
	1.97761	-0.263723	O75427	O75427;H7C5D9	LRCH4_HUMAN	LRCH4	Leucine-rich repeat and calponin homology domain-containing protein 4	17.9068	17.8167	17.7433	17.9231	18.2019	18.175	18.2414	18.1725	18.1643	18.1572
	0.645131	-0.141219	O75431	O75431;C9JNK6;C9JAZ1	MTX2_HUMAN	MTX2	Metaxin-2	20.1127	19.8468	20.1427	20.1609	20.0842	20.2575	20.3344	19.874	20.1885	20.399
	0.451153	0.0668148	O75436	O75436	VP26A_HUMAN	VPS26A	Vacuolar protein sorting-associated protein 26A	20.8189	20.9322	20.8056	20.7469	20.7282	20.8032	20.6428	20.6346	20.6809	20.9363
	1.21304	0.351323	O75438	O75438	NDUB1_HUMAN	NDUFB1	NADH dehydrogenase [ubiquinone] 1 beta subcomplex subunit 1	21.223	21.2241	21.0602	21.1875	21.1468	21.129	20.5003	20.5011	20.7	21.2546
	1.04454	-0.0804832	O75439	O75439;F8WEA6;F8WAZ6;G3V0E4;F8WBE1	MPPB_HUMAN	PMPCB	Mitochondrial-processing peptidase subunit beta	19.6661	19.7135	19.7312	19.6619	19.6465	19.8128	19.7462	19.6995	19.6764	19.8868
	2.0262	0.27341	O75448	O75448;F5GY88;B9TX62;A0A0B4J1W0	MED24_HUMAN	MED24	Mediator of RNA polymerase II transcription subunit 24	18.3242	18.3039	18.6069	18.4776	18.4729	18.1165	17.982	18.3209	18.1502	18.2489
	0.554509	-0.1552	O75449	O75449	KTNA1_HUMAN	KATNA1	Katanin p60 ATPase-containing subunit A1	17.9331	17.9945	17.4303	18.0095	18.0802	18.0554	17.8106	18.1419	18.1791	18.0367
	0.0155174	0.0142254	O75460	O75460	ERN1_HUMAN	ERN1	Serine/threonine-protein kinase/endoribonuclease IRE1	18.1811	18.4411	17.7314	17.7071	18.2701	17.8004	17.1193	18.1611	18.6366	18.5421
	0.0961777	0.0376141	O75475	O75475	PSIP1_HUMAN	PSIP1	PC4 and SFRS1-interacting protein	17.3875	17.533	17.1347	17.4982	17.7119	16.9942	17.4607	17.4651	17.6093	17.5479
	0.0368928	0.0594316	O75475;P51858;Q7Z4V5	O75475;Q7Z4V5;P51858;Q9Y3E1;M0R0J3;H3BPQ6	HDGF_HUMAN;HDGR2_HUMAN;PSIP1_HUMAN	HDGF;HDGFL2;PSIP1	PC4 and SFRS1-interacting protein	16.9852	14.9463	15.4718	16.7428	17.2082	16.1234	15.1242	15.9635	16.7287	17.1174
	0.667996	-0.0550121	O75477	O75477;B0QZ43	ERLN1_HUMAN	ERLIN1	Erlin-1	20.3857	20.4525	20.4237	20.2716	20.402	20.5208	20.4228	20.3882	20.3911	20.4877
	2.25303	0.148018	O75477;O94905	O94905;O75477;E5RHW4;B0QZ43	ERLN1_HUMAN;ERLN2_HUMAN	ERLIN1;ERLIN2	Erlin-1	21.8933	21.964	22.0167	21.872	21.9347	21.9036	21.7595	21.7334	21.7617	21.7823
	0.181312	0.136497	O75487	O75487	GPC4_HUMAN	GPC4	Glypican-4	16.8295	16.5542	16.1183	17.2616	16.9052	15.8263	16.3336	16.9807	16.8217	17.024
	2.08928	-0.189257	O75489	O75489	NDUS3_HUMAN	NDUFS3	NADH dehydrogenase [ubiquinone] iron-sulfur protein 3, mitochondrial	22.8522	22.7352	22.7179	22.6783	22.8118	22.9131	23.0788	22.8234	23.0085	22.918
	1.05861	0.280151	O75494	O75494;Q5JRI1;Q6IQ42	SRS10_HUMAN	SRSF10	Serine/arginine-rich splicing factor 10	18.3568	18.4951	17.8122	18.1271	18.0715	18.1889	17.7344	17.9229	17.7538	17.862
	0.0935122	0.0396278	O75521	O75521;C9JB63;F8WAW4;F1LLU7;A0A0C4DGA2	ECI2_HUMAN	ECI2	Enoyl-CoA delta isomerase 2	18.8992	18.839	18.3368	18.8823	18.6436	19.0454	18.6979	18.3239	18.6319	18.7036
	1.3226	-0.162165	O75525	O75525;E5RJZ9;E5RG12;E5RHD3	KHDR3_HUMAN	KHDRBS3	KH domain-containing, RNA-binding, signal transduction-associated protein 3	19.2952	19.3586	19.1186	18.9903	19.143	19.3359	19.3077	19.4116	19.2881	19.3733
	0.411032	-0.485337	O75530	O75530;A0A5F9ZI63	EED_HUMAN	EED	Polycomb protein EED	15.2008	15.1126	15.5013	15.6057	15.3408	13.7433	16.3418	16.3019	16.4073	16.3935
	0.94438	-0.190034	O75531	O75531	BAF_HUMAN	BANF1	Barrier-to-autointegration factor	20.4348	20.2697	20.4214	20.6065	20.3873	20.2717	20.6271	20.8291	20.6834	20.6587
+	5.23421	0.490615	O75533	O75533	SF3B1_HUMAN	SF3B1	Splicing factor 3B subunit 1	23.5475	23.4769	23.5277	23.5173	23.4281	23.1462	22.9924	22.9711	23.0399	22.8949
	1.50232	0.0679058	O75534	O75534;E9PLT0	CSDE1_HUMAN	CSDE1	Cold shock domain-containing protein E1	22.6905	22.5736	22.7002	22.6005	22.645	22.5889	22.5661	22.5668	22.5978	22.5506
	0.411291	0.0636963	O75569	O75569;C9JMM3;F8WEG8;G5E9Q4	PRKRA_HUMAN	PRKRA	Interferon-inducible double-stranded RNA-dependent protein kinase activator A	18.3576	18.3754	18.2075	18.3542	18.634	18.3338	18.305	18.3511	18.3254	18.295
	0.0796497	0.0332142	O75570	O75570	RF1M_HUMAN	MTRF1	Peptide chain release factor 1, mitochondrial	16.4528	16.8613	17.0596	17.2667	17.0511	17.0051	16.6801	16.947	16.8492	17.044
	2.58049	-0.438487	O75582	O75582;A0A3B3ISL8;G3V2D1	KS6A5_HUMAN	RPS6KA5	Ribosomal protein S6 kinase alpha-5	18.5195	18.4242	18.5953	18.4404	18.3757	18.7297	19.1751	18.9563	19.0227	18.6637
	1.21668	-0.346922	O75582;O75676	O75676;O75582;E9PJN1;A0A0A6YYC0	KS6A4_HUMAN;KS6A5_HUMAN	RPS6KA4;RPS6KA5	Ribosomal protein S6 kinase alpha-5	17.7322	18.2542	18.045	18.2423	18.1751	18.5148	18.8125	18.2314	18.5336	18.091
	1.15261	0.10637	O75586	O75586;A0A087WYL7;G3V4A5	MED6_HUMAN	MED6	Mediator of RNA polymerase II transcription subunit 6	17.8644	17.872	18.017	17.901	17.8606	17.8318	17.681	17.9324	17.7609	17.777
	0.609217	0.252829	O75592	O75592;A0A499FJI4	MYCB2_HUMAN	MYCBP2	E3 ubiquitin-protein ligase MYCBP2	18.8251	18.6965	18.8627	18.7486	18.082	17.9943	18.8547	18.4884	18.2386	18.3746
+	2.41463	-1.02597	O75600	O75600	KBL_HUMAN	GCAT	2-amino-3-ketobutyrate coenzyme A ligase, mitochondrial	18.0458	18.4718	18.2471	18.3723	17.1693	18.9609	19.4385	18.8361	19.1522	19.0485
	0.0877098	-0.0321529	O75607	O75607	NPM3_HUMAN	NPM3	Nucleoplasmin-3	18.4272	18.192	17.8174	18.4684	18.3068	18.1237	18.2792	18.3332	18.1458	18.4907
	0.804009	-0.19714	O75608	O75608;E5RGR0;A0A087X1K9;B4DP64	LYPA1_HUMAN	LYPLA1	Acyl-protein thioesterase 1	18.8405	18.6684	18.7065	18.2628	18.7904	18.8565	19.1215	18.8317	18.6858	18.7588
	2.67185	-0.102618	O75616	O75616;J3QT61;J3QSB2;J3QRV9	ERAL1_HUMAN	ERAL1	GTPase Era, mitochondrial	20.5668	20.5423	20.603	20.5548	20.5921	20.6601	20.6802	20.6442	20.7492	20.6385
	3.53289	0.119263	O75643	O75643;A0A494C1A5	U520_HUMAN	SNRNP200	U5 small nuclear ribonucleoprotein 200 kDa helicase	22.2976	22.3584	22.3394	22.368	22.305	22.1653	22.2408	22.2051	22.2332	22.2276
	0.946493	-0.0763168	O75648	O75648;A0A2R8Y6L6;A0A2R8Y4R7	MTU1_HUMAN	TRMU	Mitochondrial tRNA-specific 2-thiouridylase 1	19.8516	19.7887	19.7276	19.6957	19.816	19.925	19.7589	19.8664	19.7994	19.9116
	1.02018	-0.187586	O75663	O75663	TIPRL_HUMAN	TIPRL	TIP41-like protein	19.2429	19.3198	19.6399	19.4748	19.495	19.6501	19.7894	19.3692	19.7026	19.599
	0.818631	0.555314	O75674	O75674;I3L3T4;J3KQU4;I3L4G0;I3L4I4;I3L367;I3L1Q1;I3L4N3;I3NI44	TM1L1_HUMAN	TOM1L1	TOM1-like protein 1	16.2373	16.8774	16.6205	16.3657	16.9481	16.8564	15.188	16.3889	15.4042	16.4349
	2.4639	-0.524929	O75676	O75676;E9PJN1;A0A0A6YYC0	KS6A4_HUMAN	RPS6KA4	Ribosomal protein S6 kinase alpha-4	18.3449	18.2231	17.9022	18.4404	18.3399	19.0005	18.9521	18.6552	18.7237	18.5436
	0.596797	-0.0420265	O75694	O75694;E9PF10	NU155_HUMAN	NUP155	Nuclear pore complex protein Nup155	21.8446	21.9073	21.8362	21.8071	21.8163	21.909	21.9367	21.7742	21.9242	21.8776
	2.05861	-0.331837	O75695	O75695	XRP2_HUMAN	RP2	Protein XRP2	17.7733	17.4955	17.4912	17.4223	17.7252	17.7543	18.0164	18.0604	17.9804	17.7551
	0.161618	-0.0940544	O75717	O75717	WDHD1_HUMAN	WDHD1	WD repeat and HMG-box DNA-binding protein 1	15.8928	16.795	16.1011	16.4744	16.2456	16.29	16.5283	16.3124	15.9204	16.928
	2.47867	-0.25836	O75718	O75718;C9JP16	CRTAP_HUMAN	CRTAP	Cartilage-associated protein	19.229	19.2798	19.2057	19.2583	19.3086	19.5159	19.6361	19.5583	19.5753	19.2877
+	3.39581	-0.633274	O75746	O75746;H0YFB2;F8W9J0;B4DGK6	CMC1_HUMAN	SLC25A12	Calcium-binding mitochondrial carrier protein Aralar1	19.5222	19.7522	19.5488	19.3736	19.6838	20.2755	20.4443	19.9288	20.277	20.1214
+	4.11629	-0.697203	O75746;Q9UJS0	Q9UJS0;O75746	CMC1_HUMAN;CMC2_HUMAN	SLC25A12;SLC25A13	Calcium-binding mitochondrial carrier protein Aralar1	21.2731	21.3663	21.1166	21.1719	21.2956	21.9116	22.2312	21.8014	21.9977	21.7675
	0.416726	-0.123193	O75747	O75747;F5H369	P3C2G_HUMAN	PIK3C2G	Phosphatidylinositol 4-phosphate 3-kinase C2 domain-containing subunit gamma	18.6443	18.9358	18.8538	18.4887	19.1835	19.1148	18.8672	19.0572	18.8507	18.8321
	0.0151414	-0.00283356	O75787	O75787;A0A1C7CYW4;A0A1B0GVI9;A0A1B0GVC7;A0A1B0GVB9;A0A1B0GWJ8;A0A1B0GWD6;A0A1B0GVW0;A0A1B0GTU8;A0A1B0GTB0;H7C3E1;B7Z1I9;B7Z413;A0A1B0GUT7;A0A1B0GU12	RENR_HUMAN	ATP6AP2	Renin receptor	18.2599	18.2899	18.1354	18.2308	18.1046	18.2251	18.2683	18.1619	18.3467	18.0329
+	2.9404	-0.734153	O75794	O75794;X6RKY7;X6RA30;X6RF82	CD123_HUMAN	CDC123	Cell division cycle protein 123 homolog	18.3195	17.7627	17.7523	17.6902	17.8922	18.6027	18.8426	18.7302	18.6406	18.2714
	0.144157	0.0599739	O75815	O75815	BCAR3_HUMAN	BCAR3	Breast cancer anti-estrogen resistance protein 3	17.8971	17.1893	17.8419	17.5943	17.9085	17.8367	17.5056	17.3821	17.6391	17.7676
	0.138506	0.123247	O75817	O75817;C9JYM0	POP7_HUMAN	POP7	Ribonuclease P protein subunit p20	18.0706	18.2089	18.2099	17.9001	18.0863	18.1945	18.3187	16.6356	18.4171	18.2936
	1.25524	-1.63595	O75818	O75818;F8WC38;A0A087X1N3;X6RLL4	RPP40_HUMAN	RPP40	Ribonuclease P protein subunit p40	15.5034	12.0803	16.0889	13.9535	15.0166	16.4892	15.7533	16.5306	16.4036	15.6458
	0.314642	0.0620518	O75821	O75821;K7EL20;K7ENA8;K7ER90	EIF3G_HUMAN	EIF3G	Eukaryotic translation initiation factor 3 subunit G	22.6429	22.4748	22.2515	22.3275	22.44	22.5432	22.3748	22.3213	22.2241	22.363
	0.183292	0.0841457	O75822	O75822	EIF3J_HUMAN	EIF3J	Eukaryotic translation initiation factor 3 subunit J	18.576	19.0083	18.6765	18.4953	19.1534	18.8889	18.83	18.3667	18.4084	18.995
	0.556959	0.127724	O75828	O75828	CBR3_HUMAN	CBR3	Carbonyl reductase [NADPH] 3	16.6528	16.5915	16.9541	16.91	16.6718	16.4265	16.5794	16.8379	16.4996	16.7981
	0.0833311	-0.023048	O75828;P16152	P16152;O75828;E9PQ63;A8MTM1	CBR1_HUMAN;CBR3_HUMAN	CBR1;CBR3	Carbonyl reductase [NADPH] 3	17.3258	17.391	17.634	17.5068	17.6938	17.4717	17.2764	17.6665	17.6614	17.5905
	0.0877753	-0.0519138	O75832	O75832;B1AJY5;B1AJY7	PSD10_HUMAN	PSMD10	26S proteasome non-ATPase regulatory subunit 10	18.5582	18.5692	18.0783	18.609	18.7643	18.5749	19.0068	17.9075	18.5644	18.7849
	1.15621	-1.21506	O75843	O75843;H0YJ08	AP1G2_HUMAN	AP1G2	AP-1 complex subunit gamma-like 2	17.1366	14.3882	14.2535	16.3095	15.736	17.0261	16.4772	16.6814	17.3121	16.4023
	2.75202	0.267979	O75844	O75844	FACE1_HUMAN	ZMPSTE24	CAAX prenyl protease 1 homolog	19.1807	18.9689	19.1663	19.0634	19.1883	18.9115	18.8482	18.6935	18.9069	18.8676
	0.986564	-0.25833	O75874	O75874	IDHC_HUMAN	IDH1	Isocitrate dehydrogenase [NADP] cytoplasmic	18.0545	17.9617	17.9452	17.8335	17.9822	18.0962	18.59	17.8065	18.4234	18.1527
	0.613416	0.102425	O75874;P48735	P48735;O75874;C9J4N6	IDHC_HUMAN;IDHP_HUMAN	IDH1;IDH2	Isocitrate dehydrogenase [NADP] cytoplasmic	19.9795	19.7519	19.7457	19.6461	19.9765	19.7289	19.8786	19.6389	19.7223	19.6187
	0.447934	-0.0519882	O75879	O75879;D6REA0;D6RDU9	GATB_HUMAN	GATB	Glutamyl-tRNA(Gln) amidotransferase subunit B, mitochondrial	19.5187	19.6673	19.6012	19.4746	19.487	19.6605	19.6603	19.4537	19.6078	19.6264
	0.508431	0.184058	O75880	O75880;J3QL56	SCO1_HUMAN	SCO1	Protein SCO1 homolog, mitochondrial	18.006	17.7442	18.0443	18.0954	17.5448	17.8882	17.7521	18.0707	17.3577	17.4458
	0.0927326	-0.185282	O75886	O75886	STAM2_HUMAN	STAM2	Signal transducing adapter molecule 2	15.5044	13.8418	15.1325	15.2636	16.0797	14.3973	13.4426	16.7736	15.5502	16.5848
	0.222555	-0.263442	O75896	O75896	TUSC2_HUMAN	TUSC2	Tumor suppressor candidate 2	15.0632	13.9697	15.8324	15.2289	15.1777	15.9609	15.7635	15.3842	13.8683	15.6122
	1.06116	0.317807	O75907	O75907;A0A0A0MR74	DGAT1_HUMAN	DGAT1	Diacylglycerol O-acyltransferase 1	15.9502	15.9327	16.1248	16.2224	16.6727	15.7491	15.649	15.7555	16.1282	16.0319
	0.609175	0.327721	O75909	O75909;G3V5E1;G3V2Q3	CCNK_HUMAN	CCNK	Cyclin-K	16.9483	17.3236	16.5186	16.4588	16.8164	16.8397	15.7122	16.8692	16.4402	16.5657
	1.13937	0.404386	O75915	O75915	PRAF3_HUMAN	ARL6IP5	PRA1 family protein 3	20.3395	20.4895	20.0103	20.4723	20.7011	19.6145	20.196	19.6089	20.3232	20.2482
	2.04052	-0.276154	O75934	O75934	SPF27_HUMAN	BCAS2	Pre-mRNA-splicing factor SPF27	19.5056	19.4324	19.1257	19.3436	19.3359	19.4794	19.535	19.7116	19.724	19.674
	0.587715	0.113925	O75935	O75935;X6RLR1;A0A0A0MRV8;X6RCK5;X6RA56	DCTN3_HUMAN	DCTN3	Dynactin subunit 3	19.0318	18.7331	18.7433	19.123	19.0298	18.7713	18.854	18.9456	18.6661	18.8543
	0.912932	0.118707	O75937	O75937	DNJC8_HUMAN	DNAJC8	DnaJ homolog subfamily C member 8	19.4342	19.3924	19.2688	19.4836	19.4453	19.504	19.1994	19.2754	19.1779	19.2741
	2.34948	0.292252	O75940	O75940	SPF30_HUMAN	SMNDC1	Survival of motor neuron-related-splicing factor 30	19.7704	19.6257	19.5814	19.3931	19.5091	19.3265	19.2075	19.338	19.3797	19.1668
	0.178015	0.0717369	O75947	O75947	ATP5H_HUMAN	ATP5PD	ATP synthase subunit d, mitochondrial	22.4571	22.4744	21.95	22.3055	22.4526	22.4812	22.3647	21.7771	22.2754	22.3825
+	2.67141	0.725721	O75954	O75954;B5MD23;A0A3B3IST1	TSN9_HUMAN	TSPAN9	Tetraspanin-9	17.4666	17.5079	17.5813	17.5989	17.4164	16.6792	16.4376	16.4942	17.1396	17.1919
	0.90936	-0.229538	O75955	O75955;A0A140T9W4;A0A140T9R1;A0A140T974	FLOT1_HUMAN	FLOT1	Flotillin-1	24.0154	23.8653	24.1524	23.9589	24.1867	24.2135	24.1788	24.7243	24.0311	24.1787
	0.874825	0.0558167	O75962	O75962;O60229;E7EWP2;H7BXZ5;F5H228;C9IZQ6;E7EPJ7	TRIO_HUMAN	TRIO	Triple functional domain protein	23.2415	23.2444	23.2955	23.2758	23.3295	23.2208	23.1131	23.2381	23.2503	23.2852
	0.788386	0.0504414	O75964	O75964;E9PN17;A0A3B3ITX4	ATP5L_HUMAN	ATP5MG	ATP synthase subunit g, mitochondrial	23.4758	23.4952	23.3949	23.4863	23.4615	23.4291	23.4874	23.3214	23.4339	23.3898
	0.639218	-0.476537	O75970	O75970;B7ZB24;H0YGQ3;F5H1U9;A0A075B6R8	MPDZ_HUMAN	MPDZ	Multiple PDZ domain protein	15.9989	14.452	14.1848	14.7082	14.9234	15.3621	14.8138	15.173	15.3043	15.9967
	0.874836	0.095435	O75976	O75976	CBPD_HUMAN	CPD	Carboxypeptidase D	18.4475	18.4211	18.5222	18.4556	18.6756	18.4068	18.4559	18.456	18.278	18.4482
	0.0818364	-0.00940666	O76003	O76003	GLRX3_HUMAN	GLRX3	Glutaredoxin-3	21.5075	21.4688	21.4839	21.3722	21.4555	21.5582	21.3746	21.523	21.4001	21.4792
	0.252767	-0.458943	O76009;Q15323	Q15323;O76009;Q92764;C4AM86	K1H1_HUMAN;KT33A_HUMAN	KRT31;KRT33A	Keratin, type I cuticular Ha3-I	17.1644	14.2903	18.0922	15.5317	16.4408	17.1859	17.1885	15.3108	17.2397	16.8893
	0.64757	-0.666898	O76013	O76013	KRT36_HUMAN	KRT36	Keratin, type I cuticular Ha6	19.3652	19.5588	19.1642	17.4368	19.9939	20.1345	20.5302	19.085	19.4455	19.6581
	0.0793625	0.080817	O76013;P02533;P05783;P08727;P08779;P13645;P13646;Q04695;Q14525;Q7Z3Y7	O76013;P08727;P13646;Q7Z3Y7;Q2M2I5;O76015;Q04695;P19012;Q15323;Q14525;P02533;O76014;P13645;Q92764;P05783;P08779;Q14532;K7EPJ9;K7ERE3;F8VZY9;C9JM50;K7EMD9;C4AM86;F5GWP8	K1C10_HUMAN;K1C13_HUMAN;K1C14_HUMAN;K1C16_HUMAN;K1C17_HUMAN;K1C18_HUMAN;K1C19_HUMAN;K1C28_HUMAN;KRT36_HUMAN;KT33B_HUMAN	KRT10;KRT13;KRT14;KRT16;KRT17;KRT18;KRT19;KRT28;KRT33B;KRT36	Keratin, type I cuticular Ha6	25.1035	24.173	24.5628	23.3792	24.606	24.6646	24.8881	24.3266	23.5946	23.9466
	0.284546	-0.385683	O76021	O76021;J3QSV6;I3L3C4	RL1D1_HUMAN	RSL1D1	Ribosomal L1 domain-containing protein 1	13.9494	15.9058	14.2079	16.4082	15.4606	14.7201	15.1096	16.3929	16.1663	15.4713
	1.23569	0.459277	O76024	O76024;A0A669KAX3;H0Y9G5	WFS1_HUMAN	WFS1	Wolframin	18.4107	18.1015	18.4886	18.602	18.8723	17.8263	18.4325	18.4043	17.9263	17.5894
+	3.82341	-0.817434	O76031	O76031;H0YM48	CLPX_HUMAN	CLPX	ATP-dependent Clp protease ATP-binding subunit clpX-like, mitochondrial	19.9833	20.42	20.0152	20.1405	20.3277	21.0176	21.2654	20.7826	21.0711	20.8371
	0.0190583	-0.0205893	O76054	O76054;C9JZI9;H7C417;B3KRD8	S14L2_HUMAN	SEC14L2	SEC14-like protein 2	14.1097	14.552	15.309	15.8488	15.6856	14.9328	14.9647	14.7096	15.4644	15.5365
	0.399494	0.124745	O76071	O76071	CIAO1_HUMAN	CIAO1	Probable cytosolic iron-sulfur protein assembly protein CIAO1	20.9445	20.8469	20.6586	20.6582	20.8599	20.4188	20.9778	20.829	20.3173	20.8016
	0.838969	0.0622906	O76094	O76094;R4GNC1	SRP72_HUMAN	SRP72	Signal recognition particle subunit SRP72	20.1446	20.0836	20.1355	20.2211	20.0325	20.0835	20.0878	20.0932	19.9746	20.0667
	0.976897	-0.730909	O94760	O94760;B4DYP1	DDAH1_HUMAN	DDAH1	N(G),N(G)-dimethylarginine dimethylaminohydrolase 1	14.9291	14.317	15.1924	16.4796	15.0974	16.454	15.2839	15.9251	15.9554	16.0515
	0.628799	-0.527931	O94762	O94762;J3QLU0	RECQ5_HUMAN	RECQL5	ATP-dependent DNA helicase Q5	15.8829	14.5498	15.2688	15.5014	15.1453	15.8731	16.0009	14.4883	16.5631	16.0626
	0.725198	-0.744481	O94763	O94763;I3NI51	RMP_HUMAN	URI1	Unconventional prefoldin RPB5 interactor 1	16.1398	16.1551	16.0169	14.2827	14.072	16.3227	15.2811	16.474	16.2123	16.0988
	0.157101	-0.030756	O94766	O94766;E9PNA1;G3V150	B3GA3_HUMAN	B3GAT3	Galactosylgalactosylxylosylprotein 3-beta-glucuronosyltransferase 3	18.7054	18.7965	18.878	18.7397	18.471	18.7149	18.6885	18.6836	18.8138	18.8435
	0.194483	0.0842834	O94776	O94776	MTA2_HUMAN	MTA2	Metastasis-associated protein MTA2	17.1139	16.9503	16.7927	17.37	17.4359	17.005	17.3445	17.246	16.6355	17.0105
	0.102006	0.0389244	O94776;Q13330	Q9BTC8;Q13330;O94776;E9PCS8;F6RRE2;H0Y4T7;E7EV10;E7ESY4;E7EQY4	MTA1_HUMAN;MTA2_HUMAN	MTA1;MTA2	Metastasis-associated protein MTA2	17.556	17.5716	17.3065	17.654	17.3662	17.3902	17.8603	17.3539	17.5559	17.0994
	0.0920774	0.0266899	O94804	O94804	STK10_HUMAN	STK10	Serine/threonine-protein kinase 10	19.7862	19.7157	19.6703	19.5537	19.4725	19.8601	19.5059	19.3881	19.5178	19.7931
	0.31162	-0.106695	O94804;Q9H2G2	O94804;Q9H2G2	SLK_HUMAN;STK10_HUMAN	SLK;STK10	Serine/threonine-protein kinase 10	17.8133	17.3246	17.9229	17.908	17.6812	17.4515	17.9084	17.9174	17.9766	17.9295
	0.219146	-0.0459122	O94806	O94806	KPCD3_HUMAN	PRKD3	Serine/threonine-protein kinase D3	18.0896	18.1666	18.1363	18.2559	18.4872	18.3209	18.2979	18.1544	18.4124	18.1796
	0.131688	-0.0549297	O94806;Q15139	Q15139;O94806;H0Y5M6;F8WBA3	KPCD1_HUMAN;KPCD3_HUMAN	PRKD1;PRKD3	Serine/threonine-protein kinase D3	18.1099	17.9261	17.7145	18.241	18.2287	18.2558	17.9162	17.7092	18.2406	18.3729
	1.22778	-0.197592	O94808	O94808	GFPT2_HUMAN	GFPT2	Glutamine--fructose-6-phosphate aminotransferase [isomerizing] 2	18.6466	18.7725	18.8369	18.6282	18.8453	18.7934	19.1497	18.8665	18.7992	19.1087
	1.80947	-0.367856	O94808;Q06210	Q06210;O94808;A0A6I8PRN4;E5RJP4;A0A6I8PTT9	GFPT1_HUMAN;GFPT2_HUMAN	GFPT1;GFPT2	Glutamine--fructose-6-phosphate aminotransferase [isomerizing] 2	20.9679	21.1324	21.2262	21.1808	21.1601	21.1404	21.8452	21.5212	21.483	21.5169
	0.24052	0.0653835	O94813	O94813;X6R3P0;A0A087WYV5	SLIT2_HUMAN	SLIT2	Slit homolog 2 protein	17.8457	18.0077	17.4899	17.8507	17.8968	17.6263	17.5883	17.7953	17.9831	17.7708
	0.134009	-0.0271725	O94817	O94817	ATG12_HUMAN	ATG12	Ubiquitin-like protein ATG12	20.538	20.5356	20.8667	20.5201	20.5163	20.7246	20.5493	20.5491	20.594	20.6955
	1.30144	0.171675	O94822	O94822	LTN1_HUMAN	LTN1	E3 ubiquitin-protein ligase listerin	18.4554	18.4958	18.4649	18.6355	18.5606	18.3064	18.4636	18.1124	18.4032	18.4682
	1.44464	-0.381234	O94826	O94826	TOM70_HUMAN	TOMM70	Mitochondrial import receptor subunit TOM70	18.5067	18.3746	18.0035	18.3946	18.5826	18.8079	19.0554	18.3483	18.7719	18.7847
	0.809176	0.858467	O94827	O94827;A0A5F9ZHW8;A0A6Q8PG76;Q5SY18	PKHG5_HUMAN	PLEKHG5	Pleckstrin homology domain-containing family G member 5	16.6923	16.4792	16.0594	17.0299	16.6492	15.6603	14.208	16.7286	15.0085	17.0121
	0.629455	0.411974	O94851	O94851;E9PKW5;E9PJB0;E9PL42;A0A2R8YFA9;E9PNC3;E9PKI3;E9PRE0	MICA2_HUMAN	MICAL2	[F-actin]-monooxygenase MICAL2	16.1594	16.8076	16.8731	17.0853	15.8659	15.6355	16.536	16.4176	16.5613	15.5811
	0.120248	0.12185	O94851;Q7RTP6	O94851;Q7RTP6;E9PP85;A0A5F9ZHV5;A0A2R8YFA9	MICA2_HUMAN;MICA3_HUMAN	MICAL2;MICAL3	[F-actin]-monooxygenase MICAL2	17.0281	17.0157	15.3785	17.1859	17.1324	15.9677	16.7653	16.732	16.9007	16.7657
	0.218731	0.041116	O94855	O94855;E9PC44;E9PDM8	SC24D_HUMAN	SEC24D	Protein transport protein Sec24D	19.5728	19.6381	19.5745	19.6239	19.7538	19.7371	19.6341	19.3385	19.572	19.6757
	0.394387	-0.152166	O94856	O94856;H7BY57;X6RKN2	NFASC_HUMAN	NFASC	Neurofascin	17.2709	17.334	17.0034	17.6385	17.8957	17.494	17.5754	17.6514	17.362	17.8204
	1.34682	0.267435	O94874	O94874	UFL1_HUMAN	UFL1	E3 UFM1-protein ligase 1	19.0361	19.1502	18.9899	18.8537	19.0356	18.9999	18.8555	18.4488	18.8553	18.5688
	0.0145655	-0.00754509	O94875	O94875;H7C1R7;H7BXR3	SRBS2_HUMAN	SORBS2	Sorbin and SH3 domain-containing protein 2	18.3257	18.7744	17.9349	18.3079	18.7598	18.1509	18.5911	18.5619	18.3622	18.4743
	1.74595	-1.35798	O94885	O94885;A0A087WW74	SASH1_HUMAN	SASH1	SAM and SH3 domain-containing protein 1	14.7521	15.3052	13.9572	13.5036	15.4734	15.6155	16.2559	16.8112	15.4423	15.6564
	1.46934	-0.608344	O94886	O94886	CSCL1_HUMAN	TMEM63A	CSC1-like protein 1	15.9897	15.6449	15.9777	15.5391	15.1582	16.2695	15.8625	15.9948	16.9138	16.3107
	0.375161	-0.0675961	O94889	O94889	KLH18_HUMAN	KLHL18	Kelch-like protein 18	20.9782	20.9479	20.7277	20.8765	20.9403	21.134	20.7344	21.0358	20.9424	20.9621
	2.3489	-0.227781	O94901	O94901;H0Y6N5;H7C2K3;H0Y742;E9PHI4	SUN1_HUMAN	SUN1	SUN domain-containing protein 1	17.9291	18.1784	17.9302	18.0302	18.0812	18.2558	18.3329	18.1704	18.3341	18.1948
	0.561995	-0.685334	O94903	O94903;E5RFX7;E5RG77	PLPHP_HUMAN	PLPBP	Pyridoxal phosphate homeostasis protein	14.8694	15.8724	15.5673	14.9004	15.3812	17.0058	16.6681	15.3602	14.1348	16.8485
	0.145583	0.0300644	O94905	O94905;E5RJ09;E5RHW4	ERLN2_HUMAN	ERLIN2	Erlin-2	20.732	20.7388	20.7588	20.4728	20.4291	20.636	20.5749	20.6835	20.4827	20.6041
	0.931765	0.133761	O94906	O94906	PRP6_HUMAN	PRPF6	Pre-mRNA-processing factor 6	20.9024	20.9528	20.6543	20.9287	20.9427	20.8407	20.792	20.5743	20.6738	20.8312
	1.07467	0.0410976	O94915	O94915;A0A6E1XQM6;A0A669KB90;F2Z2S2	FRYL_HUMAN	FRYL	Protein furry homolog-like	20.1707	20.2431	20.1785	20.1604	20.1772	20.1382	20.1241	20.1572	20.1953	20.1097
	0.183422	-0.196284	O94919	O94919	ENDD1_HUMAN	ENDOD1	Endonuclease domain-containing 1 protein	16.771	14.4112	16.4797	15.9459	16.3761	16.0163	16.3702	16.0428	16.2878	16.2481
	0.339478	0.0248779	O94925	O94925;H7BZD1	GLSK_HUMAN	GLS	Glutaminase kidney isoform, mitochondrial	21.7512	21.7003	21.8268	21.7762	21.6859	21.6656	21.7832	21.709	21.7288	21.7293
	0.0125077	-0.00149078	O94927	O94927	HAUS5_HUMAN	HAUS5	HAUS augmin-like complex subunit 5	21.1935	21.0928	21.2455	21.2486	21.2407	21.1654	21.125	21.2398	21.2151	21.2834
	0.260621	-0.029631	O94964	O94964;H0YDM2	SOGA1_HUMAN	SOGA1	Protein SOGA1	18.2718	18.3091	18.3671	18.4394	18.3554	18.2971	18.2956	18.4002	18.4	18.4981
	0.219896	0.140257	O94964;Q9Y4B5	O94964;Q9Y4B5;Q5TF21;J3QL92;E9PJP2;X6R3R3;H0YDM2	MTCL1_HUMAN;SOGA1_HUMAN	MTCL1;SOGA1	Protein SOGA1	17.1828	16.7844	16.5747	16.4739	17.2471	16.8283	16.8251	16.8486	15.922	17.1375
	0.91959	-0.296592	O94966	O94966;A0A0A0MR08;E7ESU0	UBP19_HUMAN	USP19	Ubiquitin carboxyl-terminal hydrolase 19	16.7657	17.0153	17.7146	17.0132	16.9182	17.5042	17.4404	17.3853	17.3635	17.2166
	2.89124	-0.311259	O94967	O94967;A0A0A0MRE6	WDR47_HUMAN	WDR47	WD repeat-containing protein 47	19.1615	19.3849	19.406	19.1442	19.2492	19.6111	19.6239	19.4926	19.509	19.6656
	0.152448	0.0297089	O94973	O94973;A0A0G2JS82	AP2A2_HUMAN	AP2A2	AP-2 complex subunit alpha-2	21.6132	21.8283	21.5389	21.7568	21.8394	21.5612	21.8132	21.7621	21.6735	21.618
	1.07286	0.0742188	O94973;O95782	O95782;O94973;A0A0G2JQM1;A0A0G2JS82	AP2A1_HUMAN;AP2A2_HUMAN	AP2A1;AP2A2	AP-2 complex subunit alpha-2	21.1967	21.3109	21.225	21.2237	21.3515	21.1516	21.2118	21.2674	21.1647	21.1412
	0.272628	-0.0383736	O94979	O94979;D6RHZ5;D6REX3;H0Y8V7;H0YAB3;H0Y9K1;H7BXG7	SC31A_HUMAN	SEC31A	Protein transport protein Sec31A	18.826	18.7968	19.0273	18.7573	18.9616	18.8344	18.9787	18.8905	18.9792	18.8781
	1.17296	-0.128241	O94992	O94992	HEXI1_HUMAN	HEXIM1	Protein HEXIM1	18.8191	18.6767	18.6792	18.6672	18.6955	18.8529	18.6945	19.0199	18.833	18.7786
	0.769459	-0.581247	O95059	O95059	RPP14_HUMAN	RPP14	Ribonuclease P protein subunit p14	15.3152	14.4243	16.0206	15.8419	15.9545	15.5079	16.5053	16.5605	16.3983	15.4907
	0.31132	0.234319	O95067	O95067;H1UBN3	CCNB2_HUMAN	CCNB2	G2/mitotic-specific cyclin-B2	15.2406	16.0741	16.8798	16.8543	16.0877	15.7982	16.2424	15.6756	16.0533	16.1956
	2.85453	-0.466348	O95071	O95071	UBR5_HUMAN	UBR5	E3 ubiquitin-protein ligase UBR5	17.4064	17.8169	17.9155	17.6987	17.6559	18.0815	18.2268	18.1399	18.3108	18.0661
	0.940525	0.425977	O95104	O95104	SCAF4_HUMAN	SCAF4	SR-related and CTD-associated factor 4	15.7958	15.3039	15.1006	15.2957	15.7396	14.541	15.5138	15.4296	14.6389	14.9824
	0.285843	-0.115945	O95104;Q9UPN6	Q9UPN6;O95104;A0A0A0MT33	SCAF4_HUMAN;SCAF8_HUMAN	SCAF4;SCAF8	SR-related and CTD-associated factor 4	19.4549	19.135	18.7575	18.9569	19.023	18.8102	19.0226	19.4679	19.4579	19.1486
	1.31579	-0.23421	O95140	O95140;A0A6Q8PGV8;A0A6Q8PFJ4;A0A6Q8PGA3;A0A6Q8PGS9	MFN2_HUMAN	MFN2	Mitofusin-2	18.2869	18.4593	18.5732	18.4468	18.7989	18.8461	18.8351	18.5762	18.6624	18.8163
	0.615944	-0.736924	O95140;Q8IWA4	O95140;Q8IWA4;A0A6Q8PGV8;A0A6Q8PFJ4;H7C5H5;A0A6Q8PGA3;A0A6Q8PGS9	MFN1_HUMAN;MFN2_HUMAN	MFN1;MFN2	Mitofusin-2	15.5871	16.6998	16.6542	16.6189	13.7019	16.3724	16.6649	16.3836	16.6944	16.8313
	1.0148	-0.17614	O95149	O95149;H3BUB4	SPN1_HUMAN	SNUPN	Snurportin-1	18.2046	17.7604	17.9481	18.1119	18.1126	18.2632	18.0097	18.2638	18.1942	18.2874
	0.417563	-0.0243088	O95163	O95163;A0A6Q8PG86;F5H2T0;A0A6Q8PFH9;A0A6Q8PHI5;A0A6Q8PGW3;A0A6Q8PHC9;A0A6Q8PF66;A0A6Q8PHF4;A0A6Q8PFB7;A0A6Q8PEX6	ELP1_HUMAN	ELP1	Elongator complex protein 1	21.2929	21.3947	21.3358	21.2422	21.3112	21.3576	21.3295	21.3153	21.341	21.3551
	1.11832	-0.222444	O95167	O95167;S4R3I5	NDUA3_HUMAN	NDUFA3	NADH dehydrogenase [ubiquinone] 1 alpha subcomplex subunit 3	17.6976	17.6095	17.7372	17.4663	17.7995	17.7681	17.6136	18.1353	18.0323	17.873
	1.61299	-0.265554	O95168	O95168;C9JXQ9;F2Z3P9	NDUB4_HUMAN	NDUFB4	NADH dehydrogenase [ubiquinone] 1 beta subcomplex subunit 4	21.1524	21.2771	21.0083	20.8758	21.024	21.4422	21.4389	21.4113	21.2829	21.09
	0.85294	-0.250686	O95169	O95169;E9PQ68;K9J7I2	NDUB8_HUMAN	NDUFB8	NADH dehydrogenase [ubiquinone] 1 beta subcomplex subunit 8, mitochondrial	19.4548	19.5728	19.2888	19.6058	19.2329	19.7744	19.6108	19.2283	19.7457	20.0494
	0.233329	0.0803673	O95180	O95180;A0A1W2PR14;A0A1W2PQW2	CAC1H_HUMAN	CACNA1H	Voltage-dependent T-type calcium channel subunit alpha-1H	17.7394	17.7417	17.3539	17.3652	17.4217	17.6505	17.271	17.695	17.4795	17.124
	0.181334	-0.0568516	O95182	O95182;M0R0N0	NDUA7_HUMAN	NDUFA7	NADH dehydrogenase [ubiquinone] 1 alpha subcomplex subunit 7	19.7925	19.7433	19.3314	19.7504	19.6456	19.5564	19.9575	19.5191	19.6141	19.9002
	0.687534	0.0965126	O95185	O95185;A0A087X152	UNC5C_HUMAN	UNC5C	Netrin receptor UNC5C	19.8022	19.8351	19.7866	19.7114	19.6312	19.8568	19.6312	19.6473	19.666	19.4826
	1.52374	0.191544	O95197	O95197	RTN3_HUMAN	RTN3	Reticulon-3	20.4096	20.5855	20.5381	20.4301	20.666	20.2425	20.1744	20.3734	20.4681	20.4132
+	4.63537	0.40921	O95202	O95202	LETM1_HUMAN	LETM1	Mitochondrial proton/calcium exchanger protein	19.1379	19.0624	18.963	19.0376	19.1083	18.6723	18.605	18.7757	18.6459	18.5642
	1.76253	-0.180379	O95210	O95210	STBD1_HUMAN	STBD1	Starch-binding domain-containing protein 1	18.2557	18.2671	18.3422	18.3242	18.409	18.4246	18.6098	18.4525	18.3701	18.6431
	0.0551168	0.0921432	O95218	O95218	ZRAB2_HUMAN	ZRANB2	Zinc finger Ran-binding domain-containing protein 2	17.3992	16.7872	14.6411	16.5683	16.0882	15.2861	16.9485	16.5311	16.9214	15.3362
	0.539129	0.258932	O95219	O95219	SNX4_HUMAN	SNX4	Sorting nexin-4	17.3668	17.5237	17.7801	17.5721	17.1144	17.4132	16.4297	17.3983	17.2945	17.5268
	0.299184	-0.226594	O95232	O95232;D6RDI2;D6RHH0;U3KQT3;J3KPP4	LC7L3_HUMAN	LUC7L3	Luc7-like protein 3	15.5458	14.8055	15.4558	14.8766	14.4695	14.5431	15.3267	15.0934	16.0946	15.2284
	0.355981	-0.140569	O95235	O95235;D6RBN1;D6R9E4	KI20A_HUMAN	KIF20A	Kinesin-like protein KIF20A	17.7496	18.1452	17.9307	18.0404	17.2546	18.0324	17.9698	18.1699	17.7168	17.9343
	1.48374	-0.0996681	O95239	O95239;Q2VIQ3	KIF4A_HUMAN	KIF4A	Chromosome-associated kinesin KIF4A	21.9538	22.0006	22.1124	21.9021	21.944	22.0856	22.098	22.0398	22.0651	22.1226
	1.52493	0.0527466	O95248	O95248	MTMR5_HUMAN	SBF1	Myotubularin-related protein 5	20.3076	20.3435	20.3016	20.3502	20.3788	20.2914	20.2613	20.2432	20.3215	20.3006
	0.380205	0.038036	O95248;Q86WG5	O95248;Q86WG5;H0Y5W8;A0A6Q8PH13;A0A6Q8PHP8	MTMR5_HUMAN;MTMRD_HUMAN	SBF1;SBF2	Myotubularin-related protein 5	18.5377	18.6016	18.5238	18.5503	18.4812	18.6063	18.5011	18.4233	18.5715	18.4023
	1.53906	-0.493181	O95249	O95249;E9PCW1;K7EJC8;G5E9T8;B4DQA8	GOSR1_HUMAN	GOSR1	Golgi SNAP receptor complex member 1	17.4749	17.1946	17.6948	17.0078	17.8792	17.7867	17.9132	17.867	18.3172	17.8332
	1.03648	-1.06297	O95251	O95251;E7EUP3	KAT7_HUMAN	KAT7	Histone acetyltransferase KAT7	15.3361	14.1064	15.1554	14.3811	15.4994	16.3054	16.9823	14.275	16.664	15.5666
	0.102411	0.0127518	O95273	O95273;H3BR23;H3BQA6	CCDB1_HUMAN	CCNDBP1	Cyclin-D1-binding protein 1	18.1851	18.239	18.2705	18.0965	18.1114	18.2782	18.0897	18.1675	18.1699	18.1333
	0.459576	-0.177274	O95278	O95278	EPM2A_HUMAN	EPM2A	Laforin	18.305	18.3767	17.649	18.2141	18.3906	18.2301	18.0486	18.543	18.324	18.676
	1.22458	-0.0929012	O95292	O95292;E5RK64	VAPB_HUMAN	VAPB	Vesicle-associated membrane protein-associated protein B/C	21.1968	21.1396	21.1595	21.0286	21.2152	21.2324	21.2672	21.3125	21.2443	21.1479
	0.853011	-0.179752	O95292;Q9P0L0	O95292;Q9P0L0;E5RK64	VAPA_HUMAN;VAPB_HUMAN	VAPA;VAPB	Vesicle-associated membrane protein-associated protein B/C	22.768	22.5399	22.4874	22.293	22.3628	22.7294	22.8259	22.6968	22.7045	22.3932
	0.0493147	0.017271	O95295	O95295	SNAPN_HUMAN	SNAPIN	SNARE-associated protein Snapin	17.005	17.1533	16.865	16.5929	17.0959	16.8109	16.8076	17.1884	16.8364	16.9824
	1.16602	0.427923	O95297	O95297	MPZL1_HUMAN	MPZL1	Myelin protein zero-like protein 1	17.5682	17.4819	17.5288	17.2271	17.6132	17.2404	17.3756	16.9917	16.3378	17.3342
	0.217105	-0.0643719	O95298	O95298;E9PRJ5	NDUC2_HUMAN	NDUFC2	NADH dehydrogenase [ubiquinone] 1 subunit C2	19.1534	19.1185	19.3244	19.0778	19.3317	19.212	18.8801	19.4436	19.4821	19.3099
	3.81455	-0.356755	O95299	O95299;A0A087WXC5;E7ESZ7	NDUAA_HUMAN	NDUFA10	NADH dehydrogenase [ubiquinone] 1 alpha subcomplex subunit 10, mitochondrial	22.422	22.5527	22.386	22.4239	22.4902	22.8003	22.9398	22.6633	22.8205	22.8347
	0.225073	0.011644	O95302	O95302	FKBP9_HUMAN	FKBP9	Peptidyl-prolyl cis-trans isomerase FKBP9	21.0961	21.1614	21.1881	21.1093	21.1876	21.1122	21.1261	21.1483	21.139	21.1586
	0.200755	-0.0547302	O95336	O95336;M0R261	6PGL_HUMAN	PGLS	6-phosphogluconolactonase	19.8667	20.0597	19.9343	20.2013	20.2931	20.1002	20.0951	19.9177	20.1315	20.3844
	1.79045	0.0698639	O95347	O95347	SMC2_HUMAN	SMC2	Structural maintenance of chromosomes protein 2	21.5788	21.5607	21.5927	21.521	21.6136	21.5486	21.4552	21.4912	21.4885	21.534
	1.06099	-0.109371	O95352	O95352;C9JFF4;C9J415	ATG7_HUMAN	ATG7	Ubiquitin-like modifier-activating enzyme ATG7	19.1831	19.2284	19.4578	19.1978	19.3643	19.3459	19.4377	19.4095	19.3694	19.4159
	0.309267	-0.0371441	O95361	O95361;Q309B1;H0Y626;K7ENN8;B3KP96	TRI16_HUMAN	TRIM16	Tripartite motif-containing protein 16	20.7535	20.7844	20.6076	20.7065	20.7605	20.8112	20.6609	20.672	20.7826	20.8717
	0.922706	-0.110813	O95363	O95363;A0A3B3ITR6	SYFM_HUMAN	FARS2	Phenylalanine--tRNA ligase, mitochondrial	21.1888	20.9751	21.2998	21.2517	21.1407	21.2474	21.2025	21.2957	21.2803	21.3842
	0.397675	-0.524692	O95372	O95372;Q5QPN9;Q5QPQ2;Q5QPN5;Q5QPQ3	LYPA2_HUMAN	LYPLA2	Acyl-protein thioesterase 2	16.3378	15.0134	15.1527	15.4736	13.8107	13.9844	16.2563	16.0478	15.9761	16.1472
	3.42079	0.160281	O95373	O95373;E9PLB2	IPO7_HUMAN	IPO7	Importin-7	22.8946	22.7555	22.8408	22.7956	22.8293	22.6762	22.6177	22.6806	22.6421	22.6978
	0.354928	-0.0922218	O95376	O95376	ARI2_HUMAN	ARIH2	E3 ubiquitin-protein ligase ARIH2	18.0311	17.5733	17.9372	17.6308	17.8872	17.8342	17.7015	17.8548	18.0751	18.0551
	1.10089	-0.14737	O95382	O95382	M3K6_HUMAN	MAP3K6	Mitogen-activated protein kinase kinase kinase 6	18.4892	18.5426	18.4805	18.196	18.3808	18.5842	18.5539	18.5187	18.7049	18.4643
	1.78616	-0.208725	O95394	O95394;D6RIS6;D6RCQ8;A0A494C0G1;A0A087WT27;A0A494C099;A0A494C1E2;H0Y987;A0A494C163;A0A494C1Q4;D6RF77;J3KN95	AGM1_HUMAN	PGM3	Phosphoacetylglucosamine mutase	20.3696	20.2465	20.3927	20.1606	20.2058	20.4904	20.6543	20.4449	20.4962	20.333
	1.63054	-0.42035	O95396	O95396	MOCS3_HUMAN	MOCS3	Adenylyltransferase and sulfurtransferase MOCS3	17.5383	17.4661	16.9709	17.2217	17.6812	17.8177	17.7401	17.5134	17.9123	17.9965
	0.129857	-0.229302	O95397;Q96JA3	Q96JA3;O95397;A0A087X1S6	PKHA8_HUMAN;PKHA9_HUMAN	PLEKHA8;PLEKHA8P1	Putative protein PLEKHA9	16.1924	14.4626	16.2795	15.5027	15.0022	13.6763	16.3123	16.9421	16.359	15.2962
	0.0178278	0.00141602	O95400	O95400	CD2B2_HUMAN	CD2BP2	CD2 antigen cytoplasmic tail-binding protein 2	19.8066	19.7873	19.7163	19.8213	19.6865	19.7537	19.7457	19.7555	19.7797	19.7763
	0.0466195	-0.0301201	O95425	O95425;A0A6I8PIX7	SVIL_HUMAN	SVIL	Supervillin	19.9455	20.0422	18.9567	19.9827	20.1658	19.6777	19.9988	20.0018	19.7961	19.7691
	0.13375	-0.109724	O95427	O95427;A0A1W2PNR0;A0A1W2PQR8;A0A1W2PPR7;K7EL34;A0A1W2PPB6;K7EMD7;K7EPJ2;K7ELE1;K7ESH9;A0A1W2PQP4;A0A1W2PS19;A0A1W2PRH3;A0A1W2PQZ1;A0A1W2PNW5;A0A1W2PQ49;A0A1W2PNH8;A0A1W2PQA9;A0A1W2PR74	PIGN_HUMAN	PIGN	GPI ethanolamine phosphate transferase 1	15.084	14.6848	14.173	14.8957	15.3754	15.4864	15.3362	14.6505	15.1063	14.1821
	0.106398	0.16318	O95429	O95429	BAG4_HUMAN	BAG4	BAG family molecular chaperone regulator 4	16.0927	16.9664	17.0713	18.3566	16.7543	16.1392	18.512	16.9595	16.6923	16.1224
	0.45505	-0.102384	O95433	O95433;H0YJU2;G3V438	AHSA1_HUMAN	AHSA1	Activator of 90 kDa heat shock protein ATPase homolog 1	20.2032	20.5448	20.3327	20.4104	20.3938	20.4203	20.8154	20.4033	20.4474	20.3104
	0.115817	-0.0620655	O95453	O95453;A0A494C0K5;A0A494C0Q2;A0A494BZU6;A0A494C1N1;A0A494C0P9;A0A494BZW7;H3BRK1;A0A494C1K5;A0A494C0Q6;A0A494C0W0;A0A494C156;A0A494C1G3	PARN_HUMAN	PARN	Poly(A)-specific ribonuclease PARN	16.7842	17.1455	17.1873	16.2797	16.8387	16.7501	16.6555	17.2545	17.1299	16.7556
	0.0873945	0.0181152	O95456	O95456	PSMG1_HUMAN	PSMG1	Proteasome assembly chaperone 1	19.1908	19.112	19.4	19.0875	19.128	19.0903	19.0505	19.261	19.3101	19.1158
	1.0197	0.106083	O95470	O95470	SGPL1_HUMAN	SGPL1	Sphingosine-1-phosphate lyase 1	19.7428	19.6951	19.7406	19.706	19.7575	19.4325	19.7173	19.7081	19.6894	19.5643
	0.0804698	-0.124274	O95476	O95476;I3L1D9;I3L3K5;I3L0X6;I3L4B2;I3L4W0	CNEP1_HUMAN	CTDNEP1	CTD nuclear envelope phosphatase 1	17.3439	15.4643	16.0715	16.7558	16.1493	16.3073	15.5248	17.4139	17.6876	15.4725
	1.005	-0.165488	O95486	O95486	SC24A_HUMAN	SEC24A	Protein transport protein Sec24A	19.017	18.8876	19.2934	19.0943	19.3022	19.2567	19.4149	19.1814	19.2742	19.2949
	1.99777	-0.0998993	O95487	O95487	SC24B_HUMAN	SEC24B	Protein transport protein Sec24B	19.5114	19.5875	19.6399	19.5573	19.6053	19.6337	19.7058	19.6803	19.6393	19.7416
	0.600391	-0.0712227	O95571	O95571;M0QXB5	ETHE1_HUMAN	ETHE1	Persulfide dioxygenase ETHE1, mitochondrial	19.9046	19.8021	19.6546	19.7518	19.7534	19.9817	19.8707	19.8393	19.7408	19.7902
	1.22325	-0.178411	O95573	O95573	ACSL3_HUMAN	ACSL3	Long-chain-fatty-acid--CoA ligase 3	22.233	22.2662	21.979	22.1865	22.1514	22.4097	22.4949	22.1092	22.3587	22.3357
	0.195809	0.0250591	O95602	O95602;B9ZVN9	RPA1_HUMAN	POLR1A	DNA-directed RNA polymerase I subunit RPA1	19.1183	19.2145	19.2329	19.2626	19.0674	19.075	19.1108	19.1254	19.2776	19.1815
	0.36084	-0.075843	O95613	O95613	PCNT_HUMAN	PCNT	Pericentrin	18.3369	18.092	18.3844	17.9964	18.2026	18.3476	18.1496	18.4644	18.1922	18.2378
	0.664418	-0.550487	O95671	O95671	ASML_HUMAN	ASMTL	Probable bifunctional dTTP/UTP pyrophosphatase/methyltransferase protein	17.1284	15.92	17.8136	17.4322	16.3203	17.0369	17.2281	18.2414	17.6022	17.2584
	0.00802397	-0.00820389	O95674	O95674	CDS2_HUMAN	CDS2	Phosphatidate cytidylyltransferase 2	17.6481	17.7046	16.51	18.0131	17.7587	17.9178	17.4106	16.7368	17.5974	18.013
	0.385584	-0.241881	O95677	Q99502;O95677;E9PLN6;E7ESD5;A0A2R8Y6K4;A0A2R8YET7;A6NCB9;E7EQM5;A0A2R8YGM9;F8WB53;F2Z2Y1	EYA4_HUMAN	EYA4	Eyes absent homolog 4	16.618	17.2959	17.0053	17.1918	17.3985	17.6156	17.4786	16.3797	17.573	17.672
	0.198847	-0.0555244	O95685	O95685	PPR3D_HUMAN	PPP1R3D	Protein phosphatase 1 regulatory subunit 3D	18.3024	18.32	18.4254	18.506	18.6249	18.1456	18.489	18.5861	18.5251	18.7106
	1.13032	0.809366	O95707	O95707;K7ERD7;K7EQV2	RPP29_HUMAN	POP4	Ribonuclease P protein subunit p29	15.8453	15.1882	16.0677	16.3432	17.2306	14.9134	15.2718	14.9984	16.0985	15.3461
	0.137425	0.0257408	O95714	O95714;A0A0J9YXQ8	HERC2_HUMAN	HERC2	E3 ubiquitin-protein ligase HERC2	18.3302	18.4069	18.157	18.2172	18.253	18.1839	18.0748	18.3895	18.238	18.3495
	0.0645739	-0.0142624	O95721	O95721	SNP29_HUMAN	SNAP29	Synaptosomal-associated protein 29	18.0986	18.3248	17.9746	18.1418	17.9346	18.1811	18.1551	18.0644	18.1694	17.9757
	0.656405	-0.157867	O95747	O95747;C9JIG9	OXSR1_HUMAN	OXSR1	Serine/threonine-protein kinase OSR1	18.9702	19.3791	19.4499	19.1961	19.5072	19.2235	19.5883	19.5404	19.5478	19.3919
	0.325152	-0.136774	O95757	O95757;D6RJ96;E9PDE8	HS74L_HUMAN	HSPA4L	Heat shock 70 kDa protein 4L	18.4391	18.3888	18.0039	17.7358	17.9155	17.9047	18.5072	18.2851	18.0116	18.4584
	0.0515859	0.0680408	O95759	O95759;J3KQ40	TBCD8_HUMAN	TBC1D8	TBC1 domain family member 8	15.3535	14.9897	14.9198	13.8728	14.6755	15.408	13.2572	15.3802	14.4783	14.9473
	0.555509	-0.0618443	O95777	O95777;F2Z2Y6	LSM8_HUMAN	LSM8	U6 snRNA-associated Sm-like protein LSm8	21.4858	21.4619	21.4701	21.3965	21.4115	21.5431	21.3176	21.6176	21.5191	21.5375
	0.361192	0.044183	O95782	O95782	AP2A1_HUMAN	AP2A1	AP-2 complex subunit alpha-1	21.9954	22.1088	21.9235	22.0715	22.0788	21.8922	22.0406	22.1217	21.9885	21.9142
	0.306987	-0.0975117	O95785	O95785;A0A2R8YFV2;A0A669KBH9;A0A669KAV7;A0A669KBG4;M0QXA7;B9EGQ5	WIZ_HUMAN	WIZ	Protein Wiz	16.6644	16.8195	16.7178	16.675	16.7914	16.9274	16.9233	16.9825	16.3067	17.0157
	0.343868	-0.0955261	O95786	O95786;A2A376	DDX58_HUMAN	DDX58	Antiviral innate immune response receptor RIG-I	17.9528	18.2047	17.8031	17.6826	18.0096	18.007	17.9269	17.8104	18.2963	18.0899
	3.03255	0.123098	O95793	O95793;Q5JW30	STAU1_HUMAN	STAU1	Double-stranded RNA-binding protein Staufen homolog 1	20.5846	20.5255	20.5424	20.5864	20.5948	20.469	20.4517	20.4993	20.3925	20.4058
	0.0981901	0.0179726	O95801	O95801	TTC4_HUMAN	TTC4	Tetratricopeptide repeat protein 4	18.4144	18.4294	18.489	18.2767	18.319	18.5437	18.4217	18.2227	18.2823	18.3682
	0.50553	-0.0994179	O95816	O95816	BAG2_HUMAN	BAG2	BAG family molecular chaperone regulator 2	21.196	20.8908	20.9764	21.1349	21.3497	21.1135	21.2513	21.3471	21.2166	21.1166
+	2.57851	-0.894882	O95817	O95817	BAG3_HUMAN	BAG3	BAG family molecular chaperone regulator 3	18.9589	19.3996	18.5679	19.1568	19.4515	20.1603	20.3946	19.6176	19.9833	19.8532
	0.00777748	0.000857925	O95819	Q9UKE5;Q8N4C8;O95819;E7EN19;A0A0D9SG62;C9J840;A0A0D9SEY1;E7ENQ1;E7EX83;H7C0P6;G5E948;G3XAA2;H7C360	M4K4_HUMAN	MAP4K4	Mitogen-activated protein kinase kinase kinase kinase 4	19.8789	19.8879	19.9552	20.0095	19.9437	19.9655	19.9278	19.8431	20.0174	19.9172
	0.356432	0.226214	O95819;Q8N4C8	Q8N4C8;O95819;E7EN19;A0A0D9SG62;C9J840;A0A0D9SEY1;E7ENQ1;E7EX83;H7C0P6;G5E948;G3XAA2;H7C360	M4K4_HUMAN;MINK1_HUMAN	MAP4K4;MINK1	Mitogen-activated protein kinase kinase kinase kinase 4	16.9111	15.9577	15.8402	15.9006	15.6952	16.0167	16.112	15.2993	15.5488	16.1968
	0.492413	-0.0579872	O95819;Q8N4C8;Q9UKE5	Q9UKE5;Q8N4C8;O95819;E7EN19;A0A0D9SG62;C9J840;A0A0D9SEY1;E7ENQ1;E7EX83;H7C0P6;G5E948;G3XAA2;H7C360	M4K4_HUMAN;MINK1_HUMAN;TNIK_HUMAN	MAP4K4;MINK1;TNIK	Mitogen-activated protein kinase kinase kinase kinase 4	18.9614	18.9505	18.917	19.1117	18.8394	18.9241	19.0852	19.0681	19.0419	18.9506
	0.755994	0.761862	O95822	O95822	DCMC_HUMAN	MLYCD	Malonyl-CoA decarboxylase, mitochondrial	17.3327	17.1068	16.3108	17.1947	16.4043	17.0622	14.752	16.3107	15.3311	17.084
	0.680329	0.0843246	O95825	O95825;C9K0F7;C9JAL0;A6NMA8;H7C3S0;F8WF64;H7C3I5;C9JZK8;C9JQD0;A6NHJ8;A6NND8	QORL1_HUMAN	CRYZL1	Quinone oxidoreductase-like protein 1	19.7616	19.7505	19.6185	19.8214	19.8714	19.7193	19.6399	19.5702	19.6402	19.832
	3.50897	-0.242711	O95831	O95831;A0A6Q8PFQ8;A0A6Q8PFE1;A0A6Q8PFW2;A0A6Q8PHC0;A0A6Q8PFM5;A0A6Q8PHJ9;A0A6Q8PG15;A0A6Q8PFA7;A0A6Q8PFS4	AIFM1_HUMAN	AIFM1	Apoptosis-inducing factor 1, mitochondrial	21.2212	21.2867	21.1496	21.1399	21.245	21.4641	21.5405	21.361	21.4548	21.4356
	1.18617	0.396371	O95858	O95858;H7C285	TSN15_HUMAN	TSPAN15	Tetraspanin-15	17.9402	17.74	17.7023	17.6937	17.8097	18.04	17.4559	17.1794	17.2241	17.0046
	1.19365	-0.348663	O95864	O95864	FADS2_HUMAN	FADS2	Acyl-CoA 6-desaturase	19.7323	20.0695	19.7755	20.116	20.1264	19.7992	20.5222	20.2528	20.5052	20.4836
+	3.08201	-0.641005	O95870	O95870;A0A0G2JJD3	ABHGA_HUMAN	ABHD16A	Phosphatidylserine lipase ABHD16A	18.4088	18.4803	18.1782	18.4177	18.5245	18.8136	19.4034	18.8709	19.1637	18.963
	1.1729	-0.167735	O95881	O95881	TXD12_HUMAN	TXNDC12	Thioredoxin domain-containing protein 12	20.4836	20.5133	20.405	20.7284	20.5762	20.4832	20.7578	20.7268	20.777	20.8003
	0.196754	-0.0335449	O95900	O95900	TRUB2_HUMAN	TRUB2	Mitochondrial mRNA pseudouridine synthase TRUB2	18.8935	18.8986	18.8468	18.5927	18.6903	18.9091	18.7666	18.7972	18.8669	18.75
	0.122584	-0.0193829	O95905	O95905	ECD_HUMAN	ECD	Protein ecdysoneless homolog	18.4684	18.3408	18.2257	18.4266	18.2786	18.2642	18.4357	18.4409	18.4171	18.2792
	0.496042	0.199492	O95926	O95926	SYF2_HUMAN	SYF2	Pre-mRNA-splicing factor SYF2	16.1492	15.955	16.5612	16.3657	16.2264	16.5152	15.7137	15.7016	16.0646	16.2651
	0.358617	-0.427676	O95969	O95969	SG1D2_HUMAN	SCGB1D2	Secretoglobin family 1D member 2	17.2946	17.3616	17.6708	14.847	17.0519	17.251	17.6598	17.4168	17.0523	16.9845
	0.775764	0.664522	O95983	O95983;A0A0A0MTS6;A0A087X1H1;A0A087WT34;K7EIE8	MBD3_HUMAN	MBD3	Methyl-CpG-binding domain protein 3	16.1203	16.0337	14.4871	15.0387	15.6485	15.7341	14.6464	14.5616	15.1695	13.8941
	0.894547	-0.678031	O95985	O95985;H0Y6W0	TOP3B_HUMAN	TOP3B	DNA topoisomerase 3-beta-1	14.0753	13.8366	14.3622	15.6196	15.5238	15.4358	15.6723	15.1451	15.6268	14.9277
	0.154274	-0.137893	O95989	O95989	NUDT3_HUMAN	NUDT3	Diphosphoinositol polyphosphate phosphohydrolase 1	16.1782	17.2071	16.5866	16.5541	17.3911	17.3737	16.8774	17.4891	15.9925	16.8737
	0.452636	0.0381321	O95999	O95999;A0A087WWW9	BCL10_HUMAN	BCL10	B-cell lymphoma/leukemia 10	20.3764	20.4949	20.4748	20.4466	20.3876	20.3891	20.4961	20.3854	20.3046	20.4146
	2.32358	-0.165942	O96000	O96000;H3BPJ9	NDUBA_HUMAN	NDUFB10	NADH dehydrogenase [ubiquinone] 1 beta subcomplex subunit 10	22.7844	22.7815	22.9067	22.7879	22.832	22.8563	22.9796	23.0704	22.9933	23.0226
	0.132466	-0.104983	O96005	O96005	CLPT1_HUMAN	CLPTM1	Cleft lip and palate transmembrane protein 1	15.6542	15.5884	15.0118	15.2898	15.9654	16.3729	14.7863	15.4778	15.6947	15.7029
	0.818031	-0.858953	O96007	O96007	MOC2B_HUMAN	MOCS2	Molybdopterin synthase catalytic subunit	14.8442	16.7409	17.2386	17.2202	18.0548	17.8777	17.681	17.7987	17.4426	17.5934
	1.11011	0.39454	O96008	O96008	TOM40_HUMAN	TOMM40	Mitochondrial import receptor subunit TOM40 homolog	18.1309	18.0551	17.8066	18.2544	18.1584	17.5825	18.0261	17.2413	17.4046	18.1782
	0.148345	-0.0733456	O96011	O96011	PX11B_HUMAN	PEX11B	Peroxisomal membrane protein 11B	19.2681	18.9897	18.9398	18.3942	19.4077	19.0205	19.3048	19.1785	18.8565	19.006
	1.52877	-0.199676	O96013	O96013	PAK4_HUMAN	PAK4	Serine/threonine-protein kinase PAK 4	17.4118	17.4831	17.625	17.7288	17.7491	17.877	17.6789	17.8468	17.8344	17.759
	0.704864	0.269708	O96019	O96019;O94805	ACL6A_HUMAN	ACTL6A	Actin-like protein 6A	20.178	20.4751	20.3437	20.2391	19.6153	19.8872	20.2997	19.5901	20.0064	19.7192
	0.276569	-0.23001	O96033	O96033;E9PKT9	MOC2A_HUMAN	MOCS2	Molybdopterin synthase sulfur carrier subunit	15.1764	14.961	15.946	15.2512	15.3377	15.6706	16.1089	14.6964	15.0357	16.3108
	0.0825575	0.0318489	P00156	P00156	CYB_HUMAN	MT-CYB	Cytochrome b	17.5182	17.9025	17.4572	17.4285	17.6433	17.9031	17.3251	17.4012	17.7369	17.4241
	0.410854	0.058416	P00167	P00167	CYB5_HUMAN	CYB5A	Cytochrome b5	18.0889	18.2253	18.1549	17.9284	18.0513	17.9511	18.0128	17.9867	18.023	18.1831
	0.136261	0.179097	P00338	P00338	LDHA_HUMAN	LDHA	L-lactate dehydrogenase A chain	16.7133	16.8803	17.1364	16.3515	19.1164	16.6386	17.1841	16.9205	17.3551	17.204
	0.838321	0.613225	P00338;P07195	P07195;P00338;Q6ZMR3;P07864;A8MW50;F5H155;A0A3B3IS95;G3XAP5;F5H5G7;A0A087WUM2;F5H245;A0A5F9ZHM4	LDHA_HUMAN;LDHB_HUMAN	LDHA;LDHB	L-lactate dehydrogenase A chain	17.3131	17.587	16.1968	17.3192	17.5828	17.2712	16.8428	15.8118	16.0521	16.9549
	0.85414	0.0805901	P00367	P49448;P00367	DHE3_HUMAN	GLUD1	Glutamate dehydrogenase 1, mitochondrial	23.6192	23.603	23.3988	23.4453	23.4898	23.5179	23.438	23.4096	23.398	23.3897
	0.738294	-0.286787	P00374	P00374	DYR_HUMAN	DHFR	Dihydrofolate reductase	17.1531	16.7936	16.3752	17.3981	17.3406	17.4454	17.1921	17.2237	17.358	17.2754
	1.91003	0.160841	P00387	P00387;B1AHF3	NB5R3_HUMAN	CYB5R3	NADH-cytochrome b5 reductase 3	22.8878	23.0128	22.96	22.7705	22.8895	22.7458	22.7284	22.8022	22.7972	22.6426
	0.0313003	-0.00765343	P00390	P00390;H0YC68;A0A2R8YF59	GSHR_HUMAN	GSR	Glutathione reductase, mitochondrial	18.1493	17.9717	18.3758	18.3352	18.2932	18.3011	18.0861	18.2356	18.2153	18.3253
	0.652209	0.0377403	P00403	P00403	COX2_HUMAN	MT-CO2	Cytochrome c oxidase subunit 2	23.884	23.9103	23.961	23.8508	23.9295	23.8446	23.7962	23.8992	23.9045	23.9024
	0.400053	0.421617	P00441	P00441;H7BYH4	SODC_HUMAN	SOD1	Superoxide dismutase [Cu-Zn]	17.3243	17.6455	17.944	17.6685	18.0996	18.1658	17.9804	15.6448	17.1311	17.6518
	0.89046	-0.0904972	P00491	P00491;G3V5M2;G3V393	PNPH_HUMAN	PNP	Purine nucleoside phosphorylase	19.0703	19.1073	19.096	18.8334	19.0891	19.1563	19.1204	19.1252	19.088	19.1587
	0.272779	0.0395077	P00492	P00492	HPRT_HUMAN	HPRT1	Hypoxanthine-guanine phosphoribosyltransferase	20.4545	20.52	20.465	20.3546	20.483	20.593	20.3223	20.3698	20.4856	20.3088
	0.767653	-0.0854465	P00505	P00505	AATM_HUMAN	GOT2	Aspartate aminotransferase, mitochondrial	22.3055	22.0891	22.3006	22.3221	22.2756	22.3052	22.4645	22.3275	22.2442	22.3787
	0.212239	-0.0415077	P00533	P00533;E9PFD7;Q504U8	EGFR_HUMAN	EGFR	Epidermal growth factor receptor	19.4933	19.8834	19.5516	19.6013	19.8151	19.723	19.6979	19.6442	19.718	19.769
	0.0671605	-0.0095314	P00558	P00558	PGK1_HUMAN	PGK1	Phosphoglycerate kinase 1	21.0129	21.2373	21.1778	21.0696	21.185	21.2483	21.0847	21.1649	21.1473	21.085
	0.853415	-0.709479	P00568	P00568;Q5T9B7	KAD1_HUMAN	AK1	Adenylate kinase isoenzyme 1	13.9306	15.2157	14.5801	14.7262	14.9786	14.2572	15.5015	16.4312	14.9334	15.8552
	0.273656	-0.103849	P00846	P00846	ATP6_HUMAN	MT-ATP6	ATP synthase subunit a	19.5109	19.6283	19.632	19.9014	19.6218	19.5506	20.124	19.3179	19.8551	19.966
	2.00035	-0.180105	P00915	P00915;E5RFE7;E5RJF6;E5RH81;E5RJI8;E5RG81;E5RHP7;H0YBE2;E5RIF9;E5RG43	CAH1_HUMAN	CA1	Carbonic anhydrase 1	22.1007	22.0654	22.1118	21.9316	22.0959	22.2437	22.2225	22.3647	22.1036	22.2714
	0.0486723	-0.012447	P00918	P00918	CAH2_HUMAN	CA2	Carbonic anhydrase 2	20.4386	20.5256	20.0924	20.1325	20.3816	20.3889	20.3495	20.3447	20.217	20.3329
	0.491371	-0.172681	P01009	P01009;A0A024R6I7;A0A0G2JRN3	A1AT_HUMAN	SERPINA1	Alpha-1-antitrypsin	18.6051	18.1152	18.4277	18.186	18.5601	18.6044	18.8043	18.8538	18.2303	18.2647
	0.699156	-0.18745	P01023	P01023	A2MG_HUMAN	A2M	Alpha-2-macroglobulin	18.3336	18.0659	18.6722	18.3747	17.9252	18.4934	18.4446	18.3823	18.4133	18.5751
	2.11328	-0.61138	P01034	P01034	CYTC_HUMAN	CST3	Cystatin-C	15.9567	15.5791	15.2307	15.6492	15.7991	16.0153	16.5732	16.4254	15.9255	16.332
	0.383487	0.369536	P01040	P01040;C9J0E4	CYTA_HUMAN	CSTA	Cystatin-A	20.6996	20.5271	21.2105	18.984	20.0406	19.5516	20.7186	19.8099	19.7693	19.7647
	1.18749	0.130411	P01111	P01111;P01116	RASN_HUMAN	NRAS	GTPase NRas	20.1151	20.2784	20.1573	19.9421	20.1491	20.0741	20.0548	19.9312	19.9714	19.9585
	0.0344132	-0.0135593	P01111;P01112	P01111;P01116;P01112	RASH_HUMAN;RASN_HUMAN	HRAS;NRAS	GTPase NRas	19.1358	19.1441	19.5176	19.6255	19.581	19.1322	19.3552	19.4424	19.4938	19.6482
	0.828	-0.454181	P01130	P01130;J3KMZ9;H0YM92;H0YMD1	LDLR_HUMAN	LDLR	Low-density lipoprotein receptor	17.7444	17.3676	17.0999	16.2625	17.3585	17.0716	17.7269	17.8051	17.7248	17.7756
	0.46288	-0.361625	P01137	P01137;A0A499FJK2	TGFB1_HUMAN	TGFB1	Transforming growth factor beta-1 proprotein	14.2567	15.7641	16.0164	15.7876	16.1086	15.4988	15.9912	15.9978	16.2343	16.0195
	0.0747878	0.181987	P01833	P01833	PIGR_HUMAN	PIGR	Polymeric immunoglobulin receptor	18.0831	16.7978	16.3323	14.8677	16.1528	15.2488	16.6485	14.1454	18.2456	17.0356
	0.0844218	0.199281	P01857	P01860;P01857;P01861;A0A286YFJ8;A0A286YES1;A0A4W9A917;A0A0A0MS08	IGHG1_HUMAN	IGHG1	Immunoglobulin heavy constant gamma 1	17.5219	15.1737	17.7472	17.3597	19.263	16.5004	18.5675	15.6766	16.8707	18.4539
	0.180335	-0.445113	P01857;P01859	P01859;P01860;P01857;P01861;A0A286YFJ8;A0A286YEY4;A0A286YES1;A0A4W9A917;A0A0A0MS08;A0A0A0MS07	IGHG1_HUMAN;IGHG2_HUMAN	IGHG1;IGHG2	Immunoglobulin heavy constant gamma 1	15.5212	15.0796	14.6756	14.2112	16.5036	15.746	17.7377	13.9484	13.3246	17.4601
	0.430579	0.292796	P01889	P13747;P01889;D9J307;F6U0H7;A0A140T953;S6AU73;A0A140T9G0;A0A1W2PPR8;A0A140T9S9;Q5SS57;A0A140T9D4;A0A140T951	HLAB_HUMAN	HLA-B	HLA class I histocompatibility antigen, B alpha chain	20.2427	20.2944	18.9949	19.9793	20.2585	19.8765	19.9626	18.9529	19.8976	19.6162
	0.946362	0.642565	P01889;P04439;P10321	P10321;P01893;P04439;P01889;D9J307;A0A1W2PR11;A0A140T912;Q5SRN5;A0A140T9H3;A0A0G2JL56;A0A1W2PRX1;O19617;A0A140T933;A0A1W2PQS8;A0A1W2PP77;A2AEA2;A0A1W2PPF8;A0A1W2PS24;A0A140T955;A0A140T930;A0A0G2JI36;A0A0G2JPD3;Q5QT33;A0A0G2JIF2;A0A140T975;A0A140T921;A0A140T941;A0A1W2PRT9;A0A1W2PRZ0;Q5SRN7;A0A140T9J9;A0A1W2PS39;A0A140T9A9;A0A140T913;Q9GJ45;S6AU73;B0UXQ0;A0A140T962;A0A140T9U8;A0A140T9B3;A0A140T8Y4;…	HLAA_HUMAN;HLAB_HUMAN;HLAC_HUMAN	HLA-A;HLA-B;HLA-C	HLA class I histocompatibility antigen, B alpha chain	16.3456	16.4486	15.9982	15.3603	16.4875	15.7173	14.784	14.7839	16.0744	16.0678
	0.425171	-0.191106	P01889;P04439;P17693	P17693;P13747;P01893;P04439;P01889;D9J307;A0A1W2PR11;A0A140T9U0;A0A140T912;Q5SRN5;A0A140T9H3;A0A140T8X0;A0A0G2JL56;A0A1W2PRX1;A0A1W2PNZ7;A0A1W2PP77;A0A140T939;A0A140T9B7;A0A140T9M0;A0A1W2PS24;A0A140T9W7;A0A140T930;A0A0G2JI36;A0A0G2JNX1;A0A140T9D9;Q5QT33;A0A0G2JIF2;A0A0G2JH66;A0A0G2JPA3;A0A1W2PRZ0;Q53YP1;Q5SRN7;A0A140T9J9;A0A140T9A9;S6AU73;A0A140T962;Q8MH48;A0A140T9B3;Q5RJ85;D0EV57;O78179;A0A140T9…	HLAA_HUMAN;HLAB_HUMAN;HLAG_HUMAN	HLA-A;HLA-B;HLA-G	HLA class I histocompatibility antigen, B alpha chain	19.0506	18.3109	18.1088	18.3676	18.4681	19.0653	18.7193	18.2916	18.6788	18.5064
	0.907785	-0.240931	P02042	P02042;E9PEW8;E9PFT6	HBD_HUMAN	HBD	Hemoglobin subunit delta	22.3359	22.2359	22.0238	21.609	22.2123	22.5347	22.274	22.2792	22.2191	22.3145
	0.955833	-0.12756	P02042;P68871	P02042;P68871	HBB_HUMAN;HBD_HUMAN	HBB;HBD	Hemoglobin subunit delta	27.3906	27.3341	27.4952	27.3412	27.6305	27.442	27.5888	27.6677	27.4871	27.6438
+	3.10033	-1.53199	P02511	P02511;E9PNH7;A0A024R3B9	CRYAB_HUMAN	CRYAB	Alpha-crystallin B chain	16.7081	17.7279	16.9095	17.2382	18.0551	18.701	19.3365	18.4385	19.0241	18.7987
	0.780847	-0.480773	P02533	P02533	K1C14_HUMAN	KRT14	Keratin, type I cytoskeletal 14	22.1448	22.114	21.9468	21.0077	22.6446	22.5586	23.0542	22.124	22.2566	22.2685
	0.347447	-0.235527	P02533;P08727;P08779;P13645;P35527;Q04695	P08727;Q04695;P19012;P35527;P02533;P13645;Q99456;P08779;K7EPJ9;A0A3B3ITG2;C9JM50	K1C10_HUMAN;K1C14_HUMAN;K1C16_HUMAN;K1C17_HUMAN;K1C19_HUMAN;K1C9_HUMAN	KRT10;KRT14;KRT16;KRT17;KRT19;KRT9	Keratin, type I cytoskeletal 14	25.0608	24.3313	24.5066	23.6641	24.6219	24.2296	25.2491	24.9125	24.3113	24.6597
	0.325083	-0.426261	P02533;P08727;P08779;P13646;Q04695	P08727;P13646;Q8N1A0;Q04695;P19012;P02533;P08779;P35900;A8MT21;K7ERE3;A0A3B3IS58;F5GWP8	K1C13_HUMAN;K1C14_HUMAN;K1C16_HUMAN;K1C17_HUMAN;K1C19_HUMAN	KRT13;KRT14;KRT16;KRT17;KRT19	Keratin, type I cytoskeletal 14	19.1853	19.6999	18.467	17.6519	20.5296	20.3062	19.978	18.9384	18.9404	19.502
	0.611494	-0.54409	P02533;P08727;P08779;Q04695	P08727;Q04695;P19012;P02533;P08779;A8MT21;K7EPJ9;C9JM50;K7EMS3;C9JTG5;F5GWP8	K1C14_HUMAN;K1C16_HUMAN;K1C17_HUMAN;K1C19_HUMAN	KRT14;KRT16;KRT17;KRT19	Keratin, type I cytoskeletal 14	24.6984	24.1416	24.4872	23.6852	25.8635	25.5773	25.7747	24.5921	24.7915	24.8607
	0.158968	-0.208278	P02533;P08727;Q04695	P08727;Q04695;P02533;K7EPJ9;C9JM50;K7EMS3;K7ESE1;F5GWP8	K1C14_HUMAN;K1C17_HUMAN;K1C19_HUMAN	KRT14;KRT17;KRT19	Keratin, type I cytoskeletal 14	21.276	20.9084	20.6451	19.8095	22.6382	21.8468	21.7037	21.0227	20.8662	20.8791
	0.624734	-0.526871	P02533;P08779	P02533;P08779;K7ENV3	K1C14_HUMAN;K1C16_HUMAN	KRT14;KRT16	Keratin, type I cytoskeletal 14	22.5151	22.5891	21.9963	21.2154	23.2244	23.3291	23.5008	22.378	22.4277	22.5391
	0.818592	-0.636934	P02533;P08779;P13646	P13646;P19012;P02533;P08779;K7ERE3;K7EMD9	K1C13_HUMAN;K1C14_HUMAN;K1C16_HUMAN	KRT13;KRT14;KRT16	Keratin, type I cytoskeletal 14	21.1235	20.9847	20.9219	19.7208	21.8238	21.9972	22.1064	21.1181	21.0698	21.4679
	0.460185	-0.497345	P02533;P08779;P13646;Q04695	P13646;Q04695;P19012;P02533;P08779;P35900;A8MT21;K7ERE3;A0A3B3IS58;F5GWP8	K1C13_HUMAN;K1C14_HUMAN;K1C16_HUMAN;K1C17_HUMAN	KRT13;KRT14;KRT16;KRT17	Keratin, type I cytoskeletal 14	22.2874	22.0957	21.9832	20.934	23.651	23.1776	23.3619	22.1743	22.3191	22.4054
	0.224134	-0.334364	P02533;P08779;Q04695	Q04695;P02533;P08779;P35900;A0A3B3IS58;F5GWP8	K1C14_HUMAN;K1C16_HUMAN;K1C17_HUMAN	KRT14;KRT16;KRT17	Keratin, type I cytoskeletal 14	18.1368	18.9538	18.4534	17.7184	20.7197	19.9272	19.6461	18.1474	18.8872	19.046
	0.385056	-0.595038	P02533;Q04695	Q04695;P02533;K7ESE1;F5GWP8	K1C14_HUMAN;K1C17_HUMAN	KRT14;KRT17	Keratin, type I cytoskeletal 14	20.5499	19.4177	20.1023	18.0595	21.5027	21.0981	21.4836	19.5965	20.7176	19.7116
	0.182456	-0.303849	P02538	P02538	K2C6A_HUMAN	KRT6A	Keratin, type II cytoskeletal 6A	21.0421	21.0345	20.6933	19.8029	23.4093	21.7305	22.4028	20.7329	21.4115	21.2237
	0.0854728	-0.20921	P02538;P04259	P02538;P04259	K2C6A_HUMAN;K2C6B_HUMAN	KRT6A;KRT6B	Keratin, type II cytoskeletal 6A	17.7683	18.7435	18.1898	17.2205	19.6295	19.7934	19.716	15.4515	18.8733	18.7634
	0.228595	-0.498737	P02538;P04259;P04264;P13647;P35908;P48668;Q5XKE5;Q7Z794	Q01546;P05787;P48668;O95678;P12035;P02538;P13647;Q5XKE5;P04259;Q7Z794;P35908;P04264;F8VP67;H0YIN9;F8W0C6;F8W1U3;F8VUG2	K22E_HUMAN;K2C1B_HUMAN;K2C1_HUMAN;K2C5_HUMAN;K2C6A_HUMAN;K2C6B_HUMAN;K2C6C_HUMAN;K2C79_HUMAN	KRT1;KRT2;KRT5;KRT6A;KRT6B;KRT6C;KRT77;KRT79	Keratin, type II cytoskeletal 6A	15.9679	14.9146	17.604	15.5568	16.4535	13.9387	17.9665	17.7175	15.8061	17.5616
	0.645602	-0.517133	P02538;P04259;P04264;P13647;Q5XKE5	P05787;P48668;P02538;P13647;Q5XKE5;P04259;P04264;F8VP67;F8W0C6;F8W1U3;F8VUG2	K2C1_HUMAN;K2C5_HUMAN;K2C6A_HUMAN;K2C6B_HUMAN;K2C79_HUMAN	KRT1;KRT5;KRT6A;KRT6B;KRT79	Keratin, type II cytoskeletal 6A	15.2989	15.5867	14.756	14.7155	15.3453	16.043	15.3444	15.9731	14.4403	16.4872
	0.137415	-0.833658	P02538;P04259;P08670;P08729;P13647;P14136;P48668;Q5XKE5;Q8N1N4;Q9NSB2	P08670;Q01546;P05787;P48668;P14136;O95678;P12035;O43790;P02538;Q14533;P13647;Q5XKE5;P78386;Q9NSB2;P04259;P08729;P78385;Q8N1N4;A0A087X106;A0A1X7SBR3;K7ELP4;K7EJU1;K7EKH9;U3KPR1;F8W0C6;F8W1U3;A0A1X7SCE1;A0A1W2PR46;F8VUG2;Q8IWY7;A0A1B0GTT5;B4DIR1;B0YJC4	GFAP_HUMAN;K2C5_HUMAN;K2C6A_HUMAN;K2C6B_HUMAN;K2C6C_HUMAN;K2C78_HUMAN;K2C79_HUMAN;K2C7_HUMAN;KRT84_HUMAN;VIME_HUMAN	GFAP;KRT5;KRT6A;KRT6B;KRT6C;KRT7;KRT78;KRT79;KRT84;VIM	Keratin, type II cytoskeletal 6A	21.0991	15.257	21.8113	14.7201	22.7482	19.0755	22.6192	22.0849	14.1923	21.8322
	0.00994329	-0.0112888	P02538;P04259;P08729;P13647;P19013;P35908;P48668;Q5XKE5;Q7Z794;Q86Y46;Q9NSB2	Q01546;P05787;P48668;O95678;P12035;Q3SY84;Q7RTS7;P02538;P19013;P13647;Q5XKE5;Q9NSB2;Q14CN4;P04259;P08729;Q86Y46;Q7Z794;P35908;H0YHD9;F8W0C6;F8W1U3;F8VUG2;F8VS61;F8W1S1	K22E_HUMAN;K2C1B_HUMAN;K2C4_HUMAN;K2C5_HUMAN;K2C6A_HUMAN;K2C6B_HUMAN;K2C6C_HUMAN;K2C73_HUMAN;K2C79_HUMAN;K2C7_HUMAN;KRT84_HUMAN	KRT2;KRT4;KRT5;KRT6A;KRT6B;KRT6C;KRT7;KRT73;KRT77;KRT79;KRT84	Keratin, type II cytoskeletal 6A	23.3432	22.513	22.4956	21.6429	23.5876	22.9342	23.2792	22.5458	22.3082	22.5714
	0.266624	-0.274378	P02538;P04259;P13647;P35908;P48668;Q5XKE5	Q01546;P48668;O95678;P12035;P02538;P13647;Q5XKE5;P04259;P35908;H0YI76;H0YID6	K22E_HUMAN;K2C5_HUMAN;K2C6A_HUMAN;K2C6B_HUMAN;K2C6C_HUMAN;K2C79_HUMAN	KRT2;KRT5;KRT6A;KRT6B;KRT6C;KRT79	Keratin, type II cytoskeletal 6A	23.0062	22.2173	21.8973	21.0325	22.7167	22.2872	23.3101	22.7289	21.9782	21.9376
	0.0981979	0.483147	P02538;P04259;P13647;P35908;P48668;Q86Y46;Q8N1N4	Q01546;P48668;O95678;P12036;Q7RTS7;P02538;P13647;P04259;Q86Y46;Q8N1N4;P35908;H0YIC5;H0YI76;F8W1S1	K22E_HUMAN;K2C5_HUMAN;K2C6A_HUMAN;K2C6B_HUMAN;K2C6C_HUMAN;K2C73_HUMAN;K2C78_HUMAN	KRT2;KRT5;KRT6A;KRT6B;KRT6C;KRT73;KRT78	Keratin, type II cytoskeletal 6A	21.8816	21.9985	19.4785	18.1391	21.2832	22.5349	22.6125	19.7438	13.7667	21.7074
	0.106983	-0.136784	P02538;P04259;P13647;P48668	P48668;P02538;P13647;P04259;F8W0C6	K2C5_HUMAN;K2C6A_HUMAN;K2C6B_HUMAN;K2C6C_HUMAN	KRT5;KRT6A;KRT6B;KRT6C	Keratin, type II cytoskeletal 6A	24.3497	23.9538	23.8391	22.8078	25.4462	24.7271	24.7279	23.7157	23.8766	24.0332
	0.543938	1.27944	P02538;P04259;P13647;P48668;Q5XKE5	P48668;P02538;P13647;Q5XKE5;P04259;F8W0C6	K2C5_HUMAN;K2C6A_HUMAN;K2C6B_HUMAN;K2C6C_HUMAN;K2C79_HUMAN	KRT5;KRT6A;KRT6B;KRT6C;KRT79	Keratin, type II cytoskeletal 6A	17.9694	16.5612	16.9936	16.1616	21.2952	17.7214	18.1302	15.225	15.0375	16.4697
	0.216444	-0.235179	P02538;P04259;P19013;P35908;P48668	Q01546;P48668;P02538;P19013;P04259;P35908	K22E_HUMAN;K2C4_HUMAN;K2C6A_HUMAN;K2C6B_HUMAN;K2C6C_HUMAN	KRT2;KRT4;KRT6A;KRT6B;KRT6C	Keratin, type II cytoskeletal 6A	24.5247	24.1787	23.3174	22.3628	23.6232	24.5262	24.2469	23.3547	23.4852	23.5696
	0.314577	-0.45034	P02538;P04259;P48668	P48668;P12035;P02538;P04259	K2C6A_HUMAN;K2C6B_HUMAN;K2C6C_HUMAN	KRT6A;KRT6B;KRT6C	Keratin, type II cytoskeletal 6A	23.4991	23.3491	22.8985	22.1768	25.4743	24.4504	24.6379	23.1133	23.7182	23.7296
	0.142832	-0.188069	P02538;P13647;P48668	P48668;P02538;P13647;F8W0C6	K2C5_HUMAN;K2C6A_HUMAN;K2C6C_HUMAN	KRT5;KRT6A;KRT6C	Keratin, type II cytoskeletal 6A	23.1072	22.4195	22.5532	21.5393	24.2913	23.2388	23.7068	22.4564	22.6653	22.7834
	0.401714	-0.518316	P02538;P48668	P48668;O95678;P02538	K2C6A_HUMAN;K2C6C_HUMAN	KRT6A;KRT6C	Keratin, type II cytoskeletal 6A	22.1009	22.2587	21.7267	20.8382	24.0395	22.9756	23.488	22.0158	22.5846	22.4916
+	3.38286	-0.453895	P02545	P02545;A0A6Q8PHQ9;A0A6Q8PFJ0;Q5TCI8;A0A0C4DGC5	LMNA_HUMAN	LMNA	Prelamin-A/C	22.8129	22.8898	22.7116	22.7156	22.8728	23.2866	23.4851	23.0903	23.2713	23.1388
	0.104521	-0.516898	P02545;P20700;Q03252	P02545;Q03252;P20700;A0A6Q8PHQ9;E9PBF6;A0A6Q8PFJ0;Q5TCI8;Q3BDU5;A0A0C4DGC5	LMNA_HUMAN;LMNB1_HUMAN;LMNB2_HUMAN	LMNA;LMNB1;LMNB2	Prelamin-A/C	21.311	21.813	21.4291	15.3719	21.4579	22.3712	23.0643	21.2453	15.4388	21.8477
	0.421748	-0.322722	P02763	P02763	A1AG1_HUMAN	ORM1	Alpha-1-acid glycoprotein 1	17.2891	16.9916	16.0842	15.9349	17.0142	16.6335	17.1606	17.6422	16.4221	17.0691
	0.717228	-0.13468	P02768	P02768;H0YA55;H7C013;A0A0C4DGB6	ALBU_HUMAN	ALB	Albumin	22.9402	22.9194	22.8984	22.6995	22.9898	22.9547	23.3058	22.9767	22.8219	23.0617
	4.32432	0.256715	P02786	P02786;G3V0E5;H7C3V5	TFR1_HUMAN	TFRC	Transferrin receptor protein 1	21.7985	21.8684	21.9484	21.8007	21.7904	21.6247	21.5907	21.5552	21.584	21.5682
	0.740349	0.900206	P02788	P02788;E7EQB2;E7ER44	TRFL_HUMAN	LTF	Lactotransferrin	17.0112	16.7703	17.0434	14.5424	16.6695	16.3558	16.2146	14.6557	14.4696	15.84
	0.212765	-0.218833	P02790	P02790;Q9BS19	HEMO_HUMAN	HPX	Hemopexin	14.5881	15.2246	15.8246	15.7605	16.1245	15.2779	16.9634	15.5883	15.464	15.3229
	0.797892	-0.0935711	P02792	P02792	FRIL_HUMAN	FTL	Ferritin light chain	23.8297	23.7994	23.7975	23.773	23.9268	23.9392	23.7399	24.0001	23.8675	24.0475
	1.4086	-0.145448	P02794	P02794;E9PKY7;E9PRK8;G3V192	FRIH_HUMAN	FTH1	Ferritin heavy chain	24.1657	24.0952	24.049	24.0105	24.2134	24.2664	24.1107	24.2982	24.2023	24.3834
	0.0572848	0.0287518	P03891	P03891	NU2M_HUMAN	MT-ND2	NADH-ubiquinone oxidoreductase chain 2	18.8751	18.6246	18.4569	18.6222	18.4485	18.9196	18.3414	18.1023	18.5927	18.9275
	1.87787	-0.22064	P03905	P03905	NU4M_HUMAN	MT-ND4	NADH-ubiquinone oxidoreductase chain 4	19.7801	20.0543	19.8523	19.83	19.7319	19.9466	20.0566	20.0343	20.1111	20.2031
	0.947632	-0.322417	P03915	P03915	NU5M_HUMAN	MT-ND5	NADH-ubiquinone oxidoreductase chain 5	19.1983	19.08	19.6435	19.6439	19.5035	19.238	19.7336	19.8037	20.0894	19.8166
	0.561413	0.935484	P04004	P04004	VTNC_HUMAN	VTN	Vitronectin	14.8062	14.2768	15.194	17.4615	17.6617	15.2851	15.0941	16.0851	13.9269	14.3315
	0.397616	-0.22906	P04040	P04040	CATA_HUMAN	CAT	Catalase	18.235	17.7803	18.2061	17.0358	17.6161	17.8832	18.509	18.0189	17.7306	17.8768
	1.46001	-1.77533	P04049	P04049;H7C155	RAF1_HUMAN	RAF1	RAF proto-oncogene serine/threonine-protein kinase	15.3398	17.0066	14.9954	15.7112	14.2009	18.3368	18.3011	15.8754	17.4917	16.1255
	1.54464	-0.385018	P04049;P10398	P04049;P10398;H7C155;Q96II5	ARAF_HUMAN;RAF1_HUMAN	ARAF;RAF1	RAF proto-oncogene serine/threonine-protein kinase	18.4213	18.5505	18.2387	18.3644	17.8031	18.6638	18.8679	18.462	18.7062	18.6033
	0.299807	0.0627892	P04062	P04062;A0A0G2JNZ5;A0A0G2JNZ0;A0A0G2JLB3	GLCM_HUMAN	GBA	Lysosomal acid glucosylceramidase	19.4804	19.2871	19.5823	19.1748	19.4397	19.4673	19.3391	19.1432	19.349	19.3517
	1.48002	-0.336136	P04066	P04066	FUCO_HUMAN	FUCA1	Tissue alpha-L-fucosidase	18.113	17.6422	17.7914	17.4599	17.9298	18.0752	18.1195	18.3193	18.1862	17.9167
	0.709248	0.170417	P04075	P04075;H3BR68;J3KPS3	ALDOA_HUMAN	ALDOA	Fructose-bisphosphate aldolase A	19.0744	19.4781	19.7031	19.3875	19.5317	19.3396	19.0255	19.3134	19.2791	19.3651
	0.715109	0.986987	P04075;P09972	P05062;P09972;P04075;A0A3B3IS80;A0A087WXX2;H3BQN4;H3BPS8;J3KPS3	ALDOA_HUMAN;ALDOC_HUMAN	ALDOA;ALDOC	Fructose-bisphosphate aldolase A	16.6895	15.0716	17.4039	17.1342	17.7605	14.2288	16.6771	14.988	16.6764	16.5545
	0.463301	-0.0776649	P04080	P04080	CYTB_HUMAN	CSTB	Cystatin-B	20.2353	20.1628	20.438	20.2638	20.1721	20.3032	20.2254	20.4121	20.202	20.5177
	3.09075	0.360933	P04083	P04083	ANXA1_HUMAN	ANXA1	Annexin A1	20.5562	20.6938	20.9028	20.6664	20.8596	20.3969	20.383	20.3869	20.2752	20.4321
	0.795926	-0.517783	P04114	P04114	APOB_HUMAN	APOB	Apolipoprotein B-100	16.9575	16.8336	16.5142	16.5953	15.2234	17.0897	16.4792	16.9197	17.1793	17.0452
	2.8369	-0.503159	P04150	P04150;A0A494C0P1;Q3MSN4;D6RDA9	GCR_HUMAN	NR3C1	Glucocorticoid receptor	16.9073	16.9852	16.7976	17.0695	16.8072	17.4353	17.3533	17.3263	17.7569	17.2108
	3.50129	0.389402	P04156	P04156;A2A2V1;X6RKS3	PRIO_HUMAN	PRNP	Major prion protein	17.9564	17.925	18.0217	17.9499	17.8265	17.6534	17.4702	17.7114	17.4504	17.4471
	0.0312587	-0.0137486	P04179	P04179;F5H4R2;G8JLJ2;F5H3C5;F5GYZ5	SODM_HUMAN	SOD2	Superoxide dismutase [Mn], mitochondrial	18.5137	18.5431	17.9975	18.0857	18.699	18.4945	18.4697	18.1985	18.2405	18.5045
	0.0838184	0.008461	P04181	P04181	OAT_HUMAN	OAT	Ornithine aminotransferase, mitochondrial	22.9507	22.8301	22.8921	22.7709	22.8168	22.8933	22.7999	22.8582	22.7959	22.8709
	0.405052	-0.0837315	P04183	P04183;K7ERJ1;K7ERV3;K7ES52	KITH_HUMAN	TK1	Thymidine kinase, cytosolic	19.6356	19.5444	19.7502	19.6641	19.3727	19.501	19.7344	19.5407	19.8518	19.7579
+	6.56961	1.11939	P04216	P04216;E9PIM6;E9PNQ8	THY1_HUMAN	THY1	Thy-1 membrane glycoprotein	20.0619	20.1863	19.9707	20.1485	19.9939	19.0819	19.0379	18.8299	18.8001	19.0146
	0.497031	-0.674135	P04259	P04259	K2C6B_HUMAN	KRT6B	Keratin, type II cytoskeletal 6B	20.7872	20.7428	20.249	19.4464	22.8277	21.9456	22.2724	20.5658	21.4732	21.1666
	0.352919	-0.193585	P04259;P04264	P04259;P04264	K2C1_HUMAN;K2C6B_HUMAN	KRT1;KRT6B	Keratin, type II cytoskeletal 6B	25.711	25.557	25.6582	24.7896	25.009	25.3644	26.0211	25.6524	25.1144	25.5404
	0.521542	-0.67008	P04259;P48668	P48668;P04259	K2C6B_HUMAN;K2C6C_HUMAN	KRT6B;KRT6C	Keratin, type II cytoskeletal 6B	20.8636	20.8462	20.5328	19.5575	22.7448	21.8036	22.4458	20.679	21.9128	21.0541
	0.38342	-0.233903	P04264	P04264	K2C1_HUMAN	KRT1	Keratin, type II cytoskeletal 1	27.9549	27.6016	27.7812	26.7254	27.0145	27.4661	28.0618	27.8109	27.2683	27.6399
	0.271004	-0.198491	P04264;P35908	P35908;P04264	K22E_HUMAN;K2C1_HUMAN	KRT1;KRT2	Keratin, type II cytoskeletal 1	24.7775	24.5094	24.3081	23.3387	23.8439	24.3934	24.9082	24.4005	23.8505	24.2174
	0.355157	-0.234677	P04264;P35908;Q7Z794	Q7Z794;P35908;P04264	K22E_HUMAN;K2C1B_HUMAN;K2C1_HUMAN	KRT1;KRT2;KRT77	Keratin, type II cytoskeletal 1	25.4942	24.8985	25.3286	24.1274	24.4784	24.9453	25.5698	25.2015	24.7652	25.0186
	0.378419	0.336256	P04271	P04271	S100B_HUMAN	S100B	Protein S100-B	20.2112	19.3772	19.393	18.8923	19.9446	18.4583	19.1781	19.8348	18.6108	20.0549
	0.954454	-0.235202	P04350	P04350;M0QY37;M0QX14;M0R0X0;M0QY85;M0R278;M0QZL7	TBB4A_HUMAN	TUBB4A	Tubulin beta-4A chain	23.2939	23.1492	22.9505	23.1155	23.3353	23.3957	23.7057	23.1101	23.2132	23.5957
	0.800544	-0.287606	P04350;P07437	P07437;P68371;P04350;Q5JP53;Q5ST81	TBB4A_HUMAN;TBB5_HUMAN	TUBB;TUBB4A	Tubulin beta-4A chain	23.7146	23.5228	23.9634	24.1025	23.5953	23.5353	24.2973	23.9622	24.1965	24.3453
	0.268905	-0.0865215	P04350;P07437;Q13509;Q13885;Q9BUF5;Q9BVA1	Q13509;P07437;P68371;P04350;Q9BVA1;Q13885;Q9BUF5;Q5JP53;Q5ST81;A0A0B4J269;K7ESM5	TBB2A_HUMAN;TBB2B_HUMAN;TBB3_HUMAN;TBB4A_HUMAN;TBB5_HUMAN;TBB6_HUMAN	TUBB;TUBB2A;TUBB2B;TUBB3;TUBB4A;TUBB6	Tubulin beta-4A chain	25.508	25.5173	25.0025	25.466	25.4687	25.6362	25.6693	25.1532	25.4302	25.5063
	3.07643	-0.34401	P04350;P07437;Q13509;Q13885;Q9BUF5;Q9BVA1;Q9H4B7	Q13509;P07437;P68371;Q9H4B7;P04350;Q3ZCM7;A6NNZ2;Q9BVA1;Q13885;Q9BUF5;A0A075B736;Q5SQY0;G3V2A3;Q5JP53;Q5ST81;A0A0B4J269;K7ESM5;M0R2D3	TBB1_HUMAN;TBB2A_HUMAN;TBB2B_HUMAN;TBB3_HUMAN;TBB4A_HUMAN;TBB5_HUMAN;TBB6_HUMAN	TUBB;TUBB1;TUBB2A;TUBB2B;TUBB3;TUBB4A;TUBB6	Tubulin beta-4A chain	25.2637	25.2691	25.2984	25.3681	25.3554	25.4351	25.8098	25.7209	25.6227	25.6862
	0.416398	0.528639	P04350;P07437;Q13509;Q13885;Q9BVA1	Q13509;P07437;P68371;P04350;Q9BVA1;Q13885;Q5JP53;Q5ST81;A0A0B4J269	TBB2A_HUMAN;TBB2B_HUMAN;TBB3_HUMAN;TBB4A_HUMAN;TBB5_HUMAN	TUBB;TUBB2A;TUBB2B;TUBB3;TUBB4A	Tubulin beta-4A chain	16.5532	15.3115	14.821	14.6827	17.3677	14.7163	14.9981	14.8069	15.7848	15.787
	0.690139	0.650627	P04350;P07437;Q13885;Q9BUF5;Q9BVA1	P07437;P68371;P04350;Q3ZCM7;A6NNZ2;Q9BVA1;Q13885;Q9BUF5;A0A075B736;Q5SQY0;Q5JP53;Q5ST81;K7ESM5	TBB2A_HUMAN;TBB2B_HUMAN;TBB4A_HUMAN;TBB5_HUMAN;TBB6_HUMAN	TUBB;TUBB2A;TUBB2B;TUBB4A;TUBB6	Tubulin beta-4A chain	15.009	15.3494	15.0906	15.9054	16.3467	13.9658	14.3731	15.167	14.6803	16.2616
	1.59655	-0.27217	P04350;P07437;Q13885;Q9BVA1	P07437;P68371;P04350;Q3ZCM7;A6NNZ2;Q9BVA1;Q13885;A0A075B736;Q5SQY0;Q5JP53;Q5ST81	TBB2A_HUMAN;TBB2B_HUMAN;TBB4A_HUMAN;TBB5_HUMAN	TUBB;TUBB2A;TUBB2B;TUBB4A	Tubulin beta-4A chain	22.2887	22.6129	22.345	22.5455	22.5266	22.6454	22.9083	22.4823	22.7876	22.8559
	0.208649	0.73396	P04350;Q13509	Q13509;P68371;P04350;A0A0B4J269	TBB3_HUMAN;TBB4A_HUMAN	TUBB3;TUBB4A	Tubulin beta-4A chain	18.9917	14.1249	14.6662	19.1974	19.4056	19.1091	15.3133	14.8415	15.954	17.4981
+	3.92547	-0.489549	P04350;Q9BUF5	P04350;Q9BUF5;M0R1I1;K7EL29;K7ESM5;M0R278;K7ES63	TBB4A_HUMAN;TBB6_HUMAN	TUBB4A;TUBB6	Tubulin beta-4A chain	21.6927	21.9247	21.7826	21.8156	21.8157	22.1294	22.4769	22.2144	22.3631	22.2953
	0.415738	0.0513321	P04406	P04406;E7EUT5	G3P_HUMAN	GAPDH	Glyceraldehyde-3-phosphate dehydrogenase	24.319	24.3512	24.4359	24.3469	24.5105	24.4205	24.4557	24.2543	24.2404	24.336
	0.130078	-0.034409	P04424	P04424;F8W943	ARLY_HUMAN	ASL	Argininosuccinate lyase	17.8713	17.7477	18.0153	17.8353	18.1252	18.1555	17.9201	17.714	18.0604	17.9168
	2.01348	0.304633	P04439	P04439;Q5SRN5;A0A0G2JL56;A0A140T933;A0A1W2PS24;A0A140T955;A0A0G2JI36;A0A0G2JIF2;A0A140T975;A0A1W2PRT9;Q5SRN7;A0A1W2PS39;A0A140T913;Q9GJ45;A0A140T9X5;Q5SUL5;Q53Z42;Q5RJ27;A0A1W2PSE7;A0A140T9I0	HLAA_HUMAN	HLA-A	HLA class I histocompatibility antigen, A alpha chain	21.1235	21.0835	21.2779	21.2384	21.0524	20.6452	21.1041	20.9359	20.8102	20.7571
+	5.61365	0.356964	P04439;P10321	P10321;P01893;P04439;A0A1W2PR11;A0A140T912;Q5SRN5;A0A0G2JL56;A0A1W2PRX1;O19617;A0A140T933;A0A1W2PQS8;A0A1W2PP77;A2AEA2;A0A1W2PPF8;A0A1W2PS24;A0A140T955;A0A140T930;A0A0G2JI36;A0A0G2JPD3;Q5QT33;A0A0G2JIF2;A0A140T975;A0A140T921;A0A140T941;A0A1W2PRT9;A0A1W2PRZ0;Q5SRN7;A0A140T9J9;A0A1W2PS39;A0A140T913;Q9GJ45;B0UXQ0;A0A140T962;A0A140T9U8;A0A140T9B3;A0A140T8Y4;A0A1W2PR61;O78179;A0A140T9H5;A0A1W2PRU9;A0A…	HLAA_HUMAN;HLAC_HUMAN	HLA-A;HLA-C	HLA class I histocompatibility antigen, A alpha chain	20.3848	20.3384	20.2557	20.2648	20.3552	19.9757	19.9538	19.937	20.0195	19.928
	0.0204915	0.0215298	P04626	P04626;B4DTR1	ERBB2_HUMAN	ERBB2	Receptor tyrosine-protein kinase erbB-2	15.1994	16.0116	14.9763	14.6734	14.181	14.8608	15.4023	14.8699	15.4246	14.3765
	1.31606	0.0860592	P04632	P04632;Q96L46;U3KPR7;U3KQE2;K7EKD8;K7EIV0;A0A0C4DGQ5;K7ELJ7;A0A075B7C0	CPNS1_HUMAN	CAPNS1	Calpain small subunit 1	21.6523	21.5674	21.5463	21.5332	21.6134	21.5136	21.5595	21.4726	21.3937	21.5429
	3.50561	0.141915	P04637	P04637;J3KP33;A0A0U1RQC9;A0A087WXZ1;E9PFT5;A0A087X1Q1;E7ESS1;E7EQX7;A0A087WT22	P53_HUMAN	TP53	Cellular tumor antigen p53	19.4907	19.5753	19.513	19.5515	19.5084	19.3796	19.355	19.4418	19.4079	19.345
+	2.67345	-0.958005	P04792	P04792;A0A6Q8PGY2;A0A6Q8PH65;A0A6Q8PGK1;A0A6Q8PFE7;A0A6Q8PFK8;A0A6Q8PHJ6;A0A6Q8PHA6;A0A6Q8PF43	HSPB1_HUMAN	HSPB1	Heat shock protein beta-1	22.175	22.6264	21.8272	22.0533	22.6894	23.4128	23.6079	22.8216	23.2498	23.0692
	1.39877	-0.215069	P04818	P04818	TYSY_HUMAN	TYMS	Thymidylate synthase	17.7313	17.9068	17.5885	17.6465	17.915	18.1711	18.0257	17.8688	17.8709	17.9269
	0.319432	0.0159992	P04843	P04843;F8WF32	RPN1_HUMAN	RPN1	Dolichyl-diphosphooligosaccharide--protein glycosyltransferase subunit 1	22.4179	22.3933	22.4574	22.3492	22.3967	22.3568	22.3769	22.4106	22.3688	22.4214
	0.469379	-0.0272675	P04844	P04844	RPN2_HUMAN	RPN2	Dolichyl-diphosphooligosaccharide--protein glycosyltransferase subunit 2	22.2851	22.2891	22.2808	22.1881	22.3292	22.3059	22.2638	22.3426	22.2836	22.3129
	1.82916	0.120009	P04899	P04899	GNAI2_HUMAN	GNAI2	Guanine nucleotide-binding protein G(i) subunit alpha-2	21.091	21.1414	20.9403	21.0099	21.0006	20.9377	20.8891	20.9035	20.9671	20.8856
	0.264629	0.128706	P04899;P08754;P63096	P09471;P08754;P63096;P04899;A0A1W2PP38;A0A3B3ITM0;H3BTM2	GNAI1_HUMAN;GNAI2_HUMAN;GNAI3_HUMAN	GNAI1;GNAI2;GNAI3	Guanine nucleotide-binding protein G(i) subunit alpha-2	19.3331	19.4866	19.2193	19.398	19.2694	19.6631	19.5595	18.8003	18.6943	19.3456
	0.512414	-0.601678	P04920	P04920	B3A2_HUMAN	SLC4A2	Anion exchange protein 2	16.3386	14.972	16.2324	15.8219	16.7827	17.0903	17.4009	17.0696	16.7569	14.8385
	1.88857	0.0932762	P05023	P05023	AT1A1_HUMAN	ATP1A1	Sodium/potassium-transporting ATPase subunit alpha-1	22.314	22.3204	22.3209	22.1818	22.2687	22.2327	22.1913	22.1646	22.1811	22.1698
	0.520687	0.0685863	P05023;P50993	P50993;P20648;P05023;P13637;M0QXF2;A0A0A0MT26;A0A2R8YEY8;B1AKY9;M0R116	AT1A1_HUMAN;AT1A2_HUMAN	ATP1A1;ATP1A2	Sodium/potassium-transporting ATPase subunit alpha-1	20.9604	20.9623	20.8448	20.7405	20.8401	20.9726	20.7385	20.7261	20.7478	20.8201
	0.070385	0.0136917	P05026	P05026	AT1B1_HUMAN	ATP1B1	Sodium/potassium-transporting ATPase subunit beta-1	19.0276	19.062	19.2653	18.8971	18.9701	19.0691	19.082	19.0981	18.9766	18.9278
	2.61632	-0.496184	P05067	P05067;E9PG40;H7C0V9;A0A0A0MRG2	A4_HUMAN	APP	Amyloid-beta precursor protein	18.8335	18.7954	18.4619	18.9104	18.523	19.2413	19.2674	19.3472	19.2175	18.9318
	0.0768873	0.0898544	P05089	P05089;A0A5F9ZH78	ARGI1_HUMAN	ARG1	Arginase-1	19.2992	18.371	19.5487	17.6552	18.19	18.3123	19.4297	18.4803	18.0847	18.3077
	0.154201	-0.270438	P05090	P05090;C9JF17	APOD_HUMAN	APOD	Apolipoprotein D	17.4965	16.1412	17.2351	15.1322	18.1922	17.7028	16.1883	16.1604	17.2486	18.2493
	0.701558	1.19201	P05109	P05109	S10A8_HUMAN	S100A8	Protein S100-A8	20.3567	18.9913	21.3284	17.9156	22.6477	19.4445	19.2016	18.5671	18.7982	19.2683
	1.69264	-0.358713	P05141	P05141	ADT2_HUMAN	SLC25A5	ADP/ATP translocase 2	23.7633	23.8615	23.4869	23.5145	23.7307	24.0917	24.3622	23.8406	24.0529	23.8032
	1.75872	-0.385102	P05141;P12235;P12236	P05141;P12236;P12235;Q9H0C2;V9GYG0	ADT1_HUMAN;ADT2_HUMAN;ADT3_HUMAN	SLC25A4;SLC25A5;SLC25A6	ADP/ATP translocase 2	23.5679	23.5251	23.4742	23.6657	23.8002	23.753	24.3479	23.7456	23.9749	24.1372
	0.418919	-0.191475	P05141;P12236	P05141;P12236	ADT2_HUMAN;ADT3_HUMAN	SLC25A5;SLC25A6	ADP/ATP translocase 2	24.6814	24.7169	24.2069	24.5697	24.8809	24.9674	25.2315	24.1802	24.7977	24.8365
	0.289671	0.555148	P05161	P05161;A0A096LNZ9;A0A096LPJ4	ISG15_HUMAN	ISG15	Ubiquitin-like protein ISG15	17.5704	16.8834	17.3544	16.7809	15.6007	17.6812	14.9453	18.4361	15.1752	15.1763
	0.283054	-0.042424	P05165	P05165;A0A1B0GUX9;A0A1B0GWA1;A0A1B0GU58;A0A1B0GWI4	PCCA_HUMAN	PCCA	Propionyl-CoA carboxylase alpha chain, mitochondrial	23.453	23.4726	23.3779	23.3443	23.4993	23.5217	23.2947	23.4167	23.4951	23.6309
	0.523588	-0.08144	P05166	P05166;E7EX59;E9PEC3;E7ETT1;E7ETT4;E7EUY3;F8WBI9;E9PDR0	PCCB_HUMAN	PCCB	Propionyl-CoA carboxylase beta chain, mitochondrial	23.297	23.3529	23.1813	23.1352	23.3383	23.4401	23.1192	23.3435	23.3673	23.4418
	0.209038	0.0340942	P05198	P05198	IF2A_HUMAN	EIF2S1	Eukaryotic translation initiation factor 2 subunit 1	20.2034	20.3331	20.4921	20.2782	20.2331	20.1804	20.2904	20.3356	20.1779	20.3851
	0.632665	0.150053	P05386	P05386	RLA1_HUMAN	RPLP1	60S acidic ribosomal protein P1	24.2854	24.2667	23.9548	24.1362	24.2532	24.196	24.3102	23.7901	23.861	23.9888
	1.17965	0.116897	P05387	P05387	RLA2_HUMAN	RPLP2	60S acidic ribosomal protein P2	23.4461	23.3418	23.4322	23.4309	23.4772	23.2023	23.4669	23.3195	23.2006	23.3544
	0.031857	0.00694389	P05388	P05388;F8VZS0;F8VWS0;F8VW21;F8W1K8	RLA0_HUMAN	RPLP0	60S acidic ribosomal protein P0	23.3357	23.1029	23.1098	23.3418	23.1636	23.0207	23.3483	23.2494	23.2287	23.172
	0.150556	-0.123636	P05412	P05412	JUN_HUMAN	JUN	Transcription factor AP-1	16.4239	16.6944	16.6023	15.6862	17.0941	16.5374	17.012	16.0361	17.2145	16.3189
	0.00214815	0.0024931	P05423	P05423	RPC4_HUMAN	POLR3D	DNA-directed RNA polymerase III subunit RPC4	15.1779	14.2807	14.9308	14.3575	13.9903	14.5023	15.3191	14.8869	13.3766	14.6399
	1.50177	-0.226863	P05455	P05455	LA_HUMAN	SSB	Lupus La protein	19.9473	19.734	19.6604	19.958	19.7006	20.0461	19.8671	20.235	19.9848	20.0016
	0.191484	-0.303495	P05549;Q6VUC0;Q92481	Q92481;P05549;Q6VUC0;A0A6E1XE14	AP2A_HUMAN;AP2B_HUMAN;AP2E_HUMAN	TFAP2A;TFAP2B;TFAP2E	Transcription factor AP-2-alpha	16.4753	16.5845	14.2237	16.6151	15.1533	16.5427	16.5574	15.738	14.7076	17.0236
+	6.87639	1.14651	P05556	P05556	ITB1_HUMAN	ITGB1	Integrin beta-1	21.9684	22.0785	21.8539	21.9328	22.0296	21.0414	20.7772	20.762	20.7572	20.7928
	0.740857	-0.932172	P05783	P05783;F8VZY9	K1C18_HUMAN	KRT18	Keratin, type I cytoskeletal 18	16.4681	16.8563	14.9771	15.1566	15.1592	14.6745	17.2454	16.9614	17.4527	16.9441
	0.0353944	-0.0856207	P05783;P08727	P08727;P05783;F8VZY9;C9JM50	K1C18_HUMAN;K1C19_HUMAN	KRT18;KRT19	Keratin, type I cytoskeletal 18	17.5918	17.8036	17.2952	14.9618	17.9013	17.8821	18.6186	17.2454	14.8041	17.4317
	0.0472702	-0.0389448	P06213	P06213	INSR_HUMAN	INSR	Insulin receptor	15.815	17.1806	17.2044	17.3311	17.0782	16.6901	17.0109	16.9901	17.1901	16.9227
	0.211513	-0.280359	P06241	P06241	FYN_HUMAN	FYN	Tyrosine-protein kinase Fyn	17.8224	17.913	17.8306	16.3588	15.8183	17.5653	18.2018	16.7594	16.7032	17.9152
	0.139352	-0.030518	P06241;P07947;P07948;P12931	P12931;P07947;P07948;P08631;P06241;J3KPD6;H0Y3C5;J3QRU1	FYN_HUMAN;LYN_HUMAN;SRC_HUMAN;YES_HUMAN	FYN;LYN;SRC;YES1	Tyrosine-protein kinase Fyn	20.6172	20.8652	20.848	20.559	20.8404	20.879	20.8291	20.8743	20.6714	20.6286
	0.658525	-0.19046	P06241;P07947;P12931	P12931;P07947;P06241;J3QRU1	FYN_HUMAN;SRC_HUMAN;YES_HUMAN	FYN;SRC;YES1	Tyrosine-protein kinase Fyn	19.045	18.9669	18.4405	19.1055	19.0046	19.0778	18.9488	19.3949	19.003	19.0904
	0.593422	0.467012	P06276	P06276;H0Y885;H7C4Y0;F8WF14	CHLE_HUMAN	BCHE	Cholinesterase	15.3484	15.5293	15.6544	14.4619	16.3496	15.4714	15.6066	14.7714	14.758	14.4012
	0.0594556	-0.0327698	P06396	P06396;A0A0A0MS51;A0A0A0MT01	GELS_HUMAN	GSN	Gelsolin	22.4824	22.5162	21.6699	22.556	22.7082	22.2359	22.6424	22.508	22.3026	22.4076
	2.01552	-0.196014	P06400	P06400;A0A3B3IS71	RB_HUMAN	RB1	Retinoblastoma-associated protein	18.4204	18.5078	18.3277	18.4393	18.2753	18.5998	18.7351	18.5309	18.5866	18.498
	1.09658	-1.61594	P06454	P06454;B8ZZA1;H7C2N1;B8ZZW7;B8ZZQ6	PTMA_HUMAN	PTMA	Prothymosin alpha	19.6206	18.9029	18.224	15.1149	18.399	19.14	19.2891	20.2364	19.4885	20.1872
	3.32157	-0.4331	P06493	P06493;E5RIU6;A0A024QZP7;A0A087WZZ9	CDK1_HUMAN	CDK1	Cyclin-dependent kinase 1	20.0155	20.0184	19.8797	19.9155	20.0352	20.4211	20.6069	20.2066	20.4896	20.3056
	1.31179	-0.24351	P06493;P11802;P24941;P50750;Q00534;Q00535;Q00536;Q9NYV4	P11802;Q00535;P06493;O94921;Q00526;Q9NYV4;Q00536;Q96Q40;Q14004;Q07002;P50750;Q00537;P24941;Q00534;J3QSD7;E5RGN0;A0A2R8YF61;K7ELV5;F8VZ51;A0A2R8Y4Z0;A0A087X209;A0A2R8Y7W5;F5H6Z0;F8VYH9;A0A2R8YD28;F8VWX7;F8VTV8;A0A2R8YEB7;E7EUK8;H0YAZ9;F8VZZ0;A0A087WZU2;G3V5T9;A0A2R8Y644;Q9BVE2;K7EJ83;E5RIU6;E7ESI2;A0A024QZP7;F8VXD2;A0A087WZZ9	CDK12_HUMAN;CDK16_HUMAN;CDK1_HUMAN;CDK2_HUMAN;CDK4_HUMAN;CDK5_HUMAN;CDK6_HUMAN;CDK9_HUMAN	CDK1;CDK12;CDK16;CDK2;CDK4;CDK5;CDK6;CDK9	Cyclin-dependent kinase 1	20.5038	20.766	20.5965	20.4758	20.1908	20.7372	20.893	20.698	20.8049	20.6173
	2.68008	-0.338032	P06493;P24941	P06493;Q00526;P24941;K7ELV5;G3V5T9;E5RIU6;E7ESI2;A0A024QZP7;G3V317;A0A087WZZ9	CDK1_HUMAN;CDK2_HUMAN	CDK1;CDK2	Cyclin-dependent kinase 1	18.2066	18.3805	18.2892	18.3838	18.2988	18.6659	18.7859	18.576	18.7917	18.4296
	0.0831694	0.00821114	P06576	P06576;F8W079;H0YH81	ATPB_HUMAN	ATP5F1B	ATP synthase subunit beta, mitochondrial	23.6088	23.5429	23.614	23.5108	23.5573	23.445	23.5674	23.6246	23.5873	23.5685
	0.826577	1.28636	P06702	P06702	S10A9_HUMAN	S100A9	Protein S100-A9	20.6906	18.9856	21.8363	18.7364	22.8121	19.8347	19.2749	18.9508	19.0936	19.4752
	0.158095	0.153422	P06703	P06703;R4GN98	S10A6_HUMAN	S100A6	Protein S100-A6	21.0695	20.1894	21.3041	20.103	21.1794	20.5269	21.2638	20.8337	19.6173	20.8367
	0.112873	0.0572235	P06730	P06730;H0Y8J7;D6RBW1	IF4E_HUMAN	EIF4E	Eukaryotic translation initiation factor 4E	18.3889	18.0498	18.1785	17.4873	18.113	18.1593	18.2567	17.9574	17.5771	17.9809
	0.757292	-0.0772163	P06733	P06733;A0A2R8Y6G6	ENOA_HUMAN	ENO1	Alpha-enolase	22.2328	22.1409	22.3099	22.185	22.3712	22.3564	22.4057	22.2179	22.3143	22.3316
	0.816629	-0.100861	P06733;P09104;P13929	P13929;P09104;P06733;A0A2R8Y879;A0A2R8Y6G6;A0A2R8Y798;E5RG95;A0A2R8YEM5;K7EKN2;K7EM90;F5H0C8;F5H1C3;E5RGZ4;K7EPM1;A0A2R8YEG5;K7ERS8;E5RI09	ENOA_HUMAN;ENOB_HUMAN;ENOG_HUMAN	ENO1;ENO2;ENO3	Alpha-enolase	22.0726	22.3293	22.0563	22.1191	22.3121	22.2383	22.2866	22.2335	22.271	22.3643
	0.274553	-0.0225372	P06737	P06737;E9PK47	PYGL_HUMAN	PYGL	Glycogen phosphorylase, liver form	22.9454	22.933	22.8715	22.8432	22.9008	22.996	22.8317	22.8964	22.9136	22.9689
	1.36587	-0.09142	P06737;P11216;P11217	P11216;P06737;P11217;E9PK47	PYGB_HUMAN;PYGL_HUMAN;PYGM_HUMAN	PYGB;PYGL;PYGM	Glycogen phosphorylase, liver form	25.7652	25.7469	25.6853	25.7003	25.7124	25.7463	25.8878	25.7212	25.8908	25.8212
	0.0512372	-0.0123322	P06737;P11217	P06737;P11217;E9PK47	PYGL_HUMAN;PYGM_HUMAN	PYGL;PYGM	Glycogen phosphorylase, liver form	20.7684	20.56	20.9546	20.8591	20.6185	20.6142	20.7408	20.8798	20.8011	20.7862
	0.676098	0.107036	P06744	P06744;A0A0J9YXP8;A0A0J9YX90;A0A2U3TZU2;A0A2R8Y6C7;A0A0J9YYH3;K7EPY4;K7ENA0;K7EQ48	G6PI_HUMAN	GPI	Glucose-6-phosphate isomerase	17.9028	18.1311	18.1926	18.0331	17.9969	18.0587	17.8587	18.1125	17.801	17.8904
	0.059317	-0.150838	P06746	P06746;H0YBJ0;E9PIC6;E7EW18;E5RIJ0	DPOLB_HUMAN	POLB	DNA polymerase beta	18.111	17.8357	17.4298	17.5879	14.4126	14.8188	17.8342	18.131	17.7611	17.5861
	0.193966	0.0795094	P06748	P06748;E5RI98	NPM_HUMAN	NPM1	Nucleophosmin	23.68	23.2056	23.1433	23.2849	23.8942	23.2419	23.2239	23.6267	23.3503	23.3677
	0.300176	-0.139378	P06753	P06753;A0A087WWU8;J3KN67;A0A494C0P6;A0A2R2Y2Q3	TPM3_HUMAN	TPM3	Tropomyosin alpha-3 chain	23.7512	23.7367	22.8581	23.4879	23.7657	23.5014	23.91	23.8751	23.5216	23.4884
	0.191197	-0.082254	P06753;P07951;P09493;P67936	P09493;P07951;P67936;P06753;D6R904;A0A087WWU8;A0A2R8YH90;H0YKX5;H0YKP3;F5H7S3;J3KN67;H7BYY1;A0A494C0G0;H0YL80;K7ENT6;A0A2R8Y5V9;A0A494C0P6;Q5TCU3;A0A2R8YGX3;A0A0S2Z4G6;A0A2R8YHD2;A7XZE4;A0A2R8YEU4;B7Z596;Q6ZN40;H0YK48;A0A2R8YE05;A0A2R2Y2Q3;A0A494BZZ2;H0YKJ4	TPM1_HUMAN;TPM2_HUMAN;TPM3_HUMAN;TPM4_HUMAN	TPM1;TPM2;TPM3;TPM4	Tropomyosin alpha-3 chain	25.4334	25.3453	24.6573	25.3742	25.5606	25.1883	25.4577	25.548	25.3105	25.2775
	0.107397	0.311071	P06753;P07951;P67936	P07951;P67936;P06753;A0A5F9UN72;K7EPB9;A0A2R8YH90;U3KQK2;J3KN67;A0A494C034;K7ENT6;A0A2R8Y5V9;Q5TCU3;A0A2R8YHD2;A7XZE4;A0A2R8Y6A3;A0A2R8YE05;A0A2R2Y2Q3	TPM2_HUMAN;TPM3_HUMAN;TPM4_HUMAN	TPM2;TPM3;TPM4	Tropomyosin alpha-3 chain	18.3694	17.8746	15.0442	15.2752	19.7168	18.1542	18.0193	16.6526	14.8984	17.0005
	1.41756	0.236217	P06756	P06756	ITAV_HUMAN	ITGAV	Integrin alpha-V	19.2776	19.3272	19.3574	19.2863	19.2593	19.2962	18.7753	18.966	19.0568	19.2326
+	2.00165	-1.19331	P06858	P06858;E7EW14;E5RJI0	LIPL_HUMAN	LPL	Lipoprotein lipase	15.4514	15.6306	15.2709	14.3647	14.3029	16.9354	15.9618	15.7213	16.4435	15.9252
	0.114243	0.0297844	P06865	P06865;H3BP20;H3BU85;H3BS10;H3BTD4	HEXA_HUMAN	HEXA	Beta-hexosaminidase subunit alpha	19.0131	18.9017	18.6611	18.7979	18.791	18.948	18.7414	18.6038	18.7022	19.0206
	0.72473	0.295504	P06899;P23527;P33778;Q16778;Q8N257	Q6DRA6;Q8N257;P06899;P33778;Q16778;Q6DN03;P23527	H2B1B_HUMAN;H2B1J_HUMAN;H2B1O_HUMAN;H2B2E_HUMAN;H2B3B_HUMAN	H2BC11;H2BC17;H2BC21;H2BC3;H2BU1	Histone H2B type 1-J	19.3819	19.5883	19.8333	20.0828	19.5007	18.7718	19.7369	19.5053	19.5098	19.3856
	1.6879	-0.292957	P07093	P07093	GDN_HUMAN	SERPINE2	Glia-derived nexin	19.6664	19.5262	19.988	19.7707	19.808	19.9436	20.2113	19.8408	20.1033	20.1251
	1.50816	-0.104494	P07099	P07099	HYEP_HUMAN	EPHX1	Epoxide hydrolase 1	22.1238	22.1179	22.0985	22.0197	22.1161	22.0999	22.2047	22.1771	22.1987	22.3182
	0.127653	0.0313816	P07195	P07195;A8MW50;A0A3B3IS95;C9J7H8;A0A5F9ZHM4;F5H793	LDHB_HUMAN	LDHB	L-lactate dehydrogenase B chain	19.4651	19.5993	19.4054	19.2839	19.5669	19.6551	19.4169	19.3409	19.5249	19.2259
	1.36376	-0.78698	P07199	P07199	CENPB_HUMAN	CENPB	Major centromere autoantigen B	16.0631	15.2346	15.6188	17.0181	15.41	16.5933	16.4135	16.8452	16.63	16.7974
	1.08731	-0.321401	P07203	P07203;A0A087WUQ6;A0A2R8Y6B6	GPX1_HUMAN	GPX1	Glutathione peroxidase 1	17.9533	18.3817	17.5493	17.7986	18.1856	18.5337	18.3761	18.1904	18.1588	18.2166
	0.710228	-0.233192	P07237	P07237;I3L398;H7BZ94;I3L312;I3L3U6	PDIA1_HUMAN	P4HB	Protein disulfide-isomerase	22.8479	22.2699	22.4285	22.7359	22.5721	22.5506	22.6715	23.185	22.5811	23.032
	0.778417	0.249385	P07339	P07339;A0A1B0GV23;A0A1B0GVP3;A0A1B0GWE8;A0A1B0GW44;H7C469;H7C1V0;A0A1B0GVD5	CATD_HUMAN	CTSD	Cathepsin D	22.1219	21.9643	22.6881	21.7425	22.3288	21.9586	21.8882	22.0108	21.8855	21.8557
	0.500612	0.0595066	P07355	P07355;A6NMY6;H0YNP5;H0YKX9;H0YMD0;H0YLV6;H0YM50;H0YN42;H0YKS4;H0YKZ7;H0YMM1;H0YMU9;H0YMW4;H0YMT9	ANXA2_HUMAN	ANXA2	Annexin A2	23.2717	23.3088	23.3204	23.189	23.5073	23.2869	23.2969	23.2529	23.1904	23.2726
	1.12241	0.0948463	P07384	P07384;E9PJJ3;E9PLX0;E9PLC9;E9PSA6;E9PRM1;E9PQB3;E9PMC6;E9PIA9;E9PJA6	CAN1_HUMAN	CAPN1	Calpain-1 catalytic subunit	20.7484	20.6894	20.7523	20.5535	20.7316	20.6255	20.6814	20.5281	20.6191	20.547
	2.60576	-0.298321	P07437	P07437;Q5JP53;Q5ST81	TBB5_HUMAN	TUBB	Tubulin beta chain	26.1372	26.1338	25.9333	26.1514	26.2223	26.3207	26.4902	26.3146	26.3808	26.5633
	4.00332	-0.211648	P07437;Q13509;Q13885;Q9BVA1	Q13509;P07437;P68371;Q9BVA1;Q13885;G3V2A3;Q5JP53;Q5ST81;A0A0B4J269	TBB2A_HUMAN;TBB2B_HUMAN;TBB3_HUMAN;TBB5_HUMAN	TUBB;TUBB2A;TUBB2B;TUBB3	Tubulin beta chain	26.9402	26.9496	26.8597	26.8737	26.9368	27.0753	27.1343	27.1637	27.0652	27.1796
	0.00329606	0.00997486	P07437;Q13885;Q9BVA1	P07437;P68371;Q9H4B7;Q3ZCM7;A6NNZ2;Q9BVA1;Q13885;A0A075B736;Q5SQY0;Q5JP53;Q5ST81	TBB2A_HUMAN;TBB2B_HUMAN;TBB5_HUMAN	TUBB;TUBB2A;TUBB2B	Tubulin beta chain	15.2585	16.748	17.51	13.5128	17.0242	13.883	15.879	15.1507	17.8637	17.2272
	0.0905913	0.26875	P07476	P07476	INVO_HUMAN	IVL	Involucrin	17.6115	18.231	14.8585	14.6388	20.2818	16.0015	17.2875	16.8384	16.8827	17.2678
	2.97753	0.382015	P07602	P07602;C9JIZ6;Q5BJH1	SAP_HUMAN	PSAP	Prosaposin	20.7264	20.7836	20.8254	20.5836	20.764	20.5757	20.2333	20.4144	20.3098	20.2397
	0.258913	0.0279324	P07686	P07686;Q5URX0	HEXB_HUMAN	HEXB	Beta-hexosaminidase subunit beta	22.0774	22.039	22.004	22.0014	21.9129	22.0756	21.9617	21.8748	21.9434	22.0395
	2.49818	-0.183748	P07737	P07737;I3L3D5	PROF1_HUMAN	PFN1	Profilin-1	23.3542	23.2563	23.4385	23.4266	23.3885	23.5372	23.5289	23.6121	23.4704	23.6342
	1.98408	-0.697698	P07741	P07741;H3BSW3;H3BQF1;H3BQZ9;H3BQB1	APT_HUMAN	APRT	Adenine phosphoribosyltransferase	18.5655	19.1472	18.584	18.2194	18.066	19.301	19.5372	19.0093	19.1701	19.053
	2.64643	0.196562	P07814	P07814	SYEP_HUMAN	EPRS1	Bifunctional glutamate/proline--tRNA ligase	24.0046	23.918	23.7931	23.856	23.8672	23.7495	23.7297	23.592	23.6982	23.6867
	0.207832	-0.482303	P07814;P47897	P07814;P47897;A0A0U1RR66;V9GYZ6;A0A1B0GVU9;A0A0U1RQT0;B4DDN1	SYEP_HUMAN;SYQ_HUMAN	EPRS1;QARS1	Bifunctional glutamate/proline--tRNA ligase	17.8478	18.4153	18.7634	14.9384	18.2907	18.9495	18.0902	15.7399	19.1911	18.6964
	0.510227	0.203459	P07858	P07858;E9PLY3;E9PHZ5;E9PSG5;E9PKQ7;E9PQM1;E9PNL5;E9PS78;E9PCB3;E9PR54;E9PJ67	CATB_HUMAN	CTSB	Cathepsin B	19.7213	19.8334	19.0969	19.5813	19.7528	19.8117	19.3838	19.0368	19.2072	19.529
	0.856345	-0.0401859	P07900	Q58FG1;P07900	HS90A_HUMAN	HSP90AA1	Heat shock protein HSP 90-alpha	22.6597	22.5536	22.6018	22.5187	22.6024	22.619	22.645	22.6259	22.6283	22.6191
	0.16901	-0.0445148	P07900;P08238	P08238;P07900	HS90A_HUMAN;HS90B_HUMAN	HSP90AA1;HSP90AB1	Heat shock protein HSP 90-alpha	23.6911	23.5461	23.3045	23.4145	23.5648	23.7128	23.6578	23.2604	23.5932	23.5194
	0.0464816	-0.284914	P07900;P08238;Q58FF6	P08238;Q58FF6;Q58FF7;P07900;G3V2J8	H90B4_HUMAN;HS90A_HUMAN;HS90B_HUMAN	HSP90AA1;HSP90AB1;HSP90AB4P	Heat shock protein HSP 90-alpha	23.3889	23.4761	23.3446	23.2634	15.2844	23.424	16.2864	23.3878	23.5792	23.5045
	0.0721722	-0.0178062	P07900;P08238;Q58FF6;Q58FF7	P08238;Q58FF6;Q58FG0;Q58FF7;P07900	H90B3_HUMAN;H90B4_HUMAN;HS90A_HUMAN;HS90B_HUMAN	HSP90AA1;HSP90AB1;HSP90AB3P;HSP90AB4P	Heat shock protein HSP 90-alpha	23.9648	23.9142	23.6262	23.6233	23.7857	23.9833	23.825	23.6765	23.8151	23.7032
	1.44205	-0.20368	P07900;P08238;Q58FF6;Q58FF7;Q58FF8	P08238;Q58FF6;Q58FF7;P07900;Q58FF8;G3V2J8	H90B2_HUMAN;H90B3_HUMAN;H90B4_HUMAN;HS90A_HUMAN;HS90B_HUMAN	HSP90AA1;HSP90AB1;HSP90AB2P;HSP90AB3P;HSP90AB4P	Heat shock protein HSP 90-alpha	22.2482	22.5092	22.2355	22.3223	22.0644	22.5558	22.5735	22.4378	22.4539	22.377
	0.070358	-0.0547642	P07900;P08238;Q58FF7	P08238;Q58FF7;P07900;G3V2J8	H90B3_HUMAN;HS90A_HUMAN;HS90B_HUMAN	HSP90AA1;HSP90AB1;HSP90AB3P	Heat shock protein HSP 90-alpha	19.2614	18.8193	19.1305	18.8753	17.7863	19.0758	18.8683	18.9059	18.8665	18.43
	1.69844	-0.204982	P07900;P08238;Q58FF8	P08238;Q14568;P07900;Q58FF8	H90B2_HUMAN;HS90A_HUMAN;HS90B_HUMAN	HSP90AA1;HSP90AB1;HSP90AB2P	Heat shock protein HSP 90-alpha	25.0988	24.8934	24.8035	24.7377	24.8059	25.0876	24.9908	25.0061	25.1181	25.1617
	0.422558	0.0495712	P07910	P07910;G3V2D6;G3V555;B2R5W2;G3V5V7;G3V575;G3V2Q1;G3V4W0;G3V576;B4DY08;G3V4C1	HNRPC_HUMAN	HNRNPC	Heterogeneous nuclear ribonucleoproteins C1/C2	21.4566	21.577	21.3885	21.5402	21.6717	21.4845	21.4533	21.5499	21.4737	21.4248
	0.152288	0.138418	P07919	P07919	QCR6_HUMAN	UQCRH	Cytochrome b-c1 complex subunit 6, mitochondrial	21.0063	20.8132	19.4173	20.6572	21.0509	20.8533	20.7514	19.8173	20.3754	20.4554
	1.32759	-0.143304	P07947	P07947;J3QRU1	YES_HUMAN	YES1	Tyrosine-protein kinase Yes	19.2008	19.2182	19.3197	19.2384	19.2901	19.4629	19.53	19.1931	19.3757	19.422
	0.522205	-0.73955	P07947;P07948;P12931	P12931;P07947;P07948;P08631;J3KPD6;H0Y3C5;J3QRU1	LYN_HUMAN;SRC_HUMAN;YES_HUMAN	LYN;SRC;YES1	Tyrosine-protein kinase Yes	18.1286	18.3533	15.957	18.3377	15.4833	18.4966	18.0625	17.1727	18.1313	18.0946
	2.13677	-0.339631	P07947;P12931	P12931;P07947;J3QRU1	SRC_HUMAN;YES_HUMAN	SRC;YES1	Tyrosine-protein kinase Yes	17.8444	18.0475	17.7024	18.0449	17.7264	18.0522	18.1151	18.2107	18.3573	18.3285
	0.164137	-0.0442848	P07948	P07948;P08631;J3KPD6;H0Y3C5	LYN_HUMAN	LYN	Tyrosine-protein kinase Lyn	17.2681	17.5666	17.7815	17.5661	17.4487	17.4855	17.7431	17.4446	17.7064	17.4728
	0.205802	-0.12232	P07951	P07951;Q5TCU3;A7XZE4	TPM2_HUMAN	TPM2	Tropomyosin beta chain	19.1723	19.0731	17.8935	18.871	18.7079	19.062	18.7116	19.0225	18.7264	18.807
	0.197376	-0.0964306	P07951;P09493	P09493;P07951;H0YKX5;H0YKP3;Q5TCU3;A0A0S2Z4G6;A7XZE4;Q6ZN40	TPM1_HUMAN;TPM2_HUMAN	TPM1;TPM2	Tropomyosin beta chain	21.1829	21.0656	20.2824	21.2114	21.2735	20.9585	21.2958	21.2232	21.0342	20.9864
	0.479816	-0.191287	P07951;P67936	P07951;P67936;A0A5F9UN72;A0A2R8YH90;U3KQK2;K7ENT6;A0A2R8Y5V9;Q5TCU3;A0A2R8YGX3;A0A2R8YHD2;A7XZE4;A0A2R8YEU4;A0A2R8YE05	TPM2_HUMAN;TPM4_HUMAN	TPM2;TPM4	Tropomyosin beta chain	24.0137	24.0866	23.194	23.815	24.032	23.7515	24.2048	24.171	24.0467	23.9237
	0.69704	-0.0464088	P07954	P07954	FUMH_HUMAN	FH	Fumarate hydratase, mitochondrial	22.1697	22.0919	22.2136	22.0503	22.0804	22.1978	22.1495	22.2017	22.1558	22.1331
	0.10605	-0.163657	P07992	P07992;K7ES46	ERCC1_HUMAN	ERCC1	DNA excision repair protein ERCC-1	13.8038	14.9297	16.534	14.7397	16.1173	15.7069	15.3474	16.0855	15.4967	14.3064
	0.0288795	-0.00378876	P07996	P07996	TSP1_HUMAN	THBS1	Thrombospondin-1	21.0534	20.9856	20.8936	20.8926	21.0712	21.0235	21.0512	20.9109	20.9787	20.9509
	0.432517	0.396405	P08069	P08069;C9J5X1	IGF1R_HUMAN	IGF1R	Insulin-like growth factor 1 receptor	15.9739	15.078	15.8703	15.548	14.6875	14.6589	14.8619	15.9833	15.5924	14.0791
	0.148303	0.0145611	P08133	P08133	ANXA6_HUMAN	ANXA6	Annexin A6	20.6931	20.6744	20.8173	20.6347	20.6129	20.6636	20.6259	20.6903	20.6817	20.698
	0.016138	0.0256807	P08134	P08134;Q5JR08;E9PQH6	RHOC_HUMAN	RHOC	Rho-related GTP-binding protein RhoC	17.953	18.0804	16.4258	17.1563	17.8849	18.0118	18.5463	15.8878	17.5219	17.4042
	0.428973	0.379657	P08134;P61586	P61586;P08134;P62745;Q5JR05;U3KQV3;Q5JR06;C9JX21;E9PN11;Q5JR07;Q5JR08;C9JNR4;E9PQH6;U3KQA9	RHOA_HUMAN;RHOC_HUMAN	RHOA;RHOC	Rho-related GTP-binding protein RhoC	21.3718	21.3037	20.2084	21.4251	21.2719	21.2845	21.4034	19.7537	20.1477	21.0933
	0.1863	0.0991486	P08134;P61586;P62745	P61586;P08134;P62745;Q5JR05;U3KQV3;C9JRM1;Q5JR06;C9JX21;E9PN11;Q5JR07;Q5JR08;C9JNR4;E9PQH6;E9PLA2;U3KQA9	RHOA_HUMAN;RHOB_HUMAN;RHOC_HUMAN	RHOA;RHOB;RHOC	Rho-related GTP-binding protein RhoC	19.2927	19.3975	18.6872	19.45	19.1784	18.9479	19.5675	18.5942	19.2161	19.1843
	0.0164959	0.00203819	P08195	P08195;J3KPF3;F5GZS6	4F2_HUMAN	SLC3A2	4F2 cell-surface antigen heavy chain	21.5543	21.6571	21.6244	21.59	21.7196	21.6635	21.6852	21.5251	21.5832	21.6781
	0.415791	-0.117129	P08236	P08236	BGLR_HUMAN	GUSB	Beta-glucuronidase	17.2904	16.9	16.8319	17.1893	16.7754	17.3811	17.0765	16.9226	17.1436	17.0488
+	3.51789	-0.551989	P08237	P08237;A0A2R8Y891;F8VZI0	PFKAM_HUMAN	PFKM	ATP-dependent 6-phosphofructokinase, muscle type	20.477	20.6682	20.4439	20.5254	20.742	21.1269	21.3028	20.8862	21.2225	21.0781
	0.0677711	0.261567	P08237;P17858;Q01813	P08237;P17858;Q01813;V9GY25;A0A2R8Y891;B1APP6	PFKAL_HUMAN;PFKAM_HUMAN;PFKAP_HUMAN	PFKL;PFKM;PFKP	ATP-dependent 6-phosphofructokinase, muscle type	14.4147	20.475	19.0043	19.8982	20.1646	20.986	15.8894	19.0667	18.663	18.0439
	0.976493	-0.0784641	P08238	P08238	HS90B_HUMAN	HSP90AB1	Heat shock protein HSP 90-beta	24.1881	24.0622	24.0447	24.0776	24.1462	24.1991	24.2824	24.0782	24.1536	24.1978
	0.218828	-0.0172745	P08238;P14625	P08238;P14625;A0A1W2PRR1;Q96GW1;F8W026	ENPL_HUMAN;HS90B_HUMAN	HSP90AB1;HSP90B1	Heat shock protein HSP 90-beta	23.8939	24.0022	23.9438	23.8478	23.8737	23.9025	23.9891	23.8989	23.9393	23.918
	0.580471	-0.0555901	P08238;Q58FF7	P08238;Q58FF7	H90B3_HUMAN;HS90B_HUMAN	HSP90AB1;HSP90AB3P	Heat shock protein HSP 90-beta	24.6237	24.6457	24.5617	24.5019	24.6445	24.7083	24.7153	24.5439	24.7072	24.5808
	0.324516	-0.581766	P08238;Q58FF7;Q58FF8	P08238;Q58FF7;Q58FF8	H90B2_HUMAN;H90B3_HUMAN;HS90B_HUMAN	HSP90AB1;HSP90AB2P;HSP90AB3P	Heat shock protein HSP 90-beta	19.7715	18.8565	20.0747	16.7939	20.6774	18.429	20.698	20.0238	19.8982	20.0338
	0.140999	-0.106588	P08238;Q58FF8	P08238;Q58FF8	H90B2_HUMAN;HS90B_HUMAN	HSP90AB1;HSP90AB2P	Heat shock protein HSP 90-beta	22.6165	23.1432	22.7779	22.5029	21.5633	22.9344	22.7507	22.3212	22.351	22.7793
	0.339589	-0.0536644	P08240	P08240	SRPRA_HUMAN	SRPRA	Signal recognition particle receptor subunit alpha	19.2355	19.3928	19.3176	19.091	19.1295	19.4346	19.2835	19.227	19.2764	19.2133
	0.264021	-0.0426441	P08243	P08243	ASNS_HUMAN	ASNS	Asparagine synthetase [glutamine-hydrolyzing]	21.1273	21.1106	21.3864	21.2865	21.1996	21.1436	21.2676	21.2358	21.263	21.4138
	1.2899	-1.43093	P08397	P08397;A0A3B3IU34;A0A3F2YNY7;A0A1W2PNU5;F5H0P4;F5GY90;F5H345;A0A3B3IRR1;A0A3B3IU56	HEM3_HUMAN	HMBS	Porphobilinogen deaminase	15.388	17.4672	14.9911	17.9901	15.3657	17.9067	17.8989	17.4329	17.5172	17.6012
	0.247165	-0.0495361	P08493	P08493	MGP_HUMAN	MGP	Matrix Gla protein	16.8071	16.8863	16.6723	17.1192	16.7099	16.8214	16.9075	16.8514	16.9525	16.9095
	0.0360047	-0.00743065	P08559	P08559	ODPA_HUMAN	PDHA1	Pyruvate dehydrogenase E1 component subunit alpha, somatic form, mitochondrial	21.5306	21.8487	21.5995	21.4955	21.5714	21.6542	21.7359	21.5309	21.566	21.5959
	0.0846081	0.157617	P08572	P08572	CO4A2_HUMAN	COL4A2	Collagen alpha-2(IV) chain	15.6412	13.5344	17.0509	15.8015	15.3271	15.9681	15.8162	13.9522	15.8258	15.0045
	0.105352	0.0192924	P08574	P08574	CY1_HUMAN	CYC1	Cytochrome c1, heme protein, mitochondrial	21.7221	21.6085	21.5965	21.5609	21.6162	21.6369	21.7896	21.4477	21.4778	21.6559
	1.97512	0.644032	P08579	P08579	RU2B_HUMAN	SNRPB2	U2 small nuclear ribonucleoprotein B''	21.5676	21.4635	21.1668	21.1954	21.0372	20.9469	20.5647	20.8357	20.84	20.023
	0.494449	0.184773	P08579;P09012	P09012;P08579;M0R268;M0R0G9;M0R2B8;M0R221;M0QZG7;M0QXK2	RU2B_HUMAN;SNRPA_HUMAN	SNRPA;SNRPB2	U2 small nuclear ribonucleoprotein B''	20.3849	19.5361	20.4618	20.35	20.3116	20.057	20.094	20.0994	19.9719	19.8982
	0.986034	-0.0757233	P08581	P08581	MET_HUMAN	MET	Hepatocyte growth factor receptor	19.4518	19.323	19.474	19.365	19.4184	19.4922	19.4209	19.406	19.5272	19.5645
	1.27736	-3.49228	P08581;P12931;P42685	P12931;Q9H3Y6;Q04912;P08581;P42685;H7C074;H7C3Z8;H2E272	FRK_HUMAN;MET_HUMAN;SRC_HUMAN	FRK;MET;SRC	Hepatocyte growth factor receptor	14.2175	14.7546	14.5654	15.4776	20.2957	20.3533	20.4232	20.4584	20.3655	15.1719
	0.762524	-0.394285	P08621	P08621;M0QX04;M0QYR1	RU17_HUMAN	SNRNP70	U1 small nuclear ribonucleoprotein 70 kDa	19.1604	19.26	19.0456	19.7039	18.2996	19.4437	19.1886	19.6087	19.9308	19.2691
	0.47631	-0.0378826	P08651	P08651;A0A286YEX4	NFIC_HUMAN	NFIC	Nuclear factor 1 C-type	21.4396	21.3654	21.3548	21.3241	21.5067	21.3869	21.4681	21.4129	21.4711	21.4409
	0.407314	0.0392136	P08670	P08670;B0YJC4	VIME_HUMAN	VIM	Vimentin	27.4078	27.4344	27.5096	27.3969	27.3801	27.4043	27.4688	27.4564	27.2823	27.321
	0.398259	-1.54735	P08670;P08729;P17661;P41219;Q9NSB2	P08670;P05787;P41219;Q9NSB2;P08729;P17661;H7C5W5;B0YJC5;B0YJC4	DESM_HUMAN;K2C7_HUMAN;KRT84_HUMAN;PERI_HUMAN;VIME_HUMAN	DES;KRT7;KRT84;PRPH;VIM	Vimentin	24.7748	23.4573	25.0146	15.8374	24.4586	24.426	24.4013	24.201	24.0338	24.2173
	0.0235203	-0.00531006	P08670;P17661	P08670;P17661;A0A1B0GTT5;B0YJC4	DESM_HUMAN;VIME_HUMAN	DES;VIM	Vimentin	25.8797	25.7406	26.0894	26.0101	26.021	25.7915	26.0604	26.0307	25.957	25.9278
	0.376465	0.441877	P08670;P41219	P08670;P41219;F8W835;H7C5W5;B0YJC5;B0YJC4	PERI_HUMAN;VIME_HUMAN	PRPH;VIM	Vimentin	23.8491	23.7841	22.4614	23.5145	24.1374	23.6354	23.4937	21.5564	22.8345	24.017
	0.488213	0.255436	P08708	P08708;H3BNC9;H0YN73;A0A075B716;H0YN88	RS17_HUMAN	RPS17	40S ribosomal protein S17	23.3133	23.2912	22.2792	23.0563	23.0052	23.058	23.1223	22.3266	22.5019	22.6592
	0.526986	1.23633	P08727;Q04695	P08727;Q04695;C9JM50;F5GWP8	K1C17_HUMAN;K1C19_HUMAN	KRT17;KRT19	Keratin, type I cytoskeletal 19	16.3449	16.7743	16.5622	15.7055	20.1776	18.343	16.955	14.0671	14.7117	15.3061
	1.29963	-1.5183	P08729	P08729;A0A1W2PRP1	K2C7_HUMAN	KRT7	Keratin, type II cytoskeletal 7	16.0202	14.0827	15.4794	14.6993	13.2344	16.0653	16.9483	17.2121	16.1667	14.7151
	0.0497846	-0.0195503	P08754	P08754	GNAI3_HUMAN	GNAI3	Guanine nucleotide-binding protein G(i) subunit alpha	20.0735	19.4881	20.0631	19.7501	19.863	19.8931	19.6961	19.9967	20.1025	19.6472
	3.03827	0.329343	P08758	P08758;D6RBL5;E9PHT9	ANXA5_HUMAN	ANXA5	Annexin A5	19.2433	19.31	19.5066	19.4738	19.4884	19.082	19.1659	19.1008	18.9454	19.0813
	0.924354	-0.861717	P08779	P08779	K1C16_HUMAN	KRT16	Keratin, type I cytoskeletal 16	22.3407	22.2757	22.1854	21.1594	23.587	23.784	23.9615	22.3119	22.8109	22.9886
	1.59462	-0.0983368	P08865	P08865;C9J9K3;A0A0C4DG17	RSSA_HUMAN	RPSA	40S ribosomal protein SA	22.6163	22.5883	22.7096	22.6131	22.534	22.7456	22.7494	22.7175	22.6283	22.7123
	0.879067	0.20898	P09001	P09001;E7ETU7;H0Y9G6;E9PF06	RM03_HUMAN	MRPL3	39S ribosomal protein L3, mitochondrial	20.8333	21.0495	20.5152	20.9793	20.8793	20.8547	20.6671	20.3385	20.6944	20.6569
	0.266122	-0.553242	P09012	P09012;M0R268;M0R2B8;M0R221;M0QZG7;M0QXK2	SNRPA_HUMAN	SNRPA	U1 small nuclear ribonucleoprotein A	18.7528	18.6416	18.9825	14.5381	18.8265	18.0052	18.2863	18.8419	18.6363	18.738
	0.0378066	-0.0922476	P09038	P09038;A0A0A0MQV6	FGF2_HUMAN	FGF2	Fibroblast growth factor 2	15.8346	14.866	15.0633	14.1477	16.3238	14.025	14.3595	15.4575	14.6079	18.2468
	0.0308587	-0.0139729	P09104	P09104;U3KQP4;F5H0C8	ENOG_HUMAN	ENO2	Gamma-enolase	20.0926	19.9628	20.2357	19.4224	19.7764	20.1372	19.9802	19.7425	19.9049	19.7948
	1.28072	-0.0847515	P09110	P09110;C9JDE9;H7C131;H0Y4D4	THIK_HUMAN	ACAA1	3-ketoacyl-CoA thiolase, peroxisomal	22.4055	22.304	22.4165	22.2893	22.2544	22.4574	22.4683	22.3935	22.3885	22.3859
	0.0276274	0.0405546	P09132	P09132;A0A087WYR0;A0A2U3TZN1;A0A087WWU9	SRP19_HUMAN	SRP19	Signal recognition particle 19 kDa protein	14.9408	14.2997	16.3275	14.0163	15.9039	15.6526	15.0459	14.532	14.5071	15.5479
	0.233514	0.0894493	P09211	P09211	GSTP1_HUMAN	GSTP1	Glutathione S-transferase P	19.7679	19.6363	19.8903	19.7927	20.5054	19.8947	19.8747	19.7595	19.7173	19.899
	1.15255	0.2856	P09382	P09382	LEG1_HUMAN	LGALS1	Galectin-1	24.2359	24.1883	24.0158	24.0784	24.2475	24.0896	24.0468	23.374	23.8693	23.9582
	0.791322	-0.534769	P09429	B2RPK0;P09429;Q5T7C4	HMGB1_HUMAN	HMGB1	High mobility group protein B1	22.1309	21.2236	21.1328	22.1762	21.8128	21.3961	21.8509	22.7621	22.3731	22.7682
	0.621405	-0.37554	P09486	P09486;F5GY03;E5RK62	SPRC_HUMAN	SPARC	SPARC	17.7942	16.642	16.6971	16.748	17.5639	17.3377	17.4819	17.5779	16.952	17.9734
+	3.42062	-1.13173	P09488;P46439	P09488;P46439;A0A3B3IRM5;E7EWW9;Q5T8R1;H3BRM6;A0A3B3IU61	GSTM1_HUMAN;GSTM5_HUMAN	GSTM1;GSTM5	Glutathione S-transferase Mu 1	14.3203	14.5433	14.6964	14.7318	14.9329	15.727	15.5095	15.9793	16.2901	15.3775
	0.218065	-0.117065	P09493	P09493;H0YKP3;A0A087WTJ7;A0A0S2Z4G6	TPM1_HUMAN	TPM1	Tropomyosin alpha-1 chain	23.4984	23.3445	22.4326	23.3562	23.4625	23.1843	23.6091	23.4685	23.1407	23.2769
	1.38348	0.371557	P09496	P09496;F8WF69	CLCA_HUMAN	CLTA	Clathrin light chain A	22.1131	22.3904	21.777	22.2265	22.2635	22.0389	21.9887	21.4721	21.5734	21.8396
	0.825136	0.271073	P09497	P09497	CLCB_HUMAN	CLTB	Clathrin light chain B	20.8864	21.1093	20.248	20.81	20.9574	20.7303	20.4841	20.2276	20.5969	20.6168
	1.15871	1.37121	P09525	P09525;Q6P452	ANXA4_HUMAN	ANXA4	Annexin A4	18.2796	14.9809	16.1245	15.1963	16.5676	15.0172	15.3581	15.2171	13.7643	14.9361
	0.561942	-0.0565865	P09543	P09543	CN37_HUMAN	CNP	2',3'-cyclic-nucleotide 3'-phosphodiesterase	21.068	21.2156	20.9782	20.9745	21.0726	21.1136	21.1784	21.0794	21.1474	21.073
	0.74519	1.79732	P09601	P09601;B1AHA8	HMOX1_HUMAN	HMOX1	Heme oxygenase 1	14.967	19.6252	13.9255	19.2951	18.1001	14.7898	15.2286	15.3946	14.6471	16.8662
	0.672718	-0.0606934	P09622	P09622;E9PEX6	DLDH_HUMAN	DLD	Dihydrolipoyl dehydrogenase, mitochondrial	20.2871	20.3422	20.3962	20.2384	20.3705	20.2831	20.4792	20.446	20.3627	20.3669
	0.544639	-0.0934971	P09651	P09651;F8W6I7;H0YH80	ROA1_HUMAN	HNRNPA1	Heterogeneous nuclear ribonucleoprotein A1	22.4755	22.4811	22.7491	22.6719	22.5647	22.4605	22.791	22.7539	22.7686	22.6357
	2.79759	0.379275	P09661	P09661;H0YKK0	RU2A_HUMAN	SNRPA1	U2 small nuclear ribonucleoprotein A'	22.7831	22.7474	22.8588	22.7181	22.5572	22.5309	22.3447	22.4121	22.3436	22.1369
	0.228259	0.0353077	P09669	P09669	COX6C_HUMAN	COX6C	Cytochrome c oxidase subunit 6C	21.7824	21.4672	21.7393	21.6813	21.6634	21.5774	21.7082	21.6937	21.6372	21.5405
	0.0242001	-0.00410614	P09874	P09874	PARP1_HUMAN	PARP1	Poly [ADP-ribose] polymerase 1	19.5213	19.6348	19.4822	19.6698	19.7006	19.451	19.615	19.6574	19.6765	19.6295
	0.479397	0.106662	P09884	P09884;A6NMQ1;A0A087WU64	DPOLA_HUMAN	POLA1	DNA polymerase alpha catalytic subunit	18.0208	18.0001	18.2407	18.0315	17.7108	17.8478	17.6998	18.0393	17.8947	17.9891
	0.120048	-0.136549	P09914	P09914	IFIT1_HUMAN	IFIT1	Interferon-induced protein with tetratricopeptide repeats 1	16.8936	15.5877	16.5808	15.5144	16.6412	16.899	16.7026	15.3551	17.0135	15.9304
	0.127567	0.0495159	P09936	P09936;D6RE83;D6R956;D6R974	UCHL1_HUMAN	UCHL1	Ubiquitin carboxyl-terminal hydrolase isozyme L1	20.9406	20.9811	20.5638	21.1096	21.0502	20.8363	21.1518	20.4945	20.8732	21.0419
	0.554465	0.736744	P09972	P09972;K7EKH5;C9J8F3;A8MVZ9;J3KSV6;J3QKP5	ALDOC_HUMAN	ALDOC	Fructose-bisphosphate aldolase C	17.8786	17.927	18.1894	18.0246	18.4335	17.9005	14.9143	18.1415	17.4803	18.3328
	0.107389	0.0330021	P0C0S5;P0C0S8;Q16777;Q6FI13;Q71UI9;Q8IUE6;Q93077;Q96KK5;Q99878;Q9BTM1	Q9BTM1;Q96KK5;Q93077;P04908;P0C0S8;Q71UI9;Q16777;Q7L7L0;P0C0S5;P20671;Q99878;P16104;Q8IUE6;Q96QV6;Q6FI13;A0A3B3IS11;A0A494C189;A0A0U1RR32;A0A0U1RRH7;C9J0D1	H2A1C_HUMAN;H2A1H_HUMAN;H2A1J_HUMAN;H2A1_HUMAN;H2A2A_HUMAN;H2A2B_HUMAN;H2A2C_HUMAN;H2AJ_HUMAN;H2AV_HUMAN;H2AZ_HUMAN	H2AC11;H2AC12;H2AC14;H2AC18;H2AC20;H2AC21;H2AC6;H2AJ;H2AZ1;H2AZ2	Histone H2A.Z	24.7187	24.8123	24.4866	24.9182	25.0886	24.586	24.892	24.8298	24.8419	24.7097
	0.836348	-1.25256	P0C0S5;P0C0S8;Q16777;Q6FI13;Q71UI9;Q93077;Q96KK5;Q99878;Q9BTM1	Q9BTM1;Q96KK5;Q93077;P04908;P0C0S8;Q71UI9;Q16777;Q7L7L0;P0C0S5;P20671;Q99878;P16104;Q96QV6;Q6FI13;C9J386;A0A3B3IS11;H0YFX9;A0A494C189;A0A0U1RR32;A0A0U1RRH7;C9J0D1	H2A1C_HUMAN;H2A1H_HUMAN;H2A1J_HUMAN;H2A1_HUMAN;H2A2A_HUMAN;H2A2C_HUMAN;H2AJ_HUMAN;H2AV_HUMAN;H2AZ_HUMAN	H2AC11;H2AC12;H2AC14;H2AC18;H2AC20;H2AC6;H2AJ;H2AZ1;H2AZ2	Histone H2A.Z	21.3665	19.5826	23.2972	23.3268	23.5488	23.1998	23.2282	23.6024	23.7641	23.5903
	0.158888	-0.0809643	P0C0S5;Q71UI9	Q71UI9;P0C0S5;C9J386;A0A494C189;C9J0D1	H2AV_HUMAN;H2AZ_HUMAN	H2AZ1;H2AZ2	Histone H2A.Z	20.7843	21.3855	20.2424	21.0093	21.1085	20.9403	21.0275	20.8402	21.14	20.9868
	0.7127	0.129696	P0C0S8;Q16777;Q6FI13;Q93077;Q96KK5;Q99878;Q9BTM1	Q9BTM1;Q96KK5;Q93077;P04908;P0C0S8;Q16777;Q7L7L0;P20671;Q99878;Q6FI13;H0YFX9;A0A0U1RR32;A0A0U1RRH7	H2A1C_HUMAN;H2A1H_HUMAN;H2A1J_HUMAN;H2A1_HUMAN;H2A2A_HUMAN;H2A2C_HUMAN;H2AJ_HUMAN	H2AC11;H2AC12;H2AC14;H2AC18;H2AC20;H2AC6;H2AJ	Histone H2A type 1	23.0685	23.2786	23.1107	23.353	23.1778	22.8321	23.1732	23.1735	23.2105	22.9509
	0.543242	-0.0888454	P0C2W1	P0C2W1;C9JLC0	FBSP1_HUMAN	FBXO45	F-box/SPRY domain-containing protein 1	17.3181	17.0696	17.1882	17.0573	17.0851	17.3738	17.1091	17.2183	17.3662	17.0951
	0.168342	-0.253113	P0CG22;Q9BTZ2	P0CG22;Q9BTZ2	DHRS4_HUMAN;DR4L1_HUMAN	DHRS4;DHRS4L1	Putative dehydrogenase/reductase SDR family member 4-like 1	16.0346	16.8057	16.5046	14.9608	16.2563	17.3869	16.5351	14.4828	16.4968	16.9261
	0.0522212	0.0855801	P0CG41;Q8IX94	P0CG41;Q8IX94;A0A5F9ZHA4	CTGE4_HUMAN;CTGE8_HUMAN	CTAGE4;CTAGE8	cTAGE family member 8	16.9453	16.4395	16.7402	16.2399	14.8793	16.3348	14.3696	16.7769	16.6856	16.6494
	0.257602	0.0899509	P0CG47;P0CG48;P62979;P62987	P0CG48;P0CG47;P62979;P62987;B4DV12;F5GZ39;M0R1V7;F5H265;J3QKN0;J3QTR3;F5H388;F5GYU3;F5GXK7;J3QSA3;F5H747;F5H6Q2;F5H2Z3;Q96C32;Q5PY61;J3QS39	RL40_HUMAN;RS27A_HUMAN;UBB_HUMAN;UBC_HUMAN	RPS27A;UBA52;UBB;UBC	Polyubiquitin-B	22.831	23.3402	23.4856	23.1564	23.2759	22.7577	23.2719	23.1598	23.2237	23.2262
	0.0640116	0.122889	P0CW20	P0CW19;P0CW20;F8WC86;A0A0J9YXC7	LIMS4_HUMAN	LIMS4	LIM and senescent cell antigen-like-containing domain protein 4	17.238	17.5292	15.0998	17.0434	17.4541	17.6175	17.6118	14.7878	16.6954	17.0374
	1.68485	-1.47186	P0DJ07	P0DJ07;A0A0A0MSK2	PT100_HUMAN	PET100	Protein PET100 homolog, mitochondrial	14.6446	16.7131	16.8214	16.9774	15.3215	17.2664	17.3611	18.1014	18.0189	17.0895
	0.200823	-0.0313648	P0DMV8;P0DMV9	P0DMV9;P0DMV8;V9GZ37;A0A0G2JIW1	HS71A_HUMAN;HS71B_HUMAN	HSPA1A;HSPA1B	Heat shock 70 kDa protein 1A	20.7462	20.8156	20.6972	20.622	20.8874	20.7426	20.9214	20.6826	20.7387	20.84
	0.855077	-0.112278	P0DMV8;P0DMV9;P17066	P0DMV9;P17066;P0DMV8;A0A0G2JIW1	HS71A_HUMAN;HS71B_HUMAN;HSP76_HUMAN	HSPA1A;HSPA1B;HSPA6	Heat shock 70 kDa protein 1A	19.1827	19.3014	19.2855	19.1445	19.3567	19.4076	19.5001	19.1817	19.4389	19.3038
	0.199589	0.032423	P0DN76;Q01081	P0DN76;Q01081	U2AF1_HUMAN;U2AF5_HUMAN	U2AF1;U2AF1L5	Splicing factor U2AF 35 kDa subunit-like protein	20.5636	20.7163	20.6248	20.8802	20.7285	20.6631	20.7387	20.5943	20.7676	20.5876
	0.790602	-1.24256	P0DN79;P35520	P35520;P0DN79	CBSL_HUMAN;CBS_HUMAN	CBS;CBSL	Cystathionine beta-synthase-like protein	15.5582	14.8246	16.715	13.6474	14.6623	16.0068	17.9005	14.4214	17.4829	15.8087
	0.0731778	0.0267502	P0DP23;P0DP24;P0DP25	P0DP25;P0DP24;P0DP23;E7EMB3;F8WBR5;G3V479;M0QZ52	CALM1_HUMAN;CALM2_HUMAN;CALM3_HUMAN	CALM1;CALM2;CALM3	Calmodulin-1	22.9272	22.7852	22.3615	22.8045	22.9583	22.7495	22.7737	23.0057	22.6291	22.5449
	1.84339	0.201545	P0DPB6	P0DPB6;A0A0R4J2F3	RPAC2_HUMAN	POLR1D	DNA-directed RNA polymerases I and III subunit RPAC2	18.3031	18.0351	18.0388	18.0762	18.1216	18.041	17.9202	17.8957	17.7804	17.9298
	0.353669	0.127406	P10071	P10071;A0A2R8YGX0	GLI3_HUMAN	GLI3	Transcriptional activator GLI3	18.52	18.2393	18.3957	18.7486	18.6825	18.5443	18.5668	18.3643	18.5707	17.9031
	0.0789134	-0.0162037	P10155	P10155	RO60_HUMAN	RO60	60 kDa SS-A/Ro ribonucleoprotein	20.3743	20.2441	20.1757	20.466	20.2779	20.1826	20.259	20.4956	20.3941	20.2877
	0.282454	-0.0435303	P10253	P10253	LYAG_HUMAN	GAA	Lysosomal alpha-glucosidase	18.0339	17.9984	18.0732	17.9388	17.8083	18.1309	17.9504	17.8722	18.0529	18.0638
	0.415524	0.153976	P10265;P63119;P63120;P63121;P63122;P63124;P63125;P63127;P63129;P63131	P63121;P63124;P10265;P63122;P63131;P63125;P63129;P63127;P63119;P63120	VP113_HUMAN;VPK04_HUMAN;VPK10_HUMAN;VPK19_HUMAN;VPK21_HUMAN;VPK24_HUMAN;VPK25_HUMAN;VPK7_HUMAN;VPK8_HUMAN;VPK9_HUMAN	ERVK-10;ERVK-19;ERVK-21;ERVK-24;ERVK-25;ERVK-7;ERVK-8;ERVK-9;HERV-K104;HERVK_113	Endogenous retrovirus group K member 10 Pro protein	20.1776	20.3211	20.2868	20.1607	19.8582	20.1994	19.6916	20.2701	19.6124	20.261
	2.05753	0.538828	P10301	P10301	RRAS_HUMAN	RRAS	Ras-related protein R-Ras	17.7408	17.8034	17.9114	17.6514	18.0208	17.3236	17.5983	17.4487	16.7569	17.3063
	0.970648	-0.360601	P10301;P62070	P62070;P10301;E9PQC5;E9PQK5	RRAS2_HUMAN;RRAS_HUMAN	RRAS;RRAS2	Ras-related protein R-Ras	18.6033	18.8363	18.3071	17.845	18.6315	18.4939	18.7714	18.8449	19.1172	18.7987
	0.771602	0.366954	P10321	P10321;O19617;A0A140T933;A2AEA2;A0A140T955;A0A140T921;A0A1W2PRT9;A0A140T913;A0A140T9U8;A0A140T9H5;A0A1W2PRU9;A0A140T9X5;Q53Z42;A0A1W2PPQ2;A0A140T9I0	HLAC_HUMAN	HLA-C	HLA class I histocompatibility antigen, C alpha chain	20.6848	20.5704	19.8112	20.4826	20.4973	20.4137	20.2391	19.3292	20.1887	20.0408
	1.4075	-0.3363	P10398	P10398;Q96II5	ARAF_HUMAN	ARAF	Serine/threonine-protein kinase A-Raf	17.0065	17.3579	16.5481	16.9538	16.9925	17.4554	17.2938	17.1942	17.3582	17.2386
	0.62625	-0.338089	P10412	P16403;P10412;P16402	H14_HUMAN	H1-4	Histone H1.4	21.1472	21.6669	21.5031	22.2608	21.0271	21.786	21.33	22.2034	22.0427	21.9334
	1.28874	0.2123	P10515	P10515;H0YDD4;E9PEJ4	ODP2_HUMAN	DLAT	Dihydrolipoyllysine-residue acetyltransferase component of pyruvate dehydrogenase complex, mitochondrial	19.5467	19.3761	19.8174	19.4059	19.4673	19.4092	19.382	19.3707	19.2217	19.1683
	1.44597	-0.160633	P10588;P10589;P24468	P10588;P10589;P24468;F1DAL9;F1DAL7	COT1_HUMAN;COT2_HUMAN;NR2F6_HUMAN	NR2F1;NR2F2;NR2F6	Nuclear receptor subfamily 2 group F member 6	18.4281	18.3347	18.1721	18.1539	18.2685	18.475	18.3633	18.3477	18.5553	18.4191
	0.21037	-0.427273	P10589;P24468	P10589;P24468;F1DAL9;F1DAL7	COT1_HUMAN;COT2_HUMAN	NR2F1;NR2F2	COUP transcription factor 1	17.5629	16.5167	16.0141	15.2742	16.4438	17.6686	17.6787	13.9092	17.6324	17.0592
	0.17102	-0.041053	P10599	P10599	THIO_HUMAN	TXN	Thioredoxin	23.3888	23.2266	23.6736	23.1353	23.3526	23.41	23.4302	23.4461	23.3759	23.32
	1.67864	0.101915	P10606	P10606	COX5B_HUMAN	COX5B	Cytochrome c oxidase subunit 5B, mitochondrial	22.0954	22.1803	22.1018	22.0143	22.0271	22.0405	21.9584	21.9747	21.9288	22.0069
	0.0139669	-0.00719604	P10619	P10619;X6R8A1;X6R5C5	PPGB_HUMAN	CTSA	Lysosomal protective protein	18.7334	18.8363	19.2642	18.4442	18.273	18.863	18.6211	18.6698	18.7203	18.7129
	0.989536	0.115325	P10620	P10620;F5H6X2;F5H7F6	MGST1_HUMAN	MGST1	Microsomal glutathione S-transferase 1	21.6	21.735	21.5666	21.6216	21.535	21.4995	21.6055	21.3538	21.406	21.6167
	0.428997	0.0439598	P10644	P10644;K7EM13;K7EPB2	KAP0_HUMAN	PRKAR1A	cAMP-dependent protein kinase type I-alpha regulatory subunit	20.2512	20.4324	20.2607	20.1895	20.3505	20.256	20.2711	20.3111	20.2022	20.224
	0.0709748	0.0118248	P10768	P10768;X6RA14;H7BZT7;U3KQT1	ESTD_HUMAN	ESD	S-formylglutathione hydrolase	19.3459	19.5252	19.3953	19.2579	19.3705	19.377	19.2466	19.3617	19.3424	19.5079
	0.398922	-0.0410282	P10809	P10809	CH60_HUMAN	HSPD1	60 kDa heat shock protein, mitochondrial	24.6341	24.553	24.7665	24.6783	24.5812	24.6156	24.7592	24.633	24.6982	24.7122
	0.451327	-0.327474	P10909	P10909;H0YAS8	CLUS_HUMAN	CLU	Clusterin	17.4591	17.8378	17.271	17.2318	18.5443	17.987	18.2017	17.4015	17.6714	18.7197
	1.68155	-0.0613579	P11021	P11021	BIP_HUMAN	HSPA5	Endoplasmic reticulum chaperone BiP	23.8615	23.8017	23.78	23.7515	23.7905	23.8857	23.8795	23.8297	23.8355	23.8616
	0.604009	1.15679	P11021;P11142	P11142;P0DMV9;P0DMV8;P34931;P54652;P11021;E9PKE3;E9PQK7;E9PI65;E9PPY6;E9PK54;A0A0G2JIW1;E9PLF4;E9PNE6;Q53FA3;E9PQQ4;E9PN25	BIP_HUMAN;HSP7C_HUMAN	HSPA5;HSPA8	Endoplasmic reticulum chaperone BiP	16.5435	14.3433	19.0386	15.3265	17.4383	15.9546	14.9885	16.8195	14.3505	14.7933
	0.236643	-0.0146164	P11021;P11142;P34931	P11142;P0DMV9;P0DMV8;P34931;P54652;P11021;E9PKE3;E9PQK7;E9PI65;E9PPY6;E9PK54;A0A0G2JIW1;E9PLF4;E9PNE6;Q53FA3;E9PQQ4;E9PN25	BIP_HUMAN;HS71L_HUMAN;HSP7C_HUMAN	HSPA1L;HSPA5;HSPA8	Endoplasmic reticulum chaperone BiP	24.0445	24.1433	24.09	24.1136	24.0538	24.1521	24.0834	24.1377	24.0829	24.0622
	0.261657	-0.224751	P11047	P11047	LAMC1_HUMAN	LAMC1	Laminin subunit gamma-1	18.0765	18.1711	18.856	18.3697	16.9558	17.979	18.33	18.9664	18.1785	18.099
	0.903604	0.305437	P11117	P11117;E9PQY3;E9PHY0;A0A5F9ZH82;B7Z7D2;A0A5F9ZHR7	PPAL_HUMAN	ACP2	Lysosomal acid phosphatase	16.9773	16.6751	17.2512	17.1452	17.09	16.6539	16.6398	16.4113	16.6175	17.2892
	0.0858641	-0.0272202	P11137	P11137;A0A669KB77	MTAP2_HUMAN	MAP2	Microtubule-associated protein 2	18.5623	18.5946	18.6632	19.0552	18.9759	18.7326	18.6992	19.006	18.7398	18.8096
	0.277722	-0.0243923	P11142	P11142;E9PKE3;E9PM13;A8K7Q2;E9PS65;E9PNE6	HSP7C_HUMAN	HSPA8	Heat shock cognate 71 kDa protein	24.9421	24.9664	24.856	24.9035	24.9574	24.9736	25.0598	24.8967	24.9015	24.9156
	0.270075	0.0475716	P11142;P34931	P11142;P0DMV9;P48741;P17066;P0DMV8;P34931;P54652;E9PKE3;E9PQK7;E9PI65;E9PPY6;E9PK54;A0A0G2JIW1;E9PLF4;E9PNE6;Q53FA3;E9PQQ4;E9PN25	HS71L_HUMAN;HSP7C_HUMAN	HSPA1L;HSPA8	Heat shock cognate 71 kDa protein	22.7298	22.7813	22.7461	22.6522	22.6895	22.4671	22.7901	22.8379	22.7111	22.5549
	0.0427492	-0.00931664	P11166	P11166;A0A6Q8PFI8	GTR1_HUMAN	SLC2A1	Solute carrier family 2, facilitated glucose transporter member 1	21.0328	21.0641	20.9705	21.1231	21.075	21.2876	21.1608	20.8773	21.009	20.9773
+	2.03687	1.05815	P11169;Q8TDB8	Q8TDB8;P11169	GTR14_HUMAN;GTR3_HUMAN	SLC2A14;SLC2A3	Solute carrier family 2, facilitated glucose transporter member 3	16.5086	16.7365	16.8665	16.0159	16.2057	14.8	14.774	16.0899	15.7948	15.5838
	1.01473	-1.3206	P11171	P11171;A0A3B3ITP0;A0A2R8Y570;A0A3B3IUD6;A0A2R8Y7Y3;A0A2R8Y5G2;A0A2R8Y6D0;A0A2R8YFR9;A0A2R8Y6G5;A0A2R8Y4N6;A0A3B3IU06;A0A2R8YCW8;A0A2R8Y5Z6;A0A2R8YD30;A0A2R8Y5C8;A0A2U3TZH6;A0A2R8Y7N0;A0A1B0GWG0;A0A2R8Y420;Q4VB86	EPB41_HUMAN	EPB41	Protein 4.1	16.2402	13.6661	14.2125	16.1269	14.4911	15.3771	15.4669	17.6257	15.7055	17.1646
	1.41764	-1.17547	P11171;Q9H4G0	Q9H4G0;P11171;A0A1B0GTW6;A0A3B3ITC5;A0A3B3ITP0;A0A2R8Y570;A0A3B3IUD6;A0A2R8Y7Y3;A0A2R8Y5G2;A0A2R8Y6T6;A0A2R8Y6D0;Q4VXN1;A0A2R8YFR9;A0A2R8Y6G5;A0A3B3IU06;A0A2R8YCW8;A0A2R8Y5Z6;A0A2R8YD30;A0A2U3TZH6;A0A2R8Y7N0;A0A0C4DH22;A0A1B0GWG0;A0A2R8Y420;Q4VB86;Q4VXN0	E41L1_HUMAN;EPB41_HUMAN	EPB41;EPB41L1	Protein 4.1	15.5999	15.8907	15.4461	14.567	14.7083	17.1712	15.298	15.6121	17.0782	16.9298
	0.152243	-0.0583336	P11172	P11172;E9PFD2	UMPS_HUMAN	UMPS	Uridine 5'-monophosphate synthase	18.1205	18.5998	17.9631	17.9746	18.291	18.3934	18.2756	17.925	18.4265	18.2199
	2.11683	-0.215236	P11177	P11177;C9J634;F8WF02	ODPB_HUMAN	PDHB	Pyruvate dehydrogenase E1 component subunit beta, mitochondrial	19.8953	20.0078	19.8752	19.8357	19.8696	20.1818	20.2762	20.003	20.1002	19.9985
	0.844686	0.0897289	P11182	P11182;Q5VVL7	ODB2_HUMAN	DBT	Lipoamide acyltransferase component of branched-chain alpha-keto acid dehydrogenase complex, mitochondrial	21.9893	21.9398	21.7725	21.851	21.7549	21.8494	21.7287	21.8357	21.757	21.6881
	1.60481	-0.0717327	P11216	P11216	PYGB_HUMAN	PYGB	Glycogen phosphorylase, brain form	25.7115	25.6208	25.686	25.6535	25.6843	25.757	25.7044	25.7453	25.696	25.8122
	0.313685	0.19299	P11216;P11217	P11216;P11217	PYGB_HUMAN;PYGM_HUMAN	PYGB;PYGM	Glycogen phosphorylase, brain form	23.7327	23.6674	22.8002	23.5602	23.6965	23.6795	23.6556	22.7353	22.9151	23.5067
	0.426853	1.08137	P11217	P11217	PYGM_HUMAN	PYGM	Glycogen phosphorylase, muscle form	18.6751	18.5436	15.2133	17.6789	19.6695	18.2365	17.4286	15.3466	14.3959	18.9657
	1.38274	0.333298	P11233	P11233;H7C3P7	RALA_HUMAN	RALA	Ras-related protein Ral-A	18.4391	18.2839	18.5009	18.063	18.4601	18.1866	17.6231	18.0333	18.2652	17.9723
	0.136793	0.241196	P11274	P11274	BCR_HUMAN	BCR	Breakpoint cluster region protein	14.3889	17.0015	16.5715	16.4041	16.4717	16.7539	14.2901	16.2791	16.9702	15.3385
	0.439774	-0.18396	P11274;Q12979	Q12979;P11274;A0A0G2JQ41;A0A1C7CYZ0;I3L1U8;I3L2P5;B7Z683;H0Y554	ABR_HUMAN;BCR_HUMAN	ABR;BCR	Breakpoint cluster region protein	17.651	17.5714	18.3324	18.1409	18.2861	18.1321	18.1455	17.8746	18.5128	18.2367
	2.69239	0.32659	P11279	P11279	LAMP1_HUMAN	LAMP1	Lysosome-associated membrane glycoprotein 1	19.4973	19.3821	19.6633	19.2491	19.35	19.1138	19.0406	19.1013	19.1131	19.14
	2.37357	-0.17136	P11310	P11310;Q5T4U5;B7Z9I1;H0YDT5	ACADM_HUMAN	ACADM	Medium-chain specific acyl-CoA dehydrogenase, mitochondrial	21.6918	21.8095	21.7403	21.6839	21.6602	21.9181	21.9568	21.7633	21.9337	21.8706
	0.398404	-0.105621	P11387	P11387	TOP1_HUMAN	TOP1	DNA topoisomerase 1	18.0731	18.4347	18.2011	18.5152	18.5619	18.3207	18.5248	18.3027	18.6955	18.4703
	0.0661724	0.0476563	P11388	P11388	TOP2A_HUMAN	TOP2A	DNA topoisomerase 2-alpha	18.1173	18.668	17.6047	18.8053	18.5571	18.1622	17.982	18.7162	18.5361	18.1177
	0.416215	0.115854	P11388;Q02880	P11388;Q02880;E9PCY5	TOP2A_HUMAN;TOP2B_HUMAN	TOP2A;TOP2B	DNA topoisomerase 2-alpha	18.9262	18.988	18.4231	18.9843	19.0905	18.7688	18.8145	18.666	18.9021	18.6814
	0.28698	-0.0260368	P11413	P11413	G6PD_HUMAN	G6PD	Glucose-6-phosphate 1-dehydrogenase	22.5551	22.5598	22.527	22.4347	22.5227	22.6188	22.5783	22.4548	22.5864	22.4912
	1.26393	0.282732	P11441	P11441;Q5HY81	UBL4A_HUMAN	UBL4A	Ubiquitin-like protein 4A	16.9225	16.7864	16.5204	16.5843	16.5549	16.363	16.552	16.6563	16.0949	16.2887
	0.196131	-0.242583	P11474	P11474;F5GWT5	ERR1_HUMAN	ESRRA	Steroid hormone receptor ERR1	16.0057	16.6186	16.6908	14.7522	16.4455	16.5473	15.1078	16.2306	17.1111	16.7289
	0.365194	-0.0423012	P11498	P11498	PYC_HUMAN	PC	Pyruvate carboxylase, mitochondrial	24.8508	24.7986	24.8333	24.7554	24.867	24.8812	24.6806	24.9384	24.8885	24.9279
	0.39096	-0.0596416	P11532	P11532;A0A5H1ZRR9;A0A087WTU7;A0A5H1ZRQ8;A0A5H1ZRP7;A0A5H1ZRQ1;A0A075B6G3;H0Y304;A0A5H1ZRP9;A0A087WV90;A0A5H1ZRP8	DMD_HUMAN	DMD	Dystrophin	20.7741	20.685	20.9557	20.74	20.7043	20.8927	20.8383	20.8901	20.8917	20.6446
	0.150924	0.0505653	P11532;P46939	P46939;P11532;A0A087WTU7;A0A075B6G3;A0A087WV90;Q4G0X0;A0A5H1ZRP8	DMD_HUMAN;UTRO_HUMAN	DMD;UTRN	Dystrophin	19.5808	19.1953	18.9379	19.3374	19.3667	19.3181	19.1563	18.9762	19.3479	19.3667
+	3.17403	-0.527488	P11586	P11586;V9GYY3;F5H2F4;A0A494C1T2;V9GZ78;A0A384N5Y3	C1TC_HUMAN	MTHFD1	C-1-tetrahydrofolate synthase, cytoplasmic	21.5095	21.7191	21.4529	21.513	21.7627	22.1381	22.3588	21.9045	22.169	22.0244
	0.518692	0.0782082	P11717	P11717	MPRI_HUMAN	IGF2R	Cation-independent mannose-6-phosphate receptor	18.3704	18.4314	18.5621	18.6086	18.5948	18.2928	18.5779	18.3358	18.496	18.4738
	0.667801	-0.336195	P11766	P11766	ADHX_HUMAN	ADH5	Alcohol dehydrogenase class-3	18.3777	19.0093	19.1214	19.0478	18.8178	19.7846	19.3367	18.5037	19.071	19.3591
	0.860168	-0.727866	P11802	P11802;F8VZ51;F8VYH9;F8VWX7;F8VTV8;F8VZZ0;F8VXD2;F8W1L8	CDK4_HUMAN	CDK4	Cyclin-dependent kinase 4	15.948	16.4109	16.0343	14.1059	15.2512	16.8738	16.3811	16.024	16.2342	15.8766
	0.662145	-0.933913	P11908	P11908;A6NMS2;D3YTJ7	PRPS2_HUMAN	PRPS2	Ribose-phosphate pyrophosphokinase 2	16.4876	15.0296	16.3302	14.6304	16.3346	16.9152	17.6991	16.8161	17.5722	14.4792
+	3.08547	-0.52225	P11908;P60891	P60891;P21108;P11908;B1ALA9;A0A2R8Y7H4;A0A6Q8PGP2;H7C540;A0A0A0MRQ9;A0A0B4J207	PRPS1_HUMAN;PRPS2_HUMAN	PRPS1;PRPS2	Ribose-phosphate pyrophosphokinase 2	19.2662	19.0781	19.2833	19.3395	19.3213	19.586	20.085	19.8465	19.7505	19.6317
	1.88947	0.201536	P11940	P11940;H0YAR2;E7ERJ7;H0YBN4;E7EQV3;A0A087WTT1;E5RGH3	PABP1_HUMAN	PABPC1	Polyadenylate-binding protein 1	21.8949	21.792	21.9636	21.9249	21.8489	21.6184	21.7799	21.7997	21.7193	21.4993
	0.631812	0.144582	P11940;Q13310	P11940;Q13310;E5RHG7;E5RJB9;E7ERJ7;H0YBN4;E5RH24;B1ANR0;E7EQV3;B1ANR1;A0A087WTT1;E5RGH3	PABP1_HUMAN;PABP4_HUMAN	PABPC1;PABPC4	Polyadenylate-binding protein 1	20.8892	20.7843	20.7216	20.9981	20.8218	20.8188	20.9618	20.3561	20.6281	20.7272
	0.0539188	0.0289925	P11940;Q13310;Q4VXU2;Q9H361	Q4VXU2;P11940;Q9H361;Q13310;A0A6I8PIK9;H0YEU6;A0A6I8PS38;A0A6Q8JFT6;H0YAR2;E7ERJ7;H0YB86;H0Y5F5;B1ANR0;E7EQV3;A0A087WTT1;A0A6I8PLA1	PABP1_HUMAN;PABP3_HUMAN;PABP4_HUMAN;PAP1L_HUMAN	PABPC1;PABPC1L;PABPC3;PABPC4	Polyadenylate-binding protein 1	20.0475	19.6049	19.9565	20.421	19.7307	19.7607	20.2705	19.5213	20.0502	20.0129
	4.09049	0.129546	P11940;Q4VXU2	Q4VXU2;P11940;A0A6I8PS38;A0A6Q8JFT6;H0YAR2;E7ERJ7;H0YAP2;E7EQV3;A0A087WTT1;A0A6I8PLA1	PABP1_HUMAN;PAP1L_HUMAN	PABPC1;PABPC1L	Polyadenylate-binding protein 1	21.2779	21.2922	21.2886	21.2399	21.22	21.1339	21.1437	21.1596	21.1367	21.097
	3.46354	0.221928	P11940;Q4VXU2;Q9H361	Q4VXU2;P11940;Q9H361;Q5JQF8;A0A6Q8JFV4;E5RHG7;A0A6Q8JFT6;E5RJB9;E7ERJ7;H0YBN4;E5RH24;E5RFD8;E5RGC4;A0A087WTT1	PABP1_HUMAN;PABP3_HUMAN;PAP1L_HUMAN	PABPC1;PABPC1L;PABPC3	Polyadenylate-binding protein 1	23.2474	23.2736	23.2816	23.3454	23.3648	23.176	23.1119	23.0222	23.0148	23.0782
	1.51637	0.124344	P11940;Q9H361	P11940;Q9H361;H0YC10;H0YAS6;H0YB75;E7ERJ7;H0YAS7;E7EQV3;A0A087WTT1	PABP1_HUMAN;PABP3_HUMAN	PABPC1;PABPC3	Polyadenylate-binding protein 1	21.9861	21.8051	22.0337	21.9954	21.9058	21.7638	21.8802	21.7863	21.7971	21.8771
	2.19152	-0.341651	P12004	P12004	PCNA_HUMAN	PCNA	Proliferating cell nuclear antigen	21.2336	21.3675	20.9959	21.2868	21.2916	21.5956	21.7596	21.3348	21.5761	21.6177
	0.351107	-0.39614	P12074	P12074;H0YIV9	CX6A1_HUMAN	COX6A1	Cytochrome c oxidase subunit 6A1, mitochondrial	17.6257	16.7142	18.4337	18.6979	19.2131	17.6784	18.4542	18.8733	18.8097	18.8498
	1.3194	-0.185357	P12081	P12081;A0A6Q8PF47;A0A6Q8PFG9;A0A6Q8PFF2;A0A6Q8PHA5;A0A6Q8PHE3;E7ETE2;B4DDD8;A0A6Q8PFN6	HARS1_HUMAN	HARS1	Histidine--tRNA ligase, cytoplasmic	18.1179	17.955	18.12	17.8038	18.0639	18.1302	18.1262	18.1205	18.3927	18.2178
	0.319229	0.0390629	P12081;P49590	P49590;P12081;A0A6Q8PF47;A0A6Q8PFG9;A0A6Q8PFF2;A0A2R8Y4X6;A0A2R8Y6I1;A0A6Q8PHA5;E7ETE2;D6RJE6;A0A2R8Y5E8;A0A2R8Y5P7;A0A6Q8PFN6;A0A6Q8PF07;A0A2R8Y3N3	HARS1_HUMAN;SYHM_HUMAN	HARS1;HARS2	Histidine--tRNA ligase, cytoplasmic	19.2193	19.2269	19.3671	19.2279	19.3574	19.2283	19.3702	19.2832	19.1366	19.185
	0.608881	-0.772415	P12109	P12109;A0A087X0S5	CO6A1_HUMAN	COL6A1	Collagen alpha-1(VI) chain	13.4239	15.2168	13.6402	15.0052	14.7044	13.7764	16.1945	16.4057	14.5502	14.9257
	0.6006	0.234505	P12235	P12235;V9GYG0	ADT1_HUMAN	SLC25A4	ADP/ATP translocase 1	20.4875	20.7471	20.1066	20.7966	20.7523	20.3782	20.7784	19.9108	20.3582	20.2919
	1.06189	-0.176356	P12235;P12236	P12236;P12235;V9GYG0	ADT1_HUMAN;ADT3_HUMAN	SLC25A4;SLC25A6	ADP/ATP translocase 1	19.7627	20.0927	19.8105	19.9274	19.9781	19.9341	20.2751	20.0585	20.2228	19.9626
	1.31544	-0.783937	P12236	P12236	ADT3_HUMAN	SLC25A6	ADP/ATP translocase 3	20.5376	21.148	21.1691	20.8972	20.65	21.8415	22.3614	21.5921	22.0046	20.5219
	1.11208	-0.0702835	P12268	P12268;H0Y4R1	IMDH2_HUMAN	IMPDH2	Inosine-5'-monophosphate dehydrogenase 2	25.4759	25.3816	25.5386	25.4655	25.5016	25.5316	25.5344	25.5941	25.4672	25.5873
	0.221106	-0.0525768	P12268;P20839	P20839;P12268;C9J381;A0A3B3IRL5;C9K0R9;H0Y4R1;E7ETK5	IMDH1_HUMAN;IMDH2_HUMAN	IMPDH1;IMPDH2	Inosine-5'-monophosphate dehydrogenase 2	23.5276	23.7198	23.6118	23.4431	23.2301	23.6499	23.6659	23.5067	23.3967	23.5762
	2.0641	0.115834	P12270	P12270	TPR_HUMAN	TPR	Nucleoprotein TPR	21.5622	21.5762	21.6797	21.5204	21.5282	21.5159	21.428	21.4256	21.438	21.4801
	0.345804	-0.225289	P12273	P12273	PIP_HUMAN	PIP	Prolactin-inducible protein	18.793	18.9993	19.1766	18.0081	18.1155	18.515	19.2634	18.5284	18.7376	19.1746
	0.678162	0.284796	P12277	P12277;G3V4N7;G3V461	KCRB_HUMAN	CKB	Creatine kinase B-type	17.7542	17.8926	18.4259	18.3412	18.0344	17.9618	17.913	18.1962	17.2152	17.738
	0.522189	0.0258244	P12694	P12694;F5GXU9;F5H5P2	ODBA_HUMAN	BCKDHA	2-oxoisovalerate dehydrogenase subunit alpha, mitochondrial	21.8894	21.7974	21.7855	21.8123	21.8039	21.8107	21.8124	21.7462	21.8194	21.7706
	0.102947	-0.00708809	P12814	P12814;H7C5W8;H9KV75	ACTN1_HUMAN	ACTN1	Alpha-actinin-1	25.0458	24.9498	24.9633	24.9793	25.0222	24.9895	24.9597	25.0055	24.9762	25.065
	0.655557	-0.229411	P12931	P12931	SRC_HUMAN	SRC	Proto-oncogene tyrosine-protein kinase Src	17.2968	17.8553	17.2439	17.2521	17.4272	17.9924	17.5999	17.3509	17.3902	17.8889
	0.200941	0.306489	P12955	P12955;A0A494C165;K7ES25;A0A494C194	PEPD_HUMAN	PEPD	Xaa-Pro dipeptidase	14.9218	15.1349	15.144	15.8297	14.816	14.2512	15.3587	13.8242	16.9373	13.9426
	0.52826	0.0446629	P12956	P12956;B1AHC9	XRCC6_HUMAN	XRCC6	X-ray repair cross-complementing protein 6	21.313	21.4276	21.2416	21.3031	21.3236	21.2227	21.319	21.3561	21.2629	21.2247
	0.26705	0.0366501	P13010	P13010	XRCC5_HUMAN	XRCC5	X-ray repair cross-complementing protein 5	21.936	21.8887	21.686	21.8651	21.9676	21.7978	21.9062	21.8989	21.7989	21.7583
	0.1287	0.0170609	P13073	P13073	COX41_HUMAN	COX4I1	Cytochrome c oxidase subunit 4 isoform 1, mitochondrial	22.2649	22.3356	22.3536	22.3782	22.4191	22.4151	22.1693	22.3927	22.3317	22.3572
	1.38259	0.2401	P13473	P13473;H0YCG2	LAMP2_HUMAN	LAMP2	Lysosome-associated membrane glycoprotein 2	22.5604	22.9269	22.985	22.7911	22.8999	22.3448	22.5991	22.67	22.71	22.6389
	0.370196	0.270439	P13489	P13489;E9PMA9;E9PIK5;E9PMJ3;E9PLZ3;E9PIM9;E9PMN0	RINI_HUMAN	RNH1	Ribonuclease inhibitor	21.9878	21.9262	20.9122	21.7468	21.9554	21.8769	21.9265	20.5523	21.2616	21.559
	0.00329847	0.00427399	P13591	P13591;H7BYX6;A0A087WWD4;A0A087WV75;A0A087WTF6;A0A087WX77;A0A087WTE4	NCAM1_HUMAN	NCAM1	Neural cell adhesion molecule 1	15.2461	14.4871	15.9841	16.4197	16.583	15.9835	15.7475	15.4048	16.3273	15.2355
	0.472476	0.0500496	P13639	P13639	EF2_HUMAN	EEF2	Elongation factor 2	24.1157	24.1342	23.9199	23.9912	24.0864	24.0672	24.064	23.9439	23.968	23.954
	0.147464	-0.0566277	P13639;Q15029	Q15029;P13639;K7EP67;K7EJ74	EF2_HUMAN;U5S1_HUMAN	EEF2;EFTUD2	Elongation factor 2	24.0026	23.3512	23.9822	23.9739	24.052	23.6751	24.0741	23.9775	24.012	23.9064
	0.0327369	0.0310806	P13645	P13645	K1C10_HUMAN	KRT10	Keratin, type I cytoskeletal 10	25.8746	25.0073	25.1174	24.0672	24.8152	25.1359	25.3482	24.9575	24.3953	24.8895
	0.0493043	0.0519493	P13645;P13646	P13646;P13645;K7ERE3;K7EMD9	K1C10_HUMAN;K1C13_HUMAN	KRT10;KRT13	Keratin, type I cytoskeletal 10	25.3051	24.4968	25.0005	23.4753	24.1528	24.6436	24.8675	24.343	23.7569	24.5599
	0.556871	0.342284	P13645;Q7Z3Y7;Q7Z3Y8	Q7Z3Z0;Q7Z3Y7;P13645;Q7Z3Y8	K1C10_HUMAN;K1C27_HUMAN;K1C28_HUMAN	KRT10;KRT27;KRT28	Keratin, type I cytoskeletal 10	24.1052	23.2506	23.257	22.5437	23.0549	23.2155	23.2222	22.5267	22.5686	22.967
	0.196294	-0.18768	P13647	P13647;H0YIN9;H0YI76	K2C5_HUMAN	KRT5	Keratin, type II cytoskeletal 5	22.6728	22.3833	21.7271	21.1274	22.6006	22.7595	22.9515	21.8236	21.761	22.154
	0.802027	-0.470328	P13667	P13667;A0A499FI48	PDIA4_HUMAN	PDIA4	Protein disulfide-isomerase A4	21.0183	20.0335	20.1876	20.897	20.6084	20.3164	20.7691	21.6225	20.9721	21.4163
	1.27415	0.0498287	P13674	P13674	P4HA1_HUMAN	P4HA1	Prolyl 4-hydroxylase subunit alpha-1	19.1992	19.1817	19.1103	19.1476	19.1867	19.1662	19.0979	19.1174	19.076	19.119
	0.235382	-0.154956	P13716	P13716	HEM2_HUMAN	ALAD	Delta-aminolevulinic acid dehydratase	18.4705	18.3358	17.7665	18.5194	18.5571	18.715	18.6241	18.7343	17.5814	18.7692
	2.17657	0.689281	P13796	P13796	PLSL_HUMAN	LCP1	Plastin-2	16.2093	15.9815	16.7208	16.3501	16.0273	15.7995	15.279	15.9764	15.3742	15.4135
	0.689324	0.824642	P13796;P13797	P13796;P13797;Q5TBN3;A0A0A0MSQ0;U3KQI3	PLSL_HUMAN;PLST_HUMAN	LCP1;PLS3	Plastin-2	16.8312	18.0213	17.4257	17.5945	18.2156	16.7186	17.652	17.5303	17.356	14.7082
	1.57332	0.245476	P13796;P13797;Q14651	P13796;Q14651;P13797;C9JAM8;A0A0A0MSQ0	PLSI_HUMAN;PLSL_HUMAN;PLST_HUMAN	LCP1;PLS1;PLS3	Plastin-2	21.3258	21.3449	21.488	21.2432	21.7547	21.1552	21.1704	21.2168	21.1832	21.2037
	1.20071	0.12456	P13797	P13797;A0A0A0MSQ0	PLST_HUMAN	PLS3	Plastin-3	19.5922	19.7058	19.6043	19.6127	19.7369	19.4407	19.4845	19.5818	19.4295	19.6926
	0.0213419	-0.00906372	P13797;Q14651	Q14651;P13797;A0A0A0MSQ0;H7C4N2	PLSI_HUMAN;PLST_HUMAN	PLS1;PLS3	Plastin-3	18.0316	17.3812	17.7787	17.776	17.7252	17.5511	17.8613	17.6105	18.0978	17.6172
	1.70147	-0.0674431	P13798	P13798;H7C1U0;H0YFE5;C9JIF9	ACPH_HUMAN	APEH	Acylamino-acid-releasing enzyme	23.4185	23.3789	23.3386	23.3047	23.4086	23.4524	23.433	23.406	23.4375	23.4577
	3.08626	0.375136	P13804	P13804;H0YKF0;H0YLU7;H0YL12	ETFA_HUMAN	ETFA	Electron transfer flavoprotein subunit alpha, mitochondrial	20.6527	20.5866	20.6379	20.3906	20.5219	20.3744	20.2021	20.0757	20.1787	20.0832
	0.467855	-0.0385952	P13807	P13807	GYS1_HUMAN	GYS1	Glycogen [starch] synthase, muscle	22.4018	22.4824	22.3731	22.3231	22.3313	22.3661	22.376	22.5055	22.4203	22.4367
	3.10687	0.218464	P13861	P13861;C9J830	KAP2_HUMAN	PRKAR2A	cAMP-dependent protein kinase type II-alpha regulatory subunit	19.5129	19.3314	19.4225	19.3939	19.3813	19.1781	19.2711	19.2412	19.122	19.1372
	0.0472217	-0.0302116	P13861;P31323	P13861;P31323;H7C330	KAP2_HUMAN;KAP3_HUMAN	PRKAR2A;PRKAR2B	cAMP-dependent protein kinase type II-alpha regulatory subunit	18.5526	18.4917	18.4786	18.575	18.0965	17.8772	18.7539	18.7504	18.0591	18.905
	0.386275	0.320258	P13929	P13929	ENOB_HUMAN	ENO3	Beta-enolase	19.7009	20.1642	18.8946	19.6456	19.7223	19.8875	19.8111	18.2648	18.9598	19.603
	1.14899	-0.307759	P13984	P13984	T2FB_HUMAN	GTF2F2	General transcription factor IIF subunit 2	19.3912	19.7066	19.5504	19.3145	18.9755	19.5371	19.5622	19.9494	19.6006	19.8277
+	2.33241	1.13957	P13987	P13987;A0A2U3TZL5;E9PNW4;H0YET2	CD59_HUMAN	CD59	CD59 glycoprotein	19.2482	19.7649	18.4389	19.1722	19.014	18.3931	18.4495	17.9795	17.3758	17.7424
	2.4802	-0.199782	P13995	P13995;B8ZZU9;B9A062	MTDC_HUMAN	MTHFD2	Bifunctional methylenetetrahydrofolate dehydrogenase/cyclohydrolase, mitochondrial	21.0842	20.9634	21.0559	20.9908	20.9675	21.3352	21.2549	21.0822	21.1797	21.2087
	0.636256	-0.278621	P14136	P05787;P14136;P19013;Q6KB66;P08729;A0A1X7SBR3;A0A1W2PRT3;A0A1W2PS58;K7EPI4;K7EJU1;A0A1X7SCE1;A0A1W2PR46;A0A1W2PQU7	GFAP_HUMAN	GFAP	Glial fibrillary acidic protein	18.3748	17.6053	18.4805	18.0526	18.3087	18.4335	18.9304	18.0071	18.475	18.369
	0.0921369	0.0307796	P14314	P14314;K7ELL7	GLU2B_HUMAN	PRKCSH	Glucosidase 2 subunit beta	22.4188	22.364	21.9271	22.4402	22.5118	22.2464	22.1885	22.5421	22.194	22.337
	0.355354	-0.511667	P14324	P14324;A0A087WVN4;A0A087WTP2;A0A087X1D8	FPPS_HUMAN	FDPS	Farnesyl pyrophosphate synthase	15.5095	14.2401	16.1794	16.6177	17.489	15.257	16.7705	16.8278	16.9389	16.7999
	0.837038	0.105092	P14373	P14373;A0A140T9V9;A0A140T9N6;A0A140T9Q6;A0A140T9B9;H0Y551	TRI27_HUMAN	TRIM27	Zinc finger protein RFP	20.9227	21.0163	20.979	20.907	21.0242	20.8782	20.6561	20.8273	21.0077	20.9545
	0.559254	-0.0620449	P14406	P14406;D6RIE3;D6RGV5;H0UI06	CX7A2_HUMAN	COX7A2	Cytochrome c oxidase subunit 7A2, mitochondrial	22.8201	22.6423	22.6904	22.8351	22.6037	22.8118	22.7637	22.8438	22.7875	22.6951
	1.07716	-0.0925236	P14618	P14618;H3BUW1;H3BTJ2;H3BTN5;H3BT25;H3BQ34	KPYM_HUMAN	PKM	Pyruvate kinase PKM	26.0515	26.0905	25.9626	25.9623	26.1005	26.1584	26.2413	26.0243	26.1051	26.101
	0.949926	-0.106909	P14618;P30613	P30613;P14618;B4DNK4;H3BR70;H3BTN5	KPYM_HUMAN;KPYR_HUMAN	PKLR;PKM	Pyruvate kinase PKM	25.8512	26.0596	25.8817	25.7695	25.9033	26.0413	26.1074	25.8864	25.9794	25.9852
	3.34265	0.160783	P14625	P14625;A0A1W2PRR1;Q96GW1	ENPL_HUMAN	HSP90B1	Endoplasmin	23.0408	23.0681	22.9834	22.9567	23.0666	22.8244	22.8379	22.9193	22.8793	22.8508
	0.023873	-0.0131844	P14649	P14649;F8W1I5	MYL6B_HUMAN	MYL6B	Myosin light chain 6B	21.1253	21.0732	20.2979	21.1393	21.1543	20.7714	21.2805	21.0899	20.884	20.83
	0.150132	-0.0565365	P14649;P60660	P60660;P14649;F8W1R7;J3KND3;G8JLA2;G3V1V0;B7Z6Z4;F8W1I5;F8VPF3	MYL6B_HUMAN;MYL6_HUMAN	MYL6;MYL6B	Myosin light chain 6B	25.9598	25.9641	25.3019	25.9157	25.9888	25.6738	25.941	26.0551	25.8811	25.862
	3.08302	0.322403	P14678;P63162	P14678;P63162;J3QLE5	RSMB_HUMAN;RSMN_HUMAN	SNRPB;SNRPN	Small nuclear ribonucleoprotein-associated proteins B and B'	22.3301	22.3502	22.5509	22.438	22.1888	22.0289	22.0686	22.0627	22.0863	21.9995
	0.349797	0.247184	P14735	P14735;Q5T5N3;A0A3B3ISG5	IDE_HUMAN	IDE	Insulin-degrading enzyme	18.6614	18.4078	19.4763	18.6698	19.989	18.7469	18.7286	19.0271	18.5446	18.921
	0.835399	1.71748	P14854	P14854;A0A494C160	CX6B1_HUMAN	COX6B1	Cytochrome c oxidase subunit 6B1	19.7359	19.859	18.5465	19.3108	19.5174	19.5487	19.4128	15.3532	14.919	19.1486
	0.531193	0.165583	P14866	P14866	HNRPL_HUMAN	HNRNPL	Heterogeneous nuclear ribonucleoprotein L	21.668	21.6998	21.2564	21.7878	21.6272	21.6647	21.6204	21.0129	21.4806	21.4326
	0.206923	-0.665773	P14866;Q8WVV9	P14866;Q8WVV9;B7WPG3;A0A3B3ITJ4;M0QXS5;C9IYN3;H7C464;V9GYK2;M0QYT0	HNRLL_HUMAN;HNRPL_HUMAN	HNRNPL;HNRNPLL	Heterogeneous nuclear ribonucleoprotein L	19.9655	15.0054	16.0041	16.6233	18.1492	19.0366	19.5797	19.4641	15.083	15.913
	4.43138	0.182322	P14868	P14868	SYDC_HUMAN	DARS1	Aspartate--tRNA ligase, cytoplasmic	23.9015	23.8584	23.9489	23.8571	23.8871	23.7578	23.6795	23.678	23.7125	23.7135
	0.0399117	0.0401821	P14923	P14923	PLAK_HUMAN	JUP	Junction plakoglobin	20.3988	20.6423	21.073	19.4072	20.7368	20.1865	21.1331	20.2494	19.8962	20.5921
	0.0721823	0.040715	P14923;P35222	P14923;P35222;A0A2R8Y5C3;A0A2R8Y5Z1;A0A2R8Y6G0;A0A2R8Y804;B4DGU4;A0A2R8Y750;A0A2R8Y5A3;A0A2R8Y7Z0;A0A2R8YCH5;A0A2R8Y543	CTNB1_HUMAN;PLAK_HUMAN	CTNNB1;JUP	Junction plakoglobin	20.9367	21.0797	20.3603	20.668	21.2301	20.8747	21.1746	20.5667	20.4576	20.9977
	0.66947	0.0781216	P14927	P14927	QCR7_HUMAN	UQCRB	Cytochrome b-c1 complex subunit 7	20.08	19.9876	19.8939	19.8184	19.9883	19.9604	19.8377	19.7578	19.8804	19.9413
	0.299347	0.18648	P15104	P15104;A0A2R8YDT1	GLNA_HUMAN	GLUL	Glutamine synthetase	17.9195	17.8023	17.311	17.7667	18.9129	17.8227	17.7531	17.786	17.7622	17.6558
	0.248474	0.128803	P15121	P15121;E9PCX2;E9PEF9	ALDR_HUMAN	AKR1B1	Aldo-keto reductase family 1 member B1	16.5638	16.9666	16.7194	16.9225	17.4354	16.1938	16.8952	16.8488	16.9305	17.0955
	0.201879	0.399387	P15151	P15151;A0A0C4DG49;A0A0A0MSA9	PVR_HUMAN	PVR	Poliovirus receptor	17.469	17.1622	14.0715	17.215	14.3128	15.0403	15.2192	16.2067	15.6948	16.0726
	0.0044509	-0.00841446	P15170	P15170;H3BR35;H3BSV8	ERF3A_HUMAN	GSPT1	Eukaryotic peptide chain release factor GTP-binding subunit ERF3A	16.0692	16.6542	18.4247	15.6737	17.7	16.3581	16.6479	17.5254	15.9787	18.0537
	0.0644305	-0.0820982	P15170;Q8IYD1	P15170;Q8IYD1;H3BR35	ERF3A_HUMAN;ERF3B_HUMAN	GSPT1;GSPT2	Eukaryotic peptide chain release factor GTP-binding subunit ERF3A	16.1692	16.0633	16.636	15.3959	16.5801	15.4778	15.8482	15.7511	17.7137	16.4643
	1.25231	-0.296317	P15291	P15291;Q86XA6	B4GT1_HUMAN	B4GALT1	Beta-1,4-galactosyltransferase 1	19.1805	19.0985	18.6348	18.9936	19.0963	19.2615	19.4878	19.0044	19.4965	19.2351
	0.574048	0.0634674	P15311	P15311;E7EQR4	EZRI_HUMAN	EZR	Ezrin	20.1761	20.2613	20.1583	20.1144	20.1432	20.2636	19.9723	20.1051	20.1234	20.0716
	1.66095	0.161693	P15311;P26038;P35241	P26038;P35241;P15311;E9PNV3;V9GZ54;E9PQ82;E7EQR4;A0A2R8Y7M3;A0A2R8Y5S7	EZRI_HUMAN;MOES_HUMAN;RADI_HUMAN	EZR;MSN;RDX	Ezrin	21.4953	21.7251	21.6569	21.6085	21.691	21.6043	21.4683	21.3485	21.4822	21.465
	0.0121357	0.00576668	P15311;P35241	P35241;P15311;E9PNV3;A0A2R8Y5P0;E9PQ82;E7EQR4;A0A2R8Y7M3;A0A2R8Y5S7	EZRI_HUMAN;RADI_HUMAN	EZR;RDX	Ezrin	17.7524	17.6324	17.8111	17.4703	18.2642	17.7964	17.966	17.9202	17.7786	17.4403
	0.0534828	0.0971176	P15407	P15407	FOSL1_HUMAN	FOSL1	Fos-related antigen 1	16.0861	15.919	14.9421	17.4449	16.072	16.8657	16.7472	15.1427	16.796	14.427
	0.00988496	0.00269661	P15531	P22392;P15531;E7ERL0;C9K028;Q32Q12;E5RHP0;J3KPD9;F6XY72	NDKA_HUMAN	NME1	Nucleoside diphosphate kinase A	22.4335	22.4514	22.6509	22.4618	22.9037	22.5498	22.5451	22.6453	22.5319	22.6157
+	4.42214	0.685688	P15559	P15559;H3BNV2;B4DLR8	NQO1_HUMAN	NQO1	NAD(P)H dehydrogenase [quinone] 1	20.1753	20.3367	20.1984	20.347	20.4765	19.5105	19.7254	19.4444	19.6429	19.7823
	0.924494	-0.143646	P15586	P15586;H0YFA9;F6S8M0;H7C3P4;F5H4C6	GNS_HUMAN	GNS	N-acetylglucosamine-6-sulfatase	18.5694	18.5476	18.4784	18.4654	18.2655	18.6987	18.3728	18.6483	18.72	18.6046
	0.234971	0.051432	P15735	P15735;J3KNN3	PHKG2_HUMAN	PHKG2	Phosphorylase b kinase gamma catalytic chain, liver/testis isoform	20.5496	20.5568	20.1672	20.611	20.6395	20.5027	20.4156	20.3741	20.4746	20.5001
	0.36921	0.250683	P15848	P15848;A0A2U3U034	ARSB_HUMAN	ARSB	Arylsulfatase B	15.4257	15.5126	14.558	15.8845	15.3116	14.9798	14.8843	15.8914	14.968	14.7154
	1.64959	0.78659	P15880	P15880;E9PQD7;H0YEN5	RS2_HUMAN	RPS2	40S ribosomal protein S2	22.2195	21.8217	21.6924	22.2626	21.4444	20.7477	21.7747	20.5119	21.4617	21.0116
	0.0610105	0.0785507	P15924	P15924	DESP_HUMAN	DSP	Desmoplakin	21.5541	21.6213	21.74	19.8673	22.0801	21.0027	22.1358	21.2442	20.6355	21.4519
	0.520856	0.0612976	P15927	P15927;Q5TEJ7	RFA2_HUMAN	RPA2	Replication protein A 32 kDa subunit	19.1836	19.4284	19.2836	19.4413	19.2552	19.2571	19.193	19.2667	19.2328	19.3359
	0.188118	0.0253159	P15954	P15954;D6R9Z7	COX7C_HUMAN	COX7C	Cytochrome c oxidase subunit 7C, mitochondrial	20.2839	20.2446	20.195	20.0991	20.2782	20.2717	20.1008	20.3003	20.1957	20.1057
	0.155049	0.141506	P16035	P16035	TIMP2_HUMAN	TIMP2	Metalloproteinase inhibitor 2	14.891	15.7496	14.5585	15.211	15.7045	14.0425	15.3376	15.464	15.0907	15.4723
+	3.68896	0.426616	P16070	P16070;H0YD17;H0Y5E4;H0YDX6;H0YCV9;H0Y2P0;H0YD13;H0YDW7	CD44_HUMAN	CD44	CD44 antigen	21.8455	21.7926	22.0154	21.809	21.8353	21.239	21.4356	21.482	21.4489	21.5592
	3.6007	0.164384	P16144	P16144	ITB4_HUMAN	ITGB4	Integrin beta-4	23.299	23.2788	23.3368	23.358	23.2915	23.2104	23.173	23.1062	23.0924	23.1601
	0.318209	-0.242829	P16157	P16157;H0YBS0	ANK1_HUMAN	ANK1	Ankyrin-1	14.5075	14.6474	14.8428	14.2277	13.9086	13.739	15.0438	14.3479	15.3573	14.8602
	0.968794	-0.245472	P16219	P16219;E9PE82	ACADS_HUMAN	ACADS	Short-chain specific acyl-CoA dehydrogenase, mitochondrial	18.7877	18.8427	19.0043	18.6323	19.088	18.8564	19.2801	18.8592	19.2096	19.3771
+	2.33998	1.24079	P16220	P16220;C9J4L5;E7EWP8;H7C3I0;C9JBT4;C9J896	CREB1_HUMAN	CREB1	Cyclic AMP-responsive element-binding protein 1	18.4654	18.4234	17.3913	17.5081	17.1883	16.4784	16.3586	16.0669	16.9483	16.9205
	0.94213	-0.0568756	P16278	P16278;C9J539	BGAL_HUMAN	GLB1	Beta-galactosidase	21.0361	20.9742	20.9629	20.9438	20.8641	21.0298	20.9959	20.9577	21.0396	21.0426
	2.58819	-0.125992	P16298	P16298;Q5F2F8	PP2BB_HUMAN	PPP3CB	Serine/threonine-protein phosphatase 2B catalytic subunit beta isoform	20.3644	20.4734	20.4407	20.3688	20.3643	20.5476	20.4593	20.5384	20.5319	20.5645
	0.538529	-0.0628418	P16298;P48454;Q08209	Q08209;P16298;P48454;E9PK68;E7ETC2;Q5F2F8;H0YB02;G3V111;E9PPC8	PP2BA_HUMAN;PP2BB_HUMAN;PP2BC_HUMAN	PPP3CA;PPP3CB;PPP3CC	Serine/threonine-protein phosphatase 2B catalytic subunit beta isoform	20.9297	20.9623	21.0142	20.8622	20.9588	21.1386	21.0044	21.0293	21.0362	20.8329
	0.958731	-0.127649	P16298;Q08209	Q08209;P16298;E7ETC2;Q5F2F8	PP2BA_HUMAN;PP2BB_HUMAN	PPP3CA;PPP3CB	Serine/threonine-protein phosphatase 2B catalytic subunit beta isoform	20.5464	20.5248	20.8347	20.6109	20.5533	20.6086	20.7377	20.8455	20.817	20.6996
	0.593373	-0.57948	P16383	P16383	GCFC2_HUMAN	GCFC2	Intron Large complex component GCFC2	15.6639	15.5498	16.2765	15.022	16.0946	17.7334	16.2505	15.1709	16.4349	15.9146
	0.982962	-0.459171	P16401	P16401	H15_HUMAN	H1-5	Histone H1.5	20.2274	20.7267	20.6748	21.252	20.2067	20.8231	20.5948	21.4378	21.3586	21.1692
	1.98163	-0.161311	P16435	P16435;H0Y4R2;E7EMD0	NCPR_HUMAN	POR	NADPH--cytochrome P450 reductase	19.6394	19.6719	19.7982	19.7821	19.8437	19.8019	19.91	19.9668	19.9512	19.9118
	0.0252385	0.0203796	P16591	P16591;W0S4B9	FER_HUMAN	FER	Tyrosine-protein kinase Fer	19.1044	19.3485	18.9871	18.8683	19.4206	19.6	19.5491	19.081	18.1675	19.2293
	0.667228	-0.139003	P16615	P16615;H7C5W9	AT2A2_HUMAN	ATP2A2	Sarcoplasmic/endoplasmic reticulum calcium ATPase 2	20.4394	20.5579	20.1679	20.2563	20.3476	20.6364	20.6608	20.2359	20.5094	20.4217
	0.386008	-0.0814846	P16930	P16930;H0YLC7	FAAA_HUMAN	FAH	Fumarylacetoacetase	18.0383	18.0458	18.0182	17.7531	17.9209	18.0729	18.0614	18.2873	17.847	17.9151
	0.0398206	-0.0512089	P16949	P16949;A2A2D0	STMN1_HUMAN	STMN1	Stathmin	15.3666	15.9043	15.8279	16.3733	14.8627	15.9925	15.7085	14.3623	16.6101	15.9174
	0.155639	0.137104	P16949;Q93045	P16949;Q93045;E5RGX5;A2A2D0	STMN1_HUMAN;STMN2_HUMAN	STMN1;STMN2	Stathmin	16.1135	17.9026	17.833	17.3524	17.7363	17.5126	17.075	17.3203	17.1022	17.2423
	0.362798	0.0665783	P16989	P16989;A0A0D9SEI8	YBOX3_HUMAN	YBX3	Y-box-binding protein 3	19.9618	19.9465	19.8283	19.8137	19.6086	19.7518	19.8452	19.7956	19.8548	19.5787
	1.69386	0.176416	P16989;P67809	P67809;Q9Y2T7;P16989;A0A0D9SEI8;H0Y449	YBOX1_HUMAN;YBOX3_HUMAN	YBX1;YBX3	Y-box-binding protein 3	21.8677	21.8897	21.8573	21.9005	21.7692	21.7025	21.8067	21.712	21.7134	21.4676
	0.217156	0.150723	P17050	P17050	NAGAB_HUMAN	NAGA	Alpha-N-acetylgalactosaminidase	15.3503	15.5346	15.1944	15.5229	14.8739	14.8713	16.0904	14.9046	14.6444	15.2119
	0.835001	-1.08811	P17096	P17096	HMGA1_HUMAN	HMGA1	High mobility group protein HMG-I/HMG-Y	14.4088	16.3538	16.5539	17.2994	18.2489	17.0178	17.3441	18.1336	17.5746	18.2353
	2.2719	-0.259843	P17152	P17152	TMM11_HUMAN	TMEM11	Transmembrane protein 11, mitochondrial	20.7533	20.9598	20.8088	20.9728	20.9645	21.0163	21.2581	21.0874	21.2806	21.116
	0.0738288	0.0636696	P17174	P17174	AATC_HUMAN	GOT1	Aspartate aminotransferase, cytoplasmic	15.9519	15.4102	16.3638	15.691	17.014	16.4356	15.9916	15.6038	16.1772	15.9043
	1.01107	-0.405821	P17252	P17252;J3KRN5	KPCA_HUMAN	PRKCA	Protein kinase C alpha type	17.4911	17.5091	16.9287	17.5561	16.6788	17.5444	17.4925	17.3574	17.7519	18.0468
	0.55828	-0.348783	P17302	P17302	CXA1_HUMAN	GJA1	Gap junction alpha-1 protein	16.8434	16.6967	16.9519	16.5625	16.6564	16.4699	17.9038	17.3401	16.3793	17.3616
	0.933987	-1.01012	P17405	P17405;G3V1E1;E9PPK6;E9PQT3	ASM_HUMAN	SMPD1	Sphingomyelin phosphodiesterase	14.0077	15.0173	15.1971	15.448	15.097	16.6599	14.2422	15.2967	16.9502	16.6687
	0.0546169	-0.00850372	P17480	P17480;E9PKP7;E9PMM2	UBF1_HUMAN	UBTF	Nucleolar transcription factor 1	19.4845	19.444	19.3447	19.3961	19.3893	19.3031	19.3763	19.545	19.5331	19.3436
	0.45287	0.624088	P17568	P17568	NDUB7_HUMAN	NDUFB7	NADH dehydrogenase [ubiquinone] 1 beta subcomplex subunit 7	18.434	18.6532	16.3855	18.1137	18.3437	18.6334	18.2116	16.1569	17.3682	16.4394
	0.122508	0.0801018	P17612	P17612;Q15136	KAPCA_HUMAN	PRKACA	cAMP-dependent protein kinase catalytic subunit alpha	18.1811	18.4903	17.3968	18.4764	18.4303	18.4139	17.6764	17.9822	18.3667	18.1351
	0.274559	0.202518	P17612;P22612;P22694	P22612;P17612;P22694;A0A0A0MS54;A0A087WVC4	KAPCA_HUMAN;KAPCB_HUMAN;KAPCG_HUMAN	PRKACA;PRKACB;PRKACG	cAMP-dependent protein kinase catalytic subunit alpha	15.3812	16.0359	16.1685	16.1961	16.1289	15.3777	14.9321	16.1136	16.381	16.0934
	1.39217	-0.210432	P17612;P22694	P17612;P22694;A0A0A0MS54;A0A087WVC4	KAPCA_HUMAN;KAPCB_HUMAN	PRKACA;PRKACB	cAMP-dependent protein kinase catalytic subunit alpha	18.9462	18.956	18.9185	18.7659	18.8851	19.0534	18.8957	19.3073	19.2679	18.9996
	0.694723	0.105005	P17655	P17655	CAN2_HUMAN	CAPN2	Calpain-2 catalytic subunit	20.3686	20.4337	20.2131	20.2319	20.5127	20.2701	20.3258	20.1836	20.0933	20.362
	0.486391	-0.365141	P17676	P17676	CEBPB_HUMAN	CEBPB	CCAAT/enhancer-binding protein beta	16.1737	16.5164	14.6833	16.3324	16.1261	16.3531	16.1978	16.7878	16.1277	16.1912
	0.529525	-0.386223	P17693	P17693;Q8MH48;Q5RJ85;A0A0G2JPQ3	HLAG_HUMAN	HLA-G	HLA class I histocompatibility antigen, alpha chain G	19.2815	18.0559	19.7092	19.6417	19.9773	19.6956	19.9823	19.575	19.6669	19.6768
	2.78834	-0.212582	P17812	P17812;A0A3B3IRQ8;A0A3B3IRI2;B4E1E0;A0A3B3ITF6	PYRG1_HUMAN	CTPS1	CTP synthase 1	21.506	21.5196	21.3908	21.5174	21.5146	21.7437	21.8206	21.5913	21.6703	21.6854
+	2.31067	-0.768222	P17812;Q9NRF8	Q9NRF8;P17812;A0A3B3IRQ8;A0A3B3IRI2;A0A3B3ITH9;A0A3B3ITF6;A0A3B3ITB8	PYRG1_HUMAN;PYRG2_HUMAN	CTPS1;CTPS2	CTP synthase 1	19.0743	19.1902	19.4891	18.713	18.5386	19.9221	19.7923	19.9971	19.7456	19.3891
	1.21517	0.0706226	P17844	P17844;J3KRX8;J3KTA4;J3QRQ7;J3QR02;X6RLV5;J3KTQ4	DDX5_HUMAN	DDX5	Probable ATP-dependent RNA helicase DDX5	23.3645	23.3473	23.2633	23.3366	23.3887	23.317	23.3357	23.2414	23.2486	23.2046
	0.125483	0.0620155	P17844;Q92841	P17844;Q92841;J3KRZ1;J3KTA4;A0A1X7SBZ2;J3QRQ7;A0A5H1ZRQ2	DDX17_HUMAN;DDX5_HUMAN	DDX17;DDX5	Probable ATP-dependent RNA helicase DDX5	23.5219	23.7301	22.9456	23.5359	23.5436	23.4031	23.7232	22.9197	23.5119	23.4092
	1.68009	-0.351054	P17858	P17858	PFKAL_HUMAN	PFKL	ATP-dependent 6-phosphofructokinase, liver type	21.7233	21.9026	21.4341	21.6638	21.7615	22.0658	22.2781	21.7034	22.1495	22.0439
	1.13896	1.30277	P17900	P17900	SAP3_HUMAN	GM2A	Ganglioside GM2 activator	16.2948	14.9179	17.4719	14.6576	17.3805	14.3094	15.1825	15.4266	14.4197	14.8706
+	4.96614	0.657981	P17931	P17931	LEG3_HUMAN	LGALS3	Galectin-3	18.9133	19.1278	19.0578	18.9748	19.0647	18.2819	18.5921	18.3491	18.3042	18.3212
	1.59456	-0.137029	P17980	P17980;E9PKD5;E9PM69;R4GNH3	PRS6A_HUMAN	PSMC3	26S proteasome regulatory subunit 6A	20.7681	20.7631	20.7386	20.6797	20.8562	20.956	21.0183	20.866	20.8718	20.7787
	0.0040351	-0.000458145	P17987	P17987;E7EQR6;E7ERF2	TCPA_HUMAN	TCP1	T-complex protein 1 subunit alpha	24.2588	24.3021	24.2203	24.1624	24.2059	24.2958	24.2782	24.1395	24.1804	24.2578
	2.21382	-0.206427	P18031	P18031	PTN1_HUMAN	PTPN1	Tyrosine-protein phosphatase non-receptor type 1	20.5184	20.6065	20.4002	20.4791	20.5434	20.7365	20.865	20.5928	20.7001	20.6852
	1.20057	-0.18076	P18074	P18074;K7EKF3;A8MX75;E7EVE9	ERCC2_HUMAN	ERCC2	General transcription and DNA repair factor IIH helicase subunit XPD	18.2635	17.9108	18.1483	18.3631	18.0853	18.3292	18.2313	18.4341	18.3331	18.3471
	0.354894	0.103085	P18077	P18077;F8WB72;C9K025;F8WBS5	RL35A_HUMAN	RPL35A	60S ribosomal protein L35a	21.1966	21.0043	21.2369	21.5018	20.97	20.9303	21.281	21.1309	21.2145	20.8373
	0.0953613	-0.0721565	P18084	P18084;H7C5U2;H7C4W1	ITB5_HUMAN	ITGB5	Integrin beta-5	16.9975	17.341	17.2235	17.122	16.7071	16.496	17.5321	17.8112	17.3035	16.6091
	1.39491	-0.183945	P18085	P18085;C9JPM4;C9JAK5	ARF4_HUMAN	ARF4	ADP-ribosylation factor 4	20.9539	21.0082	21.1402	20.849	21.0126	21.2986	21.3167	21.1189	21.1457	21.0037
	0.486208	-0.262249	P18124	P18124;A8MUD9	RL7_HUMAN	RPL7	60S ribosomal protein L7	21.2781	21.2329	20.949	21.8476	21.3131	21.3543	21.5138	22.0921	21.9851	20.9866
	0.595171	0.0483852	P18206	P18206	VINC_HUMAN	VCL	Vinculin	20.4902	20.5714	20.5575	20.4274	20.5529	20.5787	20.4099	20.4639	20.4395	20.4656
	0.879349	-0.0695469	P18433	P18433	PTPRA_HUMAN	PTPRA	Receptor-type tyrosine-protein phosphatase alpha	18.9989	19.0455	18.9682	18.9871	18.9157	18.924	19.0276	19.121	19.0953	19.0952
	1.4416	1.9581	P18564	P18564;E9PEE8;A0A087WXP3	ITB6_HUMAN	ITGB6	Integrin beta-6	20.0692	20.0784	20.1254	20.0911	20.0405	19.1058	18.5948	15.026	18.8846	19.0029
	0.534085	-0.423374	P18583	P18583;J3QSZ5	SON_HUMAN	SON	Protein SON	16.6959	16.8864	16.7081	16.4715	15.3413	16.9644	16.4673	16.5802	17.7815	16.4266
	0.448649	0.196494	P18615	P18615;A0A0A0MT02;A2ABK4	NELFE_HUMAN	NELFE	Negative elongation factor E	17.1124	17.9847	17.6767	17.8974	17.6242	17.7754	17.4037	17.0558	17.7163	17.3618
	1.22561	0.10013	P18621	P18621;J3KRX5;A0A087WXM6;A0A087WWH0;J3QS96;A0A0A6YYL6;J3KSJ0;J3KRB3;J3QQT2;A0A087WY81	RL17_HUMAN	RPL17	60S ribosomal protein L17	23.0058	23.065	22.8993	23.1566	22.9931	22.879	22.9816	22.9229	22.9107	22.925
	0.29237	0.455584	P18669	P18669;P15259	PGAM1_HUMAN	PGAM1	Phosphoglycerate mutase 1	15.3803	16.6269	15.6568	15.0067	14.1251	15.4788	16.0037	14.6593	15.3639	13.012
	0.195034	0.481558	P18669;Q8N0Y7	P18669;Q8N0Y7;P15259	PGAM1_HUMAN;PGAM4_HUMAN	PGAM1;PGAM4	Phosphoglycerate mutase 1	17.9911	15.7943	14.9122	17.542	18.4405	18.1411	14.8694	17.5829	17.0425	14.6364
	0.487514	-0.813363	P18754	P18754;C9JW69;C9J3R0;C9JQZ4;C9JMJ4;C9JRH2	RCC1_HUMAN	RCC1	Regulator of chromosome condensation	14.6405	17.4393	14.9076	16.8983	14.7586	15.2235	15.4256	17.3408	17.3465	17.3746
	0.418871	0.141441	P18827	P18827	SDC1_HUMAN	SDC1	Syndecan-1	19.349	19.6322	18.9702	19.3652	19.7105	19.4259	18.9895	19.4081	19.2015	19.2949
	0.107765	0.311707	P18850	P18850	ATF6A_HUMAN	ATF6	Cyclic AMP-dependent transcription factor ATF-6 alpha	14.3252	18.4798	14.356	18.0552	16.5549	15.0265	18.2162	15.4755	14.8747	16.6197
	0.779982	-0.610882	P18858	P18858;F5GZ28;M0R0Q7	DNLI1_HUMAN	LIG1	DNA ligase 1	15.4061	16.8924	14.5522	15.7671	15.3176	15.9769	16.517	15.946	16.0826	16.4674
	0.488701	-0.0589432	P18859	P18859;A8MUH2	ATP5J_HUMAN	ATP5PF	ATP synthase-coupling factor 6, mitochondrial	21.1478	21.0792	20.9074	21.0009	20.9431	21.1269	21.0921	21.0645	21.1434	20.9462
	1.74576	-0.519058	P18887	P18887;F5H8D7	XRCC1_HUMAN	XRCC1	DNA repair protein XRCC1	16.2687	16.5607	16.7408	15.9471	16.1711	16.8093	17.0678	16.8905	16.4865	17.0295
	0.107743	0.150681	P19012;Q99456	P19012;Q99456;A8MT21;A0A3B3ITG2;C9JTG5	K1C12_HUMAN;K1C15_HUMAN	KRT12;KRT15	Keratin, type I cytoskeletal 15	21.0945	19.5707	20.8673	18.6529	19.0996	19.7343	20.3797	19.5607	19.1388	19.7182
	0.162605	0.285646	P19013;Q86Y46;Q8N1N4	P12035;Q3SY84;Q7RTS7;P19013;Q86Y46;Q8N1N4;H0YIC5;F8W1S1	K2C4_HUMAN;K2C73_HUMAN;K2C78_HUMAN	KRT4;KRT73;KRT78	Keratin, type II cytoskeletal 4	17.6223	15.8828	18.2382	15.0456	16.032	16.0846	17.1747	15.1001	16.3303	16.703
	1.78451	0.205998	P19022	P19022;C9J8J8;A0A6Q8PF58;C9J126;C9JMH2	CADH2_HUMAN	CDH2	Cadherin-2	18.7812	18.897	18.769	18.8577	18.9039	18.7267	18.3929	18.6929	18.7112	18.6551
	0.432063	0.14323	P19022;P55283	P19022;P55283;A0A6Q8PG20;A0A6Q8PF58;A0A6Q8PHJ8;C9J126;C9JMH2;A0A0G2JRA4;A0A087WX99	CADH2_HUMAN;CADH4_HUMAN	CDH2;CDH4	Cadherin-2	20.2304	20.2237	20.2048	20.295	19.7	20.0429	20.0802	20.1639	20.0727	19.578
	0.935782	-0.147388	P19174	P19174;V9GYH5;V9GY71	PLCG1_HUMAN	PLCG1	1-phosphatidylinositol 4,5-bisphosphate phosphodiesterase gamma-1	17.3778	17.6093	17.7578	17.542	17.6473	17.5228	17.8113	17.7439	17.8295	17.7636
+	5.36275	0.928908	P19256	P19256;B1AMW1;H0YDI1	LFA3_HUMAN	CD58	Lymphocyte function-associated antigen 3	18.6839	18.8103	18.649	18.553	18.5791	17.8035	17.7363	17.9472	17.5536	17.5902
	0.915987	0.0967072	P19338	P19338;H7BY16	NUCL_HUMAN	NCL	Nucleolin	22.9705	22.9432	22.8144	23.0199	23.071	22.8136	22.888	22.99	22.8564	22.7874
	1.90772	-0.239536	P19367	P19367	HXK1_HUMAN	HK1	Hexokinase-1	22.7048	22.4931	22.8217	22.6106	22.7718	22.9459	23.0391	22.9601	22.7615	22.8932
	2.01061	-0.259759	P19367;P52789	P52789;P19367;E9PB90	HXK1_HUMAN;HXK2_HUMAN	HK1;HK2	Hexokinase-1	21.6445	21.5832	21.8827	21.6499	21.8263	21.8202	22.1041	22.0294	21.9031	22.0287
	0.0761719	0.00957718	P19387	P19387	RPB3_HUMAN	POLR2C	DNA-directed RNA polymerase II subunit RPB3	21.6143	21.3877	21.5339	21.5851	21.5291	21.568	21.4456	21.5712	21.5257	21.4917
	0.144003	0.0570282	P19388	P19388;A0A0A0MQR7;A0A087WVZ9;A0A087WWX0	RPAB1_HUMAN	POLR2E	DNA-directed RNA polymerases I, II, and III subunit RPABC1	20.693	20.5261	20.7008	20.5882	20.6835	20.8345	20.5818	20.9215	20.4887	20.08
	0.926931	-0.138414	P19404	P19404;E7EPT4	NDUV2_HUMAN	NDUFV2	NADH dehydrogenase [ubiquinone] flavoprotein 2, mitochondrial	22.001	21.6705	22.0554	21.7973	21.8982	21.9847	22.1359	22.0844	21.9273	21.9823
	1.06786	-0.715719	P19447	P19447;A0A2R8Y681;A0A2R8Y6W8	ERCC3_HUMAN	ERCC3	General transcription and DNA repair factor IIH helicase subunit XPB	17.717	18.1718	17.5735	16.163	17.5075	17.8381	18.4263	18.129	17.8228	18.4952
	1.60598	-0.272142	P19474	P19474	RO52_HUMAN	TRIM21	E3 ubiquitin-protein ligase TRIM21	18.0461	18.155	18.262	18.2982	18.3594	18.5577	18.3086	18.5607	18.3174	18.7371
	0.377855	-0.105167	P19525	P19525;F8WBH4;C9JZT2	E2AK2_HUMAN	EIF2AK2	Interferon-induced, double-stranded RNA-activated protein kinase	19.063	18.8105	19.117	19.2521	19.2398	18.9781	19.2306	19.4985	19.2778	19.0232
	1.73762	-0.162043	P19623	P19623;K7EKM4	SPEE_HUMAN	SRM	Spermidine synthase	19.9357	19.97	19.9791	19.8419	20.0551	20.1215	20.1908	19.9661	20.2056	20.1081
	0.411544	-0.018758	P19784	P19784;H3BNI9	CSK22_HUMAN	CSNK2A2	Casein kinase II subunit alpha'	20.0941	20.1076	20.1889	20.1056	20.0916	20.112	20.1427	20.1659	20.1428	20.1181
+	2.86444	-0.622715	P19838	P19838;D6RC45;A0A494C157;D6RH30;A0A494C1E9	NFKB1_HUMAN	NFKB1	Nuclear factor NF-kappa-B p105 subunit	15.831	16.267	16.4788	16.1929	16.2215	16.6003	17.0321	16.7034	16.8432	16.9257
	0.170767	-0.0308819	P20020	P20020	AT2B1_HUMAN	ATP2B1	Plasma membrane calcium-transporting ATPase 1	18.3006	18.3262	18.3259	18.3368	18.0168	18.3173	18.2241	18.3785	18.3466	18.1943
	1.09556	-0.17179	P20020;P23634	P23634;P20020	AT2B1_HUMAN;AT2B4_HUMAN	ATP2B1;ATP2B4	Plasma membrane calcium-transporting ATPase 1	18.8541	18.8211	19.0659	18.8322	18.6618	18.9384	19.1705	18.8577	19.0156	19.1119
	0.124378	0.0240318	P20020;P23634;Q16720	P23634;P20020;Q16720;Q01814;A0A2U3TZI3;A0A2R8Y4R4;E7ERY9;A0A2U3U055	AT2B1_HUMAN;AT2B3_HUMAN;AT2B4_HUMAN	ATP2B1;ATP2B3;ATP2B4	Plasma membrane calcium-transporting ATPase 1	18.222	18.3342	18.1078	18.0316	18.061	18.1866	18.2445	17.9991	18.1715	18.0348
	1.11743	0.151978	P20042	P20042	IF2B_HUMAN	EIF2S2	Eukaryotic translation initiation factor 2 subunit 2	19.6478	19.7896	19.9359	19.8898	19.6465	19.5688	19.4836	19.6926	19.7145	19.6903
	3.00786	0.226008	P20073	P20073	ANXA7_HUMAN	ANXA7	Annexin A7	22.504	22.503	22.5395	22.4475	22.4732	22.402	22.3028	22.2741	22.1876	22.1707
	0.440313	-0.35759	P20226	P20226;H0Y6D8;Q32MN6	TBP_HUMAN	TBP	TATA-box-binding protein	15.8313	16.3946	15.4522	14.214	15.199	15.6593	16.0312	15.8512	15.7572	15.5803
	1.83864	-0.297458	P20248	P20248	CCNA2_HUMAN	CCNA2	Cyclin-A2	17.1221	17.2086	17.3496	17.0319	17.2143	17.2915	17.5857	17.4037	17.3934	17.7395
	0.879049	0.209367	P20265	P20265	PO3F2_HUMAN	POU3F2	POU domain, class 3, transcription factor 2	18.146	18.1002	18.4077	18.156	18.1281	17.6518	17.7981	18.1277	18.2671	18.0464
	0.529926	0.200447	P20290	P20290;D6RDG3;H0Y9Y1	BTF3_HUMAN	BTF3	Transcription factor BTF3	19.949	19.5305	19.5472	19.5139	19.7864	19.704	19.1674	19.1093	19.4147	19.9293
	0.0162222	-0.0316877	P20336	P20336;S4R3Q3	RAB3A_HUMAN	RAB3A	Ras-related protein Rab-3A	15.6403	15.6262	15.7285	14.4504	15.158	17.3598	15.7899	13.6086	14.6312	15.3724
	0.194121	0.105201	P20336;P20338;P61006;P61018;P61026;P61106;P62820;Q15286;Q15771;Q6IQ22;Q86YS6;Q92930;Q96DA2;Q9H0U4	Q96E17;P61026;P20337;Q6IQ22;Q92930;Q15771;P61018;Q96DA2;Q9H0U4;P62820;Q92928;Q15286;O95716;P61106;P20336;Q96AX2;Q86YS6;P61006;P20338;M0R0X1;H0YDK7;H0YNE9;Q6PIK3;C9JFM7;E9PRF7;E9PMJ1;H0YMN7;E9PJQ5;E9PI18;E9PS06;A8MZI4;M0R257;A8MTC6;E9PNB9;F5H157;B7Z3L0;A8MSP2;A0A3B3ITT1;X6RFL8	RAB10_HUMAN;RAB12_HUMAN;RAB14_HUMAN;RAB1A_HUMAN;RAB1B_HUMAN;RAB30_HUMAN;RAB35_HUMAN;RAB3A_HUMAN;RAB43_HUMAN;RAB4A_HUMAN;RAB4B_HUMAN;RAB8A_HUMAN;RAB8B_HUMAN;RB39B_HUMAN	RAB10;RAB12;RAB14;RAB1A;RAB1B;RAB30;RAB35;RAB39B;RAB3A;RAB43;RAB4A;RAB4B;RAB8A;RAB8B	Ras-related protein Rab-3A	23.535	23.1451	23.4404	23.8888	23.8357	23.5806	23.4767	22.8266	23.6305	23.8046
	2.44227	-0.552841	P20337;Q96E17	Q96E17;P20337	RAB3B_HUMAN;RAB3C_HUMAN	RAB3B;RAB3C	Ras-related protein Rab-3B	17.4849	17.0878	17.3524	17.6444	17.5281	17.7441	18.2438	17.7709	17.9811	18.1221
	0.437927	0.139838	P20338	P20338;A0A087WYT5	RAB4A_HUMAN	RAB4A	Ras-related protein Rab-4A	17.4274	17.539	16.9332	17.2319	17.2792	17.3942	17.0522	16.934	16.9461	17.385
	1.33384	-0.269279	P20339	P20339	RAB5A_HUMAN	RAB5A	Ras-related protein Rab-5A	19.333	19.4515	19.3635	19.1683	19.4048	19.7146	19.8898	19.3531	19.719	19.3911
	0.591409	-0.117743	P20339;P51148;P61020	P51148;P20339;P61020;F8VWZ7;F8VVZ0;K7ERI8;F8VUA5;F8WCY6;F8VVK3;F8VSF8;F8VWU4;F8WD79;F8VPW9;K7ERQ8	RAB5A_HUMAN;RAB5B_HUMAN;RAB5C_HUMAN	RAB5A;RAB5B;RAB5C	Ras-related protein Rab-5A	23.2543	23.3946	23.2332	23.2344	23.4451	23.4777	23.5851	23.1206	23.5772	23.3897
	0.0273896	0.0058876	P20340	Q9NRW1;P20340;J3KR73;C9JU14	RAB6A_HUMAN	RAB6A	Ras-related protein Rab-6A	21.0285	21.2444	21.0267	20.9959	21.2334	21.2661	21.12	20.9511	21.0742	21.0881
	0.100529	0.205998	P20340;Q53S08	P20340;Q53S08	RAB6A_HUMAN;RAB6D_HUMAN	RAB6A;RAB6D	Ras-related protein Rab-6A	18.4047	18.125	18.7735	16.0653	18.3699	18.4301	18.4834	17.8303	15.4429	18.5218
	0.00229841	-0.000827026	P20585	P20585;A0A590UKC9;A0A590UJN8;A0A590UJW0	MSH3_HUMAN	MSH3	DNA mismatch repair protein Msh3	17.7909	17.7328	17.2584	17.6253	17.49	17.3143	17.7197	17.5169	17.672	17.6786
	0.12195	-0.0765495	P20618	P20618	PSB1_HUMAN	PSMB1	Proteasome subunit beta type-1	18.4718	17.4952	18.0445	17.9142	18.6085	18.4499	18.0279	18.5261	17.8867	18.0265
	0.970695	0.921607	P20645	P20645;F5GX30;F5GXU0;H0YGE9;F5GXE0;F5H883	MPRD_HUMAN	M6PR	Cation-dependent mannose-6-phosphate receptor	17.01	17.1744	17.0958	17.1527	16.8587	17.1051	14.1914	16.318	16.4437	16.6252
	1.18816	0.22818	P20674	P20674;H3BNX8;H3BRI0	COX5A_HUMAN	COX5A	Cytochrome c oxidase subunit 5A, mitochondrial	21.0563	21.1073	21.3905	21.2938	21.314	21.2195	21.1219	20.7872	21.0716	20.821
+	3.58121	-0.602731	P20700	P20700	LMNB1_HUMAN	LMNB1	Lamin-B1	21.9024	22.0885	21.8093	21.8099	22.0212	22.5985	22.7974	22.3738	22.5041	22.3711
	1.24969	0.301245	P20810	P20810;E7EQ12;A0A6Q8PH20;A0A6Q8PGG5;H0YD33;B7Z574;H0Y7F0;A0A0C4DGB5;H0Y9H6;A0A6Q8PFE5;A0A6Q8PG72;A0A6Q8PFR3;A0A6Q8PFF6;E9PCH5;E9PDE4;E7EVY3;E7EQA0;A0A6Q8PGN6;E7ES10	ICAL_HUMAN	CAST	Calpastatin	19.052	18.8887	18.5985	19.0315	19.2355	18.6139	18.3677	18.8578	18.6911	18.7696
	0.526758	-0.0723801	P20839	P20839;C9J381;A0A3B3IRL5	IMDH1_HUMAN	IMPDH1	Inosine-5'-monophosphate dehydrogenase 1	21.7597	21.503	21.6452	21.5222	21.6542	21.8372	21.7363	21.6689	21.5986	21.6052
	0.37889	0.619927	P20930	P20930	FILA_HUMAN	FLG	Filaggrin	17.6196	15.5712	15.2525	14.1768	17.13	14.8806	16.5732	14.4303	15.4876	15.2788
	0.776092	0.0986958	P20936	P20936;E9PGC0	RASA1_HUMAN	RASA1	Ras GTPase-activating protein 1	20.016	20.0955	19.844	19.9168	20.012	19.9724	19.9132	19.953	19.8466	19.7057
	1.09438	-0.756618	P20962	P20962;F5GXR3	PTMS_HUMAN	PTMS	Parathymosin	20.9227	19.707	19.5261	20.4218	19.9158	20.1354	20.4362	21.7334	20.8069	21.1647
	0.162043	0.06413	P21127;Q9UQ88	Q9UQ88;P21127;A0A0D9SER5;Q5QPR4;A0A0D9SEI3;Q5QPR3;A0A0D9SEN2	CD11A_HUMAN;CD11B_HUMAN	CDK11A;CDK11B	Cyclin-dependent kinase 11B	18.5752	18.4845	18.4319	18.8634	18.6781	18.4481	18.7517	18.6168	18.8238	18.0721
	0.153933	0.0978107	P21266	P21266;A0A0A0MTN3	GSTM3_HUMAN	GSTM3	Glutathione S-transferase Mu 3	18.8192	18.4779	18.6764	18.6291	17.5287	18.4195	18.098	18.3214	18.5939	18.2094
	1.37457	-1.14145	P21266;P28161	P46439;P21266;P28161;A0A3B3IRM5;E9PHN6;Q5T8R1;F6XZQ7;E9PLF1;E9PHN7;A0A0A0MTN3	GSTM2_HUMAN;GSTM3_HUMAN	GSTM2;GSTM3	Glutathione S-transferase Mu 3	15.9128	16.1735	14.0705	15.275	15.318	15.4677	16.6004	17.1199	17.0441	16.2252
	0.523134	0.0620659	P21281	P21281;H0YC04	VATB2_HUMAN	ATP6V1B2	V-type proton ATPase subunit B, brain isoform	21.1265	21.0604	21.2533	21.0193	21.0739	21.0439	20.9957	21.1766	20.9454	21.0613
	1.06341	-0.0734982	P21283	P21283;E7EV59	VATC1_HUMAN	ATP6V1C1	V-type proton ATPase subunit C 1	19.4282	19.4044	19.4862	19.3249	19.5204	19.4648	19.4957	19.5588	19.4876	19.5247
	0.374567	-0.112122	P21291	P21291;E9PND2;E9PS42	CSRP1_HUMAN	CSRP1	Cysteine and glycine-rich protein 1	19.2294	19.4638	19.8143	19.5926	19.225	19.3007	19.6252	19.7034	19.632	19.6244
	3.16354	0.0735516	P21333	P21333;Q60FE5;A0A087WWY3	FLNA_HUMAN	FLNA	Filamin-A	27.8196	27.8158	27.8494	27.8275	27.8168	27.7285	27.7534	27.7481	27.7335	27.7978
	0.0280426	-0.0070137	P21333;Q14315	P21333;Q14315;Q60FE5;A0A087WWY3	FLNA_HUMAN;FLNC_HUMAN	FLNA;FLNC	Filamin-A	25.8242	25.8916	26.1291	26.0229	26.0193	25.7971	25.924	25.992	25.9932	26.2159
	0.0222458	0.0092701	P21399	P21399	ACOC_HUMAN	ACO1	Cytoplasmic aconitate hydratase	17.8829	17.5779	17.728	17.2902	17.334	17.834	17.506	17.2877	17.5311	17.608
	1.36996	1.31017	P21589	P21589;H0Y7R7	5NTD_HUMAN	NT5E	5'-nucleotidase	17.1465	16.4252	16.066	16.6174	17.0206	14.9038	14.368	14.5223	17.1014	15.8295
	0.130614	0.199694	P21675	Q8IZX4;P21675	TAF1_HUMAN	TAF1	Transcription initiation factor TFIID subunit 1	16.4237	16.3902	14.9707	16.2987	16.0263	14.4783	16.4009	16.626	16.9217	14.6843
	2.24509	-0.234668	P21796	P21796	VDAC1_HUMAN	VDAC1	Voltage-dependent anion-selective channel protein 1	22.3489	22.2415	22.5134	22.3034	22.2784	22.5235	22.7038	22.6001	22.4571	22.5745
	1.06528	-0.0981499	P21912	P21912;A0A087WWT1;A0A087WXX8	SDHB_HUMAN	SDHB	Succinate dehydrogenase [ubiquinone] iron-sulfur subunit, mitochondrial	21.9064	21.6971	21.9125	21.7897	21.8274	22.0397	21.9074	21.8714	21.9258	21.8794
+	8.63566	2.24567	P21926	P21926;A0A2R8Y478;G8JLH6;A6NNI4	CD9_HUMAN	CD9	CD9 antigen	19.5933	19.7209	19.7646	19.7123	19.7849	17.4329	17.2189	17.5161	17.5421	17.6375
	0.4117	0.225682	P21953	P21953	ODBB_HUMAN	BCKDHB	2-oxoisovalerate dehydrogenase subunit beta, mitochondrial	20.9305	21.0346	20.1565	20.7519	20.8081	20.8997	20.8312	19.8113	20.4407	20.5702
	0.283652	0.198319	P21964	P21964;E7EMS6	COMT_HUMAN	COMT	Catechol O-methyltransferase	20.6285	20.9222	19.506	20.4928	20.5679	20.5018	20.5875	19.6547	20.037	20.3448
	1.76779	-0.191316	P21980	P21980	TGM2_HUMAN	TGM2	Protein-glutamine gamma-glutamyltransferase 2	18.0586	18.1194	18.289	18.1788	18.0737	18.3234	18.2099	18.449	18.2543	18.4396
	4.56434	-0.223264	P22033	P22033	MUTA_HUMAN	MMUT	Methylmalonyl-CoA mutase, mitochondrial	21.1089	21.1743	21.0954	21.0815	21.1723	21.3706	21.3672	21.2881	21.3857	21.3372
	0.297634	-0.0860981	P22059	P22059	OSBP1_HUMAN	OSBP	Oxysterol-binding protein 1	17.3571	17.0852	17.4711	17.3093	16.9403	17.3228	17.5046	17.0406	17.3903	17.3354
	0.546053	-0.114242	P22061	P22061;A0A3F2YNX8;F6S8N6;A0A0A0MRJ6	PIMT_HUMAN	PCMT1	Protein-L-isoaspartate(D-aspartate) O-methyltransferase	19.6234	19.7188	19.861	19.4394	19.8091	19.8765	19.8118	19.7865	19.5747	19.9732
	0.112738	-0.0204479	P22087	P22087;M0R2U2;M0R0P1;M0R299;M0QXL5;M0R2Q4;M0R2B0;M0R1H0	FBRL_HUMAN	FBL	rRNA 2'-O-methyltransferase fibrillarin	20.4641	20.5368	20.5982	20.6902	20.3041	20.584	20.5018	20.5253	20.5858	20.4986
	2.15858	-0.137965	P22102	P22102;C9JKQ7;C9JTV6;F8WD69;C9JBJ1;C9JZG2	PUR2_HUMAN	GART	Trifunctional purine biosynthetic protein adenosine-3	20.2941	20.4213	20.4416	20.3096	20.4543	20.523	20.5849	20.4987	20.5215	20.4828
	0.309715	-0.0353687	P22234	P22234;E9PBS1;D6RF62	PUR6_HUMAN	PAICS	Multifunctional protein ADE2	25.9454	25.9017	25.723	25.8339	25.9127	25.9869	25.9086	25.8185	25.8571	25.9226
+	3.40344	0.943279	P22307	P22307	NLTP_HUMAN	SCP2	Non-specific lipid-transfer protein	18.013	18.0141	17.9649	17.462	17.9464	17.0536	17.271	16.6837	17.0544	16.6212
	0.358879	-0.0353992	P22314	P22314	UBA1_HUMAN	UBA1	Ubiquitin-like modifier-activating enzyme 1	18.9387	18.9896	19.115	18.9951	18.9332	19.0349	19.0334	19.0138	18.9444	19.1222
	0.324716	-0.089632	P22392	P22392;Q32Q12	NDKB_HUMAN	NME2	Nucleoside diphosphate kinase B	21.3306	21.1078	21.0511	21.4848	21.18	21.3273	21.2772	21.0093	21.4817	21.5069
	0.391466	0.747933	P22532;P35325	P35325;P22532	SPR2B_HUMAN;SPR2D_HUMAN	SPRR2B;SPRR2D	Small proline-rich protein 2D	16.4054	17.4677	15.5426	14.6838	18.931	16.3529	17.2007	15.6669	14.8213	15.2491
	0.517532	-0.0954994	P22570	P22570;A0A0C4DFN8;A0A0A0MSZ4;A0A0C4DGN7;A0A0A0MTN9;A0A0A0MT64;A0A0A0MTR6;J3QQX3	ADRO_HUMAN	FDXR	NADPH:adrenodoxin oxidoreductase, mitochondrial	21.1132	21.3831	21.2751	21.2993	21.1567	21.544	21.4404	21.1698	21.192	21.3587
	1.23773	-0.120149	P22626	P22626;A0A087WUI2	ROA2_HUMAN	HNRNPA2B1	Heterogeneous nuclear ribonucleoproteins A2/B1	23.2056	23.1831	23.2787	23.4089	23.3165	23.2959	23.3741	23.426	23.5166	23.3809
	0.321275	-0.101129	P22694	P22694;A0A0A0MS54;B1APG1;B1APG2;B1APF7;B1APG0;B1APF8;B1APG3;B1APF9	KAPCB_HUMAN	PRKACB	cAMP-dependent protein kinase catalytic subunit beta	17.697	17.6704	18.2115	18.0051	18.2429	18.0537	18.2513	17.9131	18.1334	17.9809
	1.193	-0.084391	P22695	P22695;H3BRG4;H3BP04;H3BSJ9;A0A087WVZ4;H3BUE4;H3BUI9	QCR2_HUMAN	UQCRC2	Cytochrome b-c1 complex subunit 2, mitochondrial	20.4423	20.4106	20.4589	20.5286	20.5578	20.4936	20.5997	20.4981	20.6236	20.6052
	0.240193	0.256961	P22735	P22735	TGM1_HUMAN	TGM1	Protein-glutamine gamma-glutamyltransferase K	19.8612	18.5592	19.2288	17.8373	19.9733	18.9538	19.4755	18.6369	18.5143	18.5946
	1.90816	-0.397842	P22830	P22830;K7ELX4;A0A499FJN5	HEMH_HUMAN	FECH	Ferrochelatase, mitochondrial	17.4882	17.8746	17.7805	17.6008	17.3379	17.7974	18.2152	17.8765	18.1056	18.0766
	0.578734	0.104333	P23193	Q15560;P23193;A0A1W2PRL9;A0A0A0MT58;A0A1W2PPZ5;Q5JRI7;B7Z4S1	TCEA1_HUMAN	TCEA1	Transcription elongation factor A protein 1	18.4005	18.6306	18.6143	18.4234	18.2307	18.2331	18.3579	18.5125	18.3419	18.3326
	2.54211	0.163406	P23229	P23229	ITA6_HUMAN	ITGA6	Integrin alpha-6	22.3975	22.3355	22.3729	22.2488	22.2627	22.2558	22.1429	22.147	22.1463	22.1084
	1.29789	0.112406	P23246	P23246	SFPQ_HUMAN	SFPQ	Splicing factor, proline- and glutamine-rich	20.7488	20.8804	20.6222	20.8009	20.7869	20.6183	20.6994	20.7165	20.6581	20.5849
	0.379216	-0.055249	P23246;Q15233	P23246;Q15233;H7C367;C9IZL7	NONO_HUMAN;SFPQ_HUMAN	NONO;SFPQ	Splicing factor, proline- and glutamine-rich	21.2755	21.3538	21.4816	21.3881	21.4837	21.339	21.6378	21.4724	21.4104	21.3992
+	4.34862	-0.827399	P23258	Q9NRH3;P23258;K7EIS0;K7EKE5	TBG1_HUMAN	TUBG1	Tubulin gamma-1 chain	21.2982	21.3182	21.242	21.2758	21.4621	22.0606	22.4513	21.9019	22.2744	22.045
	0.0656557	-0.0124706	P23284	P23284	PPIB_HUMAN	PPIB	Peptidyl-prolyl cis-trans isomerase B	22.337	22.1551	22.5309	22.4287	22.2973	22.4141	22.4327	22.3048	22.3447	22.3151
	1.38508	-0.0914516	P23368	P23368;A0A1W2PQH3;A0A1W2PPH1;A0A1W2PR68	MAOM_HUMAN	ME2	NAD-dependent malic enzyme, mitochondrial	19.7779	19.8134	19.9224	19.8	19.8543	19.8293	19.9395	19.9108	19.948	19.9977
	0.100906	-0.0419968	P23381	P23381;G3V227;G3V4N0;G3V5W1;G3V5H5;G3V339;G3V4N8;G3V277;G3V2F2;G3V4Q0;G3V4S4;G3V4A3;G3V3X0;G3V3P2;G3V3S7;G3V3R3;G3V2C0;G3V2Y7;P78534;G3V4C7;G3V313	SYWC_HUMAN	WARS1	Tryptophan--tRNA ligase, cytoplasmic	20.2017	20.4251	20.5685	20.6531	21.0834	20.4907	20.6682	20.5244	20.7301	20.7285
	1.7328	-0.137463	P23396	P23396;F2Z2S8;H0YEU2;H0YF32;E9PL09;E9PQ96;E9PPU1;E9PJH4;E9PK82;H0YCJ7	RS3_HUMAN	RPS3	40S ribosomal protein S3	24.4391	24.3546	24.3565	24.326	24.4097	24.4778	24.6321	24.4055	24.5905	24.4672
	0.439624	-0.30379	P23443	P23443	KS6B1_HUMAN	RPS6KB1	Ribosomal protein S6 kinase beta-1	16.4315	17.8149	17.8543	17.8542	17.4565	17.312	18.2642	17.647	17.7724	17.9349
	0.308366	-0.613804	P23458	P23458;A0A5F9ZHW0;A0A5F9ZH07;A0A5F9ZI39;A0A5F9ZHN8	JAK1_HUMAN	JAK1	Tyrosine-protein kinase JAK1	15.0084	16.2094	17.9322	15.2982	17.4279	18.0373	15.3754	15.5228	17.9606	18.049
	0.847381	-0.411471	P23468;Q13332	P10586;Q13332;P23468;H0Y6Z7;H0Y7Z9;H0Y380;G8JL96;Q3KPI9;H0Y4H1;F5GWR7	PTPRD_HUMAN;PTPRS_HUMAN	PTPRD;PTPRS	Receptor-type tyrosine-protein phosphatase delta	15.6659	16.4311	15.3391	15.682	15.0888	16.1847	15.7045	16.3136	16.1839	15.8776
	0.0126234	-0.00643044	P23469	P23469;Q5VWH5;S4R448;S4R2Y5;Q5VWH6	PTPRE_HUMAN	PTPRE	Receptor-type tyrosine-protein phosphatase epsilon	18.9822	19.0918	18.4499	19.0857	19.1207	18.973	18.9692	18.5439	18.9846	19.2917
	0.55955	-0.29034	P23497;Q9H930	P23497;Q9H930;E9PHV6;C9JBL0;U5Y3L1;H7BYP4	SP100_HUMAN;SP14L_HUMAN	SP100;SP140L	Nuclear autoantigen Sp-100	16.7827	15.7088	17.0215	16.6551	16.6211	16.4684	16.9402	17.0411	17.0326	16.7586
	0.0437671	0.0117649	P23508	P23508;D6REY2	CRCM_HUMAN	MCC	Colorectal mutant cancer protein	18.6675	18.7003	18.2393	18.7121	18.6524	18.6457	18.6384	18.6119	18.4973	18.5194
	0.401283	-0.0231121	P23526	P23526	SAHH_HUMAN	AHCY	Adenosylhomocysteinase	24.4373	24.4401	24.434	24.4037	24.3735	24.4569	24.4419	24.4201	24.3744	24.511
	0.0259729	-0.00524216	P23528	P23528;E9PK25;E9PS23;E9PQB7;E9PP50;G3V1A4;E9PLJ3	COF1_HUMAN	CFL1	Cofilin-1	22.1697	22.0739	22.1388	22.1626	22.2797	22.1218	22.3824	22.0421	22.079	22.2256
	0.190542	0.0508018	P23528;Q9Y281	P23528;Q9Y281;E9PK25;E9PQB7;E9PP50;G3V1A4;E9PLJ3	COF1_HUMAN;COF2_HUMAN	CFL1;CFL2	Cofilin-1	21.4626	21.6518	21.7578	21.8531	21.6758	21.3748	21.8992	21.6069	21.5952	21.6709
	0.61134	-0.362192	P23588	P23588;E7EX17	IF4B_HUMAN	EIF4B	Eukaryotic translation initiation factor 4B	17.3537	17.3729	16.2384	17.5406	17.7434	17.4764	17.3051	18.0224	17.5741	17.6819
	0.509678	0.189705	P23634	P23634	AT2B4_HUMAN	ATP2B4	Plasma membrane calcium-transporting ATPase 4	17.1618	17.6015	17.1201	17.0337	17.434	17.2636	17.2377	16.6975	17.4002	16.8034
	0.880404	-0.969624	P23743	P23743;C9JM35;F8W1M3;F8W1H7;G3V327	DGKA_HUMAN	DGKA	Diacylglycerol kinase alpha	14.1656	13.3549	15.8286	13.7172	14.9701	14.8829	14.695	14.8091	16.5142	15.9833
	0.220028	-0.0915327	P23786	P23786;A0A1B0GVF3;A0A1B0GTB8;A0A1B0GV75;A0A1B0GWC0	CPT2_HUMAN	CPT2	Carnitine O-palmitoyltransferase 2, mitochondrial	16.2342	16.2299	16.2259	15.8716	16.5106	16.3841	16.011	16.115	16.2348	16.7851
	0.763326	-0.209579	P23919	P23919;H7BZ20;H7C312	KTHY_HUMAN	DTYMK	Thymidylate kinase	18.4144	18.5188	18.5296	17.9731	18.6022	18.5651	18.9056	18.601	18.6235	18.3908
	0.635297	0.0956375	P23921	P23921;E9PL69	RIR1_HUMAN	RRM1	Ribonucleoside-diphosphate reductase large subunit	20.7573	20.6927	20.5256	20.6768	20.585	20.7099	20.5744	20.3395	20.521	20.6142
	0.658639	-1.26181	P24043	P24043;A0A087WYF1;A0A087WX80	LAMA2_HUMAN	LAMA2	Laminin subunit alpha-2	19.3703	14.6674	19.3733	19.338	19.4797	19.9275	19.6961	19.741	19.6345	19.5387
	0.121665	-0.0293537	P24534	P24534;C9JZW3	EF1B_HUMAN	EEF1B2	Elongation factor 1-beta	24.9967	24.8934	25.2067	25.1317	25.1699	24.8539	25.0925	25.2709	25.1631	25.1647
	0.377927	0.177517	P24534;P29692	P29692;P24534;E9PQZ1;E9PL71;H0YE58;E9PRY8;E9PI39;E9PK01;H0YE72;A0A087X1X7	EF1B_HUMAN;EF1D_HUMAN	EEF1B2;EEF1D	Elongation factor 1-beta	21.5735	21.7479	21.5084	22.0156	21.5763	21.5785	21.9895	20.9165	21.2883	21.7613
	1.16473	-0.055838	P24539	P24539;Q5QNZ2	AT5F1_HUMAN	ATP5PB	ATP synthase F(0) complex subunit B1, mitochondrial	21.3506	21.4643	21.356	21.3639	21.3589	21.4468	21.4657	21.4655	21.3964	21.3985
	0.269349	-0.0507622	P24666	P24666;G5E9R5	PPAC_HUMAN	ACP1	Low molecular weight phosphotyrosine protein phosphatase	20.4275	20.4873	20.2255	20.3129	20.4308	20.6031	20.345	20.2883	20.3465	20.5547
	1.35278	-0.117937	P24752	P24752;E9PRQ6;A0A5F9ZHH9;A0A5F9ZHL7;A0A5F9ZHL1;A0A5F9ZHJ7	THIL_HUMAN	ACAT1	Acetyl-CoA acetyltransferase, mitochondrial	21.2301	21.1905	21.2343	21.0964	21.1322	21.3383	21.4262	21.1806	21.2721	21.2561
	0.27926	-0.155083	P24821	P24821;F5H7V9;J3QSU6;E9PC84	TENA_HUMAN	TNC	Tenascin	17.512	17.2016	17.1119	17.1598	17.2832	17.6665	16.5616	17.6303	17.8081	17.3775
	0.223362	0.272281	P24863	P24863;Q5JV82;E5RFX8;G5E954;E5RIH8;E5RI39;E5RFK5;H0YBQ5;J3KP90	CCNC_HUMAN	CCNC	Cyclin-C	17.1475	17.3065	17.1587	17.3092	16.5581	17.0852	17.3755	17.4305	17.2931	14.9342
	0.290348	0.0124882	P24928	P24928;A0A6Q8PHB0	RPB1_HUMAN	POLR2A	DNA-directed RNA polymerase II subunit RPB1	19.679	19.6043	19.7026	19.6586	19.6663	19.6399	19.6529	19.6366	19.6386	19.6804
	0.68449	-0.055798	P24941	P24941;G3V5T9;E7ESI2	CDK2_HUMAN	CDK2	Cyclin-dependent kinase 2	20.5235	20.4731	20.5289	20.4455	20.536	20.6188	20.5194	20.6681	20.4852	20.4946
	0.930962	0.455085	P25054	P25054;A0A2Q2SV78;E9PFT7;R4GMU6	APC_HUMAN	APC	Adenomatous polyposis coli protein	15.2693	15.8422	15.4221	14.3093	15.2728	14.6005	14.6577	14.9583	14.7894	14.8345
	0.61053	-0.0714848	P25098	P35626;P25098	ARBK1_HUMAN	GRK2	Beta-adrenergic receptor kinase 1	18.2293	18.1322	18.1488	18.075	18.2673	18.0949	18.1848	18.2867	18.3485	18.2951
	0.785975	-0.0761684	P25205	P25205;A0A499FHX9;J3KQ69	MCM3_HUMAN	MCM3	DNA replication licensing factor MCM3	20.9798	21.0393	21.0141	21.0817	21.0638	20.9456	21.1865	21.1399	21.2021	21.0855
	0.703457	0.585157	P25311	P25311;C9JEV0	ZA2G_HUMAN	AZGP1	Zinc-alpha-2-glycoprotein	20.3097	19.6464	20.4486	18.2443	19.6128	19.0128	19.6355	18.8201	18.96	18.9076
	0.588361	0.201661	P25398	P25398	RS12_HUMAN	RPS12	40S ribosomal protein S12	23.7388	23.8236	23.221	23.5778	23.8695	23.7007	23.6781	23.0676	23.3408	23.4352
	0.456916	-0.60156	P25490	P25490;H0YJV7;H0YJU4	TYY1_HUMAN	YY1	Transcriptional repressor protein YY1	13.9437	16.2149	16.8578	16.2948	15.8633	15.3523	16.043	16.5486	17.3011	16.9373
	1.34648	0.274611	P25685	P25685	DNJB1_HUMAN	DNAJB1	DnaJ homolog subfamily B member 1	18.8742	19.0782	19.0264	18.8304	19.2253	18.8773	18.8909	18.7064	18.7939	18.3928
	0.239411	0.502549	P25685;Q9UDY4	P25685;Q9UDY4;M0R080;M0QYT3;M0R1D6;M0QXK0;M0QZD0	DNJB1_HUMAN;DNJB4_HUMAN	DNAJB1;DNAJB4	DnaJ homolog subfamily B member 1	17.4045	17.8448	14.3241	16.9935	17.5023	17.1825	17.3062	14.4831	15.3775	17.2072
+	3.54034	-1.62879	P25686	P25686;E7ETU0;C9JX00;C9J1G2;C9JRD2;C9JXB9	DNJB2_HUMAN	DNAJB2	DnaJ homolog subfamily B member 2	15.3294	14.9945	15.7849	15.3667	16.458	17.0529	17.524	17.072	17.1193	17.3092
	3.30277	-0.274476	P25705	P25705;K7EQH4;K7ERX7;K7EK77;K7EJP1;K7ENJ4	ATPA_HUMAN	ATP5F1A	ATP synthase subunit alpha, mitochondrial	24.8888	24.8299	24.812	24.7518	24.8543	25.0578	25.2709	25.0726	25.0794	25.0285
	0.444413	-0.0880131	P25786	P25786;F5GX11;B4DEV8	PSA1_HUMAN	PSMA1	Proteasome subunit alpha type-1	19.2331	18.9536	19.1594	18.9698	19.4042	19.1657	19.2935	19.1564	19.3185	19.2262
	0.0303507	0.0217102	P25787	P25787;C9JCK5;A0A024RA52	PSA2_HUMAN	PSMA2	Proteasome subunit alpha type-2	17.8092	16.9182	18.0446	17.5619	17.4875	17.0945	18.0023	17.7335	17.6009	17.2817
	0.139175	0.062664	P25788	P25788;G3V4X5	PSA3_HUMAN	PSMA3	Proteasome subunit alpha type-3	18.1716	17.6216	18.4242	17.6728	18.0636	18.1015	18.042	18.034	17.7187	17.7443
	0.0487862	-0.008358	P25789	P25789;H0YMZ1;H0YL69;H0YN18	PSA4_HUMAN	PSMA4	Proteasome subunit alpha type-4	19.4792	19.334	19.583	19.2895	19.3196	19.3412	19.4444	19.4751	19.3924	19.3939
	1.41907	2.33554	P25815	P25815	S100P_HUMAN	S100P	Protein S100-P	18.116	14.6296	20.1373	16.4263	17.8367	15.785	15.2262	14.9173	15.0733	14.4665
+	4.64815	0.565864	P26006	P26006	ITA3_HUMAN	ITGA3	Integrin alpha-3	20.9503	21.0977	20.8146	21.064	20.9944	20.4829	20.4595	20.2555	20.441	20.4527
	0.0185813	-0.0245096	P26010	P26010;P05107;A0A494C0X7;J3KNI6;F5H6T4	ITB7_HUMAN	ITGB7	Integrin beta-7	13.8255	15.4897	15.1186	14.2864	14.6227	14.7179	14.6219	15.9538	13.9761	14.1957
	0.0537568	-0.0307297	P26012	P26012	ITB8_HUMAN	ITGB8	Integrin beta-8	18.2927	18.0838	17.5795	17.4978	17.7765	18.0167	17.9566	17.9564	18.1117	17.3424
	0.691903	0.0828922	P26038	P26038	MOES_HUMAN	MSN	Moesin	20.334	20.3303	20.5104	20.3832	20.6221	20.4192	20.3194	20.3143	20.3521	20.3604
	0.690541	-0.0612293	P26196	P26196	DDX6_HUMAN	DDX6	Probable ATP-dependent RNA helicase DDX6	22.9122	22.9784	22.9629	23.0983	23.0455	23.0075	23.0665	23.0388	23.0174	23.1733
	0.80632	-1.75663	P26232	P26232;C9IZ88;C9J144	CTNA2_HUMAN	CTNNA2	Catenin alpha-2	19.6248	19.2798	19.6622	15.2061	14.7182	19.3461	19.6001	19.4611	19.4248	19.4421
	2.64648	0.146594	P26232;P35221	P26232;P35221;A0A0A0MTJ6;G3XAM7;A0A0A0MRI5	CTNA1_HUMAN;CTNA2_HUMAN	CTNNA1;CTNNA2	Catenin alpha-2	20.1169	20.075	20.0213	20.0432	20.1	19.8925	19.9158	19.9423	19.8522	20.0207
	2.69905	0.1649	P26358	P26358;K7EJL0;K7EMU8;K7EIZ6	DNMT1_HUMAN	DNMT1	DNA (cytosine-5)-methyltransferase 1	20.5883	20.6094	20.7345	20.6011	20.5295	20.4363	20.4567	20.4637	20.4843	20.3973
	0.335405	-0.104795	P26368	P26368;K7ENG2	U2AF2_HUMAN	U2AF2	Splicing factor U2AF 65 kDa subunit	20.9463	21.0633	20.9646	21.4661	20.7979	21.0954	21.3037	20.9694	21.3541	21.0396
	0.187391	-0.183994	P26373	P26373;H3BTH3;J3QSB4	RL13_HUMAN	RPL13	60S ribosomal protein L13	20.3004	20.4754	19.4235	21.0397	19.4584	19.6798	19.9528	20.5174	21.0402	20.427
	2.06885	-0.251099	P26440	P26440;H0YLC3;H0YN10;H0YKV0;H7C4G6;A0A0A0MT83;A0A0S2Z4K7	IVD_HUMAN	IVD	Isovaleryl-CoA dehydrogenase, mitochondrial	20.0229	19.8501	20.1501	19.8584	19.9429	20.0917	20.1547	20.2444	20.2234	20.3658
	0.0654171	-0.00985336	P26572	P26572;D6RF69	MGAT1_HUMAN	MGAT1	Alpha-1,3-mannosyl-glycoprotein 2-beta-N-acetylglucosaminyltransferase	20.1163	20.1103	20.2914	20.0729	20.1124	20.0805	20.0795	20.2883	20.1448	20.1595
	0.894424	-0.652572	P26583	P26583;D6R9A6	HMGB2_HUMAN	HMGB2	High mobility group protein B2	18.9325	17.9212	18.506	19.1117	18.7579	18.4912	18.7811	20.1346	19.1229	19.9624
	0.434314	0.068795	P26599	P26599;A0A0D9SF20;A0A0U1RRM4;A6NLN1	PTBP1_HUMAN	PTBP1	Polypyrimidine tract-binding protein 1	22.4906	22.4562	22.5648	22.647	22.4531	22.2203	22.5317	22.5235	22.4355	22.5568
	1.00621	-0.0555698	P26639	P26639	SYTC_HUMAN	TARS1	Threonine--tRNA ligase 1, cytoplasmic	20.9941	20.9417	21.0031	20.934	20.8887	20.9882	21.0419	21.0001	21.0647	20.9444
	2.84938	0.0430313	P26640	P26640;A0A140T936;A0A140T954	SYVC_HUMAN	VARS1	Valine--tRNA ligase	23.3667	23.3927	23.3568	23.3596	23.3773	23.3464	23.3209	23.3098	23.3345	23.3264
	0.97886	0.0397167	P26641	P26641	EF1G_HUMAN	EEF1G	Elongation factor 1-gamma	24.8134	24.7185	24.8127	24.7416	24.7226	24.7309	24.7338	24.7124	24.7179	24.7153
	0.497996	0.190398	P26885	P26885;A0A494C1N0	FKBP2_HUMAN	FKBP2	Peptidyl-prolyl cis-trans isomerase FKBP2	20.1585	20.287	20.4646	20.2116	20.4073	19.9643	19.564	20.1421	20.5432	20.3634
	0.0509192	0.0294197	P27144	P27144;F8VS11	KAD4_HUMAN	AK4	Adenylate kinase 4, mitochondrial	17.5383	16.8686	17.4438	17.3123	17.0669	17.5735	17.4125	17.0268	16.6688	17.4013
	2.26056	0.265225	P27348	P27348;E9PG15	1433T_HUMAN	YWHAQ	14-3-3 protein theta	22.1753	22.0498	21.9193	21.946	21.9376	21.937	21.7165	21.6953	21.7172	21.6358
	0.0935036	-0.0270985	P27348;P31946;P31947;P61981;P62258;P63104;Q04917	P62258;P27348;P31946;Q04917;P63104;P31947;P61981;Q4VY19;I3L3T1;K7EIT4;A0A0J9YWE8;E9PD24;E7ESK7;Q4VY20;E5RGE1;E9PG15;A0A0J9YWZ2;E7EX29;A2IDB2;E7EVZ2;B4DJF2;E5RIR4	1433B_HUMAN;1433E_HUMAN;1433F_HUMAN;1433G_HUMAN;1433S_HUMAN;1433T_HUMAN;1433Z_HUMAN	SFN;YWHAB;YWHAE;YWHAG;YWHAH;YWHAQ;YWHAZ	14-3-3 protein theta	22.3881	22.0732	22.2592	22.1166	22.4761	22.06	22.3244	22.3278	22.2226	22.5137
	0.103609	-0.467723	P27348;P31946;P61981;Q04917	P27348;P31946;Q04917;P61981;Q4VY19;A0A0J9YWE8;Q4VY20;E9PG15;A0A0J9YWZ2;A2IDB2	1433B_HUMAN;1433F_HUMAN;1433G_HUMAN;1433T_HUMAN	YWHAB;YWHAG;YWHAH;YWHAQ	14-3-3 protein theta	15.961	16.1761	19.0756	13.9422	20.3422	18.2865	14.6991	15.1162	21.38	18.354
	0.675934	0.152504	P27361	P27361;E9PJF0;E9PRH7;E9PQW4;H0YEX6;B3KR49;E9PBK7	MK03_HUMAN	MAPK3	Mitogen-activated protein kinase 3	18.1839	18.1704	18.4994	18.3229	18.4344	17.9016	18.1001	18.4056	18.1028	18.3384
	1.76065	0.456573	P27361;P28482	P27361;P28482;E9PJF0;E9PQW4;E9PBK7	MK01_HUMAN;MK03_HUMAN	MAPK1;MAPK3	Mitogen-activated protein kinase 3	19.4919	19.75	20.0443	19.6609	19.6369	19.3038	19.681	19.0273	19.0065	19.2825
	0.086419	-0.025901	P27482	P27482;P0DP25;P0DP24;P0DP23;E7EMB3;F8WBR5;G3V479;M0QZ52	CALL3_HUMAN	CALML3	Calmodulin-like protein 3	22.9933	22.7365	22.5437	22.9429	23.147	22.8305	22.9281	22.9844	22.8204	22.9295
	0.228821	-0.640127	P27635	P27635;A0A087WV22;X1WI28;F8W7C6	RL10_HUMAN	RPL10	60S ribosomal protein L10	18.1472	17.8245	14.4884	19.6007	18.4977	18.2034	15.5439	19.3884	19.8008	18.8228
	0.49308	-0.221991	P27658	P27658	CO8A1_HUMAN	COL8A1	Collagen alpha-1(VIII) chain	18.2678	18.4255	18.1248	17.4771	17.7752	18.0299	18.3593	18.0153	18.6506	18.1252
	2.9498	0.186792	P27694	P27694;I3L4R8	RFA1_HUMAN	RPA1	Replication protein A 70 kDa DNA-binding subunit	21.5369	21.441	21.4308	21.4496	21.4707	21.3801	21.3256	21.2016	21.2588	21.2288
	1.50754	-1.28103	P27695	P27695;G3V5Q1;G3V3M6	APEX1_HUMAN	APEX1	DNA-(apurinic or apyrimidinic site) endonuclease	14.9454	16.0529	14.6601	15.6963	15.3249	15.7154	18.167	16.0503	16.4739	16.6781
	0.67877	-0.763364	P27701	P27701;E9PJK9;E9PJ45;E9PM43;E9PJC7;E9PP61;E9PJB7	CD82_HUMAN	CD82	CD82 antigen	14.174	14.6862	13.773	14.4765	16.5358	15.6103	16.1572	14.4201	15.4658	15.8089
	1.70045	-0.0889755	P27707	P27707;D6RFG8	DCK_HUMAN	DCK	Deoxycytidine kinase	19.3866	19.2545	19.3647	19.3241	19.2877	19.4571	19.4093	19.394	19.3535	19.4485
	0.0795575	0.00854568	P27708	P27708;H7C2E4;F8VPD4	PYR1_HUMAN	CAD	CAD protein	25.8287	25.8611	25.8302	25.8132	25.9107	25.8294	25.7223	25.8367	25.876	25.9367
	0.789092	0.078587	P27708;P31327	P27708;P31327;F8VPD4	CPSM_HUMAN;PYR1_HUMAN	CAD;CPS1	CAD protein	23.6763	23.7436	23.6663	23.6378	23.8084	23.6767	23.4831	23.6962	23.6907	23.5929
	0.480359	-0.391437	P27797	P27797;K7EJB9	CALR_HUMAN	CALR	Calreticulin	21.0023	19.9229	20.0991	21.1089	20.5506	20.1288	20.4395	21.6351	20.902	21.5355
	0.926444	0.0537968	P27816	P27816;H0Y2V1;E7EVA0;F8W9U4;H7C4C5	MAP4_HUMAN	MAP4	Microtubule-associated protein 4	19.8911	19.8986	19.8757	19.9723	19.9901	19.9393	19.8386	19.8952	19.855	19.8307
	1.25746	0.136933	P27824	P27824;D6RGY2;D6RFL1;H0Y9H1;H0Y9Q7	CALX_HUMAN	CANX	Calnexin	23.3642	23.4121	23.3129	23.4031	23.4003	23.3421	23.1245	23.15	23.1734	23.4179
	0.934666	0.0401947	P27986	P27986;E5RJY0;H0YBC2	P85A_HUMAN	PIK3R1	Phosphatidylinositol 3-kinase regulatory subunit alpha	20.6264	20.5922	20.5729	20.5624	20.5526	20.5475	20.4859	20.5215	20.5997	20.5511
	1.254	-0.276604	P28062	P28062;X5D2R7;A0A140T998;Q5JNW7	PSB8_HUMAN	PSMB8	Proteasome subunit beta type-8	17.1481	17.7116	17.3006	17.3206	17.0787	17.5202	17.4022	17.6617	17.7214	17.637
	0.238893	-0.074889	P28066	P28066	PSA5_HUMAN	PSMA5	Proteasome subunit alpha type-5	18.4376	17.8899	18.2099	17.8834	18.2077	18.3372	17.9831	18.143	18.1526	18.387
	0.577049	-0.452021	P28070	P28070	PSB4_HUMAN	PSMB4	Proteasome subunit beta type-4	17.1568	16.2645	17.7389	15.8545	17.3802	17.0012	17.7166	17.5329	17.2914	17.113
	1.61203	-0.511169	P28072	P28072;A0A087X2I4;I3L3X7	PSB6_HUMAN	PSMB6	Proteasome subunit beta type-6	17.6998	17.086	17.7301	17.4796	16.9774	17.8761	18.2321	17.6011	17.9252	17.8944
	0.322087	0.154858	P28074	P28074	PSB5_HUMAN	PSMB5	Proteasome subunit beta type-5	16.9633	16.7	17.6102	17.1893	16.7076	16.7454	17.2187	16.7602	17.0897	16.5823
	0.76648	-0.476944	P28161	P28161;E9PHN6;F6XZQ7;E9PLF1;E9PHN7;E9PGV1	GSTM2_HUMAN	GSTM2	Glutathione S-transferase Mu 2	16.7964	17.52	16.9886	15.7113	16.7724	17.6357	17.2532	17.2366	16.8965	17.1515
	1.26787	-0.133791	P28288	P28288;A0A3B3ITW3	ABCD3_HUMAN	ABCD3	ATP-binding cassette sub-family D member 3	20.7742	20.7665	20.6103	20.7775	20.8728	20.7747	21.0314	20.9064	20.8999	20.8579
	1.03756	0.633023	P28289	P28289	TMOD1_HUMAN	TMOD1	Tropomodulin-1	16.5683	16.5885	17.5411	16.1897	17.1297	16.0053	16.6064	16.762	15.9795	15.4988
+	1.65259	-3.81391	P28289;Q9NYL9	Q9NYL9;P28289;H0YKU1;H0YNJ8	TMOD1_HUMAN;TMOD3_HUMAN	TMOD1;TMOD3	Tropomodulin-1	14.0725	14.7786	14.733	14.2793	19.3182	19.7263	20.729	20.4471	19.7231	15.6256
	0.375166	-0.18433	P28290	P28290;E9PHV5;E7EUL7	ITPI2_HUMAN	ITPRID2	Protein ITPRID2	19.8683	19.9867	19.0957	20.0642	20.1249	19.7032	20.3189	20.1934	19.9516	19.8943
	1.25438	-0.247649	P28328	P28328;E5RIW9	PEX2_HUMAN	PEX2	Peroxisome biogenesis factor 2	17.3926	17.6375	17.5867	17.4271	17.0809	17.765	17.5997	17.5528	17.6201	17.8253
	2.29505	-0.0961693	P28331	P28331;B4DJ81	NDUS1_HUMAN	NDUFS1	NADH-ubiquinone oxidoreductase 75 kDa subunit, mitochondrial	21.6634	21.5992	21.5463	21.6046	21.6107	21.6469	21.7472	21.7117	21.683	21.7163
	2.83523	-0.24394	P28340	P28340;M0QZR8;A0A087WYJ2;M0R2B7;A0A2R8Y705	DPOD1_HUMAN	POLD1	DNA polymerase delta catalytic subunit	22.57	22.6375	22.5615	22.4685	22.5351	22.7913	22.921	22.6764	22.865	22.7386
	0.340901	-0.185698	P28370	P28370;B7ZLQ5	SMCA1_HUMAN	SMARCA1	Probable global transcription activator SNF2L1	17.1025	17.2855	16.5005	16.7827	16.3021	16.5429	16.8252	17.4284	17.1814	16.9238
	0.872225	-0.0998188	P28482	P28482	MK01_HUMAN	MAPK1	Mitogen-activated protein kinase 1	21.271	21.2708	21.3446	21.3065	21.4952	21.3262	21.4713	21.4204	21.3879	21.5814
	0.187922	-0.240463	P28702	P28702;A0A0G2JKR7;A0A0G2JHI1	RXRB_HUMAN	RXRB	Retinoic acid receptor RXR-beta	15.4141	15.9911	13.7447	14.0466	14.7326	14.8311	15.9271	14.6411	15.43	14.3022
	0.189456	0.570192	P28799	P28799;K7EKL3;K7EMR1	GRN_HUMAN	GRN	Progranulin	18.6866	19.0864	15.2553	17.9482	19.045	19.3481	18.9737	16.0325	14.3764	18.4398
	0.0160472	0.00123558	P28838	P28838	AMPL_HUMAN	LAP3	Cytosol aminopeptidase	21.7071	21.7284	21.7651	21.7141	21.6407	21.671	21.7123	21.7337	21.6742	21.758
	0.592498	1.55803	P29034	P29034;R4GN49	S10A2_HUMAN	S100A2	Protein S100-A2	17.8748	14.309	16.5683	16.1097	21.0456	17.926	15.354	15.1779	14.4093	15.2502
	1.56898	-1.06726	P29083	P29083;C9IYL4	T2EA_HUMAN	GTF2E1	General transcription factor IIE subunit 1	16.5448	16.5477	14.7098	16.5837	15.9283	16.97	16.6017	17.3232	17.1943	17.5614
	0.170001	0.16181	P29084	P29084	T2EB_HUMAN	GTF2E2	Transcription initiation factor IIE subunit beta	14.8528	15.3148	14.8287	15.7324	14.9094	14.3978	14.0465	15.1092	15.8394	15.4362
	0.773987	-0.0495178	P29144	P29144;Q5VZU9;A0A494C1L2;A0A494C1B8;A0A494C0U1	TPP2_HUMAN	TPP2	Tripeptidyl-peptidase 2	21.4116	21.4073	21.4029	21.4641	21.4405	21.525	21.4159	21.4096	21.4586	21.5649
	0.73397	-0.183141	P29218	P29218;E5RHE9;H0YBL1;E5RGY4;E5RIF4;E5RIP7;E5RI82;E5RG94	IMPA1_HUMAN	IMPA1	Inositol monophosphatase 1	17.8665	17.8539	18.0361	17.6412	18.1583	18.4406	18.0733	18.0523	17.9305	17.9749
	0.075128	-0.0158043	P29279	P29279	CCN2_HUMAN	CCN2	CCN family member 2	18.058	18.1102	17.7126	17.9379	18.0089	18.0334	17.8814	18.0345	17.9291	18.0283
	2.50575	0.150056	P29317	P29317	EPHA2_HUMAN	EPHA2	Ephrin type-A receptor 2	20.6451	20.7641	20.6797	20.636	20.7361	20.6222	20.5446	20.4852	20.5698	20.4889
	1.06729	0.171072	P29317;P29320;P29323	P54756;P54753;P29323;Q15375;P29317;P54762;Q06187;P29322;P54760;Q9UF33;P29320;C9JXA2;Q5JY90;B7ZKJ3;F8W9W0;U3NG26;A0A0B4J1T8;F8VP57;J3KR66;Q96L35;B1AKC9;A0A3B3IRY8;B7ZKW7	EPHA2_HUMAN;EPHA3_HUMAN;EPHB2_HUMAN	EPHA2;EPHA3;EPHB2	Ephrin type-A receptor 2	19.0275	19.0349	19.1281	19.0187	19.2783	19.0742	19.0771	18.8293	18.9471	18.7044
	0.529294	0.425297	P29317;P29323	P54753;P54764;P29323;Q15375;P29317;P54762;P54760;Q9UF33;A0A0B4J1T8;J3KR66;Q96L35;E9PG71;B1AKC9;A0A3B3IRY8	EPHA2_HUMAN;EPHB2_HUMAN	EPHA2;EPHB2	Ephrin type-A receptor 2	18.0678	18.5213	16.954	17.9847	18.0564	18.0682	17.8429	16.4702	17.3861	17.6902
	0.697596	0.284217	P29320	P29320;C9JXA2	EPHA3_HUMAN	EPHA3	Ephrin type-A receptor 3	17.3344	17.6961	17.0529	17.1928	17.263	17.5922	16.6553	17.2473	16.8041	16.8192
	0.872823	0.972652	P29323	P29323;P54762;B1AKC9;A0A3B3IRY8	EPHB2_HUMAN	EPHB2	Ephrin type-B receptor 2	15.9825	15.8025	17.5359	15.1921	16.1243	14.0113	16.0803	14.2564	15.3759	16.0501
	0.613832	-0.909909	P29353	P29353;Q5T181;Q5T182	SHC1_HUMAN	SHC1	SHC-transforming protein 1	14.8362	11.5115	15.085	14.7663	14.9834	15.6038	14.7509	14.4306	15.4928	15.4538
	0.261467	-0.11715	P29372	P29372;A2IDA3	3MG_HUMAN	MPG	DNA-3-methyladenine glycosylase	16.4468	16.7182	16.5127	16.5317	16.1008	16.0936	16.7608	16.9406	16.3363	16.7647
	0.146444	0.0592533	P29373	P29373	RABP2_HUMAN	CRABP2	Cellular retinoic acid-binding protein 2	19.3742	19.5411	19.5711	19.4196	20.1766	19.6926	19.4067	19.6109	19.4319	19.6443
	0.305898	-0.0532356	P29401	P29401;A0A0B4J1R6	TKT_HUMAN	TKT	Transketolase	24.0155	24.0653	24.028	23.9213	24.1633	24.0284	24.3226	23.9951	24.1303	23.9831
	0.651935	1.03282	P29508	P29508	SPB3_HUMAN	SERPINB3	Serpin B3	18.2624	18.0056	19.7824	17.0481	21.3551	17.5155	18.48	17.3679	18.0272	17.8989
	0.56497	1.01992	P29508;P48594	P29508;P48594;H0Y5H9;C9JZ65	SPB3_HUMAN;SPB4_HUMAN	SERPINB3;SERPINB4	Serpin B3	18.4211	18.2622	20.4214	16.9108	21.6652	18.2405	18.36	17.3814	18.2268	18.3725
	1.22918	0.695969	P29558	P29558;E7ETU5;F6Y5H0	RBMS1_HUMAN	RBMS1	RNA-binding motif, single-stranded-interacting protein 1	19.6319	20.053	18.3542	19.3707	19.3206	18.8235	18.943	18.1834	18.425	18.8755
	1.76931	0.261885	P29558;Q6XE24	P29558;Q6XE24;A0A1B0GUW5;E7EPF2;C9J9B2;E7ETU5;F6Y5H0;C9JIJ9	RBMS1_HUMAN;RBMS3_HUMAN	RBMS1;RBMS3	RNA-binding motif, single-stranded-interacting protein 1	20.6373	20.5661	20.7476	20.4498	20.4349	20.5377	20.2735	20.2461	20.1483	20.3207
	1.70925	-0.337027	P29590	P29590;H3BVD2	PML_HUMAN	PML	Protein PML	19.3193	19.558	19.2374	19.1226	19.0513	19.7238	19.7058	19.4039	19.7219	19.4183
	0.387273	-0.0673603	P29597	P29597;E9PM19;E9PPF2	TYK2_HUMAN	TYK2	Non-receptor tyrosine-protein kinase TYK2	19.3009	18.9572	19.2635	19.2114	19.3539	19.2567	19.1946	19.3495	19.2403	19.3825
	0.0166287	0.00268745	P29692	P29692;E9PQZ1;E9PIZ1;E9PL71;E9PRY8;E9PPR1;H0YCK7;E9PK72;E9PK06;E9PI39;E9PK01;E9PJD0;E9PL12;E9PNW6;E9PMW7;E9PQ49;E9PN91;E9PKK3;A0A087X1X7	EF1D_HUMAN	EEF1D	Elongation factor 1-delta	24.8306	24.7426	25.0369	24.8215	24.8637	24.7783	24.8926	24.9203	24.8138	24.877
	0.129599	-0.0499149	P29966	P29966	MARCS_HUMAN	MARCKS	Myristoylated alanine-rich C-kinase substrate	20.2468	20.9143	20.4249	20.5284	20.7443	20.9603	20.5354	20.5579	20.5938	20.4609
	0.201613	0.0439663	P29992	P29992;K7EL62	GNA11_HUMAN	GNA11	Guanine nucleotide-binding protein subunit alpha-11	19.913	19.892	19.9117	19.4644	19.8346	19.7424	19.7438	19.7196	19.8145	19.7756
	0.443234	-0.0667751	P29992;P50148	P50148;O95837;P29992	GNA11_HUMAN;GNAQ_HUMAN	GNA11;GNAQ	Guanine nucleotide-binding protein subunit alpha-11	20.0394	20.1753	20.2333	19.9087	19.9269	20.0859	20.1146	20.213	20.1046	20.0993
	2.58432	-0.479727	P30038	P30038	AL4A1_HUMAN	ALDH4A1	Delta-1-pyrroline-5-carboxylate dehydrogenase, mitochondrial	18.9681	19.2251	19.1308	18.8255	19.1424	19.6172	19.7655	19.2451	19.4984	19.5643
	0.548127	-0.0580109	P30039	P30039;V9GY00;A0A0C4DFS0	PBLD_HUMAN	PBLD	Phenazine biosynthesis-like domain-containing protein	20.5197	20.5628	20.495	20.4979	20.4295	20.5815	20.4057	20.557	20.5598	20.6912
	0.259186	-0.0265926	P30040	P30040;F8VY02	ERP29_HUMAN	ERP29	Endoplasmic reticulum resident protein 29	23.9588	23.8892	23.9772	24.0404	23.9044	24.0762	23.8986	23.9362	23.9543	24.0375
	2.30191	0.313537	P30041	P30041	PRDX6_HUMAN	PRDX6	Peroxiredoxin-6	22.0749	22.1542	21.9279	21.9542	22.1606	21.8215	21.8284	21.4808	21.7926	21.7809
	0.587193	-0.0914413	P30043	P30043;A0A2R8YEP4	BLVRB_HUMAN	BLVRB	Flavin reductase (NADPH)	19.7737	20.0213	20.0822	19.8623	19.97	19.9747	19.9202	20.1677	19.9606	20.1435
	0.0923442	-0.0278034	P30044	P30044	PRDX5_HUMAN	PRDX5	Peroxiredoxin-5, mitochondrial	18.7369	18.9597	19.1569	18.7665	19.2661	18.9092	19.1133	19.0568	18.9385	19.0073
	0.24583	0.0341587	P30046	A6NHG4;P30046;J3KQ18;B5MC82	DOPD_HUMAN	DDT	D-dopachrome decarboxylase	21.7331	21.7876	21.6751	21.7104	21.8402	21.784	21.6716	21.6757	21.58	21.8644
	0.720254	-0.0445992	P30048	P30048	PRDX3_HUMAN	PRDX3	Thioredoxin-dependent peroxide reductase, mitochondrial	22.9689	22.8727	23.0288	22.9487	22.9943	23.0621	22.9812	22.9796	22.9815	23.0321
	1.21576	-0.122864	P30049	P30049	ATPD_HUMAN	ATP5F1D	ATP synthase subunit delta, mitochondrial	20.815	20.8571	20.7183	20.5728	20.6781	20.8661	20.8	20.9212	20.7879	20.8804
	0.766033	0.19499	P30050	P30050	RL12_HUMAN	RPL12	60S ribosomal protein L12	23.4965	23.5015	22.9886	23.3425	23.6645	23.3339	23.3463	23.0354	23.1084	23.1947
	0.573311	0.168256	P30084	P30084	ECHM_HUMAN	ECHS1	Enoyl-CoA hydratase, mitochondrial	20.4422	20.6295	20.6653	20.3482	20.8264	20.7574	20.5975	20.1732	20.2242	20.3179
	0.275662	-0.0614273	P30085	P30085;Q5T0D2	KCY_HUMAN	CMPK1	UMP-CMP kinase	18.4788	18.4622	18.5609	18.4562	18.775	18.6533	18.8439	18.4043	18.5895	18.5494
	1.83169	0.323887	P30086	P30086	PEBP1_HUMAN	PEBP1	Phosphatidylethanolamine-binding protein 1	18.3225	18.4545	18.5231	18.1246	18.2903	18.3	18.0613	17.8414	17.9567	17.9362
	0.412932	-0.0443581	P30101	P30101;H7BZJ3	PDIA3_HUMAN	PDIA3	Protein disulfide-isomerase A3	20.726	20.8508	20.8536	20.68	20.8432	20.91	20.7823	20.8002	20.7693	20.9138
	2.10571	0.113615	P30153	P30153;C9J9C1;B3KQV6	2AAA_HUMAN	PPP2R1A	Serine/threonine-protein phosphatase 2A 65 kDa regulatory subunit A alpha isoform	22.1139	21.9784	22.1283	22.0488	22.0613	21.951	21.9558	21.997	21.8869	21.9719
	2.41129	0.300092	P30153;P30154	P30153;P30154;H0YDG7;B3KQV6	2AAA_HUMAN;2AAB_HUMAN	PPP2R1A;PPP2R1B	Serine/threonine-protein phosphatase 2A 65 kDa regulatory subunit A alpha isoform	21.023	21.0425	20.8782	20.849	20.8762	20.854	20.4888	20.5805	20.5685	20.6767
	0.568522	-0.0950573	P30260	P30260;I3L394;G5EA36	CDC27_HUMAN	CDC27	Cell division cycle protein 27 homolog	18.4976	18.3243	18.2345	18.3772	18.5175	18.6422	18.4976	18.5706	18.2959	18.42
	0.00889035	-0.00398521	P30405	P30405	PPIF_HUMAN	PPIF	Peptidyl-prolyl cis-trans isomerase F, mitochondrial	21.8463	21.5403	21.8773	21.6097	21.826	21.9288	22.0625	21.2703	21.6667	21.7912
	0.237297	-0.13831	P30405;Q9UNP9	Q9UNP9;P30405;E9PEQ6;E9PKY5	PPIE_HUMAN;PPIF_HUMAN	PPIE;PPIF	Peptidyl-prolyl cis-trans isomerase F, mitochondrial	20.1319	19.4434	19.3172	19.9803	19.9835	20.2683	19.9824	19.2398	20.0495	20.0077
	0.470796	-0.101414	P30419	P30419	NMT1_HUMAN	NMT1	Glycylpeptide N-tetradecanoyltransferase 1	19.6685	19.6666	20.063	19.8767	19.7786	19.6861	19.8502	20.0634	19.957	20.0037
	0.119109	-0.226921	P30519	P30519;I3L1F5;A0A087WT44;I3L159	HMOX2_HUMAN	HMOX2	Heme oxygenase 2	16.9651	17.026	14.7201	15.7762	17.0292	16.6159	15.9184	15.2692	16.3109	18.5368
	0.420736	-0.330522	P30520	P30520	PURA2_HUMAN	ADSS2	Adenylosuccinate synthetase isozyme 2	18.2246	18.2689	17.5367	16.696	18.3153	18.4084	17.4975	18.2623	18.1176	18.4084
	1.2406	-0.188654	P30530	P30530;M0R0W6	UFO_HUMAN	AXL	Tyrosine-protein kinase receptor UFO	19.2517	19.3369	19.1998	19.2392	19.5741	19.5751	19.6805	19.4253	19.4614	19.4026
	0.767698	-0.154273	P30530;Q12866	P30530;Q12866;E9PHX8;M0R0W6;A0A087WZQ5;H7C3L9	MERTK_HUMAN;UFO_HUMAN	AXL;MERTK	Tyrosine-protein kinase receptor UFO	18.3864	18.115	18.5256	18.5014	18.3507	18.4966	18.664	18.3099	18.4706	18.7092
	0.308609	-0.0490696	P30533	P30533	AMRP_HUMAN	LRPAP1	Alpha-2-macroglobulin receptor-associated protein	20.3378	20.0675	20.3683	20.1897	20.2837	20.3189	20.2767	20.164	20.3182	20.4145
	0.0443495	0.0415382	P30536	P30536;B1AH87	TSPO_HUMAN	TSPO	Translocator protein	16.9584	16.1158	17.0678	16.9034	17.912	16.9146	17.2579	16.7875	17.3531	16.4367
	0.370641	-0.0897411	P30566	P30566;A0A1B0GTJ7;A0A096LNY6;A0A1B0GWJ0;A0A0A6YY92	PUR8_HUMAN	ADSL	Adenylosuccinate lyase	18.4273	18.4116	18.5431	18.7142	18.4155	18.2866	18.5031	18.7781	18.655	18.7376
	0.0139008	-0.00555115	P30622	P30622;A0A3B3ITA2	CLIP1_HUMAN	CLIP1	CAP-Gly domain-containing linker protein 1	17.3618	17.3079	17.4819	17.0512	17.0855	17.6877	17.1553	17.1951	17.2021	17.0758
	0.183649	0.0757206	P30622;Q9UDT6	Q9UDT6;P30622;F5H0N7;J3KP58	CLIP1_HUMAN;CLIP2_HUMAN	CLIP1;CLIP2	CAP-Gly domain-containing linker protein 1	17.8003	17.9132	18.5181	17.9282	18.1999	18.0423	17.6409	17.9472	18.1358	18.2149
+	3.87439	0.730536	P30626	P30626;C9J0K6	SORCN_HUMAN	SRI	Sorcin	19.9127	20.0527	19.8844	19.8261	19.9035	19.551	19.0553	19.1436	18.9666	19.2102
	0.158529	-0.137883	P30825	P30825	SL7A1_HUMAN	SLC7A1	High affinity cationic amino acid transporter 1	17.9633	17.7402	16.8427	16.4605	17.7634	18.0449	17.5976	17.5002	17.1556	17.1611
+	3.36715	-0.513046	P30837	P30837;A0A0U1RQK9	AL1B1_HUMAN	ALDH1B1	Aldehyde dehydrogenase X, mitochondrial	19.4391	19.2627	19.197	19.0682	19.2833	19.8737	19.8946	19.5616	19.8308	19.6549
	0.589505	-0.171753	P30837;P47895	P30837;P47895;H0YKF9	AL1A3_HUMAN;AL1B1_HUMAN	ALDH1A3;ALDH1B1	Aldehyde dehydrogenase X, mitochondrial	19.9228	19.976	20.0027	20.0073	20.4921	19.8921	20.2342	20.3539	20.359	20.4204
	2.02488	0.0509842	P30876	P30876;C9J2Y9;C9J4M6	RPB2_HUMAN	POLR2B	DNA-directed RNA polymerase II subunit RPB2	20.6676	20.6831	20.7194	20.6492	20.7062	20.6347	20.6602	20.6095	20.6327	20.6334
	0.948463	0.439186	P31025;Q5VSP4	P31025;Q5VSP4	LC1L1_HUMAN;LCN1_HUMAN	LCN1;LCN1P1	Lipocalin-1	18.2088	18.1598	18.0314	16.951	17.7585	17.4022	17.363	17.409	17.1025	17.6369
	1.58571	-0.139374	P31040	P31040;A0A087X1I3;D6RFM5	SDHA_HUMAN	SDHA	Succinate dehydrogenase [ubiquinone] flavoprotein subunit, mitochondrial	21.4396	21.2528	21.5249	21.394	21.4321	21.5516	21.4659	21.5366	21.5633	21.6228
	0.37039	-0.129722	P31150	P31150	GDIA_HUMAN	GDI1	Rab GDP dissociation inhibitor alpha	17.44	17.3066	17.8065	17.6389	18.004	17.7592	17.7053	17.4846	18.0441	17.8513
	0.135603	-0.072303	P31150;P50395	P50395;P31150;Q5SX91;Q5SX87	GDIA_HUMAN;GDIB_HUMAN	GDI1;GDI2	Rab GDP dissociation inhibitor alpha	18.4722	18.592	17.5185	18.3738	18.0942	18.4298	18.4406	18.2646	18.0742	18.2031
	0.81195	1.53688	P31151	P31151	S10A7_HUMAN	S100A7	Protein S100-A7	21.0033	19.8817	23.1993	17.8948	22.5375	19.5158	19.3955	18.7831	20.1079	19.03
	0.514399	-0.0602829	P31153	P31153	METK2_HUMAN	MAT2A	S-adenosylmethionine synthase isoform type-2	22.0389	22.1637	21.9988	22.0782	22.1238	22.21	22.1395	21.9839	22.1148	22.2568
	0.19471	-0.166565	P31323	P31323	KAP3_HUMAN	PRKAR2B	cAMP-dependent protein kinase type II-beta regulatory subunit	14.9813	15.2944	14.3393	14.9901	14.6744	13.9152	15.2087	14.9853	15.706	15.2971
	2.57775	-0.476863	P31327	P31327;A0A669KBF2	CPSM_HUMAN	CPS1	Carbamoyl-phosphate synthase [ammonia], mitochondrial	18.9603	18.7349	18.9194	18.7616	18.768	19.0182	19.4551	19.2571	19.5985	19.1996
	0.113425	-0.0481133	P31350	P31350;A0A286YFD6	RIR2_HUMAN	RRM2	Ribonucleoside-diphosphate reductase subunit M2	18.3086	18.381	17.7231	18.4134	18.549	18.457	18.2334	18.1766	18.228	18.5207
	0.124198	-0.0341415	P31350;Q7LG56	P31350;Q7LG56;A0A0C4DGZ6;A0A2R8Y837;C9JXC1;H0YAV1;A0A286YFD6	RIR2B_HUMAN;RIR2_HUMAN	RRM2;RRM2B	Ribonucleoside-diphosphate reductase subunit M2	17.4645	17.8525	17.6649	17.4137	17.8195	17.7478	17.7166	17.7269	17.7292	17.4652
	0.896172	0.284456	P31483	P31483;E5RGV5;F8W8I6	TIA1_HUMAN	TIA1	Nucleolysin TIA-1 isoform p40	17.7917	18.3762	18.4746	18.1914	18.2295	17.5105	18.0857	18.2197	17.9058	17.9194
	0.643745	0.186304	P31483;Q01085	P31483;Q01085;E5RGV5;H7BY49;E5RG67;E7ETJ9;A6NKZ9;C9JTN7;F8W8I6;E7ETC0	TIA1_HUMAN;TIAR_HUMAN	TIA1;TIAL1	Nucleolysin TIA-1 isoform p40	20.5497	20.9579	20.3953	20.6849	20.7201	20.6566	20.4989	20.062	20.5323	20.6266
	1.24061	0.511812	P31641	P31641;A0A087WY96;A0A087WYN0	SC6A6_HUMAN	SLC6A6	Sodium- and chloride-dependent taurine transporter	18.5528	18.2999	18.6526	18.0242	18.8963	18.2447	17.6742	17.5164	18.4688	17.9627
+	4.10797	-0.553752	P31689	P31689	DNJA1_HUMAN	DNAJA1	DnaJ homolog subfamily A member 1	21.6644	21.5653	21.745	21.7385	21.6926	22.1508	22.4633	22.0743	22.2996	22.1866
	0.134394	0.0320309	P31749	P31749;G3V3X1;A0A087WY56;G3V2I6	AKT1_HUMAN	AKT1	RAC-alpha serine/threonine-protein kinase	17.3498	17.2875	17.4525	17.1011	17.1313	17.3512	17.023	17.2658	17.3538	17.1683
	0.667695	0.038829	P31930	P31930	QCR1_HUMAN	UQCRC1	Cytochrome b-c1 complex subunit 1, mitochondrial	20.2565	20.2169	20.2078	20.161	20.1134	20.176	20.1001	20.1846	20.1425	20.1582
	1.11677	-0.179	P31937	P31937	3HIDH_HUMAN	HIBADH	3-hydroxyisobutyrate dehydrogenase, mitochondrial	19.4022	19.2743	19.6534	19.4636	19.2278	19.5583	19.7365	19.5625	19.4553	19.6038
	0.0113911	0.0189243	P31939	P31939;C9JLK0	PUR9_HUMAN	ATIC	Bifunctional purine biosynthesis protein ATIC	14.9687	16.7762	17.1482	14.2823	16.5206	15.5561	15.8619	16.0383	16.1282	16.0167
	0.403318	0.0525963	P31942	P31942	HNRH3_HUMAN	HNRNPH3	Heterogeneous nuclear ribonucleoprotein H3	20.5627	20.6089	20.7755	20.5613	20.8249	20.5431	20.6369	20.6304	20.6343	20.6256
	0.0957509	0.104755	P31942;P31943;P55795	P55795;P31942;P31943;D6RIH9;G8JLB6;E5RGV0;D6RFM3;D6RAM1;D6RJ04;D6RIT2;D6RIU0;E5RGH4;D6RBM0;D6R9T0;D6RDU3;E9PCY7;H0YAQ2	HNRH1_HUMAN;HNRH2_HUMAN;HNRH3_HUMAN	HNRNPH1;HNRNPH2;HNRNPH3	Heterogeneous nuclear ribonucleoprotein H3	19.7392	20.208	18.4334	19.4862	19.6596	20.0751	19.7608	18.4217	19.3253	19.4197
	0.0789845	0.0529648	P31943	P31943;D6RIH9;G8JLB6;D6RFM3;E7EQJ0;D6RAM1;D6RJ04;D6RIT2;D6RDL0;D6RIU0;D6RBM0;D6R9T0;D6RDU3;E7EN40;E9PCY7;D6RF17	HNRH1_HUMAN	HNRNPH1	Heterogeneous nuclear ribonucleoprotein H	21.7337	21.7781	20.8032	21.4447	21.7892	21.778	21.7986	20.9694	21.2796	21.4585
	0.698582	-0.150632	P31943;P52597	P52597;P31943;G8JLB6;H0YBD7;E9PCY7;H0YBG7;H0YB39	HNRH1_HUMAN;HNRPF_HUMAN	HNRNPF;HNRNPH1	Heterogeneous nuclear ribonucleoprotein H	22.9888	22.8949	22.7746	22.7104	23.0466	23.2688	23.223	22.862	22.9247	22.8899
	0.737279	-0.212786	P31943;P52597;P55795	P55795;P52597;P31943;G8JLB6;H0YBD7;E9PCY7;H0YBG7;H0YB39	HNRH1_HUMAN;HNRH2_HUMAN;HNRPF_HUMAN	HNRNPF;HNRNPH1;HNRNPH2	Heterogeneous nuclear ribonucleoprotein H	22.0287	22.0577	22.5632	22.1946	22.5026	22.2646	22.4226	22.7752	22.6165	22.3319
	0.583751	-0.173382	P31943;P55795	P55795;P31943;G8JLB6;E5RGV0;D6RIU0;E5RGH4;D6RBM0;E7EN40;E9PCY7;H0YB39	HNRH1_HUMAN;HNRH2_HUMAN	HNRNPH1;HNRNPH2	Heterogeneous nuclear ribonucleoprotein H	22.1872	21.7598	22.0965	22.1909	21.9477	22.3196	22.5921	22.0295	21.9186	22.1893
	0.30405	0.444143	P31944	P31944	CASPE_HUMAN	CASP14	Caspase-14	19.8546	18.3567	20.9321	17.4246	18.8722	18.2922	18.9965	18.7569	18.8806	18.2932
	0.0476816	0.0162571	P31946	P31946	1433B_HUMAN	YWHAB	14-3-3 protein beta/alpha	21.0734	20.6869	20.8171	20.4201	20.8543	20.7378	20.7883	20.9425	20.6237	20.6782
	0.251644	0.78586	P31947	P31947	1433S_HUMAN	SFN	14-3-3 protein sigma	17.6449	19.8376	18.911	14.1048	21.7362	17.6238	17.571	17.0661	17.6026	18.4418
	3.25166	0.192169	P31948	P31948;F5GXD8;F5H783	STIP1_HUMAN	STIP1	Stress-induced-phosphoprotein 1	22.0755	22.1978	22.1721	22.0698	22.1535	22.0118	21.8996	21.9157	21.899	21.9817
	0.198755	0.169147	P31949	P31949	S10AB_HUMAN	S100A11	Protein S100-A11	18.2407	18.6231	18.2682	17.4603	19.4192	18.451	18.0833	18.2641	18.5225	17.8449
	1.27055	-0.072467	P32119	P32119	PRDX2_HUMAN	PRDX2	Peroxiredoxin-2	24.3746	24.4446	24.5288	24.3749	24.41	24.4699	24.4662	24.5124	24.503	24.5436
	2.39292	-0.14566	P32119;Q06830	P32119;Q06830;A0A0A0MRQ5;A0A0A0MSI0	PRDX1_HUMAN;PRDX2_HUMAN	PRDX1;PRDX2	Peroxiredoxin-2	25.4244	25.4094	25.3899	25.3597	25.5301	25.6156	25.6262	25.5393	25.5117	25.549
	0.289531	-0.0525291	P32121	P32121;K7ENA6;I3L412	ARRB2_HUMAN	ARRB2	Beta-arrestin-2	18.762	18.8598	19.0169	18.7873	18.9835	19.0467	18.7168	19.0007	18.9701	18.938
	0.302407	-0.139841	P32189	P32189;F8WC39;A6NP46	GLPK_HUMAN	GK	Glycerol kinase	18.5375	18.3416	18.866	18.0625	18.4304	18.0401	18.5362	18.811	18.8536	18.6963
	0.579384	-0.303669	P32321	P32321;D6RBJ9	DCTD_HUMAN	DCTD	Deoxycytidylate deaminase	19.3394	19.2787	18.2878	18.4366	18.8983	19.1167	19.2209	18.6673	19.2774	19.4767
	2.03579	-0.164745	P32322	P32322;J3KQ22;J3QL24;J3QKT4	P5CR1_HUMAN	PYCR1	Pyrroline-5-carboxylate reductase 1, mitochondrial	20.0587	20.0478	20.2247	20.1142	20.2082	20.2267	20.3033	20.3431	20.2236	20.3807
	0.575951	0.398001	P32322;Q96C36	P32322;Q96C36;A0A087WTV6;J3KR12;J3QKT4;A0A087WZR9;E2QRB3	P5CR1_HUMAN;P5CR2_HUMAN	PYCR1;PYCR2	Pyrroline-5-carboxylate reductase 1, mitochondrial	20.1817	20.1096	19.6893	20.0644	20.0448	19.9062	20.2126	18.5119	19.3005	20.1687
	0.956075	0.117395	P32455;P32456	P32456;P32455	GBP1_HUMAN;GBP2_HUMAN	GBP1;GBP2	Guanylate-binding protein 1	20.2039	20.3572	20.2989	20.0771	20.3554	20.1983	20.0148	20.2381	20.1297	20.1245
	0.855092	-0.136859	P32456	P32456;P32455	GBP2_HUMAN	GBP2	Guanylate-binding protein 2	18.941	19.1559	19.4072	19.1477	19.1417	19.1693	19.2503	19.3606	19.3186	19.3791
	0.0213677	0.0107594	P32780	P32780	TF2H1_HUMAN	GTF2H1	General transcription factor IIH subunit 1	16.5137	16.7524	16.8031	17.1897	16.544	16.3416	16.6317	16.9528	17.0381	16.7849
	0.247371	0.335332	P32929	P32929	CGL_HUMAN	CTH	Cystathionine gamma-lyase	15.2917	14.1624	14.4471	15.8483	14.5848	13.0112	15.3931	13.8693	15.1287	15.2552
	0.22421	0.0825596	P32969	P32969;D6RAN4	RL9_HUMAN	RPL9	60S ribosomal protein L9	22.5113	22.5737	22.6195	22.7871	22.388	21.9989	22.7128	22.4673	22.5331	22.7547
	2.36288	0.623943	P32970	P32970	CD70_HUMAN	CD70	CD70 antigen	22.0845	21.9513	21.5301	21.9845	21.9625	21.3995	21.5206	20.8026	21.2561	21.4144
	2.21008	-0.456011	P33121	P33121;Q9ULC5;B7Z3Z9;E7EPM6;H0Y9U7	ACSL1_HUMAN	ACSL1	Long-chain-fatty-acid--CoA ligase 1	16.3604	16.0641	16.4812	16.322	16.2917	16.4967	17.0025	16.5913	16.9942	16.7147
	0.14417	0.00856056	P33176	P33176	KINH_HUMAN	KIF5B	Kinesin-1 heavy chain	21.7561	21.744	21.7648	21.7441	21.6612	21.76	21.7209	21.6957	21.699	21.7518
	1.64083	0.163087	P33240	Q9H0L4;P33240;E7EWR4;E9PID8	CSTF2_HUMAN	CSTF2	Cleavage stimulation factor subunit 2	19.6652	19.5884	19.5999	19.6414	19.73	19.6619	19.4201	19.4995	19.4803	19.3477
	0.881827	-0.173189	P33316	P33316;H0YMP1;H0YKC5;H0YNJ9;H0YNW5;H0YKI0;H0YMM5;A0A0C4DGL3	DUT_HUMAN	DUT	Deoxyuridine 5'-triphosphate nucleotidohydrolase, mitochondrial	18.2491	18.2069	18.0158	18.2812	18.4591	18.5877	18.4743	18.2324	18.2446	18.5391
	4.24015	-0.195403	P33527	P33527;I3L4X2;A0A0A0MS99	MRP1_HUMAN	ABCC1	Multidrug resistance-associated protein 1	18.8988	18.8225	18.8091	18.8367	18.8152	19.0236	19.1038	19.0021	18.9938	19.0359
	3.60666	-0.277658	P33897	P33897	ABCD1_HUMAN	ABCD1	ATP-binding cassette sub-family D member 1	18.8462	18.8113	18.7705	18.842	18.8488	19.0309	19.1353	19.1389	19.2184	18.9837
	0.995773	-0.328121	P33981	P33981	TTK_HUMAN	TTK	Dual specificity protein kinase TTK	18.3414	18.571	18.1571	17.6804	18.6227	18.6088	18.6264	18.64	18.7145	18.4234
	1.94365	-0.210124	P33991	P33991;A0A3B3IU45;A0A3B3IS57;E5RG31;A0A3B3IT92	MCM4_HUMAN	MCM4	DNA replication licensing factor MCM4	20.5517	20.7334	20.6794	20.6928	20.5682	20.9265	21.0047	20.7025	20.8643	20.7781
	3.34566	-0.207385	P33992	P33992;B1AHB1	MCM5_HUMAN	MCM5	DNA replication licensing factor MCM5	21.2954	21.3618	21.3762	21.3039	21.3923	21.5081	21.6615	21.5028	21.5818	21.5123
+	3.88604	-0.875566	P33993	P33993	MCM7_HUMAN	MCM7	DNA replication licensing factor MCM7	21.192	21.4559	21.1694	21.2086	21.2902	22.1007	22.5338	21.8771	22.2341	21.9483
	2.05411	-0.11846	P34896	P34896;J3KRZ5;J3KRK5	GLYC_HUMAN	SHMT1	Serine hydroxymethyltransferase, cytosolic	19.6994	19.7578	19.8067	19.6522	19.7163	19.8937	19.8266	19.9017	19.8122	19.7906
	0.218251	-0.00922012	P34897	P34897;G3V3Y8;G3V2W0;G3V2E4;G3V540;G3V5L0;G3V241;G3V4T0;G3V4W5;G3V4X0	GLYM_HUMAN	SHMT2	Serine hydroxymethyltransferase, mitochondrial	20.9942	20.995	21.0381	21.032	21.0102	21.0199	20.9734	21.0535	21.018	21.0508
	1.09324	-0.135715	P34931	P0DMV9;P0DMV8;P34931;V9GZ37;A0A0G2JIW1;Q53FA3	HS71L_HUMAN	HSPA1L	Heat shock 70 kDa protein 1-like	21.9889	22.1881	22.0295	22.0322	22.0184	22.3608	22.2858	22.0694	22.1411	22.0786
	1.79504	-0.343108	P34932	P34932;A0A087WYC1;A0A087WTS8	HSP74_HUMAN	HSPA4	Heat shock 70 kDa protein 4	18.0027	18.0816	17.7738	17.561	18.135	18.3507	18.2885	18.196	18.2841	18.1504
	2.07051	-0.402055	P35052	P35052;H7C410;H7BZL4	GPC1_HUMAN	GPC1	Glypican-1	16.9575	16.7487	16.4714	16.7943	16.8799	17.1889	17.3122	16.8658	17.3055	17.1895
	1.18814	-0.126844	P35080	P35080;C9J712;G5E9Q6;C9J0J7;C9JQ45	PROF2_HUMAN	PFN2	Profilin-2	22.2903	22.2677	22.4297	22.3283	22.301	22.2538	22.5087	22.4379	22.5054	22.5455
	1.48111	0.140174	P35221	P35221;G3XAM7	CTNA1_HUMAN	CTNNA1	Catenin alpha-1	19.6394	19.5252	19.3502	19.4499	19.4083	19.279	19.3279	19.401	19.3609	19.3034
	0.119385	-0.0243256	P35222	P35222;A0A2R8Y5C3;A0A2R8Y5Z1;A0A2R8Y6G0;A0A2R8Y804;B4DGU4;A0A2R8Y750;A0A2R8Y5A3;A0A2R8YCH5;A0A2R8Y543	CTNB1_HUMAN	CTNNB1	Catenin beta-1	21.0405	20.9878	20.93	20.9184	20.8766	21.0586	21.2153	20.8724	20.8335	20.895
	0.501162	-0.0355045	P35232	P35232;C9JZ20;E7ESE2;E9PCW0;C9JW96	PHB_HUMAN	PHB	Prohibitin	23.2688	23.2604	23.3772	23.2199	23.3276	23.2688	23.3277	23.3814	23.313	23.3405
	1.34588	-0.453218	P35237	P35237;A0A2R8YD12;A0A087X1N8;A0A2R8Y6A7;A0A024QZX5	SPB6_HUMAN	SERPINB6	Serpin B6	20.8683	20.8706	20.061	20.1156	20.5759	20.6747	20.9718	20.9936	20.9912	21.1261
	0.692113	0.0629532	P35240	P35240;A0A5K1VW66	MERL_HUMAN	NF2	Merlin	19.9018	19.8909	20.108	20.0397	19.9648	19.9435	19.9152	19.8614	19.8994	19.9711
	0.0415867	0.0615814	P35240;Q14680	P35240;Q14680;A0A5K1VW66;A0A0D9SGI4	MELK_HUMAN;MERL_HUMAN	MELK;NF2	Merlin	14.7932	14.522	16.7779	15.719	16.7582	15.5215	15.9779	15.057	15.427	16.279
	0.292967	0.0769215	P35241	P35241;A0A2R8Y4H6;A0A2R8Y5S7	RADI_HUMAN	RDX	Radixin	19.3616	19.697	19.8058	19.5103	19.6537	19.2606	19.4844	19.522	19.7326	19.6441
	2.74597	0.246403	P35244	P35244;B5MC59	RFA3_HUMAN	RPA3	Replication protein A 14 kDa subunit	20.3874	20.2098	20.3343	20.2898	20.1605	20.0943	19.9984	20.1253	19.9374	19.9942
	1.67006	-0.106472	P35249	P35249;C9JXZ7;C9JTT7;C9J8M3;C9JZI1	RFC4_HUMAN	RFC4	Replication factor C subunit 4	20.3368	20.3158	20.2297	20.3593	20.366	20.4536	20.5267	20.3959	20.3753	20.3885
	0.0945	0.0195889	P35250	P35250;H7C5P4;A0A087WVY3	RFC2_HUMAN	RFC2	Replication factor C subunit 2	19.6505	19.7056	19.4404	19.6855	19.6027	19.6154	19.7733	19.4209	19.6575	19.5196
	0.173741	-0.0599613	P35251	P35251;A0A1W2PP02	RFC1_HUMAN	RFC1	Replication factor C subunit 1	19.8551	19.9758	19.3095	19.97	19.9337	19.755	19.9823	19.939	19.9179	19.7498
	2.58245	-0.41966	P35268	P35268;K7EP65;K7EMH1;K7EKS7;K7ELC4;K7ERI7	RL22_HUMAN	RPL22	60S ribosomal protein L22	23.2971	23.0638	23.1882	23.2977	23.3292	23.3508	23.6098	23.8347	23.7153	23.7638
	0.354741	-0.12401	P35269	P35269;M0QXD6	T2FA_HUMAN	GTF2F1	General transcription factor IIF subunit 1	18.3645	18.0303	18.4226	18.7757	18.4753	18.1757	18.5231	18.624	18.6347	18.731
	0.113192	-0.0421539	P35270	P35270	SPRE_HUMAN	SPR	Sepiapterin reductase	16.619	16.9134	17.1236	16.8296	17.2518	16.9911	16.8111	17.2318	17.1171	16.7971
	0.99346	-0.437765	P35527	P35527;K7EQQ3	K1C9_HUMAN	KRT9	Keratin, type I cytoskeletal 9	25.7554	26.2862	25.7872	25.347	25.4307	25.8467	26.6371	26.3552	25.7126	26.2437
	0.819492	0.219057	P35568	P35568	IRS1_HUMAN	IRS1	Insulin receptor substrate 1	17.7554	17.7166	17.75	17.8856	17.7691	17.5804	17.8322	17.0553	17.7496	17.5639
	0.164214	-0.0229702	P35573	P35573	GDE_HUMAN	AGL	Glycogen debranching enzyme	23.7127	23.7964	23.6383	23.7084	23.7862	23.8072	23.5975	23.7037	23.784	23.8645
	0.103135	-0.0540073	P35579	P35579	MYH9_HUMAN	MYH9	Myosin-9	26.9506	27.0021	26.1454	27.0355	27.0786	26.6513	27.1066	27.0675	26.8233	26.8336
	0.046539	-0.0279404	P35579;P35580	P35579;P35580	MYH10_HUMAN;MYH9_HUMAN	MYH10;MYH9	Myosin-9	26.4384	26.4631	25.6945	26.5978	26.6891	26.0356	26.7388	26.5404	26.3983	26.3095
	0.0249577	-0.0162148	P35579;P35580;Q7Z406	Q7Z406;P35749;P35579;P35580;M0QY43	MYH10_HUMAN;MYH14_HUMAN;MYH9_HUMAN	MYH10;MYH14;MYH9	Myosin-9	23.5288	23.4919	22.5711	23.3993	23.7481	23.2059	23.7126	23.3676	23.1635	23.3707
	0.182276	-0.0822979	P35579;Q7Z406	Q7Z406;P35749;P35579;A0A2R8Y4C3;M0QY43;A0A494C024	MYH14_HUMAN;MYH9_HUMAN	MYH14;MYH9	Myosin-9	26.1779	26.2466	25.4374	26.279	26.2584	25.9386	26.3195	26.3426	26.1408	26.0692
	0.0481654	-0.0283669	P35580	P35580	MYH10_HUMAN	MYH10	Myosin-10	22.6733	22.7284	21.7702	22.7104	22.7951	22.3679	22.7291	22.7753	22.4938	22.4532
	0.16252	-0.222738	P35580;Q13439	P35580;Q13439;H0Y6I0	GOGA4_HUMAN;MYH10_HUMAN	GOLGA4;MYH10	Myosin-10	18.4795	17.7552	17.4573	17.6846	17.5965	16.6257	18.1943	19.6619	17.4069	18.1979
	0.0158807	-0.0105343	P35580;Q7Z406	Q7Z406;P35580;M0QY43	MYH10_HUMAN;MYH14_HUMAN	MYH10;MYH14	Myosin-10	19.7103	20.0511	18.877	19.9041	19.8416	19.4019	19.8567	19.9157	19.6463	19.6161
	2.96246	0.183628	P35606	P35606	COPB2_HUMAN	COPB2	Coatomer subunit beta'	20.6413	20.658	20.479	20.5551	20.6149	20.3544	20.4221	20.4556	20.385	20.4131
	2.04741	0.174295	P35610	P35610;B1APM4	SOAT1_HUMAN	SOAT1	Sterol O-acyltransferase 1	19.667	19.5808	19.7327	19.7161	19.5986	19.4185	19.4218	19.4146	19.5825	19.5863
	2.17608	-0.269228	P35611	P35611;A0A0A0MSR2;E7ENY0;D6RJE2;D6RF25;D6RAH3;E7EV99	ADDA_HUMAN	ADD1	Alpha-adducin	18.2465	18.2746	18.092	18.2129	18.2457	18.5416	18.6754	18.4813	18.2637	18.4558
	0.800831	-0.313307	P35612	P35612;C9J080;C9JTM0	ADDB_HUMAN	ADD2	Beta-adducin	18.3111	18.5076	18.4467	18.7181	17.782	18.6863	18.9721	18.4621	18.3111	18.9004
	1.51857	0.190891	P35613	P35613;R4GMX5;A0A087X2B5;A0A087WUV8;I3L192;R4GN83	BASI_HUMAN	BSG	Basigin	21.3947	21.4785	21.177	21.1765	21.2247	21.2448	21.0851	21.0254	21.0522	21.0896
	0.334507	-0.0811996	P35637	P35637;H3BPE7	FUS_HUMAN	FUS	RNA-binding protein FUS	19.622	19.3684	19.3005	19.0847	19.5337	19.5771	19.2883	19.4545	19.4974	19.498
	0.463077	-0.113977	P35637;Q92804	Q92804;P35637;A0A075B7D9;H3BPE7	FUS_HUMAN;RBP56_HUMAN	FUS;TAF15	RNA-binding protein FUS	22.3364	22.3037	21.9495	22.2626	22.1339	22.3978	22.3997	21.957	22.3999	22.4015
+	2.5929	-0.864235	P35658	P35658;A0A494BZU9;A0A0A0MSW3;A0A494C1F2	NU214_HUMAN	NUP214	Nuclear pore complex protein Nup214	17.8846	18.5532	17.9452	17.9287	18.3417	18.939	19.4419	18.52	19.1091	18.9646
	0.822806	-0.317135	P35659	P35659;A0A494C198;B4DFG0;A0A494C028;H0Y993	DEK_HUMAN	DEK	Protein DEK	17.6667	17.3385	17.7427	18.3239	17.8113	17.7879	18.2759	18.2056	18.3734	17.8259
	0.457969	0.292225	P35754	P35754	GLRX1_HUMAN	GLRX	Glutaredoxin-1	17.0551	16.6967	16.4457	17.113	16.4245	16.3738	17.1452	16.6234	16.556	15.5755
	0.479638	-0.147863	P35813	P35813	PPM1A_HUMAN	PPM1A	Protein phosphatase 1A	16.0164	16.4088	16.3147	16.3036	16.5732	16.3265	16.5398	16.1768	16.8349	16.478
	0.0847983	-0.0811932	P35908	P35908	K22E_HUMAN	KRT2	Keratin, type II cytoskeletal 2 epidermal	25.343	24.2403	24.168	23.5321	24.162	24.7163	24.7734	24.2399	23.7078	24.4138
	0.499305	0.18114	P35914	P35914	HMGCL_HUMAN	HMGCL	Hydroxymethylglutaryl-CoA lyase, mitochondrial	20.1805	20.2135	20.2273	20.3991	20.0139	19.6583	20.168	20.4705	19.6679	20.1638
	2.11608	-0.207763	P35998	P35998	PRS7_HUMAN	PSMC2	26S proteasome regulatory subunit 7	21.9017	21.963	21.7671	21.7547	21.8814	22.1366	22.1651	21.9273	22.0642	22.0136
	1.01638	-0.211982	P36383	P36383;Q5H9P2	CXG1_HUMAN	GJC1	Gap junction gamma-1 protein	18.6003	18.5796	18.9337	18.7858	18.8204	18.7267	19.0857	19.2191	18.8039	18.9442
+	2.61357	-0.697393	P36402;Q9HCS4;Q9NQB0;Q9UJU2	P36402;Q9NQB0;Q9HCS4;Q9UJU2;A0A0D9SGH8;H0YAR8;A0A0A0MTL7;A0A1B0GUV5;B7WNT5;Q5JRY3;H0YBC8;C6ZRJ6;H0YEE5;Q5VVR7;H0YBP2;E2GH26;C6ZRK5;Q5JRY5;C6ZRJ7	LEF1_HUMAN;TCF7_HUMAN;TF7L1_HUMAN;TF7L2_HUMAN	LEF1;TCF7;TCF7L1;TCF7L2	Transcription factor 7	16.2017	16.8211	16.4496	16.8911	16.8871	17.3335	17.5315	17.485	17.3128	17.0748
	1.17373	-0.093774	P36404	P36404	ARL2_HUMAN	ARL2	ADP-ribosylation factor-like protein 2	21.3337	21.2803	21.3059	21.2916	21.3156	21.5211	21.2523	21.4213	21.3844	21.4169
	0.659773	-0.18714	P36405	P36405	ARL3_HUMAN	ARL3	ADP-ribosylation factor-like protein 3	17.7742	17.8273	17.3689	17.7819	18.0217	17.9608	17.5964	17.9793	18.0423	18.131
	1.67872	-0.546005	P36507	P36507;A0A1B0GUL7	MP2K2_HUMAN	MAP2K2	Dual specificity mitogen-activated protein kinase kinase 2	18.3352	18.9241	18.1531	18.6414	19.1234	19.2084	19.2348	18.9474	19.3341	19.1825
	0.764222	-0.286971	P36507;Q02750	Q02750;P36507;H3BRW9;A0A1B0GUL7;G5E9C7	MP2K1_HUMAN;MP2K2_HUMAN	MAP2K1;MAP2K2	Dual specificity mitogen-activated protein kinase kinase 2	16.646	16.8917	17.6515	17.2827	17.2252	17.7321	17.3412	17.3131	17.4679	17.2777
	2.90931	-0.257673	P36542	P36542	ATPG_HUMAN	ATP5F1C	ATP synthase subunit gamma, mitochondrial	21.6518	21.5699	21.5672	21.5806	21.586	21.7312	22.0252	21.7768	21.835	21.8757
	0.817461	0.049445	P36543	P36543;C9J8H1	VATE1_HUMAN	ATP6V1E1	V-type proton ATPase subunit E 1	21.8952	21.9851	21.9443	21.8363	21.9265	21.913	21.8587	21.8799	21.8874	21.8013
	1.75032	-0.258761	P36551	P36551;H0YA22	HEM6_HUMAN	CPOX	Oxygen-dependent coproporphyrinogen-III oxidase, mitochondrial	22.4663	22.4046	22.3999	22.3464	22.2937	22.3524	22.5914	22.7403	22.6885	22.8323
	0.102329	0.0534992	P36578	P36578;H3BM89	RL4_HUMAN	RPL4	60S ribosomal protein L4	22.1078	21.7494	21.8213	22.4288	21.6613	21.5501	21.9178	22.1323	22.25	21.651
	1.12944	-1.13301	P36639	P36639	8ODP_HUMAN	NUDT1	7,8-dihydro-8-oxoguanine triphosphatase	15.7005	16.5241	17.5436	14.8454	15.5249	16.3522	16.9747	18.013	17.6608	16.803
	2.35962	-0.272337	P36776	P36776;K7EKE6;K7ER27;K7EJE8	LONM_HUMAN	LONP1	Lon protease homolog, mitochondrial	20.6418	20.7184	20.8196	20.6527	20.6474	20.858	21.1591	20.825	21.0323	20.9672
	0.0742819	0.0712482	P36871	P36871;A0A3B3ITK7	PGM1_HUMAN	PGM1	Phosphoglucomutase-1	14.7296	16.5325	15.9889	14.8612	15.6996	15.5048	15.4858	15.7345	15.3815	15.3489
	0.141547	-0.040131	P36873	P36873;F8VR82;F8W0W8;A0A087WYY5;F8VYE8	PP1G_HUMAN	PPP1CC	Serine/threonine-protein phosphatase PP1-gamma catalytic subunit	20.8043	20.8638	20.3816	20.7791	20.8551	20.6751	20.9244	20.9267	20.6958	20.6625
	0.865378	0.58367	P36873;P62136	P36873;P62136;E9PMD7;F5H1L6;F8VR82;F8W0W8;A0A087WYY5;F8VYE8;F5H037	PP1A_HUMAN;PP1G_HUMAN	PPP1CA;PPP1CC	Serine/threonine-protein phosphatase PP1-gamma catalytic subunit	18.0525	17.7331	16.5948	17.5468	17.7283	17.0517	17.8698	16.5641	16.4826	16.7689
	0.560823	0.0617245	P36873;P62136;P62140	P36873;P62140;P62136;E9PMD7;F8VR82;C9JP48;F8W0W8;E7ETD8;A0A087WYY5;F8VYE8;C9J9S3	PP1A_HUMAN;PP1B_HUMAN;PP1G_HUMAN	PPP1CA;PPP1CB;PPP1CC	Serine/threonine-protein phosphatase PP1-gamma catalytic subunit	21.1304	21.1756	21.0053	21.1998	21.2808	21.0032	21.1275	21.1601	21.0798	21.1126
+	2.19868	-0.903808	P36897	P36897;F8W1R9;B4DY26	TGFR1_HUMAN	TGFBR1	TGF-beta receptor type-1	14.9904	15.8509	15.3116	15.2623	14.5214	15.9677	16.429	15.7299	16.1737	16.1553
	0.489591	-0.260991	P36915	P36915;A0A140T8Y2	GNL1_HUMAN	GNL1	Guanine nucleotide-binding protein-like 1	18.0023	18.7301	18.1352	18.5559	17.7564	17.9814	18.8773	18.8795	18.4202	18.3264
	0.339412	0.100883	P36954	P36954;K7EKS1	RPB9_HUMAN	POLR2I	DNA-directed RNA polymerase II subunit RPB9	19.0515	19.0535	19.3785	19.2188	19.1856	19.1508	19.1373	19.2323	19.236	18.627
+	5.67461	0.370858	P36957	P36957;Q86SW4	ODO2_HUMAN	DLST	Dihydrolipoyllysine-residue succinyltransferase component of 2-oxoglutarate dehydrogenase complex, mitochondrial	22.2292	22.1362	22.2343	22.1998	22.1985	21.7804	21.7781	21.9166	21.8456	21.823
	0.473098	-0.0265049	P36969	P36969;A0A087X247;K7ERP4;K7EJ20;R4GNE4;A0A087WT12;K7EKX7;A0A087X2I2;K7ENB4	GPX4_HUMAN	GPX4	Phospholipid hydroperoxide glutathione peroxidase	22.0597	22.0106	21.9156	21.9637	22.0289	22.0212	22.0244	22.0145	22.0097	22.0411
	2.06269	-0.25182	P37108	P37108;H0YLA2	SRP14_HUMAN	SRP14	Signal recognition particle 14 kDa protein	21.7939	21.8486	21.7934	21.8862	22.1136	22.1155	22.1821	22.249	21.9929	22.1554
	2.10483	-0.464277	P37198	P37198	NUP62_HUMAN	NUP62	Nuclear pore glycoprotein p62	18.795	19.1271	18.8662	18.6233	19.2302	19.4311	19.6381	19.2773	19.3906	19.2261
	0.16202	0.0288998	P37235	P37235;E9PC71	HPCL1_HUMAN	HPCAL1	Hippocalcin-like protein 1	20.715	20.4843	20.6481	20.5162	20.8376	20.5805	20.5941	20.7106	20.585	20.5866
	0.844189	0.264941	P37802	P37802;X6RJP6	TAGL2_HUMAN	TAGLN2	Transgelin-2	18.0146	18.2915	17.6991	17.9904	18.0212	18.2402	17.7154	17.4432	17.6532	17.6401
	1.01277	0.333019	P37837	P37837;F2Z393	TALDO_HUMAN	TALDO1	Transaldolase	18.6969	18.42	18.683	17.9276	18.7213	18.4932	18.1938	18.1236	17.9812	17.9919
	0.429789	-0.0508366	P38117	P38117	ETFB_HUMAN	ETFB	Electron transfer flavoprotein subunit beta	19.861	19.8974	19.8431	19.7821	19.7821	19.9305	20.0368	19.8179	19.8833	19.7513
	1.10144	0.107322	P38159	P38159;Q96E39;H3BUY5	RBMX_HUMAN	RBMX	RNA-binding motif protein, X chromosome	20.8569	20.8869	21.0144	21.0598	20.7905	20.7681	20.7922	20.8009	20.8395	20.8712
	0.425513	0.142842	P38432	P38432	COIL_HUMAN	COIL	Coilin	17.7986	17.7178	17.3423	18.0593	17.955	17.5272	17.7746	17.7854	17.7425	17.329
	1.50922	-0.258755	P38435	P38435	VKGC_HUMAN	GGCX	Vitamin K-dependent gamma-carboxylase	18.2855	18.2975	18.0085	18.1694	18.3515	18.3452	18.678	18.2566	18.5671	18.5594
	0.255214	0.111211	P38570	P38570	ITAE_HUMAN	ITGAE	Integrin alpha-E	17.8273	17.8224	17.7222	17.4567	18.2656	17.6953	18.1123	17.6201	17.3363	17.7741
	0.252197	-0.291023	P38571	P38571;Q5T073;A0A0A0MT32	LICH_HUMAN	LIPA	Lysosomal acid lipase/cholesteryl ester hydrolase	18.1986	18.4482	15.9238	18.1641	18.3003	18.3464	18.0634	18.03	18.0931	17.9571
	0.557853	0.0593224	P38606	P38606	VATA_HUMAN	ATP6V1A	V-type proton ATPase catalytic subunit A	20.8713	20.7727	20.9454	20.8739	21.0622	20.8332	20.8458	20.8745	20.7897	20.8857
	1.17092	-0.115436	P38646	P38646;A0A3B3ITI4;D6RJI2	GRP75_HUMAN	HSPA9	Stress-70 protein, mitochondrial	24.251	24.1931	24.3207	24.1357	24.2968	24.4002	24.4864	24.3399	24.3191	24.229
	0.274389	-0.0291637	P38919	P38919;I3L3H2	IF4A3_HUMAN	EIF4A3	Eukaryotic initiation factor 4A-III	19.6286	19.5988	19.5923	19.4883	19.6721	19.5254	19.7018	19.5958	19.6919	19.6109
	0.166387	0.0741497	P38919;P60842;Q14240	P60842;P38919;Q14240;J3KSZ0;I3L3H2;J3KT12;J3KTN0;J3QL52;J3QS69;J3QL43;E7EQG2	IF4A1_HUMAN;IF4A2_HUMAN;IF4A3_HUMAN	EIF4A1;EIF4A2;EIF4A3	Eukaryotic initiation factor 4A-III	19.7397	20.2229	19.6891	20.1481	20.0813	19.879	20.0063	19.3893	20.1298	20.1058
	0.919355	-0.51496	P38935	P38935;A0A6Q8PGT6;F5GX64;A0A6Q8PF00;A0A6Q8PFP3;A0A6Q8PGX2	SMBP2_HUMAN	IGHMBP2	DNA-binding protein SMUBP-2	16.953	16.4549	15.3729	16.6449	16.226	16.458	16.7563	16.8164	17.2386	16.9571
	0.401371	0.0565475	P39019	P39019;M0QYF7;M0R2L9;M0R140	RS19_HUMAN	RPS19	40S ribosomal protein S19	24.0684	24.0144	23.8468	24.0044	24.0215	24.0612	24.0364	23.8559	23.7982	23.9211
	0.142327	-0.0578461	P39023	P39023;Q92901;H7C422;B5MCW2;G5E9G0	RL3_HUMAN	RPL3	60S ribosomal protein L3	20.751	20.7732	20.6119	21.0419	20.2114	20.6207	20.5192	20.7692	20.9645	20.8051
	1.71931	-0.110387	P39656	P39656;A0A0C4DGS1	OST48_HUMAN	DDOST	Dolichyl-diphosphooligosaccharide--protein glycosyltransferase 48 kDa subunit	22.8415	22.8237	22.8171	22.7322	22.8105	23.0149	22.9629	22.8315	22.8902	22.8774
	0.94359	-0.630312	P39687	O43423;P39687;H0YN26	AN32A_HUMAN	ANP32A	Acidic leucine-rich nuclear phosphoprotein 32 family member A	22.121	20.9149	20.8395	21.9271	21.4836	21.5069	21.6301	22.8604	22.1636	22.2764
	0.986109	-0.777262	P39687;Q92688	Q92688;P39687;H0YN26	AN32A_HUMAN;AN32B_HUMAN	ANP32A;ANP32B	Acidic leucine-rich nuclear phosphoprotein 32 family member A	21.4871	20.5569	19.527	21.3733	20.9627	20.9363	21.2376	22.3064	21.6492	21.6639
	1.10516	-0.240387	P39748	P39748;I3L3E9	FEN1_HUMAN	FEN1	Flap endonuclease 1	18.6853	19.1287	18.5533	18.8332	18.8665	19.218	19.0996	18.9899	18.8168	19.1446
	0.557935	0.280913	P40123;Q01518	P40123;Q01518;A0A087WZ15;A0A087X0J3;B7Z385;E9PDI2	CAP1_HUMAN;CAP2_HUMAN	CAP1;CAP2	Adenylyl cyclase-associated protein 2	18.1394	18.2369	18.7104	17.9962	19.0604	18.3109	18.4529	17.9228	18.3197	17.7323
	0.69552	0.0756836	P40222	P40222	TXLNA_HUMAN	TXLNA	Alpha-taxilin	19.4963	19.6017	19.5465	19.4168	19.387	19.5187	19.458	19.4147	19.2979	19.3805
	0.881635	-0.0782986	P40227	P40227	TCPZ_HUMAN	CCT6A	T-complex protein 1 subunit zeta	24.6449	24.555	24.6563	24.4523	24.6272	24.6245	24.6341	24.771	24.6559	24.6417
	0.613603	-0.0475025	P40227;Q92526	P40227;Q92526;J3KRI6	TCPW_HUMAN;TCPZ_HUMAN	CCT6A;CCT6B	T-complex protein 1 subunit zeta	22.9767	22.8936	22.9158	22.82	22.8579	22.8716	22.9223	23.0037	22.9017	23.0021
	2.40471	0.298268	P40261	P40261	NNMT_HUMAN	NNMT	Nicotinamide N-methyltransferase	19.6989	19.3911	19.7496	19.5364	19.4384	19.3606	19.2429	19.2522	19.222	19.2454
	0.40778	-0.174969	P40424	P40425;P40424;A0A0A0MTI0;H0YKH1;H0YLB0;A0A087X0P4;H0YLF5;H0YLD4;H0YLM3;F8WA05;H0YLT4	PBX1_HUMAN	PBX1	Pre-B-cell leukemia transcription factor 1	17.4296	16.9576	17.3027	18.0837	17.5572	17.4981	17.5256	17.6417	17.7451	17.7951
	0.484728	-0.275764	P40429	Q6NVV1;P40429;M0QYS1;Q8J015	RL13A_HUMAN	RPL13A	60S ribosomal protein L13a	19.2872	19.7091	19.4001	20.2367	19.2096	19.585	19.5387	20.2833	20.3165	19.4981
+	3.74476	-0.43159	P40616	P40616;F8VYN9	ARL1_HUMAN	ARL1	ADP-ribosylation factor-like protein 1	20.9395	20.9175	21.1058	20.9197	21.0077	21.3088	21.5903	21.3257	21.4873	21.336
	1.34741	-0.389634	P40692	P40692;A0A669KBK2;A0A669KBB4;H0Y5L7;A0A669KB03;A0A669KAW3;H0Y818	MLH1_HUMAN	MLH1	DNA mismatch repair protein Mlh1	17.2409	17.5746	17.0676	17.1835	17.2104	17.8747	17.3608	17.3988	17.5174	18.0734
	0.320447	0.026395	P40763	P40763;G8JLH9	STAT3_HUMAN	STAT3	Signal transducer and activator of transcription 3	19.8678	19.8813	19.9812	19.9414	19.9664	19.9242	19.8805	19.816	19.9828	19.9026
	0.603789	-0.435944	P40818	P40818;A0A075B720	UBP8_HUMAN	USP8	Ubiquitin carboxyl-terminal hydrolase 8	14.4043	14.9939	15.1034	15.4519	16.4023	15.278	15.6119	15.9448	15.8562	15.8447
	0.447617	0.0837261	P40925	P40925;C9IZI0;C9JLV6;A0A5K1VW95;F8WFC2;C9JF79	MDHC_HUMAN	MDH1	Malate dehydrogenase, cytoplasmic	19.0184	19.325	19.0348	19.3805	19.2885	19.2576	19.1237	19.0169	19.1405	19.09
	0.0885444	0.0125671	P40926	P40926;G3XAL0	MDHM_HUMAN	MDH2	Malate dehydrogenase, mitochondrial	20.5999	20.7478	20.7523	20.6532	20.7346	20.8024	20.7336	20.5508	20.6436	20.6947
	1.71175	-0.18888	P40937	P40937;F5H0U6;F5H304;C9JH72	RFC5_HUMAN	RFC5	Replication factor C subunit 5	19.6121	19.7176	19.6556	19.7859	19.6361	19.7314	20.0261	19.9638	19.869	19.7613
	1.49255	-0.177078	P40938	P40938	RFC3_HUMAN	RFC3	Replication factor C subunit 3	19.9816	20.024	19.7557	20.0117	20.0122	20.1555	20.2988	20.0709	20.11	20.0353
	1.2419	0.10742	P40939	P40939;A0A2R8Y688;H0YFD6;A0A2R8YG21	ECHA_HUMAN	HADHA	Trifunctional enzyme subunit alpha, mitochondrial	23.5508	23.5681	23.4585	23.4249	23.4615	23.4544	23.3785	23.4925	23.3152	23.2861
	0.135875	-0.0207409	P41091	P41091	IF2G_HUMAN	EIF2S3	Eukaryotic translation initiation factor 2 subunit 3	19.7911	19.7768	19.8068	19.9374	20.0091	19.9271	19.8379	19.8196	19.8346	20.0058
	1.29145	-0.604857	P41134	P41134	ID1_HUMAN	ID1	DNA-binding protein inhibitor ID-1	15.8936	15.0517	16.4615	16.0027	15.3001	16.4045	16.4276	16.0473	16.4289	16.4257
	0.311322	-0.376309	P41208	Q12798;P41208	CETN2_HUMAN	CETN2	Centrin-2	17.9654	15.3766	17.9991	17.8745	16.8562	17.5235	17.7875	17.9002	17.4426	17.2995
	0.206888	0.0829086	P41223	P41223	BUD31_HUMAN	BUD31	Protein BUD31 homolog	18.1275	17.5766	17.6299	17.9572	17.7202	17.8386	17.7789	17.2334	17.9028	17.8431
	1.13347	-0.339511	P41226	P41226	UBA7_HUMAN	UBA7	Ubiquitin-like modifier-activating enzyme 7	19.3771	19.0679	18.7832	18.9075	18.5802	19.2618	19.47	19.3234	18.9311	19.4272
	0.16106	-0.291903	P41227	P41227	NAA10_HUMAN	NAA10	N-alpha-acetyltransferase 10	15.2421	14.7034	15.5528	15.6388	17.8004	14.2164	16.582	16.4173	16.6525	16.5287
	1.25703	-0.84301	P41229	P41229	KDM5C_HUMAN	KDM5C	Lysine-specific demethylase 5C	15.236	14.8105	15.9987	14.0044	15.9607	15.9891	16.001	16.1774	16.0913	15.9666
	0.096828	0.0125061	P41240	P41240	CSK_HUMAN	CSK	Tyrosine-protein kinase CSK	20.1094	20.1478	20.2852	20.1672	20.2675	20.274	20.0731	20.1936	20.16	20.2139
	3.11735	-0.183969	P41250	P41250;A0A6Q8PGW4;A0A6Q8PHH9;A0A6Q8PGI6;A0A6Q8PGA8;A0A6Q8PGZ8	GARS_HUMAN	GARS1	Glycine--tRNA ligase	21.3764	21.375	21.352	21.2849	21.4372	21.5975	21.5916	21.4814	21.5789	21.4961
	3.61655	0.180323	P41252	P41252;A0A0A0MSX9;J3KR24	SYIC_HUMAN	IARS1	Isoleucine--tRNA ligase, cytoplasmic	24.5102	24.4324	24.5396	24.4352	24.4818	24.3732	24.2661	24.2693	24.2817	24.3073
	0.733898	-0.243089	P41743	P41743	KPCI_HUMAN	PRKCI	Protein kinase C iota type	17.6659	17.1378	17.9063	17.2558	17.3948	17.8999	17.8848	17.7906	17.5676	17.4332
	1.25071	-0.211889	P42025	P42025	ACTY_HUMAN	ACTR1B	Beta-centractin	18.5394	18.8186	18.4697	18.52	18.8726	18.7306	18.7995	18.8648	18.8835	19.0014
	0.188141	0.0755402	P42025;P61163	P61163;P42025;R4GMT0;A0A1B0GVS3	ACTY_HUMAN;ACTZ_HUMAN	ACTR1A;ACTR1B	Beta-centractin	20.4381	20.5471	19.8478	20.1852	20.33	20.4968	20.3059	19.8712	20.1804	20.1162
	0.513892	-0.12088	P42126	P42126;H3BS70;Q96DC0	ECI1_HUMAN	ECI1	Enoyl-CoA delta isomerase 1, mitochondrial	19.2022	19.3558	18.8553	19.1041	18.9661	19.4542	19.1165	19.2475	19.2066	19.063
	0.785384	-0.141694	P42166	P42166	LAP2A_HUMAN	TMPO	Lamina-associated polypeptide 2, isoform alpha	17.8826	18.0094	17.9116	17.685	18.169	17.9992	18.153	18.0442	18.2113	17.9584
	0.85405	-0.0962132	P42166;P42167	P42167;P42166;H0YJH7;G5E972	LAP2A_HUMAN;LAP2B_HUMAN	TMPO	Lamina-associated polypeptide 2, isoform alpha	19.7876	19.899	19.6111	19.8532	19.7399	19.8836	19.9137	19.9172	19.9049	19.7525
	0.399167	-0.067606	P42167	P42167;H0YJH7;G5E972	LAP2B_HUMAN	TMPO	Lamina-associated polypeptide 2, isoforms beta/gamma	20.1382	20.2953	20.1244	20.2139	20.5167	20.2407	20.3321	20.3982	20.3354	20.3203
	0.827031	-0.0835499	P42224	P42224;A0A669KB52;A0A669KB68;A0A669KB75;A0A669KBA4;A0A669KB53;E7EPD2;A0A669KBI6;A0A669KB56;J3KPM9	STAT1_HUMAN	STAT1	Signal transducer and activator of transcription 1-alpha/beta	20.1462	20.1166	20.1281	20.1761	20.2156	20.305	20.3589	20.0697	20.2123	20.2544
	0.320642	-0.0327427	P42285	P42285	MTREX_HUMAN	MTREX	Exosome RNA helicase MTR4	18.4582	18.3593	18.5818	18.5815	18.4755	18.5722	18.5255	18.5205	18.4909	18.5111
	1.36371	-0.283109	P42330;Q04828	P52895;P42330;Q04828;S4R3Z2;B4DK69;A0A0A0MSS8;H0Y804	AK1C1_HUMAN;AK1C3_HUMAN	AKR1C1;AKR1C3	Aldo-keto reductase family 1 member C3	18.6432	18.5221	19.0996	18.6166	18.5179	18.8971	19.1156	18.8599	18.9091	19.0332
	0.0863296	0.0158813	P42336	P42336;A0A6Q8PGN9;A0A2R8Y2F6	PK3CA_HUMAN	PIK3CA	Phosphatidylinositol 4,5-bisphosphate 3-kinase catalytic subunit alpha isoform	21.9346	22.1999	21.8888	21.9475	22.0378	22.064	21.8422	21.9712	22.0299	22.0219
	0.0358617	0.00849609	P42338	P42338;Q68DL0;H0Y871;H7C565	PK3CB_HUMAN	PIK3CB	Phosphatidylinositol 4,5-bisphosphate 3-kinase catalytic subunit beta isoform	17.6157	17.3501	17.5113	17.546	17.2429	17.5873	17.3905	17.397	17.5174	17.3314
	0.398921	0.0439651	P42345	P42345;B1AKP8	MTOR_HUMAN	MTOR	Serine/threonine-protein kinase mTOR	19.3281	19.3747	19.2937	19.2159	19.1432	19.1715	19.2443	19.3136	19.2407	19.1655
	1.93177	0.0744614	P42356	P42356	PI4KA_HUMAN	PI4KA	Phosphatidylinositol 4-kinase alpha	19.3954	19.4215	19.4408	19.4147	19.4529	19.3182	19.3147	19.3186	19.3944	19.4071
	0.370819	0.637527	P42357	P42357;F8W0V1	HUTH_HUMAN	HAL	Histidine ammonia-lyase	17.7316	15.9598	17.6389	14.6652	16.9362	15.5257	16.7143	17.0716	14.262	16.1704
	0.0729305	0.0117062	P42566	P42566;B1AUU8;S4R3U1	EPS15_HUMAN	EPS15	Epidermal growth factor receptor substrate 15	19.0182	18.919	18.8003	18.8701	18.9776	18.9913	18.9463	18.9771	18.8502	18.7619
	0.350197	0.24711	P42574	P42574;A8MVM1;C9JXR7	CASP3_HUMAN	CASP3	Caspase-3	17.8281	17.3857	18.7463	17.3481	17.3281	16.9062	17.6485	17.6974	17.4894	17.6591
	0.776322	-1.05258	P42575	P42575	CASP2_HUMAN	CASP2	Caspase-2	18.9781	16.2692	16.6353	16.3914	16.5684	18.7807	18.445	19.0922	17.019	16.7683
	0.0542222	-0.010611	P42677	P42677	RS27_HUMAN	RPS27	40S ribosomal protein S27	20.647	20.5621	20.3938	20.6864	20.4169	20.6304	20.5041	20.4445	20.5446	20.6356
	0.000637107	-0.00157566	P42677;Q71UM5	P42677;Q71UM5;H0YMV8;C9J1C5	RS27L_HUMAN;RS27_HUMAN	RPS27;RPS27L	40S ribosomal protein S27	19.5636	20.0116	17.9522	18.7909	15.9498	19.3212	19.0676	16.9805	18.1159	18.7907
	0.00377922	-0.00210648	P42685	P42685	FRK_HUMAN	FRK	Tyrosine-protein kinase FRK	17.3018	16.6892	17.043	17.2003	17.1495	17.482	16.8596	16.6245	17.0898	17.3384
+	4.36166	-0.747558	P42694	P42694;J3QRR8;J3QS41;A0A075B6R3	HELZ_HUMAN	HELZ	Probable helicase with zinc finger domain	17.5863	17.8267	17.614	17.4473	17.6615	18.3515	18.6131	18.2133	18.4326	18.2631
	0.765636	-0.528628	P42695	P42695;E9PKK4;G3V1A9	CNDD3_HUMAN	NCAPD3	Condensin-2 complex subunit D3	16.1433	16.1345	15.9565	16.8353	15.7778	15.7001	17.1931	16.8325	17.3858	16.379
	0.885273	0.0409981	P42704	P42704	LPPRC_HUMAN	LRPPRC	Leucine-rich PPR motif-containing protein, mitochondrial	22.1755	22.1579	22.1498	22.1272	22.1569	22.1094	22.1919	22.0478	22.1029	22.1104
	0.936552	0.691706	P42765	P42765;A0A0B4J2A4;K7EME0	THIM_HUMAN	ACAA2	3-ketoacyl-CoA thiolase, mitochondrial	15.861	16.3565	16.7817	16.2303	15.615	15.2982	16.3673	15.1853	14.4734	16.0618
	0.741278	-0.630215	P42766	P42766;F2Z388	RL35_HUMAN	RPL35	60S ribosomal protein L35	19.4159	19.4134	18.896	20.3806	18.1566	19.3785	19.5507	20.3204	20.5396	19.6242
	0.163012	-0.128471	P42785	P42785;E9PL49;E9PIG4;E9PLY4;E9PKN6;E9PNF7;E9PQN3;E9PNJ1;E9PQB5;E9PL85	PCP_HUMAN	PRCP	Lysosomal Pro-X carboxypeptidase	17.0576	16.0657	17.4702	16.8592	16.3114	16.2103	16.8944	17.1753	17.0336	17.0928
	1.3859	-1.34013	P42858	P42858	HD_HUMAN	HTT	Huntingtin	17.6158	15.4917	14.8228	16.2038	14.7319	17.45	16.5693	17.1312	17.1785	17.2375
	0.866463	0.903971	P42892	P42892;B4DKB2;A0A3B3ISF9	ECE1_HUMAN	ECE1	Endothelin-converting enzyme 1	17.3239	17.1345	17.127	16.8896	16.6188	17.1809	14.7465	16.9706	14.9001	16.7758
	0.495991	-0.455459	P42898	P42898;F8W9T8;A0A286YFD0;Q5SNW5;A0A286YF17;A0A286YF47;Q5SNW7	MTHR_HUMAN	MTHFR	Methylenetetrahydrofolate reductase	14.7908	15.5638	16.9966	16.529	15.8221	16.3485	15.7011	16.8152	16.4461	16.6689
	0.00796973	-0.00142746	P43003	P43003;A0A087WT87;A0A087X0U3	EAA1_HUMAN	SLC1A3	Excitatory amino acid transporter 1	20.2596	20.2135	20.0303	19.9309	20.0969	20.0969	20.1009	20.0797	20.1242	20.1366
	0.783728	-0.109974	P43007	P43007	SATT_HUMAN	SLC1A4	Neutral amino acid transporter A	17.8272	17.918	17.9263	17.912	17.7151	18.0674	18.0924	17.7983	18.0335	17.8568
	0.479539	-0.0547318	P43034	P43034;I3L495;A0A6Q8PFU3;A0A6Q8PG63	LIS1_HUMAN	PAFAH1B1	Platelet-activating factor acetylhydrolase IB subunit beta	19.9887	19.959	19.8356	19.7402	19.821	19.997	19.8602	19.8676	19.9473	19.9461
	0.48568	-0.0485939	P43155	P43155;A6PVN3;B7ZBP5	CACP_HUMAN	CRAT	Carnitine O-acetyltransferase	19.124	19.1882	19.3368	19.1529	19.1875	19.287	19.1722	19.2976	19.1812	19.2943
	0.41039	0.0432934	P43243	P43243;A8MXP9;D6REM6;D6R991;D6RBI2;D6RIA2;A0A0R4J2E8;H0Y8T4;D6RE02;B3KM87;D6RBK5	MATR3_HUMAN	MATR3	Matrin-3	21.1703	21.1159	21.1431	21.0321	21.0846	21.1282	21.159	20.9974	21.102	20.943
	0.376327	-0.0450253	P43246	P43246;A0A2R8YG02;A0A2R8YFH0;A0A2R8Y6P0;E9PHA6;A0A2R8Y7S8	MSH2_HUMAN	MSH2	DNA mismatch repair protein Msh2	21.3015	21.3256	21.2741	21.1391	21.3114	21.4585	21.353	21.2479	21.2443	21.2732
	0.00462997	-0.000976181	P43250	P43250;F8W9W2;D6RHX8	GRK6_HUMAN	GRK6	G protein-coupled receptor kinase 6	17.5251	17.5506	17.76	17.3664	17.5983	17.6008	17.4633	17.5969	17.507	17.637
	0.489897	0.0269382	P43304	P43304	GPDM_HUMAN	GPD2	Glycerol-3-phosphate dehydrogenase, mitochondrial	22.3674	22.3203	22.335	22.3162	22.299	22.2753	22.3752	22.2365	22.3138	22.3024
	0.194558	0.0181282	P43307	P43307;A0A3B3IRT8;C9JBX5	SSRA_HUMAN	SSR1	Translocon-associated protein subunit alpha	21.7376	21.5652	21.6879	21.6488	21.7358	21.6651	21.6962	21.5857	21.6778	21.6599
	0.0363241	0.0245062	P43356;P43360	P43360;P43356	MAGA2_HUMAN;MAGA6_HUMAN	MAGEA2;MAGEA6	Melanoma-associated antigen 2	15.0868	16.1205	15.1208	15.8622	15.4202	15.645	15.6445	15.0527	15.6829	15.4628
	0.873915	-0.387279	P43378	P43378;A0A0A0MR09	PTN9_HUMAN	PTPN9	Tyrosine-protein phosphatase non-receptor type 9	16.8318	16.0056	16.7585	15.7047	16.5461	16.7677	16.9084	16.5091	16.8948	16.7033
	0.820453	0.662176	P43487	P43487;F6WQW2;C9JDM3;C9JJ34	RANG_HUMAN	RANBP1	Ran-specific GTPase-activating protein	16.3971	16.8971	16.1827	16.5215	16.5517	17.0556	14.5427	16.0531	15.8147	15.773
+	3.46585	-0.84575	P43490	P43490;A0A0C4DFS8	NAMPT_HUMAN	NAMPT	Nicotinamide phosphoribosyltransferase	21.7271	21.9462	21.5468	21.7631	21.968	22.6304	23.0103	22.3369	22.7629	22.4397
	1.18344	-0.122049	P43686	P43686	PRS6B_HUMAN	PSMC4	26S proteasome regulatory subunit 6B	21.969	21.9799	21.8744	21.7841	21.9676	22.1543	22.1003	21.9201	22.0465	21.9641
	0.775439	-0.119541	P43897	P43897;C9JG32;F8VPA7;C9JT21;F8VS27	EFTS_HUMAN	TSFM	Elongation factor Ts, mitochondrial	19.9879	19.8304	19.7563	19.7681	19.5657	19.7675	19.9798	19.9108	19.8666	19.9815
	0.257712	-0.0692131	P45877	P45877	PPIC_HUMAN	PPIC	Peptidyl-prolyl cis-trans isomerase C	18.7309	18.8836	19.2839	19.0134	18.9678	18.9476	18.8598	19.1005	19.2348	19.0831
	0.973581	-0.138392	P45880	P45880;A0A0A0MR02	VDAC2_HUMAN	VDAC2	Voltage-dependent anion-selective channel protein 2	23.4754	23.2323	23.5826	23.403	23.4063	23.4176	23.6644	23.6753	23.4833	23.551
	2.88603	-0.262927	P45954	P45954	ACDSB_HUMAN	ACADSB	Short/branched chain specific acyl-CoA dehydrogenase, mitochondrial	20.7093	20.7841	20.7187	20.7379	20.7381	20.9879	21.1778	20.8743	21.0431	20.9196
+	4.39251	0.63846	P45974	P45974	UBP5_HUMAN	USP5	Ubiquitin carboxyl-terminal hydrolase 5	19.4405	19.26	19.2894	19.2027	19.3318	18.9374	18.6024	18.6061	18.6158	18.5705
	0.189001	-0.0614601	P45983	P45983;C9J762;A0A3B3IRW7	MK08_HUMAN	MAPK8	Mitogen-activated protein kinase 8	18.0139	17.8494	18.0703	17.6607	18.0831	18.2039	17.8622	18.0981	17.6665	18.1541
	0.696343	-0.0986435	P45984	P53779;P45984;J3KNK1;A0A286YFK3;A0A286YFC0;A0A286YFI3;D6RJF9;A0A286YF19;A0A286YF83;A0A286YFD7;A0A286YEW9;A0A286YFN2;D6RCB1;A0A286YFE2;A0A286YF35;A0A286YEV3;A0A286YFJ6;E5RJ57;A0A286YFM6;A0A286YEQ7;A0A286YES9;A0A1P0B7D2;A0A286YES0;F8W9R5;A0A286YF62;D6R9C1;A0A286YEY0;A0A286YEN5;A0A286YFA6;A0A286YF85;A0A1W2PRF2;A0A286YEX7;A0A286YF97;A0A286YFB6;A0A286YFJ4;A0A286YF02;A0A286YEQ0;D7R525	MK09_HUMAN	MAPK9	Mitogen-activated protein kinase 9	19.7981	19.5908	19.7251	19.5691	19.7125	19.8782	19.7567	19.8678	19.5704	19.8157
	0.141105	0.0864943	P45985	P45985	MP2K4_HUMAN	MAP2K4	Dual specificity mitogen-activated protein kinase kinase 4	16.2291	16.4241	16.7347	15.4749	16.5675	16.4568	16.0878	16.3328	15.988	16.1323
	0.384647	0.0898678	P46013	P46013	KI67_HUMAN	MKI67	Proliferation marker protein Ki-67	18.3347	18.4025	18.0684	18.474	18.3712	18.1106	18.2652	18.5285	18.1844	18.1127
	0.0387516	0.00411263	P46019	P46019	KPB2_HUMAN	PHKA2	Phosphorylase b kinase regulatory subunit alpha, liver isoform	19.9973	19.943	20.0755	19.9351	19.9862	19.9085	19.9487	20.0726	19.9861	20.0005
	1.29162	-0.660012	P46019;P46020	P46020;P46019;A6NIT2;A6NMN0	KPB1_HUMAN;KPB2_HUMAN	PHKA1;PHKA2	Phosphorylase b kinase regulatory subunit alpha, liver isoform	15.9557	17.0613	15.9798	16.8283	17.1619	17.1879	17.2091	17.1972	16.992	17.7008
	0.0464791	0.00341148	P46020	P46020;A6NMN0	KPB1_HUMAN	PHKA1	Phosphorylase b kinase regulatory subunit alpha, skeletal muscle isoform	20.0709	20.0552	20.0773	20.004	20.0633	20.0767	19.9788	20.1097	20.0615	20.0269
	0.0681529	0.0200016	P46060	P46060;H0Y4Q3	RAGP1_HUMAN	RANGAP1	Ran GTPase-activating protein 1	19.6152	19.3642	19.3485	19.5188	19.2748	19.1317	19.3143	19.641	19.4523	19.4823
	0.785558	-0.0566437	P46063	P46063	RECQ1_HUMAN	RECQL	ATP-dependent DNA helicase Q1	20.7038	20.6158	20.6695	20.6926	20.6124	20.7188	20.7845	20.7474	20.7295	20.5971
	0.589687	0.149695	P46087	P46087	NOP2_HUMAN	NOP2	Probable 28S rRNA (cytosine(4447)-C(5))-methyltransferase	18.2023	18.4193	18.0441	18.4488	18.253	17.9269	18.0656	18.4	18.3035	17.9231
	1.28649	-0.334065	P46109	P46109	CRKL_HUMAN	CRKL	Crk-like protein	19.216	19.1696	19.4108	18.8302	19.536	19.3557	19.6233	19.6635	19.794	19.3965
	0.286604	-0.0767719	P46199	P46199;H7C213	IF2M_HUMAN	MTIF2	Translation initiation factor IF-2, mitochondrial	18.1355	18.1017	18.3021	17.9817	17.891	18.0064	18.3974	18.0059	18.0314	18.3547
	0.0468041	0.016975	P46379	P46379;A0A0G2JK23;A0A024RCR6	BAG6_HUMAN	BAG6	Large proline-rich protein BAG6	19.7911	19.7327	19.9624	19.884	19.7851	19.8404	19.7361	19.8647	20.1922	19.4368
+	3.48188	-0.449736	P46459	P46459;I3L0N3	NSF_HUMAN	NSF	Vesicle-fusing ATPase	20.1177	20.2369	20.1457	20.0901	20.2277	20.6263	20.8321	20.4187	20.6623	20.5272
	2.0489	-0.409364	P46734	P46734;J3KRV4	MP2K3_HUMAN	MAP2K3	Dual specificity mitogen-activated protein kinase kinase 3	17.8578	17.8984	17.9007	17.8412	17.6764	17.9364	18.5342	18.1412	18.4687	18.1406
	0.822673	0.103987	P46736	P46736;X6RJS7;A0A0A0MS96	BRCC3_HUMAN	BRCC3	Lys-63-specific deubiquitinase BRCC36	19.5535	19.5146	19.4814	19.3794	19.3432	19.5362	19.3471	19.2406	19.2687	19.3594
	0.306442	0.148871	P46776	P46776;E9PLL6	RL27A_HUMAN	RPL27A	60S ribosomal protein L27a	21.6611	21.3563	20.8588	21.9611	21.1458	21.136	21.3903	21.3485	21.3669	20.9971
	0.599404	-0.208414	P46777	P46777;A0A2R8Y6J3;Q5T7N0;A0A2R8Y4A2	RL5_HUMAN	RPL5	60S ribosomal protein L5	20.4728	20.3387	20.3586	20.7497	20.446	20.2271	20.8448	21.0926	20.7813	20.462
	0.0597141	0.0375614	P46778	P46778;M0R181;G3V1B3	RL21_HUMAN	RPL21	60S ribosomal protein L21	18.7411	18.3916	18.3916	19.2926	18.4896	18.0557	18.6732	18.9019	18.7638	18.724
	0.142212	-0.100202	P46779	P46779;H0YMF4;H0YKD8;H0YLP6	RL28_HUMAN	RPL28	60S ribosomal protein L28	18.0133	18.5062	18.21	18.96	17.7269	18.1384	18.4062	18.5993	17.9062	18.8672
	0.596875	0.226255	P46781	P46781;C9JM19;B5MCT8	RS9_HUMAN	RPS9	40S ribosomal protein S9	22.2112	22.1711	21.8445	22.3975	21.5274	21.4221	21.9095	21.8994	21.988	21.8016
	0.137998	0.0572681	P46782	P46782;M0R0F0	RS5_HUMAN	RPS5	40S ribosomal protein S5	21.3842	21.6009	20.9634	21.33	21.5743	21.4013	21.5702	20.9086	21.383	21.3034
	0.367055	-0.0595413	P46783	Q9NQ39;P46783	RS10_HUMAN	RPS10	40S ribosomal protein S10	24.9616	24.7518	24.9464	24.9139	24.9583	25.0131	25.0564	24.9625	25.0595	24.7381
	2.9643	-0.278183	P46821	P46821	MAP1B_HUMAN	MAP1B	Microtubule-associated protein 1B	20.3207	20.3231	20.316	20.2602	20.137	20.5102	20.6535	20.4309	20.6451	20.5085
	0.00602773	-0.00233231	P46821;P78559	P78559;P46821;E9PGC8	MAP1A_HUMAN;MAP1B_HUMAN	MAP1A;MAP1B	Microtubule-associated protein 1B	20.3628	20.6417	20.8551	20.2682	20.4513	20.363	20.5983	20.7327	20.583	20.3135
	2.67481	-0.32197	P46926	P46926	GNPI1_HUMAN	GNPDA1	Glucosamine-6-phosphate isomerase 1	18.0308	17.9553	17.9764	17.9109	18.2294	18.4732	18.2244	18.4125	18.3403	18.2624
	0.890683	-0.0486794	P46934	P46934;H0Y8X6	NEDD4_HUMAN	NEDD4	E3 ubiquitin-protein ligase NEDD4	20.1627	20.2408	20.2985	20.227	20.2809	20.3208	20.2517	20.2608	20.2853	20.3346
	0.164488	-0.0269276	P46934;Q96PU5	P46934;Q96PU5;A0A6Q8PGP5;A0A6Q8PG51;A0A6Q8PG81;H0Y8X6;K7ERN1;A0A1B0GVY1;A0A6Q8PHJ5;A0A6Q8PFI7	NED4L_HUMAN;NEDD4_HUMAN	NEDD4;NEDD4L	E3 ubiquitin-protein ligase NEDD4	19.2786	19.3806	19.1579	19.2172	19.1631	19.3464	19.2381	19.3824	19.1032	19.2618
	2.03762	0.0832756	P46939	P46939	UTRO_HUMAN	UTRN	Utrophin	22.3029	22.276	22.3298	22.2396	22.2608	22.1982	22.2	22.1468	22.1855	22.2622
	2.30277	0.0444069	P46940	P46940;H0YLE8	IQGA1_HUMAN	IQGAP1	Ras GTPase-activating-like protein IQGAP1	24.1479	24.122	24.1206	24.0993	24.1532	24.0681	24.0811	24.0833	24.0827	24.1058
	0.26837	0.380109	P46940;Q13576	P46940;Q13576;D6R939;A0A0J9YXZ5;F5H7S7;E7EWC2	IQGA1_HUMAN;IQGA2_HUMAN	IQGAP1;IQGAP2	Ras GTPase-activating-like protein IQGAP1	15.8932	14.5316	14.8424	15.2828	17.8119	15.631	15.3557	15.1439	14.9683	15.3625
	0.0450001	0.0227001	P46940;Q86VI3	Q86VI3;P46940;H0YLE8;F2Z2E2	IQGA1_HUMAN;IQGA3_HUMAN	IQGAP1;IQGAP3	Ras GTPase-activating-like protein IQGAP1	21.4526	21.2175	21.8458	21.7991	21.4162	21.0115	21.7165	21.717	21.5991	21.5735
	1.22327	-0.186559	P46976	P46976;C9JQ42	GLYG_HUMAN	GYG1	Glycogenin-1	20.4118	20.3955	20.2793	20.3004	20.012	20.3069	20.5359	20.4188	20.5304	20.5397
	0.576476	0.0625233	P46977	P46977;H0YET6	STT3A_HUMAN	STT3A	Dolichyl-diphosphooligosaccharide--protein glycosyltransferase subunit STT3A	21.0419	21.1208	20.9494	20.9908	20.9972	20.9641	21.0184	20.8273	21.0749	20.9029
	0.0838238	-0.0251324	P47755	P47755;A0A0D9SET8;C9JUG7;F8W9N7	CAZA2_HUMAN	CAPZA2	F-actin-capping protein subunit alpha-2	22.1784	22.2307	21.7637	22.3274	22.2496	22.0542	22.3313	22.2079	22.1483	22.1337
	1.93052	-0.471959	P47755;P52907	P47755;P52907;A0A0D9SET8;C9JUG7;F8W9N7	CAZA1_HUMAN;CAZA2_HUMAN	CAPZA1;CAPZA2	F-actin-capping protein subunit alpha-2	23.9649	23.6138	23.5701	23.5679	23.4161	23.9621	24.276	24.4398	24.0001	23.8148
	0.549904	0.249167	P47756	P47756;B1AK88;B1AK87	CAPZB_HUMAN	CAPZB	F-actin-capping protein subunit beta	21.5342	21.7464	20.6575	21.444	21.662	21.1784	21.4789	20.9659	20.9802	21.1949
	3.35061	-0.172858	P47895	P47895;H0Y2X5	AL1A3_HUMAN	ALDH1A3	Aldehyde dehydrogenase family 1 member A3	21.043	21.076	21.0617	21.0278	21.1559	21.2369	21.1764	21.2413	21.284	21.29
	3.6772	0.144069	P47897	P47897;A0A1B0GVU9;H7C0R3;B4DDN1	SYQ_HUMAN	QARS1	Glutamine--tRNA ligase	23.6518	23.5772	23.6156	23.556	23.5313	23.4487	23.4167	23.442	23.4588	23.4454
	0.0278524	0.0961121	P47914	P47914;A0A3B3ITT5	RL29_HUMAN	RPL29	60S ribosomal protein L29	19.2932	18.7821	19.9277	15.4651	17.8185	18.7984	18.1395	20.3135	14.8316	18.723
	0.302379	0.595211	P47929	P47929	LEG7_HUMAN	LGALS7	Galectin-7	19.6499	19.4155	20.4243	17.5818	22.4931	19.4836	19.0734	18.6318	19.1635	20.2361
	0.39662	-0.0220379	P47985	P0C7P4;P47985	UCRI_HUMAN	UQCRFS1	Cytochrome b-c1 complex subunit Rieske, mitochondrial	21.1342	21.1425	21.176	21.0694	21.1367	21.1516	21.1828	21.1428	21.0945	21.1973
	1.40557	-0.106763	P48047	P48047;H7C086;A0A494C0K9;H7C0C1	ATPO_HUMAN	ATP5PO	ATP synthase subunit O, mitochondrial	23.1856	23.2239	23.3173	23.3189	23.193	23.2459	23.4095	23.3332	23.3585	23.4255
	0.436253	-0.0844738	P48147	P48147;A0A499FJL1	PPCE_HUMAN	PREP	Prolyl endopeptidase	17.5289	17.7376	17.9343	17.745	18.0004	17.8935	17.9384	17.8352	17.9229	17.7787
	0.384375	-0.316522	P48200	P48200	IREB2_HUMAN	IREB2	Iron-responsive element-binding protein 2	14.979	15.146	14.9374	14.4971	13.9843	15.1551	15.4302	13.9067	15.6295	15.005
	1.58891	-0.667878	P48426;P78356	P48426;P78356;H7BXS3	PI42A_HUMAN;PI42B_HUMAN	PIP4K2A;PIP4K2B	Phosphatidylinositol 5-phosphate 4-kinase type-2 alpha	15.8122	16.2437	16.379	15.0301	15.8186	16.6876	16.474	16.5668	16.5944	16.3002
	2.0327	0.155478	P48444	P48444;B0YIW6	COPD_HUMAN	ARCN1	Coatomer subunit delta	22.0225	22.0538	21.868	21.9318	22.0437	21.9187	21.8097	21.8563	21.7526	21.8052
	1.34085	0.201695	P48449	P48449;C9J315	LSS_HUMAN	LSS	Lanosterol synthase	18.843	18.7177	19.0003	18.7068	18.8098	18.571	18.4784	18.4766	18.7855	18.7577
	1.31282	-0.233485	P48454	P48454	PP2BC_HUMAN	PPP3CC	Serine/threonine-protein phosphatase 2B catalytic subunit gamma isoform	18.4772	18.5014	18.5633	18.5183	18.0729	18.6457	18.6734	18.7529	18.7336	18.495
	0.0655966	-0.023497	P48506	P48506;A0A0C4DGB2;B4E2I4;A0A2R8YEL6;E1CEI4	GSH1_HUMAN	GCLC	Glutamate--cysteine ligase catalytic subunit	18.05	18.0825	18.3476	18.0779	18.0448	18.1869	17.7014	18.2037	18.2544	18.374
	1.63441	-0.446693	P48507	P48507	GSH0_HUMAN	GCLM	Glutamate--cysteine ligase regulatory subunit	18.9589	19.1345	18.602	18.9667	18.9253	19.4795	19.6623	18.8627	19.4274	19.389
	1.95339	0.379395	P48509	P48509;K4DIA7;E9PMR4	CD151_HUMAN	CD151	CD151 antigen	19.2679	19.508	19.414	19.0813	19.4141	19.0894	18.8824	18.9334	18.6849	19.198
	0.143169	-0.0295673	P48553	P48553	TPC10_HUMAN	TRAPPC10	Trafficking protein particle complex subunit 10	19.3907	19.2877	19.1733	19.0182	19.277	19.379	19.3094	19.0871	19.2534	19.2659
	0.0140078	-0.00380211	P48556	P48556;R4GMR5;K7ERW6;K7EJR3;K7EJC1	PSMD8_HUMAN	PSMD8	26S proteasome non-ATPase regulatory subunit 8	20.3175	20.5575	20.5749	20.3996	20.125	20.4861	20.486	20.3613	20.3926	20.2677
	3.73306	0.329838	P48634	P48634	PRC2A_HUMAN	PRRC2A	Protein PRRC2A	19.5659	19.549	19.7232	19.7181	19.4718	19.3021	19.27	19.244	19.2698	19.293
	0.0926071	-0.194077	P48637	P48637;A0A2R8Y6Q7;A0A2R8Y430;A0A2R8Y5T7;A0A2R8Y7I7	GSHB_HUMAN	GSS	Glutathione synthetase	17.9415	14.8556	17.835	18.0415	15.6565	16.8494	18.0144	17.3479	17.376	15.7127
	0.158165	-0.0183399	P48643	P48643;E9PCA1;E7ENZ3;B7ZAR1	TCPE_HUMAN	CCT5	T-complex protein 1 subunit epsilon	23.8057	23.7924	23.7118	23.6764	23.7299	23.8673	23.809	23.7104	23.6496	23.7717
	0.0553419	0.0658142	P48651	P48651	PTSS1_HUMAN	PTDSS1	Phosphatidylserine synthase 1	18.7165	18.717	19.1055	17.7318	17.9526	18.3102	18.4727	19.3585	18.4987	17.2543
	1.07772	-1.55786	P48668	P48668	K2C6C_HUMAN	KRT6C	Keratin, type II cytoskeletal 6C	15.1837	16.3314	16.3423	15.0827	12.9305	17.4813	18.043	15.4947	15.8009	16.8399
	0.36175	0.0243065	P48681	P48681	NEST_HUMAN	NES	Nestin	22.2535	22.3372	22.2994	22.251	22.2816	22.3487	22.2371	22.2246	22.2114	22.2795
	0.811166	-0.182611	P48723	P48723	HSP13_HUMAN	HSPA13	Heat shock 70 kDa protein 13	18.0908	18.1892	18.4792	18.1179	18.066	18.2375	18.4945	18.4961	18.5381	18.0899
	0.550923	-0.0591339	P48729	P48729;H0Y9X2;A0A590UJ43;U3KPX3;U3KQK7;A0A5F9W493;E7ETM0;D6REM4	KC1A_HUMAN	CSNK1A1	Casein kinase I isoform alpha	20.6523	20.5577	20.5696	20.4573	20.4838	20.5869	20.5531	20.5792	20.7515	20.5457
	0.0494425	-0.0118801	P48730	P49674;P48730;B0QY34;H0Y645;J3QQI9;B0QY36;B0QY35;H7BYT1;A0A669KBC0	KC1D_HUMAN	CSNK1D	Casein kinase I isoform delta	18.2886	18.0982	18.4746	18.169	18.2387	18.2064	18.2547	18.3442	18.4249	18.0982
	1.9176	-0.190449	P48735	P48735	IDHP_HUMAN	IDH2	Isocitrate dehydrogenase [NADP], mitochondrial	19.2187	19.2695	19.2954	19.1909	19.1563	19.2985	19.4773	19.2869	19.559	19.4614
	0.0590842	-0.0301098	P48739	P48739;A0A0A0MSW4	PIPNB_HUMAN	PITPNB	Phosphatidylinositol transfer protein beta isoform	18.4845	18.7006	18.011	18.7023	18.7768	18.4469	18.4113	18.4194	18.5229	19.0254
	1.30058	0.736777	P48739;Q00169	P48739;Q00169;I3L4C0;A0A0A0MSW4;I3L4H1;F5GWE5;B3KYB6;I3L459	PIPNA_HUMAN;PIPNB_HUMAN	PITPNA;PITPNB	Phosphatidylinositol transfer protein beta isoform	18.0625	18.5626	18.5959	18.818	18.3308	17.7062	18.4159	17.2535	18.3634	16.947
	0.568909	0.251385	P48960	P48960	AGRE5_HUMAN	ADGRE5	Adhesion G protein-coupled receptor E5	19.2375	19.6101	18.9398	18.9855	19.3656	19.5149	18.849	18.5046	19.1822	18.8308
	0.278011	-0.082584	P49005	P49005;C9JLE1;C9J8Z7;A0A087WWF6;C9IZD2;F8W8R3	DPOD2_HUMAN	POLD2	DNA polymerase delta subunit 2	18.458	18.218	18.4094	18.1747	18.2102	18.3805	18.7069	18.0088	18.3935	18.3936
	1.49368	-0.693858	P49023	P49023;A0A1B0GTU4;F5H836;F5GZ78;A0A1B0GU60	PAXI_HUMAN	PXN	Paxillin	17.358	16.2926	16.9095	16.8614	16.1086	17.8952	17.3534	16.9903	17.393	17.3676
	1.66265	-0.0926365	P49189	P49189	AL9A1_HUMAN	ALDH9A1	4-trimethylaminobutyraldehyde dehydrogenase	23.972	23.9755	23.9466	23.957	23.9127	24.0637	23.9492	24.1161	24.0039	24.0943
	0.299897	0.168787	P49207	P49207	RL34_HUMAN	RPL34	60S ribosomal protein L34	19.175	19.0778	18.9144	19.8316	18.6198	18.5019	19.0728	18.8343	19.2456	19.1201
	0.465517	0.393316	P49247	P49247	RPIA_HUMAN	RPIA	Ribose-5-phosphate isomerase	16.0498	16.7323	16.4144	15.729	15.457	16.4346	15.8401	15.7365	15.8854	14.5194
	0.844414	0.148971	P49257	P49257	LMAN1_HUMAN	LMAN1	Protein ERGIC-53	19.437	19.5202	19.6392	19.4077	19.4366	19.6131	19.2844	19.2861	19.1181	19.3943
	0.07614	-0.0496338	P49321	P49321	NASP_HUMAN	NASP	Nuclear autoantigenic sperm protein	18.4985	17.7297	18.051	18.6339	18.5512	18.0581	18.0947	18.819	18.097	18.6435
	0.595027	0.0236961	P49327	P49327;A0A0U1RQF0	FAS_HUMAN	FASN	Fatty acid synthase	23.8014	23.7267	23.8041	23.7726	23.7305	23.7256	23.755	23.7199	23.7431	23.7733
	0.697727	0.241755	P49354	P49354;E9PQP6;B3KVN2	FNTA_HUMAN	FNTA	Protein farnesyltransferase/geranylgeranyltransferase type-1 subunit alpha	18.0359	17.8229	17.8056	17.5551	17.6303	17.9728	17.4249	17.6135	17.0377	17.5922
	0.263162	0.0931423	P49356	P49356;B4DL54	FNTB_HUMAN	FNTB	Protein farnesyltransferase subunit beta	18.2407	18.5508	18.0292	18.4151	18.4255	18.097	18.3084	17.905	18.2804	18.6048
	1.20768	-0.35903	P49366	P49366;M0R0V2;A0A087WZK0	DHYS_HUMAN	DHPS	Deoxyhypusine synthase	17.775	17.6155	18.0061	18.1051	17.5186	17.9436	17.9599	18.5671	18.3244	18.0205
	0.384507	0.05695	P49368	P49368;B4DUR8	TCPG_HUMAN	CCT3	T-complex protein 1 subunit gamma	25.0463	25.2009	24.8673	25.0478	25.0901	25.1117	25.0199	24.9331	24.8914	25.0118
	0.232521	0.0231457	P49406	P49406;S4R3W9;A0A0A0MRF4	RM19_HUMAN	MRPL19	39S ribosomal protein L19, mitochondrial	21.2657	21.179	21.3178	21.2413	21.2363	21.1879	21.2729	21.3111	21.2363	21.1162
	2.49797	-0.327283	P49411	P49411	EFTU_HUMAN	TUFM	Elongation factor Tu, mitochondrial	22.5213	22.6564	22.5668	22.5815	22.6114	22.8267	23.1863	22.7457	22.9501	22.865
	0.208155	0.0342499	P49419	P49419;A0A1B0GTJ4;A0A1B0GW77;A0A1B0GUY0;A0A0J9YWF7;A0A1B0GV49;A0A1B0GTG2;A0A1B0GW82;A0A1B0GUA1;A0A1B0GTY9	AL7A1_HUMAN	ALDH7A1	Alpha-aminoadipic semialdehyde dehydrogenase	20.7301	20.6858	20.6151	20.7204	20.6225	20.7712	20.6892	20.4084	20.639	20.6949
	0.561774	-0.452216	P49427	P49427;U3KQP9	UB2R1_HUMAN	CDC34	Ubiquitin-conjugating enzyme E2 R1	17.6986	17.1656	17.046	17.7483	17.5089	16.499	17.8786	18.3816	18.316	18.3531
	0.102598	-0.180339	P49427;Q712K3	P49427;Q712K3;U3KPV8;U3KQ77	UB2R1_HUMAN;UB2R2_HUMAN	CDC34;UBE2R2	Ubiquitin-conjugating enzyme E2 R1	16.7279	14.1642	15.6107	16.8108	16.2343	14.915	15.3676	17.2118	16.0544	16.9007
	1.86642	0.148788	P49454	P49454	CENPF_HUMAN	CENPF	Centromere protein F	19.38	19.3077	19.4446	19.4348	19.3614	19.1954	19.1031	19.2727	19.2804	19.3331
	0.304713	-0.194165	P49458	P49458	SRP09_HUMAN	SRP9	Signal recognition particle 9 kDa protein	19.3167	19.388	18.0056	18.8034	18.9403	19.3323	19.249	18.8942	18.7405	19.2089
	0.756745	-0.0852421	P49585	P49585;H7BZN1;C9JEJ2;C9J2E1;H7C1T3;C9J050	PCY1A_HUMAN	PCYT1A	Choline-phosphate cytidylyltransferase A	20.1081	19.93	20.1511	19.9203	20.0039	20.0027	20.0796	20.0987	20.1678	20.1908
	0.0102613	0.00234451	P49588	P49588;A0A6Q8PF33;H3BPK7;A0A6Q8PGB5;A0A6Q8PGN5;A0A6Q8PGE8;A0A6Q8PFK3;A0A6Q8PFY2;A0A6Q8PHJ2;A0A6Q8PH44;A0A6Q8PGR9	SYAC_HUMAN	AARS1	Alanine--tRNA ligase, cytoplasmic	20.5445	20.5577	20.4566	20.4056	20.3127	20.5505	20.469	20.2147	20.466	20.5652
	0.0772305	-0.0119545	P49589	P49589;B4DKY1	SYCC_HUMAN	CARS1	Cysteine--tRNA ligase, cytoplasmic	20.5946	20.7375	20.7419	20.6409	20.6758	20.7016	20.5645	20.7953	20.5937	20.7955
	2.08195	-0.321619	P49590	P49590;B4DQ67;D6RB22;A0A2R8Y6I1;A0A2R8Y5P7;A0A2R8Y3N3	SYHM_HUMAN	HARS2	Histidine--tRNA ligase, mitochondrial	17.496	17.3716	17.5897	17.3618	17.4591	17.7441	17.9059	17.4793	17.9422	17.8149
	0.0957631	-0.0373016	P49591	P49591;Q5T5C7	SYSC_HUMAN	SARS1	Serine--tRNA ligase, cytoplasmic	18.3361	18.982	18.6487	18.4519	18.7834	18.6476	18.9143	18.4424	18.8275	18.557
+	2.80486	-0.841969	P49593	P49593;B5MCT7	PPM1F_HUMAN	PPM1F	Protein phosphatase 1F	17.8175	17.0205	17.745	17.2114	17.5558	18.0128	18.577	18.2414	18.3294	18.3994
	0.500034	-0.223919	P49642	P49642;F8VSB2;F8VNY2;A0A5F9ZHB6	PRI1_HUMAN	PRIM1	DNA primase small subunit	18.1698	17.9629	17.987	17.051	17.9158	18.0233	17.982	18.3006	17.8542	18.046
	0.568985	0.118382	P49643	P49643;A0A5F9ZHU7;A0A5F9ZHR0	PRI2_HUMAN	PRIM2	DNA primase large subunit	18.8223	18.7124	18.7183	18.6485	18.8565	18.764	18.3124	18.5394	18.7527	18.7976
	0.494747	-0.684719	P49674	P49674;H0Y682;H0Y5S9	KC1E_HUMAN	CSNK1E	Casein kinase I isoform epsilon	16.1399	16.1971	14.0105	13.1601	15.3454	15.1535	15.4596	15.2807	16.444	15.9387
	0.221919	-0.0640987	P49720	P49720;A0A087WUL2	PSB3_HUMAN	PSMB3	Proteasome subunit beta type-3	18.4472	18.0447	18.5908	18.2149	18.3096	18.1765	18.3568	18.6143	18.357	18.4232
	0.413016	-0.115993	P49721	P49721;A0A087WVV1	PSB2_HUMAN	PSMB2	Proteasome subunit beta type-2	19.8892	19.5168	20.1658	19.914	19.9433	19.9918	20.1708	20.1456	19.9085	19.7923
	1.68001	0.181539	P49736	P49736;H0Y8E6	MCM2_HUMAN	MCM2	DNA replication licensing factor MCM2	19.269	19.1972	19.1473	19.1693	19.0592	18.9725	19.1178	19.0725	18.9624	18.8093
	0.548985	-0.0511654	P49748	P49748	ACADV_HUMAN	ACADVL	Very long-chain specific acyl-CoA dehydrogenase, mitochondrial	21.9376	21.9087	21.9167	21.8323	22.0208	21.8452	21.9994	22.0008	22.0038	22.0227
	0.486097	-0.249615	P49750	P49750;H0YIQ2;H0YI23;F8VU51	YLPM1_HUMAN	YLPM1	YLP motif-containing protein 1	16.5712	15.546	16.4295	16.591	15.8653	16.0806	16.3253	16.6831	16.4885	16.6736
	0.814436	-0.0828777	P49754	P49754;H7BXH3;C9J3F8	VPS41_HUMAN	VPS41	Vacuolar protein sorting-associated protein 41 homolog	18.4075	18.3472	18.471	18.363	18.1835	18.4328	18.3606	18.4493	18.4497	18.4942
	1.06978	-0.200697	P49755	P49755	TMEDA_HUMAN	TMED10	Transmembrane emp24 domain-containing protein 10	20.7398	20.9258	20.7113	20.7323	21.0677	21.1623	21.2619	20.8916	20.9658	20.8988
	4.22605	0.361802	P49756	P49756;H0YE46	RBM25_HUMAN	RBM25	RNA-binding protein 25	22.107	22.0644	22.1994	22.0454	22.0412	21.8768	21.6803	21.6961	21.7021	21.6932
	1.86407	0.263139	P49757	P49757;G3V433;G3V4S6;G3V3R1	NUMB_HUMAN	NUMB	Protein numb homolog	19.9029	19.9608	19.7328	19.9452	19.9023	19.6611	19.4295	19.4837	19.8007	19.7533
	0.0044732	-0.00369644	P49757;Q9Y6R0	Q9Y6R0;P49757;G3V3Z8;A0A0C4DGH3	NUMBL_HUMAN;NUMB_HUMAN	NUMB;NUMBL	Protein numb homolog	19.2358	17.843	19.2697	18.953	18.9891	18.8037	19.1446	18.7799	18.9996	18.581
	0.199389	-0.337362	P49768	P49768;E7ES96	PSN1_HUMAN	PSEN1	Presenilin-1	16.2599	14.2043	16.274	14.2584	15.2113	16.2984	14.8464	16.8315	14.0541	15.8644
	1.69256	0.34735	P49770	P49770;H0YK01	EI2BB_HUMAN	EIF2B2	Translation initiation factor eIF-2B subunit beta	17.3515	17.9616	17.8209	17.8565	17.909	17.5943	17.2954	17.4729	17.405	17.3951
	0.29519	-0.116423	P49773	P49773;D6RE99;A0A6Q8PGQ8;D6REP8;D6RC06;H0YC49;D6RD60	HINT1_HUMAN	HINT1	Histidine triad nucleotide-binding protein 1	18.4056	17.7986	18.3091	18.6307	18.3524	18.146	18.5579	18.6311	18.2244	18.5191
	1.3954	-0.187405	P49790	P49790	NU153_HUMAN	NUP153	Nuclear pore complex protein Nup153	18.9924	19.1883	18.8082	19.0034	18.9937	19.309	19.2538	19.0299	19.1761	19.1541
	1.2274	-0.0563423	P49792	P49792;F8WBP7	RBP2_HUMAN	RANBP2	E3 SUMO-protein ligase RanBP2	20.6386	20.6933	20.6858	20.6401	20.7146	20.7224	20.7999	20.6697	20.7331	20.7289
	1.44441	-0.569068	P49815	P49815;A0A2R8Y7C8;A0A2R8Y6C9;A0A2R8Y7X5;A0A2R8Y5F1;A0A2R8YDZ2;X5D2U8;A0A2R8YGU4;A0A2R8YGD6;H3BMQ0;A0A2R8YDR3	TSC2_HUMAN	TSC2	Tuberin	15.2918	15.9211	15.5356	15.714	15.7612	15.8652	16.4439	16.76	16.3364	15.6635
	0.334285	-0.0736301	P49821	P49821;E9PMX3;E9PLC6;E9PPR0;E9PPD6;G3V0I5;E9PQP1;E9PJL9;B4DE93	NDUV1_HUMAN	NDUFV1	NADH dehydrogenase [ubiquinone] flavoprotein 1, mitochondrial	20.6317	20.6203	20.2101	20.5297	20.576	20.6745	20.6988	20.3864	20.5702	20.6061
	0.599375	-0.583482	P49840	P49840;A8MT37;M0QYV0	GSK3A_HUMAN	GSK3A	Glycogen synthase kinase-3 alpha	15.9887	14.6549	16.5284	17.4276	16.7475	16.6388	17.0048	16.689	16.8822	17.0497
	1.51338	-0.4135	P49841	P49841;A0A3B3ITW1	GSK3B_HUMAN	GSK3B	Glycogen synthase kinase-3 beta	15.8954	16.1748	15.6741	16.2408	16.2367	16.8816	16.3596	16.2545	16.332	16.4615
	0.0307522	0.0502913	P49848	P49848;J3KR72	TAF6_HUMAN	TAF6	Transcription initiation factor TFIID subunit 6	16.7952	16.8669	16.3171	15.3999	14.5966	15.041	16.1511	16.5992	16.7889	15.144
	0.616875	-0.059547	P49902	P49902;A0A6Q8PHP0;Q5JUV4;A0A6Q8PHB5	5NTC_HUMAN	NT5C2	Cytosolic purine 5'-nucleotidase	20.5235	20.5607	20.6334	20.6513	20.4523	20.5173	20.5996	20.6785	20.6622	20.6614
	0.133745	0.0561478	P49903	P49903	SPS1_HUMAN	SEPHS1	Selenide, water dikinase 1	18.2427	18.4096	18.9683	18.4665	18.4779	18.1531	18.3481	18.6592	18.4015	18.7223
	2.41942	-0.0910683	P49915	P49915	GUAA_HUMAN	GMPS	GMP synthase [glutamine-hydrolyzing]	21.7466	21.7872	21.7767	21.7879	21.776	21.9226	21.8446	21.7977	21.8717	21.8932
	0.0530253	-0.0154797	P49916	P49916	DNLI3_HUMAN	LIG3	DNA ligase 3	18.2841	18.6376	18.1214	18.3913	18.3392	18.2174	18.3356	18.5633	18.4459	18.2889
	0.964242	-0.165968	P49917	P49917;A0A0C4DGV9	DNLI4_HUMAN	LIG4	DNA ligase 4	18.2667	18.2118	18.5944	18.5014	18.2084	18.6794	18.4996	18.536	18.4027	18.4948
	0.269518	-0.041169	P49959	P49959;F8W7U8	MRE11_HUMAN	MRE11	Double-strand break repair protein MRE11	19.4889	19.7416	19.5262	19.3918	19.4605	19.6433	19.5508	19.5042	19.5863	19.5302
	0.0837755	0.031002	P50148	P50148	GNAQ_HUMAN	GNAQ	Guanine nucleotide-binding protein G(q) subunit alpha	16.3468	16.675	16.4724	16.6659	16.6297	16.7987	16.6614	16.3383	16.6759	16.1605
	0.512073	0.0914143	P50151	P50151;A0A024R161	GBG10_HUMAN	GNG10	Guanine nucleotide-binding protein G(I)/G(S)/G(O) subunit gamma-10	18.7657	18.9957	19.0291	18.8433	18.9242	19.0734	18.6823	18.7409	18.8452	18.7592
	0.955844	0.110191	P50213	P50213;H0YMU3;H0YKD0;H0YL72;H0YLI6	IDH3A_HUMAN	IDH3A	Isocitrate dehydrogenase [NAD] subunit alpha, mitochondrial	22.4586	22.4187	22.3644	22.4239	22.3946	22.4517	22.4096	22.145	22.193	22.31
	0.114379	-0.076067	P50281	P50281;F8W1B7	MMP14_HUMAN	MMP14	Matrix metalloproteinase-14	19.8233	20.0519	18.8218	19.8342	19.872	20.0374	19.8071	19.3251	19.71	19.904
	0.253134	-0.0321262	P50336	P50336;D3DVG2;F5H1I5;A0A494C0L4;A0A1W2PNH4;A0A494C0M9;A0A494C0D4;A0A1W2PPA5;F5GZT7;A0A494C146;A0A1W2PRF9	PPOX_HUMAN	PPOX	Protoporphyrinogen oxidase	18.5538	18.6736	18.6568	18.4625	18.5839	18.6975	18.6331	18.5073	18.5659	18.6876
	0.316627	0.0601116	P50395	P50395	GDIB_HUMAN	GDI2	Rab GDP dissociation inhibitor beta	20.9951	21.2637	21.2751	21.2143	21.1759	21.1095	21.0613	20.9548	21.3434	21.1545
+	2.93736	-0.515163	P50402	P50402	EMD_HUMAN	EMD	Emerin	20.1605	20.4712	20.1606	20.043	20.1842	20.7781	20.9252	20.5739	20.8057	20.5124
	1.73155	-0.142494	P50416	P50416	CPT1A_HUMAN	CPT1A	Carnitine O-palmitoyltransferase 1, liver isoform	21.5353	21.4922	21.3856	21.4559	21.4618	21.4976	21.6899	21.5218	21.6402	21.6939
	0.00887266	-0.00535469	P50443	P50443	S26A2_HUMAN	SLC26A2	Sulfate transporter	16.6785	17.177	16.9871	16.9364	17.3228	16.9551	17.0488	16.414	17.3391	17.3715
	0.0415891	-0.0181065	P50452	P50452	SPB8_HUMAN	SERPINB8	Serpin B8	17.8724	17.6129	18.1693	17.7666	17.3789	17.9443	17.7248	17.5772	17.6704	17.9739
	2.59755	-0.474823	P50454	P50454;E9PPV6;E9PJH8;E9PR70;E9PKH2	SERPH_HUMAN	SERPINH1	Serpin H1	19.0435	19.3019	19.1545	19.1194	19.3611	19.6569	19.9967	19.5592	19.699	19.4427
	0.0346225	0.0165062	P50479	P50479	PDLI4_HUMAN	PDLIM4	PDZ and LIM domain protein 4	20.7313	20.8182	20.0575	20.7533	20.9218	20.5944	20.8671	20.6874	20.5087	20.542
	1.67947	0.141409	P50502;Q8IZP2	Q8IZP2;P50502;Q3KNR6;F6VDH7;H7C3I1	F10A1_HUMAN;ST134_HUMAN	ST13;ST13P4	Hsc70-interacting protein	22.8298	22.7925	22.8489	22.7658	22.8172	22.7694	22.713	22.5023	22.6347	22.7277
+	2.45445	-1.05952	P50548	P50548	ERF_HUMAN	ERF	ETS domain-containing transcription factor ERF	16.7333	17.0675	15.5973	16.6297	16.5108	17.5235	17.7459	17.4189	17.7763	17.3715
	0.309516	0.159407	P50552	P50552	VASP_HUMAN	VASP	Vasodilator-stimulated phosphoprotein	19.052	19.227	19.4452	19.1451	19.0318	18.5658	19.5842	19.1423	19.2897	18.522
	0.804306	0.170866	P50570	P50570	DYN2_HUMAN	DNM2	Dynamin-2	18.7039	18.6609	18.4701	18.5118	18.5477	18.3263	18.6295	18.0645	18.5606	18.4594
	0.369764	-0.0474468	P50570;Q05193	P50570;Q05193;A0A0D9SFB1;A0A0D9SFE4;A0A1B0GUX5;A0A0U1RQP1;A0A1B0GU67	DYN1_HUMAN;DYN2_HUMAN	DNM1;DNM2	Dynamin-2	20.5169	20.6649	20.5748	20.4846	20.6109	20.7017	20.6867	20.4771	20.6886	20.5353
	0.425146	0.0689907	P50570;Q05193;Q9UQ16	Q9UQ16;P50570;Q05193;A0A0D9SFB1;A0A0D9SFE4;A0A1B0GUX5;A0A0U1RQP1;E5RHK8	DYN1_HUMAN;DYN2_HUMAN;DYN3_HUMAN	DNM1;DNM2;DNM3	Dynamin-2	19.6786	19.6064	19.3596	19.3884	19.5148	19.5285	19.3025	19.4646	19.5055	19.4018
	0.208593	-0.209138	P50570;Q9UQ16	Q9UQ16;P50570;E5RIK2;E5RHK8	DYN2_HUMAN;DYN3_HUMAN	DNM2;DNM3	Dynamin-2	17.3676	17.9024	15.8124	16.7815	17.4252	17.7685	16.8511	17.644	16.9434	17.1277
	1.26011	-0.863626	P50579	P50579;F8VRR3;F8VQZ7	MAP2_HUMAN	METAP2	Methionine aminopeptidase 2	14.8924	15.0182	14.2687	14.7314	13.1661	15.0387	14.9794	15.9671	15.042	15.3679
	0.284162	-0.234673	P50583	P50583	AP4A_HUMAN	NUDT2	Bis(5'-nucleosyl)-tetraphosphatase [asymmetrical]	19.0558	18.5001	18.4289	18.4721	18.2997	17.602	19.0417	19.2425	19.4105	18.6332
	0.307351	-0.0835724	P50613	P50613;D6RAD4	CDK7_HUMAN	CDK7	Cyclin-dependent kinase 7	16.7226	16.6231	17.1293	16.9519	16.6388	16.9742	16.9776	16.7369	17.036	16.7589
	3.47373	0.278571	P50748	P50748;E7ES84	KNTC1_HUMAN	KNTC1	Kinetochore-associated protein 1	19.1831	19.2978	19.2292	19.1576	19.3227	19.0301	18.9292	19.0268	18.9654	18.8462
	0.558007	-0.548996	P50749	P50749	RASF2_HUMAN	RASSF2	Ras association domain-containing protein 2	16.1424	14.1407	16.5523	16.1361	16.667	16.4205	16.5121	16.6453	16.6859	16.1196
	1.99587	-0.356852	P50750	P50750	CDK9_HUMAN	CDK9	Cyclin-dependent kinase 9	18.3158	18.3028	18.0127	18.3244	18.4592	18.3405	18.7151	18.6669	18.7849	18.6918
	0.350952	-0.119702	P50851	P50851;H0YAC6;A0A494C0R9;E9PEM5;A0A494BZW2;A0A494C1L5	LRBA_HUMAN	LRBA	Lipopolysaccharide-responsive and beige-like anchor protein	17.6526	17.6782	17.2371	17.6905	17.9615	17.9666	17.4106	17.7871	17.8521	17.802
	0.5205	0.261751	P50895	P50895;A0A087WXM8	BCAM_HUMAN	BCAM	Basal cell adhesion molecule	17.0653	17.0986	16.587	16.5862	17.3365	17.0958	17.0051	16.6147	16.059	16.5903
	1.64313	0.292813	P50897	P50897;A0A2C9F2P4;A0A286YFF7;Q5T0S4;A0A286YFE3;A0A286YFL6;A0A286YFL8	PPT1_HUMAN	PPT1	Palmitoyl-protein thioesterase 1	18.779	18.4994	18.796	18.7454	18.7813	18.1985	18.6292	18.2464	18.4729	18.5901
	0.666581	0.252301	P50914	P50914;E7EPB3	RL14_HUMAN	RPL14	60S ribosomal protein L14	21.327	21.3093	21.0689	21.8699	21.2997	20.6814	21.4349	20.9786	21.2947	21.2236
	0.531574	0.0306412	P50990	P50990;H7C4C8	TCPQ_HUMAN	CCT8	T-complex protein 1 subunit theta	25.3528	25.2755	25.3416	25.2977	25.215	25.276	25.2582	25.3052	25.242	25.2479
	0.0137054	0.00103378	P50991	P50991	TCPD_HUMAN	CCT4	T-complex protein 1 subunit delta	25.3773	25.4089	25.3023	25.2843	25.3352	25.3464	25.3775	25.3357	25.3069	25.3365
	0.19333	-0.0572693	P50993	P50993;B1AKY9	AT1A2_HUMAN	ATP1A2	Sodium/potassium-transporting ATPase subunit alpha-2	19.6709	19.6354	19.4658	19.2937	19.2092	19.7039	19.3914	19.4575	19.6757	19.3328
	2.57818	0.256992	P50995	P50995	ANX11_HUMAN	ANXA11	Annexin A11	19.5089	19.6211	19.5636	19.3847	19.7052	19.3916	19.3199	19.2718	19.2436	19.2717
	0.116451	0.0995605	P51003	Q9NRJ5;P51003;H0YJ00;G3XAH6	PAPOA_HUMAN	PAPOLA	Poly(A) polymerase alpha	17.5445	17.5455	17.5944	18.2135	17.7331	18.434	16.7346	17.4525	18.1002	17.412
	0.085608	0.0153133	P51114	P51114;E9PFF5;E7EU85;B4DXZ6	FXR1_HUMAN	FXR1	Fragile X mental retardation syndrome-related protein 1	20.1928	20.1022	19.9317	20.0264	19.9222	19.9062	19.9884	20.0682	19.9902	20.1458
	0.181213	-0.047504	P51114;P51116	P51114;P51116;E9PFF5;E7EU85;B4DXZ6	FXR1_HUMAN;FXR2_HUMAN	FXR1;FXR2	Fragile X mental retardation syndrome-related protein 1	18.9323	18.7898	18.6389	19.0751	19.2009	19.0233	19.032	18.8804	18.9954	18.9434
	1.18189	-0.245417	P51114;P51116;Q06787	P51114;Q06787;P51116;A8MQB8;E9PFF5;G3V0J0;E7EU85;R9WNI0;B4DXZ6	FMR1_HUMAN;FXR1_HUMAN;FXR2_HUMAN	FMR1;FXR1;FXR2	Fragile X mental retardation syndrome-related protein 1	20.9884	20.6535	20.6189	20.9257	21.0729	20.8841	21.2802	21.2004	21.1187	21.003
	0.215416	-0.055238	P51116	P51116	FXR2_HUMAN	FXR2	Fragile X mental retardation syndrome-related protein 2	17.8333	17.5188	17.3592	17.4539	17.7866	17.5976	17.6088	17.7331	17.5231	17.7653
[truncated: 3,752 more rows]
