# Supplementary material for: Uncovering the glutamate carboxypeptidase II microenvironment using a multi-labeling proteomic approach
Source: Sci Rep. 2025 Nov 27;15:45461. doi: 10.1038/s41598-025-28826-5 (PMC12749419; doi:10.1038/s41598-025-28826-5)
Supplement: Supplementary file 2 — Supplementary Material 2 [file 41598_2025_28826_MOESM2_ESM.xlsx]

## Sheet: Legend
Significant			Proteins significantly changed based on FDR < 0.01 and effect size threshold (S0 = 0.1)
-Log(P-value)			Negative log10 of the t-test p-value
Difference			Log 2 protein fold change
Protein.Group			Uniprot accession number of protein group
Protein.Ids/PG.ProteinAccessions			Uniprot accession number of protein
Protein.Names			Uniprot entry name of protein
Genes			Gene name
First.Protein.Description/PG.ProteinDescription			Protein name
Peptides/PG.NrOfStrippedSequencesIdentified (Experiment-wide)			Number of unique peptides identified per protein
Fasta headers			Fasta header (Uniprot) containing Uniprot accession number, uniprot entry name, protein name
"Sample name"			Log 2 of protein intensity

## Sheet: Free_HRP
Significant	-Log(P-value)	Difference	Protein IDs	Fasta headers	Gene Names (primary)	Peptides	E4_NC	E5_NC	E6_NC	E1	E2	E3
	2.0674	4.98179	Q04609	sp|Q04609|FOLH1_HUMAN Glutamate carboxypeptidase 2 OS=Homo sapiens OX=9606 GN=FOLH1 PE=1 SV=1;GCPII_2-PMPA;sp|Q9HBA9|FOH1B_HUMAN Putative N-acetylated-alpha-linked acidic dipeptidase OS=Homo sapiens OX=9606 GN=FOLH1B PE=2 SV=1	FOLH1	32	21.0576	22.3142	24.5791	27.8131	27.6026	27.4805
+	2.61955	-2.02737	P0DPI2	sp|P0DPI2|GAL3A_HUMAN Glutamine amidotransferase-like class 1 domain-containing protein 3A, mitochondrial OS=Homo sapiens OX=9606 GN=GATD3A PE=1 SV=1;sp|A0A0B4J2D5|GAL3B_HUMAN Glutamine amidotransferase-like class 1 domain-containing protein 3B, mitochondr	GATD3	9	26.0347	25.9518	25.6071	24.3626	23.4987	23.6501
	1.79526	1.03004	A0AVT1	sp|A0AVT1|UBA6_HUMAN Ubiquitin-like modifier-activating enzyme 6 OS=Homo sapiens OX=9606 GN=UBA6 PE=1 SV=1	UBA6	14	22.6056	23.249	23.0733	23.6939	24.2824	24.0416
	1.60147	3.02124	A0A499FIX8	tr|A0A499FIX8|A0A499FIX8_HUMAN Extended synaptotagmin-2 OS=Homo sapiens OX=9606 GN=ESYT2 PE=1 SV=1;tr|H7BXI1|H7BXI1_HUMAN Extended synaptotagmin-2 OS=Homo sapiens OX=9606 GN=ESYT2 PE=1 SV=2;tr|A0A087WXU3|A0A087WXU3_HUMAN Extended synaptotagmin-2 OS=Homo sa	ESYT2	12	19.0749	20.8694	22.0394	23.5512	23.7198	23.7764
	1.15666	1.35706	A0MZ66	sp|A0MZ66|SHOT1_HUMAN Shootin-1 OS=Homo sapiens OX=9606 GN=SHTN1 PE=1 SV=4	SHTN1	5	21.3112	21.2409	19.9935	21.6542	22.1129	22.8496
	0.937697	0.619653	A1L0T0	sp|A1L0T0|HACL2_HUMAN 2-hydroxyacyl-CoA lyase 2 OS=Homo sapiens OX=9606 GN=ILVBL PE=1 SV=2;tr|M0R026|M0R026_HUMAN 2-hydroxyacyl-CoA lyase 2 OS=Homo sapiens OX=9606 GN=ILVBL PE=1 SV=1;tr|E9PL44|E9PL44_HUMAN 2-hydroxyacyl-CoA lyase 2 (Fragment) OS=Homo sapie	ILVBL	6	22.2163	21.6225	21.9292	22.8414	22.755	22.0306
	0.348286	0.846823	A1X283	sp|A1X283|SPD2B_HUMAN SH3 and PX domain-containing protein 2B OS=Homo sapiens OX=9606 GN=SH3PXD2B PE=1 SV=3;tr|G3V144|G3V144_HUMAN SH3 and PX domain-containing protein 2B OS=Homo sapiens OX=9606 GN=SH3PXD2B PE=1 SV=1;tr|A0A1B0GUF2|A0A1B0GUF2_HUMAN SH3 and	SH3PXD2B	7	19.4494	21.6634	21.4021	21.8816	20.3379	22.8358
	0.240305	0.368593	A5PLN9	sp|A5PLN9|TPC13_HUMAN Trafficking protein particle complex subunit 13 OS=Homo sapiens OX=9606 GN=TRAPPC13 PE=1 SV=2	TRAPPC13	5	19.3231	19.3733	19.4899	20.9667	19.2297	19.0956
	1.29493	0.848892	A5YKK6	sp|A5YKK6|CNOT1_HUMAN CCR4-NOT transcription complex subunit 1 OS=Homo sapiens OX=9606 GN=CNOT1 PE=1 SV=2	CNOT1	20	22.4879	23.1871	23.0056	24.1762	23.4232	23.628
	0.226438	0.767488	H3BTL1	tr|H3BTL1|H3BTL1_HUMAN Microtubule-associated protein 1 light chain 3 beta, isoform CRA_f OS=Homo sapiens OX=9606 GN=MAP1LC3B PE=3 SV=1;sp|Q9GZQ8|MLP3B_HUMAN Microtubule-associated proteins 1A/1B light chain 3B OS=Homo sapiens OX=9606 GN=MAP1LC3B PE=1 SV=3	MAP1LC3B	3	19.554	22.7751	19.1372	22.1528	19.9676	21.6484
	0.0740163	0.109275	A6NHR9	sp|A6NHR9|SMHD1_HUMAN Structural maintenance of chromosomes flexible hinge domain-containing protein 1 OS=Homo sapiens OX=9606 GN=SMCHD1 PE=1 SV=2;tr|J3KTL8|J3KTL8_HUMAN Structural maintenance of chromosomes flexible hinge domain-containing protein 1 (Frag	SMCHD1	6	20.9058	20.9905	22.3457	21.9633	21.216	21.3905
+	2.54899	1.62645	I3L2L5	tr|I3L2L5|I3L2L5_HUMAN Mapk-regulated corepressor-interacting protein 1 OS=Homo sapiens OX=9606 GN=MCRIP1 PE=1 SV=1;sp|C9JLW8|MCRI1_HUMAN Mapk-regulated corepressor-interacting protein 1 OS=Homo sapiens OX=9606 GN=MCRIP1 PE=1 SV=1;tr|I3L4Q0|I3L4Q0_HUMAN HC	MCRIP1	4	20.65	20.9565	20.2909	21.9465	22.4523	22.3779
	1.04238	1.57504	F8W1N5	tr|F8W1N5|F8W1N5_HUMAN Nascent polypeptide-associated complex subunit alpha (Fragment) OS=Homo sapiens OX=9606 GN=NACA PE=1 SV=1;tr|F8VZJ2|F8VZJ2_HUMAN Nascent polypeptide-associated complex subunit alpha OS=Homo sapiens OX=9606 GN=NACA PE=1 SV=1;tr|F8VNW4		3	19.4046	20.7614	21.383	22.8861	21.5756	21.8124
	0.772843	1.78043	L0R819	sp|L0R819|ASURF_HUMAN ASNSD1 upstream open reading frame protein OS=Homo sapiens OX=9606 GN=ASDURF PE=1 SV=1;tr|U3KQP1|U3KQP1_HUMAN Uncharacterized protein (Fragment) OS=Homo sapiens OX=9606 PE=4 SV=1	ASDURF	3	18.9273	18.9704	19.6181	18.8797	21.9045	22.0729
	0.533254	-1.58533	K7ENE5	tr|K7ENE5|K7ENE5_HUMAN Deoxyribonuclease II (Fragment) OS=Homo sapiens OX=9606 GN=DNASE2 PE=1 SV=1;sp|O00115|DNS2A_HUMAN Deoxyribonuclease-2-alpha OS=Homo sapiens OX=9606 GN=DNASE2 PE=1 SV=2	DNASE2	2	19.2452	22.9538	19.8523	19.437	19.9815	17.8768
	1.07435	-0.372529	O00116	sp|O00116|ADAS_HUMAN Alkyldihydroxyacetonephosphate synthase, peroxisomal OS=Homo sapiens OX=9606 GN=AGPS PE=1 SV=1;tr|A0A1B0GWA2|A0A1B0GWA2_HUMAN Alkylglycerone-phosphate synthase (Fragment) OS=Homo sapiens OX=9606 GN=AGPS PE=1 SV=1;tr|A0A2R8YEL0|A0A2R8YE	AGPS	20	25.731	25.7052	25.318	25.3287	25.2805	25.0275
	1.68137	2.35833	A0A6Q8PGH7	tr|A0A6Q8PGH7|A0A6Q8PGH7_HUMAN Kinesin-like protein KIF2A (Fragment) OS=Homo sapiens OX=9606 GN=KIF2A PE=4 SV=1;tr|A0A6Q8PFA6|A0A6Q8PFA6_HUMAN Kinesin-like protein KIF2A OS=Homo sapiens OX=9606 GN=KIF2A PE=4 SV=1;sp|O00139|KIF2A_HUMAN Kinesin-like protein	KIF2A	4	18.5135	20.5385	19.4227	21.3544	22.1729	22.0224
	2.40038	1.14878	O00148	sp|O00148|DX39A_HUMAN ATP-dependent RNA helicase DDX39A OS=Homo sapiens OX=9606 GN=DDX39A PE=1 SV=2;tr|K7EQN7|K7EQN7_HUMAN RNA helicase (Fragment) OS=Homo sapiens OX=9606 GN=DDX39A PE=1 SV=1	DDX39A	18	24.0201	24.184	24.6132	25.2987	25.4029	25.5621
+	3.39902	-1.08064	O00154	sp|O00154|BACH_HUMAN Cytosolic acyl coenzyme A thioester hydrolase OS=Homo sapiens OX=9606 GN=ACOT7 PE=1 SV=3;tr|K7EKP8|K7EKP8_HUMAN Cytosolic acyl coenzyme A thioester hydrolase (Fragment) OS=Homo sapiens OX=9606 GN=ACOT7 PE=1 SV=8	ACOT7	18	28.6688	28.5177	28.4447	27.59	27.4646	27.3347
	1.44669	-2.48528	F5H6E2	tr|F5H6E2|F5H6E2_HUMAN Unconventional myosin-Ic OS=Homo sapiens OX=9606 GN=MYO1C PE=1 SV=1;sp|O00159|MYO1C_HUMAN Unconventional myosin-Ic OS=Homo sapiens OX=9606 GN=MYO1C PE=1 SV=4	MYO1C	31	26.4672	25.3754	27.0217	25.0577	23.3454	23.0053
	2.77881	-1.07519	O00170	sp|O00170|AIP_HUMAN AH receptor-interacting protein OS=Homo sapiens OX=9606 GN=AIP PE=1 SV=2;tr|E9PMH2|E9PMH2_HUMAN Peptidylprolyl isomerase (Fragment) OS=Homo sapiens OX=9606 GN=AIP PE=1 SV=2	AIP	8	25.8133	25.975	25.9249	24.5696	25.0203	24.8977
	0.946977	1.49311	O00178	sp|O00178|GTPB1_HUMAN GTP-binding protein 1 OS=Homo sapiens OX=9606 GN=GTPBP1 PE=1 SV=3	GTPBP1	3	20.6178	18.124	19.6644	20.9288	21.1984	20.7583
	0.208857	-0.0643495	O00203	sp|O00203|AP3B1_HUMAN AP-3 complex subunit beta-1 OS=Homo sapiens OX=9606 GN=AP3B1 PE=1 SV=3	AP3B1	24	25.3744	25.3531	25.0426	25.284	25.1031	25.1899
+	4.42671	1.17584	O00231	sp|O00231|PSD11_HUMAN 26S proteasome non-ATPase regulatory subunit 11 OS=Homo sapiens OX=9606 GN=PSMD11 PE=1 SV=3	PSMD11	24	25.941	25.8888	25.7593	27.0829	27.0014	27.0322
	2.59152	1.08415	O00232	sp|O00232|PSD12_HUMAN 26S proteasome non-ATPase regulatory subunit 12 OS=Homo sapiens OX=9606 GN=PSMD12 PE=1 SV=3	PSMD12	17	24.6535	24.8681	24.3961	25.6064	25.8919	25.672
	0.548242	0.963924	F5H169	tr|F5H169|F5H169_HUMAN 26S proteasome non-ATPase regulatory subunit 9 OS=Homo sapiens OX=9606 GN=PSMD9 PE=1 SV=1;tr|F5H5V4|F5H5V4_HUMAN 26S proteasome non-ATPase regulatory subunit 9 (Fragment) OS=Homo sapiens OX=9606 GN=PSMD9 PE=1 SV=1;tr|F5GX23|F5GX23_HU	PSMD9	2	21.4201	19.4134	21.5959	21.1016	22.1866	22.033
	1.12406	1.45919	O00264	sp|O00264|PGRC1_HUMAN Membrane-associated progesterone receptor component 1 OS=Homo sapiens OX=9606 GN=PGRMC1 PE=1 SV=3	PGRMC1	4	20.3078	21.4362	22.2219	23.2443	22.7268	22.3724
	0.724064	0.339956	O00299	sp|O00299|CLIC1_HUMAN Chloride intracellular channel protein 1 OS=Homo sapiens OX=9606 GN=CLIC1 PE=1 SV=4	CLIC1	5	22.3408	22.4598	22.9497	23.0792	22.7184	22.9725
	2.14142	1.84509	O00303	sp|O00303|EIF3F_HUMAN Eukaryotic translation initiation factor 3 subunit F OS=Homo sapiens OX=9606 GN=EIF3F PE=1 SV=1	EIF3F	12	24.4521	25.0105	24.0537	25.9403	26.7628	26.3484
	1.30424	-0.876682	O00410	sp|O00410|IPO5_HUMAN Importin-5 OS=Homo sapiens OX=9606 GN=IPO5 PE=1 SV=4;tr|H0Y8C6|H0Y8C6_HUMAN Importin-5 (Fragment) OS=Homo sapiens OX=9606 GN=IPO5 PE=1 SV=1	IPO5	15	25.3147	25.6758	25.2288	25.059	24.4417	24.0885
	0.224026	0.343816	F8W717	tr|F8W717|F8W717_HUMAN Echinoderm microtubule-associated protein-like 1 OS=Homo sapiens OX=9606 GN=EML1 PE=1 SV=1;sp|O00423|EMAL1_HUMAN Echinoderm microtubule-associated protein-like 1 OS=Homo sapiens OX=9606 GN=EML1 PE=1 SV=3;tr|A0A3B3IU69|A0A3B3IU69_HUMA	EML1	3	19.4233	20.4173	19.8187	20.7948	20.7152	19.1807
	2.02876	1.63769	O00425	sp|O00425|IF2B3_HUMAN Insulin-like growth factor 2 mRNA-binding protein 3 OS=Homo sapiens OX=9606 GN=IGF2BP3 PE=1 SV=2	IGF2BP3	2	19.2085	19.5586	19.1911	21.309	20.3021	21.2602
	1.57929	0.824506	O00429	sp|O00429|DNM1L_HUMAN Dynamin-1-like protein OS=Homo sapiens OX=9606 GN=DNM1L PE=1 SV=2	DNM1L	8	21.5385	22.1866	21.784	22.5589	22.4717	22.9521
+	3.42126	-1.36954	O00459	sp|O00459|P85B_HUMAN Phosphatidylinositol 3-kinase regulatory subunit beta OS=Homo sapiens OX=9606 GN=PIK3R2 PE=1 SV=2;tr|E9PFP1|E9PFP1_HUMAN Phosphatidylinositol 3-kinase regulatory subunit beta OS=Homo sapiens OX=9606 GN=PIK3R2 PE=1 SV=1	PIK3R2	14	24.856	25.2664	25.141	23.6824	23.7636	23.7087
	1.54815	0.779785	O00469	sp|O00469|PLOD2_HUMAN Procollagen-lysine,2-oxoglutarate 5-dioxygenase 2 OS=Homo sapiens OX=9606 GN=PLOD2 PE=1 SV=2	PLOD2	20	24.8544	25.062	24.3204	25.3835	25.5858	25.6068
	2.92352	-0.614827	O00471	sp|O00471|EXOC5_HUMAN Exocyst complex component 5 OS=Homo sapiens OX=9606 GN=EXOC5 PE=1 SV=1;tr|A0A0A0MSI8|A0A0A0MSI8_HUMAN Exocyst complex component 5 OS=Homo sapiens OX=9606 GN=EXOC5 PE=1 SV=1;tr|F8W9B8|F8W9B8_HUMAN Exocyst complex component 5 OS=Homo sa	EXOC5	10	24.008	24.0643	23.8629	23.2821	23.4358	23.3728
	1.69312	0.956924	O00487	sp|O00487|PSDE_HUMAN 26S proteasome non-ATPase regulatory subunit 14 OS=Homo sapiens OX=9606 GN=PSMD14 PE=1 SV=1	PSMD14	9	25.7075	25.1358	24.8703	26.0738	26.1983	26.3123
	2.49475	1.02475	A0A0D9SFB3	tr|A0A0D9SFB3|A0A0D9SFB3_HUMAN RNA helicase OS=Homo sapiens OX=9606 GN=DDX3X PE=1 SV=1;tr|A0A2R8YF78|A0A2R8YF78_HUMAN RNA helicase OS=Homo sapiens OX=9606 GN=DDX3X PE=1 SV=1;tr|A0A0D9SG12|A0A0D9SG12_HUMAN RNA helicase OS=Homo sapiens OX=9606 GN=DDX3X PE=1	DDX3X	25	25.1089	24.7103	24.6655	25.7308	25.8245	26.0035
	1.98813	1.26627	O00743	sp|O00743|PPP6_HUMAN Serine/threonine-protein phosphatase 6 catalytic subunit OS=Homo sapiens OX=9606 GN=PPP6C PE=1 SV=1	PPP6C	3	22.5087	21.8846	22.4879	23.8393	23.205	23.6358
	0.0555248	0.188913	O00746	sp|O00746|NDKM_HUMAN Nucleoside diphosphate kinase, mitochondrial OS=Homo sapiens OX=9606 GN=NME4 PE=1 SV=1;tr|Q4TT34|Q4TT34_HUMAN Nucleoside diphosphate kinase OS=Homo sapiens OX=9606 GN=NME4 PE=1 SV=1;tr|F2Z2X0|F2Z2X0_HUMAN Nucleoside diphosphate kinase	NME4	5	22.1163	18.4391	19.2998	19.5233	20.8385	20.0601
	1.0847	-0.701206	O00754	sp|O00754|MA2B1_HUMAN Lysosomal alpha-mannosidase OS=Homo sapiens OX=9606 GN=MAN2B1 PE=1 SV=3;tr|M0R174|M0R174_HUMAN Lysosomal alpha-mannosidase (Fragment) OS=Homo sapiens OX=9606 GN=MAN2B1 PE=1 SV=1	MAN2B1	4	21.2235	21.5884	20.748	20.1238	20.6293	20.7033
	0.683286	2.10804	O00764	sp|O00764|PDXK_HUMAN Pyridoxal kinase OS=Homo sapiens OX=9606 GN=PDXK PE=1 SV=1;tr|F2Z2Y4|F2Z2Y4_HUMAN Pyridoxal kinase OS=Homo sapiens OX=9606 GN=PDXK PE=1 SV=1	PDXK	3	18.5808	23.062	19.2569	22.1536	22.3942	22.6759
	1.85067	-0.927986	O14530	sp|O14530|TXND9_HUMAN Thioredoxin domain-containing protein 9 OS=Homo sapiens OX=9606 GN=TXNDC9 PE=1 SV=2;tr|F8WBV5|F8WBV5_HUMAN Thioredoxin domain-containing protein 9 OS=Homo sapiens OX=9606 GN=TXNDC9 PE=1 SV=1;tr|G3XAJ4|G3XAJ4_HUMAN Thioredoxin domain c	TXNDC9	3	22.9653	22.5557	22.5538	21.4951	21.701	22.0948
	1.96211	0.944418	O14531	sp|O14531|DPYL4_HUMAN Dihydropyrimidinase-related protein 4 OS=Homo sapiens OX=9606 GN=DPYSL4 PE=1 SV=2;tr|Q5T0Q6|Q5T0Q6_HUMAN Dihydropyrimidinase-related protein 4 OS=Homo sapiens OX=9606 GN=DPYSL4 PE=1 SV=1	DPYSL4	9	22.3161	21.9305	21.8287	23.1283	22.6716	23.1085
	0.705944	0.292945	O14579	sp|O14579|COPE_HUMAN Coatomer subunit epsilon OS=Homo sapiens OX=9606 GN=COPE PE=1 SV=3;tr|M0QXB4|M0QXB4_HUMAN Coatomer subunit epsilon OS=Homo sapiens OX=9606 GN=COPE PE=1 SV=1;tr|M0R061|M0R061_HUMAN Coatomer subunit epsilon OS=Homo sapiens OX=9606 GN=COP	COPE	11	24.6674	24.8107	24.2213	24.8794	24.9625	24.7363
	1.24286	1.13679	O14617	sp|O14617|AP3D1_HUMAN AP-3 complex subunit delta-1 OS=Homo sapiens OX=9606 GN=AP3D1 PE=1 SV=1;tr|A0A2R8Y611|A0A2R8Y611_HUMAN AP-3 complex subunit delta (Fragment) OS=Homo sapiens OX=9606 GN=AP3D1 PE=1 SV=1	AP3D1	6	22.2094	21.6333	21.0911	23.1897	22.9172	22.2372
	1.76743	2.24142	O14734	sp|O14734|ACOT8_HUMAN Acyl-coenzyme A thioesterase 8 OS=Homo sapiens OX=9606 GN=ACOT8 PE=1 SV=1;tr|E9PJN0|E9PJN0_HUMAN Acyl-coenzyme A thioesterase 8 OS=Homo sapiens OX=9606 GN=ACOT8 PE=1 SV=1;tr|H7C5A7|H7C5A7_HUMAN Acyl-coenzyme A thioesterase 8 (Fragment	ACOT8	7	19.332	20.761	21.0147	22.175	22.7297	22.9273
	0.943737	0.398753	O14737	sp|O14737|PDCD5_HUMAN Programmed cell death protein 5 OS=Homo sapiens OX=9606 GN=PDCD5 PE=1 SV=3;tr|K7ESJ4|K7ESJ4_HUMAN Programmed cell death protein 5 OS=Homo sapiens OX=9606 GN=PDCD5 PE=1 SV=1;tr|Q3HM38|Q3HM38_HUMAN Programmed cell death 5 short isoform	PDCD5	4	22.4725	22.4553	21.9031	22.5588	22.7795	22.6889
	1.50488	0.384123	O14744	sp|O14744|ANM5_HUMAN Protein arginine N-methyltransferase 5 OS=Homo sapiens OX=9606 GN=PRMT5 PE=1 SV=4;tr|G3V580|G3V580_HUMAN Protein arginine N-methyltransferase 5 (Fragment) OS=Homo sapiens OX=9606 GN=PRMT5 PE=1 SV=1	PRMT5	13	24.8146	25.0442	25.018	25.4335	25.4388	25.1568
	0.272229	0.689948	A0A2R8YGD1	tr|A0A2R8YGD1|A0A2R8YGD1_HUMAN Tripeptidyl aminopeptidase OS=Homo sapiens OX=9606 GN=TPP1 PE=1 SV=1;tr|A0A2R8YD45|A0A2R8YD45_HUMAN Tripeptidyl-peptidase 1 OS=Homo sapiens OX=9606 GN=TPP1 PE=1 SV=1;sp|O14773|TPP1_HUMAN Tripeptidyl-peptidase 1 OS=Homo sapien	TPP1	2	20.0756	19.7937	17.8768	18.7642	21.3194	19.7322
	0.460955	-0.279455	O14777	sp|O14777|NDC80_HUMAN Kinetochore protein NDC80 homolog OS=Homo sapiens OX=9606 GN=NDC80 PE=1 SV=1	NDC80	13	23.6813	24.334	24.2157	23.7057	24.1235	23.5635
+	3.68485	1.30826	O14818	sp|O14818|PSA7_HUMAN Proteasome subunit alpha type-7 OS=Homo sapiens OX=9606 GN=PSMA7 PE=1 SV=1;sp|Q8TAA3|PSMA8_HUMAN Proteasome subunit alpha-type 8 OS=Homo sapiens OX=9606 GN=PSMA8 PE=2 SV=3	PSMA7	6	21.5537	21.839	21.6903	23.0508	22.8857	23.0713
	1.47527	-0.810641	O14920	sp|O14920|IKKB_HUMAN Inhibitor of nuclear factor kappa-B kinase subunit beta OS=Homo sapiens OX=9606 GN=IKBKB PE=1 SV=1;tr|A0A499FJS7|A0A499FJS7_HUMAN I-kappa-B kinase OS=Homo sapiens OX=9606 GN=IKBKB PE=1 SV=1;tr|G3V105|G3V105_HUMAN I-kappa-B kinase OS=Ho	IKBKB	8	23.2919	23.5908	23.4842	22.9645	22.1767	22.7939
+	2.46595	-2.71167	P19105	sp|P19105|ML12A_HUMAN Myosin regulatory light chain 12A OS=Homo sapiens OX=9606 GN=MYL12A PE=1 SV=2;sp|O14950|ML12B_HUMAN Myosin regulatory light chain 12B OS=Homo sapiens OX=9606 GN=MYL12B PE=1 SV=2;tr|J3QRS3|J3QRS3_HUMAN Myosin regulatory light chain 12A	MYL12A	10	28.3784	27.726	28.394	26.202	25.1672	24.9943
+	2.94161	3.41746	O14964	sp|O14964|HGS_HUMAN Hepatocyte growth factor-regulated tyrosine kinase substrate OS=Homo sapiens OX=9606 GN=HGS PE=1 SV=1	HGS	9	18.8953	19.538	20.202	22.701	23.263	22.9236
	0.959915	0.788665	O14974	sp|O14974|MYPT1_HUMAN Protein phosphatase 1 regulatory subunit 12A OS=Homo sapiens OX=9606 GN=PPP1R12A PE=1 SV=1;tr|F8VZN8|F8VZN8_HUMAN Protein phosphatase 1 regulatory subunit 12A (Fragment) OS=Homo sapiens OX=9606 GN=PPP1R12A PE=1 SV=1	PPP1R12A	16	22.9384	23.221	24.1032	24.1279	23.9861	24.5145
	1.74749	-0.843452	O14980	sp|O14980|XPO1_HUMAN Exportin-1 OS=Homo sapiens OX=9606 GN=XPO1 PE=1 SV=1	XPO1	18	26.2377	26.4707	26.5675	25.9692	25.4151	25.3613
	0.831893	0.734736	H0YAN8	tr|H0YAN8|H0YAN8_HUMAN Rho guanine nucleotide exchange factor 10 (Fragment) OS=Homo sapiens OX=9606 GN=ARHGEF10 PE=1 SV=1;sp|O15013|ARHGA_HUMAN Rho guanine nucleotide exchange factor 10 OS=Homo sapiens OX=9606 GN=ARHGEF10 PE=1 SV=4	ARHGEF10	3	19.3948	20.7644	19.9706	20.6581	20.9778	20.698
	0.214953	0.278257	A0A1W2PR85	tr|A0A1W2PR85|A0A1W2PR85_HUMAN Phosphoinositide 5-phosphatase OS=Homo sapiens OX=9606 GN=SYNJ2 PE=1 SV=1;sp|O15056|SYNJ2_HUMAN Synaptojanin-2 OS=Homo sapiens OX=9606 GN=SYNJ2 PE=1 SV=3;tr|H0YEV8|H0YEV8_HUMAN Synaptojanin-2 (Fragment) OS=Homo sapiens OX=960	SYNJ2	4	19.7516	20.4647	20.8059	21	21.0292	19.8279
	0.685539	0.321054	O15061	sp|O15061|SYNEM_HUMAN Synemin OS=Homo sapiens OX=9606 GN=SYNM PE=1 SV=2;tr|A0A075B7B1|A0A075B7B1_HUMAN Desmuslin, isoform CRA_a OS=Homo sapiens OX=9606 GN=SYNM PE=1 SV=1;tr|H0YL34|H0YL34_HUMAN Synemin OS=Homo sapiens OX=9606 GN=SYNM PE=1 SV=1	SYNM	35	25.2224	24.9514	25.2054	25.7532	25.502	25.0872
+	2.61717	1.57834	O15067	sp|O15067|PUR4_HUMAN Phosphoribosylformylglycinamidine synthase OS=Homo sapiens OX=9606 GN=PFAS PE=1 SV=4	PFAS	18	22.8805	23.0649	22.5713	24.2786	24.7764	24.1968
	0.966529	1.66083	O15084	sp|O15084|ANR28_HUMAN Serine/threonine-protein phosphatase 6 regulatory ankyrin repeat subunit A OS=Homo sapiens OX=9606 GN=ANKRD28 PE=1 SV=5;tr|B4DIW9|B4DIW9_HUMAN Serine/threonine-protein phosphatase 6 regulatory ankyrin repeat subunit A OS=Homo sapiens	ANKRD28	4	18.9491	19.462	18.6843	21.5398	19.1516	21.3864
	2.07111	-0.829838	O15111	sp|O15111|IKKA_HUMAN Inhibitor of nuclear factor kappa-B kinase subunit alpha OS=Homo sapiens OX=9606 GN=CHUK PE=1 SV=2	CHUK	13	24.607	24.6777	24.9604	24.0685	23.6515	24.0356
	0.215593	0.156025	O15144	sp|O15144|ARPC2_HUMAN Actin-related protein 2/3 complex subunit 2 OS=Homo sapiens OX=9606 GN=ARPC2 PE=1 SV=1	ARPC2	5	23.8874	23.4175	23.0523	23.896	23.4754	23.4539
	0.640616	0.342921	O15145	sp|O15145|ARPC3_HUMAN Actin-related protein 2/3 complex subunit 3 OS=Homo sapiens OX=9606 GN=ARPC3 PE=1 SV=3;tr|F8VR50|F8VR50_HUMAN Actin-related protein 2/3 complex subunit 3 (Fragment) OS=Homo sapiens OX=9606 GN=ARPC3 PE=1 SV=1;tr|C9JZD1|C9JZD1_HUMAN Act	ARPC3	4	23.7693	23.8646	23.1688	24.0787	23.738	24.0148
	0.0762823	-0.0578671	A0A2R8YEZ4	tr|A0A2R8YEZ4|A0A2R8YEZ4_HUMAN DNA-directed RNA polymerases I and III subunit RPAC1 OS=Homo sapiens OX=9606 GN=POLR1C PE=1 SV=1;tr|A0A2R8Y5D3|A0A2R8Y5D3_HUMAN DNA-directed RNA polymerases I and III subunit RPAC1 OS=Homo sapiens OX=9606 GN=POLR1C PE=1 SV=1;	POLR1C	4	20.7973	21.0111	21.174	20.6849	20.7007	21.4232
	0.686365	1.18167	O15173	sp|O15173|PGRC2_HUMAN Membrane-associated progesterone receptor component 2 OS=Homo sapiens OX=9606 GN=PGRMC2 PE=1 SV=1	PGRMC2	4	19.8198	18.2843	20.5852	20.2777	20.4269	21.5296
	1.92338	-3.30823	E5RK82	tr|E5RK82|E5RK82_HUMAN Centrin-3 OS=Homo sapiens OX=9606 GN=CETN3 PE=1 SV=1;sp|O15182|CETN3_HUMAN Centrin-3 OS=Homo sapiens OX=9606 GN=CETN3 PE=1 SV=2;tr|E5RJF8|E5RJF8_HUMAN Centrin-3 OS=Homo sapiens OX=9606 GN=CETN3 PE=1 SV=1	CETN3	3	23.2849	23.6586	21.8904	20.0955	20.2372	18.5765
	1.91253	0.914108	O15212	sp|O15212|PFD6_HUMAN Prefoldin subunit 6 OS=Homo sapiens OX=9606 GN=PFDN6 PE=1 SV=1;tr|A2AB88|A2AB88_HUMAN Prefoldin subunit 6 OS=Homo sapiens OX=9606 GN=PFDN6 PE=1 SV=1	PFDN6	9	22.9871	23.3462	22.7487	23.7042	24.0758	24.0444
	0.0181177	-0.0347157	Q5TBH8	tr|Q5TBH8|Q5TBH8_HUMAN Dihydroxyacetone phosphate acyltransferase (Fragment) OS=Homo sapiens OX=9606 GN=GNPAT PE=1 SV=1;sp|O15228|GNPAT_HUMAN Dihydroxyacetone phosphate acyltransferase OS=Homo sapiens OX=9606 GN=GNPAT PE=1 SV=1	GNPAT	2	18.3808	19.2403	18.9455	17.7685	18.9049	19.7891
	1.7044	2.02229	O15254	sp|O15254|ACOX3_HUMAN Peroxisomal acyl-coenzyme A oxidase 3 OS=Homo sapiens OX=9606 GN=ACOX3 PE=1 SV=2	ACOX3	12	20.1889	21.6555	21.8579	23.4205	23.3065	23.0422
	1.44591	-0.471153	O15294	sp|O15294|OGT1_HUMAN UDP-N-acetylglucosamine--peptide N-acetylglucosaminyltransferase 110 kDa subunit OS=Homo sapiens OX=9606 GN=OGT PE=1 SV=3	OGT	20	25.1674	24.8135	24.7289	24.5335	24.4648	24.298
	0.284841	0.2921	O15355	sp|O15355|PPM1G_HUMAN Protein phosphatase 1G OS=Homo sapiens OX=9606 GN=PPM1G PE=1 SV=1	PPM1G	10	24.4027	23.9971	23.4147	23.7575	24.1523	24.7811
	0.641367	0.974629	O15357	sp|O15357|SHIP2_HUMAN Phosphatidylinositol 3,4,5-trisphosphate 5-phosphatase 2 OS=Homo sapiens OX=9606 GN=INPPL1 PE=1 SV=2;tr|A0A0A0MTP6|A0A0A0MTP6_HUMAN Phosphatidylinositol 3,4,5-trisphosphate 5-phosphatase 2 OS=Homo sapiens OX=9606 GN=INPPL1 PE=1 SV=1	INPPL1	6	21.0029	20.9357	18.9198	21.2299	21.179	21.3734
+	6.18094	2.15928	O15371	sp|O15371|EIF3D_HUMAN Eukaryotic translation initiation factor 3 subunit D OS=Homo sapiens OX=9606 GN=EIF3D PE=1 SV=1	EIF3D	21	24.5498	24.6377	24.6306	26.7146	26.8088	26.7725
+	3.2209	1.91992	O15372	sp|O15372|EIF3H_HUMAN Eukaryotic translation initiation factor 3 subunit H OS=Homo sapiens OX=9606 GN=EIF3H PE=1 SV=1;tr|B3KS98|B3KS98_HUMAN Eukaryotic translation initiation factor 3 subunit H OS=Homo sapiens OX=9606 GN=EIF3H PE=1 SV=1;tr|A0A087WZK9|A0A08	EIF3H	15	24.2763	24.7583	24.1242	26.2252	26.3466	26.3468
	0.204095	0.462081	O15460	sp|O15460|P4HA2_HUMAN Prolyl 4-hydroxylase subunit alpha-2 OS=Homo sapiens OX=9606 GN=P4HA2 PE=1 SV=1	P4HA2	5	20.2755	21.4509	19.2015	19.6986	20.9037	21.7118
	0.664336	0.493059	O15511	sp|O15511|ARPC5_HUMAN Actin-related protein 2/3 complex subunit 5 OS=Homo sapiens OX=9606 GN=ARPC5 PE=1 SV=3;tr|B1ALC0|B1ALC0_HUMAN Actin-related protein 2/3 complex subunit 5 OS=Homo sapiens OX=9606 GN=ARPC5 PE=1 SV=1	ARPC5	3	22.9269	22.5845	23.0279	23.0039	23.0589	23.9556
	0.485318	0.323334	O43143	sp|O43143|DHX15_HUMAN Pre-mRNA-splicing factor ATP-dependent RNA helicase DHX15 OS=Homo sapiens OX=9606 GN=DHX15 PE=1 SV=2	DHX15	10	22.9437	23.068	23.0125	23.8674	22.8827	23.2441
	0.420618	1.0651	O43148	sp|O43148|MCES_HUMAN mRNA cap guanine-N7 methyltransferase OS=Homo sapiens OX=9606 GN=RNMT PE=1 SV=1;tr|K7EP06|K7EP06_HUMAN RG7MT1 OS=Homo sapiens OX=9606 GN=RNMT PE=1 SV=1	RNMT	3	18.6266	19.5203	21.8713	21.572	20.1147	21.5269
	0.259412	0.194384	O43149	sp|O43149|ZZEF1_HUMAN Zinc finger ZZ-type and EF-hand domain-containing protein 1 OS=Homo sapiens OX=9606 GN=ZZEF1 PE=1 SV=6	ZZEF1	5	21.116	21.3796	21.4476	21.6601	20.9649	21.9013
	0.0576515	0.0409317	O43150	sp|O43150|ASAP2_HUMAN Arf-GAP with SH3 domain, ANK repeat and PH domain-containing protein 2 OS=Homo sapiens OX=9606 GN=ASAP2 PE=1 SV=3	ASAP2	5	22.3536	22.0598	22.6069	22.0438	22.4062	22.6931
	0.256783	-0.378707	O43156	sp|O43156|TTI1_HUMAN TELO2-interacting protein 1 homolog OS=Homo sapiens OX=9606 GN=TTI1 PE=1 SV=3	TTI1	2	18.2505	20.0249	19.9598	18.9363	19.1929	18.9699
	0.993787	1.02797	O43172	sp|O43172|PRP4_HUMAN U4/U6 small nuclear ribonucleoprotein Prp4 OS=Homo sapiens OX=9606 GN=PRPF4 PE=1 SV=2	PRPF4	2	20.047	19.2074	20.8406	21.2622	21.049	20.8677
	2.71263	1.02159	A0A286YF22	tr|A0A286YF22|A0A286YF22_HUMAN D-3-phosphoglycerate dehydrogenase OS=Homo sapiens OX=9606 GN=PHGDH PE=1 SV=1;sp|O43175|SERA_HUMAN D-3-phosphoglycerate dehydrogenase OS=Homo sapiens OX=9606 GN=PHGDH PE=1 SV=4;tr|A0A2C9F2M7|A0A2C9F2M7_HUMAN D-3-phosphoglycer	PHGDH	22	27.5576	27.5557	27.6142	28.3471	28.6143	28.8309
+	2.76949	1.38538	O43237	sp|O43237|DC1L2_HUMAN Cytoplasmic dynein 1 light intermediate chain 2 OS=Homo sapiens OX=9606 GN=DYNC1LI2 PE=1 SV=1;tr|J3KRI4|J3KRI4_HUMAN Dynein light intermediate chain (Fragment) OS=Homo sapiens OX=9606 GN=DYNC1LI2 PE=1 SV=1	DYNC1LI2	12	24.1626	24.3869	24.2613	25.6372	25.9645	25.3653
+	5.0557	1.22077	O43242	sp|O43242|PSMD3_HUMAN 26S proteasome non-ATPase regulatory subunit 3 OS=Homo sapiens OX=9606 GN=PSMD3 PE=1 SV=2	PSMD3	27	25.2963	25.3117	25.3172	26.4513	26.5959	26.5402
	0.241487	-0.102346	O43264	sp|O43264|ZW10_HUMAN Centromere/kinetochore protein zw10 homolog OS=Homo sapiens OX=9606 GN=ZW10 PE=1 SV=3	ZW10	11	23.3811	23.5458	23.3527	23.4275	23.5274	23.0177
	2.91499	-0.889263	O43324	sp|O43324|MCA3_HUMAN Eukaryotic translation elongation factor 1 epsilon-1 OS=Homo sapiens OX=9606 GN=EEF1E1 PE=1 SV=1;tr|D6RBD7|D6RBD7_HUMAN Eukaryotic translation elongation factor 1 epsilon-1 OS=Homo sapiens OX=9606 GN=EEF1E1 PE=1 SV=1;tr|C9J1V9|C9J1V9_H	EEF1E1	6	26.3398	26.2966	26.4405	25.5532	25.2706	25.5853
	1.42489	2.52921	O43390	sp|O43390|HNRPR_HUMAN Heterogeneous nuclear ribonucleoprotein R OS=Homo sapiens OX=9606 GN=HNRNPR PE=1 SV=1;tr|B4DT28|B4DT28_HUMAN Heterogeneous nuclear ribonucleoprotein R OS=Homo sapiens OX=9606 GN=HNRNPR PE=1 SV=1;tr|A0A6Q8PH31|A0A6Q8PH31_HUMAN Heteroge	HNRNPR	14	20.468	20.6293	22.9099	24.3558	23.656	23.583
	1.20504	1.26974	O43399	sp|O43399|TPD54_HUMAN Tumor protein D54 OS=Homo sapiens OX=9606 GN=TPD52L2 PE=1 SV=2;tr|A0A087WZ51|A0A087WZ51_HUMAN Tumor protein D54 OS=Homo sapiens OX=9606 GN=TPD52L2 PE=1 SV=1;tr|A0A087WYR3|A0A087WYR3_HUMAN Tumor protein D54 OS=Homo sapiens OX=9606 GN=T	TPD52L2	7	21.6932	21.8762	22.228	22.6132	24.1305	22.863
+	2.30329	3.43053	A0A0C4DG44	tr|A0A0C4DG44|A0A0C4DG44_HUMAN Serine protease HTRA2, mitochondrial (Fragment) OS=Homo sapiens OX=9606 GN=HTRA2 PE=1 SV=1;sp|O43464|HTRA2_HUMAN Serine protease HTRA2, mitochondrial OS=Homo sapiens OX=9606 GN=HTRA2 PE=1 SV=2	HTRA2	3	17.7518	19.2024	19.4283	21.5974	22.5109	22.5658
	2.13473	1.83794	F8WDU6	tr|F8WDU6|F8WDU6_HUMAN Exportin-T (Fragment) OS=Homo sapiens OX=9606 GN=XPOT PE=1 SV=8;sp|O43592|XPOT_HUMAN Exportin-T OS=Homo sapiens OX=9606 GN=XPOT PE=1 SV=2	XPOT	3	19.232	18.5967	19.5287	20.7773	20.6602	21.4337
	0.988467	-0.545499	O43617	sp|O43617|TPPC3_HUMAN Trafficking protein particle complex subunit 3 OS=Homo sapiens OX=9606 GN=TRAPPC3 PE=1 SV=1;tr|A0A087WWM0|A0A087WWM0_HUMAN Trafficking protein particle complex subunit OS=Homo sapiens OX=9606 GN=TRAPPC3 PE=1 SV=1;tr|A0A087WYS5|A0A087W	TRAPPC3	5	25.1188	24.9326	24.8379	24.6503	23.9273	24.6751
	0.338	1.26023	O43681	sp|O43681|GET3_HUMAN ATPase GET3 OS=Homo sapiens OX=9606 GN=GET3 PE=1 SV=2	GET3	6	21.326	18.8122	21.1812	23.4034	22.5657	19.1309
	0.741881	0.228413	J3QT28	tr|J3QT28|J3QT28_HUMAN Mitotic checkpoint protein BUB3 (Fragment) OS=Homo sapiens OX=9606 GN=BUB3 PE=1 SV=1;sp|O43684|BUB3_HUMAN Mitotic checkpoint protein BUB3 OS=Homo sapiens OX=9606 GN=BUB3 PE=1 SV=1	BUB3	9	24.4969	24.1237	24.3015	24.3875	24.5176	24.7022
+	2.92693	1.20322	O43707	sp|O43707|ACTN4_HUMAN Alpha-actinin-4 OS=Homo sapiens OX=9606 GN=ACTN4 PE=1 SV=2;tr|F5GXS2|F5GXS2_HUMAN Alpha-actinin-4 OS=Homo sapiens OX=9606 GN=ACTN4 PE=1 SV=2	ACTN4	66	28.8117	28.5268	28.4293	29.6569	29.9638	29.7567
	0.801835	1.87641	O43719	sp|O43719|HTSF1_HUMAN HIV Tat-specific factor 1 OS=Homo sapiens OX=9606 GN=HTATSF1 PE=1 SV=1;tr|Q5H919|Q5H919_HUMAN HIV Tat-specific factor 1 (Fragment) OS=Homo sapiens OX=9606 GN=HTATSF1 PE=1 SV=1;tr|Q5H918|Q5H918_HUMAN HIV Tat-specific factor 1 (Fragment	HTATSF1	3	19.8825	19.8003	18.5728	22.2479	19.3048	22.3321
	0.607158	0.968498	O43747	sp|O43747|AP1G1_HUMAN AP-1 complex subunit gamma-1 OS=Homo sapiens OX=9606 GN=AP1G1 PE=1 SV=5	AP1G1	2	19.529	18.2832	20.0567	20.1248	19.4932	21.1564
	2.16916	0.745998	O43776	sp|O43776|SYNC_HUMAN Asparagine--tRNA ligase, cytoplasmic OS=Homo sapiens OX=9606 GN=NARS1 PE=1 SV=1;tr|K7EIU7|K7EIU7_HUMAN Asparagine--tRNA ligase, cytoplasmic (Fragment) OS=Homo sapiens OX=9606 GN=NARS1 PE=1 SV=1	NARS1	9	23.5312	23.8669	23.4117	24.2582	24.4291	24.3606
	1.06738	-2.60681	E9PDF6	tr|E9PDF6|E9PDF6_HUMAN Unconventional myosin-Ib OS=Homo sapiens OX=9606 GN=MYO1B PE=1 SV=1;sp|O43795|MYO1B_HUMAN Unconventional myosin-Ib OS=Homo sapiens OX=9606 GN=MYO1B PE=1 SV=3	MYO1B	15	25.1443	23.622	25.8189	24.1417	21.4386	21.1844
+	2.74316	1.45719	O43809	sp|O43809|CPSF5_HUMAN Cleavage and polyadenylation specificity factor subunit 5 OS=Homo sapiens OX=9606 GN=NUDT21 PE=1 SV=1;tr|H3BND3|H3BND3_HUMAN Cleavage and polyadenylation specificity factor subunit 5 (Fragment) OS=Homo sapiens OX=9606 GN=NUDT21 PE=1 S	NUDT21	7	22.109	22.4922	22.0643	23.8603	23.3952	23.7816
	0.770333	-2.07696	F8WDS9	tr|F8WDS9|F8WDS9_HUMAN Glutathione S-transferase LANCL1 OS=Homo sapiens OX=9606 GN=LANCL1 PE=1 SV=1;tr|E9PHS0|E9PHS0_HUMAN Glutathione S-transferase LANCL1 (Fragment) OS=Homo sapiens OX=9606 GN=LANCL1 PE=1 SV=1;sp|O43813|LANC1_HUMAN Glutathione S-transfera	LANCL1	2	23.8149	23.1954	23.8974	22.3528	23.1633	19.1607
	1.18009	2.10024	O43815	sp|O43815|STRN_HUMAN Striatin OS=Homo sapiens OX=9606 GN=STRN PE=1 SV=4	STRN	9	19.7872	22.4894	21.8949	23.1562	23.6416	23.6743
	1.36539	-0.712556	O43837	sp|O43837|IDH3B_HUMAN Isocitrate dehydrogenase [NAD] subunit beta, mitochondrial OS=Homo sapiens OX=9606 GN=IDH3B PE=1 SV=2;tr|A0A087WZN1|A0A087WZN1_HUMAN Isocitrate dehydrogenase [NAD] subunit, mitochondrial OS=Homo sapiens OX=9606 GN=IDH3B PE=1 SV=1;tr|A	IDH3B	11	24.6758	24.1205	24.5476	23.4173	23.761	24.028
	0.0990105	0.0763639	H0Y5G9	tr|H0Y5G9|H0Y5G9_HUMAN Nardilysin (Fragment) OS=Homo sapiens OX=9606 GN=NRDC PE=1 SV=1;tr|G3V1R5|G3V1R5_HUMAN Nardilysin OS=Homo sapiens OX=9606 GN=NRDC PE=1 SV=1;sp|O43847|NRDC_HUMAN Nardilysin OS=Homo sapiens OX=9606 GN=NRDC PE=1 SV=3	NRDC	3	20.0773	19.2716	19.7935	19.7341	20.0638	19.5736
	0.0500209	-0.0517909	O43852	sp|O43852|CALU_HUMAN Calumenin OS=Homo sapiens OX=9606 GN=CALU PE=1 SV=2;tr|H0Y875|H0Y875_HUMAN Calumenin (Fragment) OS=Homo sapiens OX=9606 GN=CALU PE=1 SV=1	CALU	2	21.7036	22.1028	22.0685	21.3031	21.9693	22.4471
	0.635991	0.494399	O43865	sp|O43865|SAHH2_HUMAN S-adenosylhomocysteine hydrolase-like protein 1 OS=Homo sapiens OX=9606 GN=AHCYL1 PE=1 SV=2	AHCYL1	12	25.4335	24.4935	24.3589	25.1702	25.1572	25.4418
	0.0635103	0.240977	O60216	sp|O60216|RAD21_HUMAN Double-strand-break repair protein rad21 homolog OS=Homo sapiens OX=9606 GN=RAD21 PE=1 SV=2	RAD21	4	18.8705	19.8996	21.6742	18.3273	21.2718	21.5682
	0.55481	-0.192643	O60220	sp|O60220|TIM8A_HUMAN Mitochondrial import inner membrane translocase subunit Tim8 A OS=Homo sapiens OX=9606 GN=TIMM8A PE=1 SV=1	TIMM8A	2	21.7711	21.407	21.7301	21.3066	21.3807	21.643
	1.95351	1.65627	H0YEB6	tr|H0YEB6|H0YEB6_HUMAN Protein ZNRD2 (Fragment) OS=Homo sapiens OX=9606 GN=ZNRD2 PE=1 SV=1;sp|O60232|ZNRD2_HUMAN Protein ZNRD2 OS=Homo sapiens OX=9606 GN=ZNRD2 PE=1 SV=1;tr|G3V1B8|G3V1B8_HUMAN Protein ZNRD2 OS=Homo sapiens OX=9606 GN=ZNRD2 PE=1 SV=1	ZNRD2	3	20.5416	19.6762	20.6942	21.5839	22.2219	22.075
	0.982256	0.329216	E7EPA1	tr|E7EPA1|E7EPA1_HUMAN Phosphoribosyl pyrophosphate synthase-associated protein 2 (Fragment) OS=Homo sapiens OX=9606 GN=PRPSAP2 PE=1 SV=1;sp|O60256|KPRB_HUMAN Phosphoribosyl pyrophosphate synthase-associated protein 2 OS=Homo sapiens OX=9606 GN=PRPSAP2 PE=	PRPSAP2	6	21.3833	21.3937	21.2392	21.4811	21.9624	21.5604
	1.69325	-1.81261	O60318	sp|O60318|GANP_HUMAN Germinal-center associated nuclear protein OS=Homo sapiens OX=9606 GN=MCM3AP PE=1 SV=2	MCM3AP	5	21.6534	22.3167	22.7554	19.9798	21.1524	20.1554
+	2.26862	2.88693	O60462	sp|O60462|NRP2_HUMAN Neuropilin-2 OS=Homo sapiens OX=9606 GN=NRP2 PE=1 SV=3	NRP2	4	18.4721	19.7673	19.9421	22.5077	22.5522	21.7823
	0.552171	0.248335	O60488	sp|O60488|ACSL4_HUMAN Long-chain-fatty-acid--CoA ligase 4 OS=Homo sapiens OX=9606 GN=ACSL4 PE=1 SV=2	ACSL4	14	24.532	24.0947	24.4544	24.8788	24.3744	24.5728
	0.139504	-0.316504	O60493	sp|O60493|SNX3_HUMAN Sorting nexin-3 OS=Homo sapiens OX=9606 GN=SNX3 PE=1 SV=3	SNX3	3	21.0605	18.5617	21.0112	19.8643	19.6421	20.1776
	1.12165	1.36117	O60502	sp|O60502|OGA_HUMAN Protein O-GlcNAcase OS=Homo sapiens OX=9606 GN=OGA PE=1 SV=2	OGA	5	20.4135	21.4785	21.4367	21.8597	22.199	23.3535
+	3.30813	1.74521	O60506	sp|O60506|HNRPQ_HUMAN Heterogeneous nuclear ribonucleoprotein Q OS=Homo sapiens OX=9606 GN=SYNCRIP PE=1 SV=2	SYNCRIP	29	25.3329	25.4391	25.8684	27.3409	27.2119	27.3233
	0.381332	-0.17842	O60547	sp|O60547|GMDS_HUMAN GDP-mannose 4,6 dehydratase OS=Homo sapiens OX=9606 GN=GMDS PE=1 SV=1	GMDS	5	23.8199	23.8165	23.5866	23.6727	23.2091	23.8059
+	3.263	0.976026	O60568	sp|O60568|PLOD3_HUMAN Multifunctional procollagen lysine hydroxylase and glycosyltransferase LH3 OS=Homo sapiens OX=9606 GN=PLOD3 PE=1 SV=1;tr|H7C2V1|H7C2V1_HUMAN Multifunctional procollagen lysine hydroxylase and glycosyltransferase LH3 (Fragment) OS=Homo	PLOD3	27	24.8062	24.9676	24.996	25.7987	26.05	25.8491
	2.26268	1.62025	H9KV28	tr|H9KV28|H9KV28_HUMAN Protein diaphanous homolog 1 OS=Homo sapiens OX=9606 GN=DIAPH1 PE=1 SV=2;tr|A0A140T8Z0|A0A140T8Z0_HUMAN Protein diaphanous homolog 1 OS=Homo sapiens OX=9606 GN=DIAPH1 PE=1 SV=1;tr|A0A0G2JH68|A0A0G2JH68_HUMAN Protein diaphanous homolo		5	19.6222	18.7421	19.2596	20.735	21.1234	20.6262
	0.739248	-1.35178	A0A087X1G7	tr|A0A087X1G7|A0A087X1G7_HUMAN Selenoprotein F OS=Homo sapiens OX=9606 GN=SELENOF PE=1 SV=1;sp|O60613|SEP15_HUMAN Selenoprotein F OS=Homo sapiens OX=9606 GN=SELENOF PE=1 SV=4;tr|A0A3B3IT39|A0A3B3IT39_HUMAN Selenoprotein F OS=Homo sapiens OX=9606 GN=SELENOF		3	22.4861	22.937	21.4808	21.7507	19.5131	21.5847
	1.68239	-0.530964	O60645	sp|O60645|EXOC3_HUMAN Exocyst complex component 3 OS=Homo sapiens OX=9606 GN=EXOC3 PE=1 SV=3;tr|D6RB59|D6RB59_HUMAN Exocyst complex component 3 OS=Homo sapiens OX=9606 GN=EXOC3 PE=1 SV=1	EXOC3	16	24.5571	24.976	24.721	24.3525	24.2177	24.091
	1.42475	1.01399	O60664	sp|O60664|PLIN3_HUMAN Perilipin-3 OS=Homo sapiens OX=9606 GN=PLIN3 PE=1 SV=3;tr|K7ERZ3|K7ERZ3_HUMAN Perilipin-3 (Fragment) OS=Homo sapiens OX=9606 GN=PLIN3 PE=1 SV=1;tr|K7EL96|K7EL96_HUMAN Perilipin-3 (Fragment) OS=Homo sapiens OX=9606 GN=PLIN3 PE=1 SV=8	PLIN3	17	23.1682	23.3342	23.2977	23.6826	24.8104	24.3489
	0.519045	0.268486	O60678	sp|O60678|ANM3_HUMAN Protein arginine N-methyltransferase 3 OS=Homo sapiens OX=9606 GN=PRMT3 PE=1 SV=4	PRMT3	3	20.8046	21.0916	20.3571	21.0106	20.891	21.1571
	1.65768	-0.326094	O60701	sp|O60701|UGDH_HUMAN UDP-glucose 6-dehydrogenase OS=Homo sapiens OX=9606 GN=UGDH PE=1 SV=1	UGDH	15	25.2055	25.1837	25.05	24.8873	24.9037	24.67
	2.02594	1.82782	A0A669KB62	tr|A0A669KB62|A0A669KB62_HUMAN Catenin delta-1 OS=Homo sapiens OX=9606 GN=CTNND1 PE=1 SV=1;tr|A0A669KB05|A0A669KB05_HUMAN Catenin delta-1 OS=Homo sapiens OX=9606 GN=CTNND1 PE=1 SV=1;tr|C9JZR2|C9JZR2_HUMAN Catenin delta-1 OS=Homo sapiens OX=9606 GN=CTNND1 P	CTNND1	5	19.3624	18.9305	20.1809	21.1994	21.5858	21.1721
	0.0856334	0.0635223	O60749	sp|O60749|SNX2_HUMAN Sorting nexin-2 OS=Homo sapiens OX=9606 GN=SNX2 PE=1 SV=2	SNX2	7	22.341	21.844	22.6238	22.2697	22.1442	22.5856
+	3.39353	1.45754	O60763	sp|O60763|USO1_HUMAN General vesicular transport factor p115 OS=Homo sapiens OX=9606 GN=USO1 PE=1 SV=2	USO1	20	23.4251	23.5241	23.2047	24.6763	25.0051	24.8451
	1.0569	4.11844	Q99879	sp|Q99879|H2B1M_HUMAN Histone H2B type 1-M OS=Homo sapiens OX=9606 GN=H2BC14 PE=1 SV=3;sp|Q99877|H2B1N_HUMAN Histone H2B type 1-N OS=Homo sapiens OX=9606 GN=H2BC15 PE=1 SV=3;sp|Q93079|H2B1H_HUMAN Histone H2B type 1-H OS=Homo sapiens OX=9606 GN=H2BC9 PE=1 S	H2BC14	7	22.5558	19.0106	25.2725	25.8873	26.7045	26.6024
	0.404852	-0.17681	O60826	sp|O60826|CCD22_HUMAN Coiled-coil domain-containing protein 22 OS=Homo sapiens OX=9606 GN=CCDC22 PE=1 SV=1	CCDC22	13	23.6568	23.5299	23.0573	23.1743	23.2661	23.2731
	0.29473	0.524338	O60832	sp|O60832|DKC1_HUMAN H/ACA ribonucleoprotein complex subunit DKC1 OS=Homo sapiens OX=9606 GN=DKC1 PE=1 SV=3;tr|C9IYT0|C9IYT0_HUMAN H/ACA ribonucleoprotein complex subunit DKC1 (Fragment) OS=Homo sapiens OX=9606 GN=DKC1 PE=1 SV=8;tr|H7C2Q9|H7C2Q9_HUMAN H/AC	DKC1	4	19.6477	19.5842	19.5208	19.1976	19.5983	21.5298
	2.05036	1.156	A0A087WUT6	tr|A0A087WUT6|A0A087WUT6_HUMAN Eukaryotic translation initiation factor 5B OS=Homo sapiens OX=9606 GN=EIF5B PE=1 SV=1;sp|O60841|IF2P_HUMAN Eukaryotic translation initiation factor 5B OS=Homo sapiens OX=9606 GN=EIF5B PE=1 SV=4	EIF5B	15	24.0351	23.512	23.8435	24.605	25.2538	24.9997
	2.32418	0.94623	O60884	sp|O60884|DNJA2_HUMAN DnaJ homolog subfamily A member 2 OS=Homo sapiens OX=9606 GN=DNAJA2 PE=1 SV=1	DNAJA2	14	24.6588	24.972	24.8003	25.7706	25.9915	25.5077
+	2.67949	-1.39171	O60888	sp|O60888|CUTA_HUMAN Protein CutA OS=Homo sapiens OX=9606 GN=CUTA PE=1 SV=2;tr|C9IZG4|C9IZG4_HUMAN Protein CutA OS=Homo sapiens OX=9606 GN=CUTA PE=1 SV=1	CUTA	4	24.9901	25.2536	25.0084	23.4221	24.0256	23.6293
	0.777899	0.96798	E5RGS4	tr|E5RGS4|E5RGS4_HUMAN Prefoldin subunit 1 OS=Homo sapiens OX=9606 GN=PFDN1 PE=1 SV=1;sp|O60925|PFD1_HUMAN Prefoldin subunit 1 OS=Homo sapiens OX=9606 GN=PFDN1 PE=1 SV=2	PFDN1	4	22.3589	23.5465	21.6275	23.2332	23.6625	23.5411
	0.366374	0.400774	A0A075B7B5	tr|A0A075B7B5|A0A075B7B5_HUMAN SLIT-ROBO Rho GTPase-activating protein 2 OS=Homo sapiens OX=9606 GN=SRGAP2 PE=1 SV=1;tr|B7ZM87|B7ZM87_HUMAN SLIT-ROBO Rho GTPase-activating protein 2 OS=Homo sapiens OX=9606 GN=SRGAP2 PE=1 SV=1;sp|O75044|SRGP2_HUMAN SLIT-ROB	SRGAP2	3	20.6187	21.3447	21.4253	21.8351	21.978	20.778
	0.789124	-0.393483	O75083	sp|O75083|WDR1_HUMAN WD repeat-containing protein 1 OS=Homo sapiens OX=9606 GN=WDR1 PE=1 SV=4;tr|D6RD66|D6RD66_HUMAN WD repeat-containing protein 1 (Fragment) OS=Homo sapiens OX=9606 GN=WDR1 PE=1 SV=1	WDR1	8	23.4442	23.8218	23.8304	23.0649	23.1668	23.6842
	2.69839	-0.836301	O75116	sp|O75116|ROCK2_HUMAN Rho-associated protein kinase 2 OS=Homo sapiens OX=9606 GN=ROCK2 PE=1 SV=4;tr|E9PF63|E9PF63_HUMAN Rho-associated protein kinase 2 OS=Homo sapiens OX=9606 GN=ROCK2 PE=1 SV=1;tr|Q14DU5|Q14DU5_HUMAN Non-specific serine/threonine protein	ROCK2	69	28.1345	28.3073	28.0047	27.4572	27.1947	27.2857
	1.06557	-0.212973	O75131	sp|O75131|CPNE3_HUMAN Copine-3 OS=Homo sapiens OX=9606 GN=CPNE3 PE=1 SV=1	CPNE3	7	24.3452	24.271	24.0662	23.9797	23.9635	24.1003
	1.05254	1.92738	A6NN50	tr|A6NN50|A6NN50_HUMAN Obscurin-like protein 1 OS=Homo sapiens OX=9606 GN=OBSL1 PE=1 SV=1;sp|O75147|OBSL1_HUMAN Obscurin-like protein 1 OS=Homo sapiens OX=9606 GN=OBSL1 PE=1 SV=4;tr|A8MSZ8|A8MSZ8_HUMAN Obscurin-like protein 1 OS=Homo sapiens OX=9606 GN=OBS	OBSL1	2	21.6356	18.9852	19.2103	22.1376	21.8271	21.6485
	1.84252	1.24204	T1ECW5	tr|T1ECW5|T1ECW5_HUMAN Serine/threonine-protein phosphatase 6 regulatory subunit 2 (Fragment) OS=Homo sapiens OX=9606 GN=PPP6R2 PE=1 SV=1;sp|O75170|PP6R2_HUMAN Serine/threonine-protein phosphatase 6 regulatory subunit 2 OS=Homo sapiens OX=9606 GN=PPP6R2 PE	PPP6R2	3	19.5653	19.627	19.7075	20.306	21.0122	21.3076
	0.169296	0.518915	H7C3F5	tr|H7C3F5|H7C3F5_HUMAN CCR4-NOT transcription complex subunit 3 OS=Homo sapiens OX=9606 GN=CNOT3 PE=1 SV=2;tr|A0A2H2FJL5|A0A2H2FJL5_HUMAN CCR4-NOT transcription complex subunit 3 OS=Homo sapiens OX=9606 GN=CNOT3 PE=1 SV=1;tr|B7Z6J7|B7Z6J7_HUMAN CCR4-NOT tr		5	21.0504	18.9965	21.6366	21.6225	22.1791	19.4386
	1.60098	1.28264	H0YM23	tr|H0YM23|H0YM23_HUMAN Ankyrin repeat domain-containing protein 17 (Fragment) OS=Homo sapiens OX=9606 GN=ANKRD17 PE=1 SV=1;sp|O75179|ANR17_HUMAN Ankyrin repeat domain-containing protein 17 OS=Homo sapiens OX=9606 GN=ANKRD17 PE=1 SV=3;tr|H0YLQ3|H0YLQ3_HUMAN	ANKRD17	6	20.6799	21.7028	21.4274	22.5566	22.198	22.9034
	1.34834	1.53852	H7C0E5	tr|H7C0E5|H7C0E5_HUMAN Zinc finger protein ZPR1 (Fragment) OS=Homo sapiens OX=9606 GN=ZPR1 PE=1 SV=1;tr|H7BZM7|H7BZM7_HUMAN Zinc finger protein ZPR1 (Fragment) OS=Homo sapiens OX=9606 GN=ZPR1 PE=1 SV=1;sp|O75312|ZPR1_HUMAN Zinc finger protein ZPR1 OS=Homo	ZPR1	2	18.6927	18.6967	20.1994	20.6694	21.0772	20.4578
	1.63901	-0.853024	O75323	sp|O75323|NIPS2_HUMAN Protein NipSnap homolog 2 OS=Homo sapiens OX=9606 GN=NIPSNAP2 PE=1 SV=1;tr|C9K068|C9K068_HUMAN Protein NipSnap homolog 2 (Fragment) OS=Homo sapiens OX=9606 GN=NIPSNAP2 PE=1 SV=8;tr|H7C333|H7C333_HUMAN Protein NipSnap homolog 2 (Fragme	NIPSNAP2	9	26.8324	27.0929	26.8032	25.9789	26.4686	25.7218
	0.394917	0.141476	O75330	sp|O75330|HMMR_HUMAN Hyaluronan mediated motility receptor OS=Homo sapiens OX=9606 GN=HMMR PE=1 SV=2	HMMR	7	21.8612	22.0928	21.9073	21.9432	21.9807	22.3619
+	2.74022	2.98965	O75340	sp|O75340|PDCD6_HUMAN Programmed cell death protein 6 OS=Homo sapiens OX=9606 GN=PDCD6 PE=1 SV=1;tr|A0A024QZ42|A0A024QZ42_HUMAN HCG1985580, isoform CRA_c OS=Homo sapiens OX=9606 GN=PDCD6 PE=1 SV=1	PDCD6	6	21.6959	20.7209	21.3509	24.8005	23.8262	24.11
	0.0837675	-0.240356	O75348	sp|O75348|VATG1_HUMAN V-type proton ATPase subunit G 1 OS=Homo sapiens OX=9606 GN=ATP6V1G1 PE=1 SV=3	ATP6V1G1	3	22.3091	22.7797	22.5954	20.3335	23.5917	23.0379
+	4.52032	0.649566	O75369	sp|O75369|FLNB_HUMAN Filamin-B OS=Homo sapiens OX=9606 GN=FLNB PE=1 SV=2;tr|E7EN95|E7EN95_HUMAN Filamin-B OS=Homo sapiens OX=9606 GN=FLNB PE=1 SV=1	FLNB	131	28.9185	28.918	28.9622	29.6056	29.6135	29.5283
	2.1243	-2.52407	A0A0C4DGI3	tr|A0A0C4DGI3|A0A0C4DGI3_HUMAN Citrate synthase OS=Homo sapiens OX=9606 GN=CS PE=1 SV=1;tr|B4DJV2|B4DJV2_HUMAN Citrate synthase OS=Homo sapiens OX=9606 GN=CS PE=1 SV=1;sp|O75390|CISY_HUMAN Citrate synthase, mitochondrial OS=Homo sapiens OX=9606 GN=CS PE=1	CS	3	22.6664	21.8831	21.4353	18.7646	19.8813	19.7667
	0.321327	0.246081	O75396	sp|O75396|SC22B_HUMAN Vesicle-trafficking protein SEC22b OS=Homo sapiens OX=9606 GN=SEC22B PE=1 SV=4	SEC22B	11	23.6467	24.1207	24.439	24.6413	23.9127	24.3907
	0.44549	0.315432	O75410	sp|O75410|TACC1_HUMAN Transforming acidic coiled-coil-containing protein 1 OS=Homo sapiens OX=9606 GN=TACC1 PE=1 SV=2;tr|E7EVI4|E7EVI4_HUMAN Transforming acidic coiled-coil-containing protein 1 OS=Homo sapiens OX=9606 GN=TACC1 PE=1 SV=1;tr|E7ET87|E7ET87_HU	TACC1	10	22.3999	22.0818	23.014	22.9937	22.5537	22.8947
	1.17122	0.428594	O75436	sp|O75436|VP26A_HUMAN Vacuolar protein sorting-associated protein 26A OS=Homo sapiens OX=9606 GN=VPS26A PE=1 SV=2	VPS26A	6	23.4136	23.1358	23.3465	23.606	24.0261	23.5496
	0.282189	-0.828906	O75439	sp|O75439|MPPB_HUMAN Mitochondrial-processing peptidase subunit beta OS=Homo sapiens OX=9606 GN=PMPCB PE=1 SV=2;tr|G3V0E4|G3V0E4_HUMAN Beta-MPP OS=Homo sapiens OX=9606 GN=PMPCB PE=1 SV=1;tr|F8WAZ6|F8WAZ6_HUMAN Mitochondrial-processing peptidase subunit bet	PMPCB	4	21.4072	21.5963	21.6461	21.3727	22.3611	18.4291
	0.852493	2.12346	O75475	sp|O75475|PSIP1_HUMAN PC4 and SFRS1-interacting protein OS=Homo sapiens OX=9606 GN=PSIP1 PE=1 SV=1	PSIP1	3	18.5873	20.3181	21.871	22.7919	21.0847	23.2703
	0.0942143	-0.325519	A0A0C4DGA2	tr|A0A0C4DGA2|A0A0C4DGA2_HUMAN Enoyl-CoA delta isomerase 2, mitochondrial OS=Homo sapiens OX=9606 GN=ECI2 PE=1 SV=1;sp|O75521|ECI2_HUMAN Enoyl-CoA delta isomerase 2 OS=Homo sapiens OX=9606 GN=ECI2 PE=1 SV=4;tr|F1LLU7|F1LLU7_HUMAN Enoyl-CoA delta isomerase	ECI2	5	22.6088	23.1593	20.2042	19.9997	22.634	22.3621
	0.663598	0.999222	E5RG12	tr|E5RG12|E5RG12_HUMAN KH domain-containing, RNA-binding, signal transduction-associated protein 3 (Fragment) OS=Homo sapiens OX=9606 GN=KHDRBS3 PE=1 SV=8;tr|E5RJZ9|E5RJZ9_HUMAN KH domain-containing, RNA-binding, signal transduction-associated protein 3 (F	KHDRBS3	2	19.1579	19.1092	20.2355	21.305	19.3865	20.8089
	0.0886578	-0.429722	O75531	sp|O75531|BAF_HUMAN Barrier-to-autointegration factor OS=Homo sapiens OX=9606 GN=BANF1 PE=1 SV=1	BANF1	3	24.6243	19.1308	22.5062	20.3962	22.4834	22.0925
+	2.39822	3.8267	O75533	sp|O75533|SF3B1_HUMAN Splicing factor 3B subunit 1 OS=Homo sapiens OX=9606 GN=SF3B1 PE=1 SV=3	SF3B1	10	19.2229	20.5052	18.7672	24.0421	22.7612	23.1721
	0.840131	-0.133549	O75534	sp|O75534|CSDE1_HUMAN Cold shock domain-containing protein E1 OS=Homo sapiens OX=9606 GN=CSDE1 PE=1 SV=2;tr|E9PLT0|E9PLT0_HUMAN Cold shock domain-containing protein E1 OS=Homo sapiens OX=9606 GN=CSDE1 PE=1 SV=1	CSDE1	21	26.6874	26.626	26.5741	26.3634	26.5642	26.5592
	0.0890061	0.166644	F8WEG8	tr|F8WEG8|F8WEG8_HUMAN Interferon-inducible double-stranded RNA-dependent protein kinase activator A OS=Homo sapiens OX=9606 GN=PRKRA PE=1 SV=1;tr|G5E9Q4|G5E9Q4_HUMAN Interferon-inducible double-stranded RNA-dependent protein kinase activator A OS=Homo sap	PRKRA	2	19.1258	20.7777	20.5427	20.0194	21.1458	19.781
	1.93144	1.15402	O75607	sp|O75607|NPM3_HUMAN Nucleoplasmin-3 OS=Homo sapiens OX=9606 GN=NPM3 PE=1 SV=3	NPM3	2	20.387	20.8568	20.1158	21.6401	21.3354	21.8462
	1.18496	0.920104	O75643	sp|O75643|U520_HUMAN U5 small nuclear ribonucleoprotein 200 kDa helicase OS=Homo sapiens OX=9606 GN=SNRNP200 PE=1 SV=2;tr|A0A494C1A5|A0A494C1A5_HUMAN U5 small nuclear ribonucleoprotein 200 kDa helicase (Fragment) OS=Homo sapiens OX=9606 GN=SNRNP200 PE=1 SV	SNRNP200	27	23.1368	23.7648	24.3404	24.8903	24.5472	24.5648
	0.940784	-1.04371	O75663	sp|O75663|TIPRL_HUMAN TIP41-like protein OS=Homo sapiens OX=9606 GN=TIPRL PE=1 SV=2	TIPRL	5	25.1361	24.1985	23.4233	23.1221	22.9945	23.5101
	2.60858	-1.27322	E9PF10	tr|E9PF10|E9PF10_HUMAN Nuclear pore complex protein Nup155 OS=Homo sapiens OX=9606 GN=NUP155 PE=1 SV=1;sp|O75694|NU155_HUMAN Nuclear pore complex protein Nup155 OS=Homo sapiens OX=9606 GN=NUP155 PE=1 SV=1	NUP155	16	24.6656	25.2365	25.2123	23.7939	23.7777	23.7232
+	2.71193	2.39098	O75815	sp|O75815|BCAR3_HUMAN Breast cancer anti-estrogen resistance protein 3 OS=Homo sapiens OX=9606 GN=BCAR3 PE=1 SV=1	BCAR3	11	20.6536	20.9036	20.7418	22.6206	23.1159	23.7354
+	3.41991	2.31231	O75821	sp|O75821|EIF3G_HUMAN Eukaryotic translation initiation factor 3 subunit G OS=Homo sapiens OX=9606 GN=EIF3G PE=1 SV=2;tr|K7ER90|K7ER90_HUMAN Eukaryotic translation initiation factor 3 subunit G (Fragment) OS=Homo sapiens OX=9606 GN=EIF3G PE=1 SV=1;tr|K7EL2	EIF3G	12	24.1313	24.2899	24.6848	26.4794	26.9213	26.6422
+	3.64715	2.40646	O75822	sp|O75822|EIF3J_HUMAN Eukaryotic translation initiation factor 3 subunit J OS=Homo sapiens OX=9606 GN=EIF3J PE=1 SV=2	EIF3J	7	21.4347	21.3669	21.7724	24.133	23.6543	24.0061
	1.21418	2.34683	B1AJY5	tr|B1AJY5|B1AJY5_HUMAN 26S proteasome non-ATPase regulatory subunit 10 OS=Homo sapiens OX=9606 GN=PSMD10 PE=1 SV=1;tr|B1AJY7|B1AJY7_HUMAN 26S proteasome non-ATPase regulatory subunit 10 OS=Homo sapiens OX=9606 GN=PSMD10 PE=1 SV=1;sp|O75832|PSD10_HUMAN 26S	PSMD10	4	21.4505	21.2199	18.7017	22.5966	23.2503	22.5656
	1.73809	3.51141	O75915	sp|O75915|PRAF3_HUMAN PRA1 family protein 3 OS=Homo sapiens OX=9606 GN=ARL6IP5 PE=1 SV=1;tr|F8WF90|F8WF90_HUMAN PRA1 family protein OS=Homo sapiens OX=9606 GN=ARL6IP5 PE=1 SV=1;tr|C9JQU6|C9JQU6_HUMAN PRA1 family protein OS=Homo sapiens OX=9606 GN=ARL6IP5 P	ARL6IP5	8	21.3631	21.5779	18.7652	24.1844	23.8434	24.2126
	1.29165	2.21688	O75935	sp|O75935|DCTN3_HUMAN Dynactin subunit 3 OS=Homo sapiens OX=9606 GN=DCTN3 PE=1 SV=1;tr|X6RCK5|X6RCK5_HUMAN Dynactin subunit 3 (Fragment) OS=Homo sapiens OX=9606 GN=DCTN3 PE=1 SV=1;tr|X6RA56|X6RA56_HUMAN Dynactin subunit 3 OS=Homo sapiens OX=9606 GN=DCTN3 P	DCTN3	4	19.1944	21.3728	21.6337	23.1594	22.5065	23.1857
+	2.78564	-1.37319	O75962	sp|O75962|TRIO_HUMAN Triple functional domain protein OS=Homo sapiens OX=9606 GN=TRIO PE=1 SV=2;tr|E7EWP2|E7EWP2_HUMAN Triple functional domain protein OS=Homo sapiens OX=9606 GN=TRIO PE=1 SV=2;tr|E7EPJ7|E7EPJ7_HUMAN Non-specific serine/threonine protein k	TRIO	60	27.3922	27.5526	27.8067	26.4781	26.0374	26.1164
	0.31986	-0.303721	O76003	sp|O76003|GLRX3_HUMAN Glutaredoxin-3 OS=Homo sapiens OX=9606 GN=GLRX3 PE=1 SV=2	GLRX3	11	25.2672	24.9075	24.0524	24.1549	24.512	24.6491
	1.1336	0.65038	O76094	sp|O76094|SRP72_HUMAN Signal recognition particle subunit SRP72 OS=Homo sapiens OX=9606 GN=SRP72 PE=1 SV=3;tr|D6RDY6|D6RDY6_HUMAN Signal recognition particle subunit SRP72 (Fragment) OS=Homo sapiens OX=9606 GN=SRP72 PE=1 SV=3	SRP72	8	21.4926	22.1929	21.8877	22.8402	22.2307	22.4534
	1.98772	2.20481	O94763	sp|O94763|RMP_HUMAN Unconventional prefoldin RPB5 interactor 1 OS=Homo sapiens OX=9606 GN=URI1 PE=1 SV=3	URI1	5	19.7016	20.3217	19.2232	21.3558	22.6102	21.8949
	1.3367	0.685998	O94776	sp|O94776|MTA2_HUMAN Metastasis-associated protein MTA2 OS=Homo sapiens OX=9606 GN=MTA2 PE=1 SV=1	MTA2	4	19.4825	19.9743	19.1871	20.3743	20.1603	20.1673
	0.376389	-0.312549	O94804	sp|O94804|STK10_HUMAN Serine/threonine-protein kinase 10 OS=Homo sapiens OX=9606 GN=STK10 PE=1 SV=1	STK10	4	21.4265	21.82	21.1349	20.909	21.718	20.8168
	0.179223	0.598601	O94817	sp|O94817|ATG12_HUMAN Ubiquitin-like protein ATG12 OS=Homo sapiens OX=9606 GN=ATG12 PE=1 SV=1	ATG12	2	19.9214	22.7737	19.9678	19.7887	22.415	22.255
	0.760188	-1.65028	O94906	sp|O94906|PRP6_HUMAN Pre-mRNA-processing factor 6 OS=Homo sapiens OX=9606 GN=PRPF6 PE=1 SV=1	PRPF6	4	20.083	20.7027	22.5687	20.7907	18.8693	18.7435
	0.0203944	0.0554612	O94915	sp|O94915|FRYL_HUMAN Protein furry homolog-like OS=Homo sapiens OX=9606 GN=FRYL PE=1 SV=2;tr|A0A6E1XQM6|A0A6E1XQM6_HUMAN Protein furry homolog-like OS=Homo sapiens OX=9606 GN=FRYL PE=1 SV=1;tr|F2Z2S2|F2Z2S2_HUMAN Protein furry homolog-like OS=Homo sapiens	FRYL	4	17.9117	20.75	20.2741	20.0329	19.7981	19.2711
	1.95209	-1.42689	O94925	sp|O94925|GLSK_HUMAN Glutaminase kidney isoform, mitochondrial OS=Homo sapiens OX=9606 GN=GLS PE=1 SV=1	GLS	7	24.6261	24.1294	24.3198	23.4974	22.7135	22.5837
	0.616271	-0.974185	O94927	sp|O94927|HAUS5_HUMAN HAUS augmin-like complex subunit 5 OS=Homo sapiens OX=9606 GN=HAUS5 PE=1 SV=2	HAUS5	4	21.2529	21.5144	21.3622	20.8295	19.0233	21.3541
	0.463661	0.656017	H0YDM2	tr|H0YDM2|H0YDM2_HUMAN Protein SOGA1 (Fragment) OS=Homo sapiens OX=9606 GN=SOGA1 PE=1 SV=1;sp|O94964|SOGA1_HUMAN Protein SOGA1 OS=Homo sapiens OX=9606 GN=SOGA1 PE=1 SV=2;tr|X6R3R3|X6R3R3_HUMAN Protein SOGA1 OS=Homo sapiens OX=9606 GN=SOGA1 PE=1 SV=1	SOGA1	2	20.5489	18.5009	19.4427	20.3163	20.2987	19.8455
	0.355277	0.622733	O94973	sp|O94973|AP2A2_HUMAN AP-2 complex subunit alpha-2 OS=Homo sapiens OX=9606 GN=AP2A2 PE=1 SV=2;tr|A0A0G2JS82|A0A0G2JS82_HUMAN AP-2 complex subunit alpha-2 (Fragment) OS=Homo sapiens OX=9606 GN=AP2A2 PE=1 SV=1;tr|A0A0G2JQM1|A0A0G2JQM1_HUMAN AP-2 complex subu	AP2A2	8	20.546	18.8243	20.8142	21.3475	20.6684	20.0368
+	2.85464	1.36763	O94979	sp|O94979|SC31A_HUMAN Protein transport protein Sec31A OS=Homo sapiens OX=9606 GN=SEC31A PE=1 SV=3;tr|D6REX3|D6REX3_HUMAN Protein transport protein Sec31A OS=Homo sapiens OX=9606 GN=SEC31A PE=1 SV=1;tr|H7BXG7|H7BXG7_HUMAN Protein transport protein Sec31A O	SEC31A	16	23.6862	24.0594	23.7635	24.9875	25.4398	25.1848
	0.341552	-0.19043	A0A6Q8PFB7	tr|A0A6Q8PFB7|A0A6Q8PFB7_HUMAN Elongator complex protein 1 OS=Homo sapiens OX=9606 GN=ELP1 PE=4 SV=1;tr|A0A6Q8PEX6|A0A6Q8PEX6_HUMAN Elongator complex protein 1 OS=Homo sapiens OX=9606 GN=ELP1 PE=4 SV=1;tr|A0A6Q8PG86|A0A6Q8PG86_HUMAN Elongator complex prote	ELP1	14	24.2753	23.9313	24.4512	23.788	24.3642	23.9344
	0.849064	2.04012	O95197	sp|O95197|RTN3_HUMAN Reticulon-3 OS=Homo sapiens OX=9606 GN=RTN3 PE=1 SV=2;tr|B7Z4M1|B7Z4M1_HUMAN Reticulon OS=Homo sapiens OX=9606 GN=RTN3 PE=1 SV=1;tr|F5H891|F5H891_HUMAN Reticulon-3 (Fragment) OS=Homo sapiens OX=9606 GN=RTN3 PE=1 SV=1;tr|F5GWG7|F5GWG7_H	RTN3	2	19.441	19.8599	19.8829	23.2113	19.5929	22.4998
	1.63048	-2.25107	O95199	sp|O95199|RCBT2_HUMAN RCC1 and BTB domain-containing protein 2 OS=Homo sapiens OX=9606 GN=RCBTB2 PE=1 SV=1;tr|B4DWG0|B4DWG0_HUMAN RCC1 and BTB domain-containing protein 2 OS=Homo sapiens OX=9606 GN=RCBTB2 PE=1 SV=1;tr|B4E372|B4E372_HUMAN RCC1 and BTB domai	RCBTB2	2	21.4563	21.6493	22.0478	20.3306	18.2976	19.7719
	0.55414	0.29194	O95239	sp|O95239|KIF4A_HUMAN Chromosome-associated kinesin KIF4A OS=Homo sapiens OX=9606 GN=KIF4A PE=1 SV=3;sp|Q2VIQ3|KIF4B_HUMAN Chromosome-associated kinesin KIF4B OS=Homo sapiens OX=9606 GN=KIF4B PE=2 SV=2	KIF4A	8	22.0744	22.6788	22.196	22.3872	22.5624	22.8755
	0.287328	0.166438	O95248	sp|O95248|MTMR5_HUMAN Myotubularin-related protein 5 OS=Homo sapiens OX=9606 GN=SBF1 PE=1 SV=4	SBF1	4	20.4429	20.8776	20.8905	20.8828	20.5993	21.2283
	1.0484	1.03891	O95292	sp|O95292|VAPB_HUMAN Vesicle-associated membrane protein-associated protein B/C OS=Homo sapiens OX=9606 GN=VAPB PE=1 SV=3;tr|E5RK64|E5RK64_HUMAN Vesicle-associated membrane protein-associated protein B/C OS=Homo sapiens OX=9606 GN=VAPB PE=1 SV=1	VAPB	7	22.5142	22.7471	23.9406	24.399	23.9415	23.9782
	0.309895	0.600514	O95295	sp|O95295|SNAPN_HUMAN SNARE-associated protein Snapin OS=Homo sapiens OX=9606 GN=SNAPIN PE=1 SV=1	SNAPIN	3	19.4904	19.2413	18.5786	19.655	21.0137	18.4431
	1.57152	-0.880277	O95302	sp|O95302|FKBP9_HUMAN Peptidyl-prolyl cis-trans isomerase FKBP9 OS=Homo sapiens OX=9606 GN=FKBP9 PE=1 SV=2	FKBP9	3	23.7613	23.8553	23.4843	22.3648	22.9679	23.1273
	0.868286	-0.515076	O95336	sp|O95336|6PGL_HUMAN 6-phosphogluconolactonase OS=Homo sapiens OX=9606 GN=PGLS PE=1 SV=2;tr|M0R1L2|M0R1L2_HUMAN 6-phosphogluconolactonase (Fragment) OS=Homo sapiens OX=9606 GN=PGLS PE=1 SV=1;tr|M0R261|M0R261_HUMAN 6-phosphogluconolactonase (Fragment) OS=Ho	PGLS	6	23.1012	22.7643	22.2293	22.0677	22.0822	22.3996
	0.110949	-0.0219059	O95347	sp|O95347|SMC2_HUMAN Structural maintenance of chromosomes protein 2 OS=Homo sapiens OX=9606 GN=SMC2 PE=1 SV=2	SMC2	42	26.6845	26.6787	26.4739	26.5587	26.6202	26.5925
	1.62139	-1.17683	O95361	sp|O95361|TRI16_HUMAN Tripartite motif-containing protein 16 OS=Homo sapiens OX=9606 GN=TRIM16 PE=1 SV=3;tr|B3KP96|B3KP96_HUMAN Tripartite motif-containing protein 16 OS=Homo sapiens OX=9606 GN=TRIM16 PE=1 SV=1;tr|H0Y626|H0Y626_HUMAN Uncharacterized protei	TRIM16	9	24.6605	24.6272	24.3934	23.6931	22.7413	23.7163
	0.443566	-0.682873	O95363	sp|O95363|SYFM_HUMAN Phenylalanine--tRNA ligase, mitochondrial OS=Homo sapiens OX=9606 GN=FARS2 PE=1 SV=1;tr|A0A3B3ITR6|A0A3B3ITR6_HUMAN Phenylalanyl-tRNA synthetase OS=Homo sapiens OX=9606 GN=FARS2 PE=1 SV=1	FARS2	3	22.5168	22.0871	22.3463	22.5331	21.9958	20.3727
	0.513069	-0.263856	O95373	sp|O95373|IPO7_HUMAN Importin-7 OS=Homo sapiens OX=9606 GN=IPO7 PE=1 SV=1	IPO7	12	23.7371	23.7471	23.7025	23.8884	23.1209	23.3859
	0.311364	0.594692	O95382	sp|O95382|M3K6_HUMAN Mitogen-activated protein kinase kinase kinase 6 OS=Homo sapiens OX=9606 GN=MAP3K6 PE=1 SV=3	MAP3K6	3	20.047	20.478	18.6092	19.2316	20.8078	20.8789
	0.901375	0.548012	A0A494C0G1	tr|A0A494C0G1|A0A494C0G1_HUMAN Phosphoacetylglucosamine mutase OS=Homo sapiens OX=9606 GN=PGM3 PE=1 SV=1;sp|O95394|AGM1_HUMAN Phosphoacetylglucosamine mutase OS=Homo sapiens OX=9606 GN=PGM3 PE=1 SV=1;tr|H0Y8I3|H0Y8I3_HUMAN Phosphoacetylglucosamine mutase (	PGM3	3	21.0473	21.2646	20.4169	21.2071	21.5633	21.6024
	0.0317519	0.0279566	O95456	sp|O95456|PSMG1_HUMAN Proteasome assembly chaperone 1 OS=Homo sapiens OX=9606 GN=PSMG1 PE=1 SV=1;tr|F8WBH7|F8WBH7_HUMAN Proteasome assembly chaperone 1 OS=Homo sapiens OX=9606 GN=PSMG1 PE=1 SV=1	PSMG1	2	19.9113	20.2316	20.6343	20.0895	20.0636	20.7081
	0.690113	0.858847	O95470	sp|O95470|SGPL1_HUMAN Sphingosine-1-phosphate lyase 1 OS=Homo sapiens OX=9606 GN=SGPL1 PE=1 SV=3;tr|H0Y3V8|H0Y3V8_HUMAN Sphingosine-1-phosphate lyase 1 (Fragment) OS=Homo sapiens OX=9606 GN=SGPL1 PE=1 SV=1;tr|H7BXL7|H7BXL7_HUMAN Sphingosine-1-phosphate lya	SGPL1	4	21.775	21.3139	22.7127	23.5556	22.547	22.2757
	1.1563	1.23825	O95486	sp|O95486|SC24A_HUMAN Protein transport protein Sec24A OS=Homo sapiens OX=9606 GN=SEC24A PE=1 SV=2	SEC24A	3	18.9828	19.7391	20.3413	20.3832	20.9208	21.4739
	0.267612	-0.228411	O95571	sp|O95571|ETHE1_HUMAN Persulfide dioxygenase ETHE1, mitochondrial OS=Homo sapiens OX=9606 GN=ETHE1 PE=1 SV=2;tr|M0QXB5|M0QXB5_HUMAN Persulfide dioxygenase ETHE1, mitochondrial OS=Homo sapiens OX=9606 GN=ETHE1 PE=1 SV=1;tr|M0QY80|M0QY80_HUMAN Persulfide dio	ETHE1	3	21.7826	22.7959	22.113	21.9974	21.7173	22.2915
	1.56673	1.37259	O95573	sp|O95573|ACSL3_HUMAN Long-chain-fatty-acid--CoA ligase 3 OS=Homo sapiens OX=9606 GN=ACSL3 PE=1 SV=3	ACSL3	13	22.9754	22.451	23.4296	24.8962	24.0856	23.9919
	0.00831559	-0.0389366	O95777	sp|O95777|LSM8_HUMAN U6 snRNA-associated Sm-like protein LSm8 OS=Homo sapiens OX=9606 GN=LSM8 PE=1 SV=3;tr|F2Z2Y6|F2Z2Y6_HUMAN U6 snRNA-associated Sm-like protein LSm8 OS=Homo sapiens OX=9606 GN=LSM8 PE=1 SV=1;tr|C9JIZ0|C9JIZ0_HUMAN U6 snRNA-associated Sm-	LSM8	3	18.5248	21.9475	21.0534	21.5429	21.6924	18.1735
	0.880798	-0.354956	O95782	sp|O95782|AP2A1_HUMAN AP-2 complex subunit alpha-1 OS=Homo sapiens OX=9606 GN=AP2A1 PE=1 SV=3	AP2A1	8	23.0478	22.7005	23.2917	22.7817	22.6743	22.5191
	1.98648	1.28224	O95793	sp|O95793|STAU1_HUMAN Double-stranded RNA-binding protein Staufen homolog 1 OS=Homo sapiens OX=9606 GN=STAU1 PE=1 SV=2;tr|A0A087X1A5|A0A087X1A5_HUMAN Double-stranded RNA-binding protein Staufen homolog 1 OS=Homo sapiens OX=9606 GN=STAU1 PE=1 SV=1;tr|Q5JW30	STAU1	9	22.0874	21.7486	22.3054	23.7688	23.2253	22.9941
	0.444753	0.432632	O95816	sp|O95816|BAG2_HUMAN BAG family molecular chaperone regulator 2 OS=Homo sapiens OX=9606 GN=BAG2 PE=1 SV=1	BAG2	4	21.7152	22.6128	22.591	22.1604	23.1327	22.9237
+	3.18667	1.87298	O95817	sp|O95817|BAG3_HUMAN BAG family molecular chaperone regulator 3 OS=Homo sapiens OX=9606 GN=BAG3 PE=1 SV=3;tr|C9JFK9|C9JFK9_HUMAN BAG family molecular chaperone regulator 3 (Fragment) OS=Homo sapiens OX=9606 GN=BAG3 PE=1 SV=1	BAG3	10	22.8718	23.0779	22.6477	24.4443	24.9328	24.8393
+	2.33396	2.00405	E7ENQ1	tr|E7ENQ1|E7ENQ1_HUMAN Mitogen-activated protein kinase kinase kinase kinase 4 OS=Homo sapiens OX=9606 GN=MAP4K4 PE=1 SV=1;tr|H7C360|H7C360_HUMAN Mitogen-activated protein kinase kinase kinase kinase 4 (Fragment) OS=Homo sapiens OX=9606 GN=MAP4K4 PE=1 SV=1	MAP4K4	11	22.0106	22.5514	21.4164	23.8686	24.2458	23.8761
	0.696327	2.41045	O95881	sp|O95881|TXD12_HUMAN Thioredoxin domain-containing protein 12 OS=Homo sapiens OX=9606 GN=TXNDC12 PE=1 SV=1	TXNDC12	4	23.3724	18.813	18.6151	22.17	23.1014	22.7605
	0.802006	0.680733	A0A087WWW9	tr|A0A087WWW9|A0A087WWW9_HUMAN B-cell lymphoma/leukemia 10 OS=Homo sapiens OX=9606 GN=BCL10 PE=1 SV=2;sp|O95999|BCL10_HUMAN B-cell lymphoma/leukemia 10 OS=Homo sapiens OX=9606 GN=BCL10 PE=1 SV=1	BCL10	3	20.5827	19.8084	19.4256	20.973	20.2992	20.5867
+	3.13366	3.15041	O96019	sp|O96019|ACL6A_HUMAN Actin-like protein 6A OS=Homo sapiens OX=9606 GN=ACTL6A PE=1 SV=1	ACTL6A	4	19.2357	19.5747	19.9215	23.1554	22.2183	22.8094
	1.42324	-1.18182	O96024	sp|O96024|B3GT4_HUMAN Beta-1,3-galactosyltransferase 4 OS=Homo sapiens OX=9606 GN=B3GALT4 PE=1 SV=1	B3GALT4	1	28.1128	27.0997	27.1925	25.9075	26.3126	26.6395
	0.462409	-0.411127	P00338	sp|P00338|LDHA_HUMAN L-lactate dehydrogenase A chain OS=Homo sapiens OX=9606 GN=LDHA PE=1 SV=2;tr|F5GYU2|F5GYU2_HUMAN L-lactate dehydrogenase A chain (Fragment) OS=Homo sapiens OX=9606 GN=LDHA PE=1 SV=1;tr|F5GXY2|F5GXY2_HUMAN L-lactate dehydrogenase A chai	LDHA	4	19.9401	20.6805	19.9936	19.2063	19.9706	20.2038
	2.70914	-1.15385	P00367	sp|P00367|DHE3_HUMAN Glutamate dehydrogenase 1, mitochondrial OS=Homo sapiens OX=9606 GN=GLUD1 PE=1 SV=2;sp|P49448|DHE4_HUMAN Glutamate dehydrogenase 2, mitochondrial OS=Homo sapiens OX=9606 GN=GLUD2 PE=1 SV=2	GLUD1	31	28.6666	28.4075	28.686	27.5357	27.5925	27.1704
	1.01185	2.50786	P00387	sp|P00387|NB5R3_HUMAN NADH-cytochrome b5 reductase 3 OS=Homo sapiens OX=9606 GN=CYB5R3 PE=1 SV=3;tr|B1AHF3|B1AHF3_HUMAN NADH-cytochrome b5 reductase 3 (Fragment) OS=Homo sapiens OX=9606 GN=CYB5R3 PE=1 SV=1	CYB5R3	6	19.3009	19.2949	22.7862	22.9126	23.0038	22.9892
	1.24119	0.544903	P00390	sp|P00390|GSHR_HUMAN Glutathione reductase, mitochondrial OS=Homo sapiens OX=9606 GN=GSR PE=1 SV=2	GSR	9	22.4651	22.4902	22.4232	23.4129	22.835	22.7653
	0.971101	-0.658253	P00491	sp|P00491|PNPH_HUMAN Purine nucleoside phosphorylase OS=Homo sapiens OX=9606 GN=PNP PE=1 SV=2	PNP	7	23.5436	23.0368	22.6356	22.7197	22.4197	22.1018
	1.15746	0.706366	P00492	sp|P00492|HPRT_HUMAN Hypoxanthine-guanine phosphoribosyltransferase OS=Homo sapiens OX=9606 GN=HPRT1 PE=1 SV=2	HPRT1	6	23.6891	23.2254	23.5423	24.2241	23.7399	24.6119
	2.25104	-1.05201	P00505	sp|P00505|AATM_HUMAN Aspartate aminotransferase, mitochondrial OS=Homo sapiens OX=9606 GN=GOT2 PE=1 SV=3	GOT2	18	27.3271	26.6748	26.968	25.9105	26.0266	25.8767
	2.78614	-0.586861	P00558	sp|P00558|PGK1_HUMAN Phosphoglycerate kinase 1 OS=Homo sapiens OX=9606 GN=PGK1 PE=1 SV=3	PGK1	18	26.4676	26.4888	26.3561	25.7878	25.9821	25.782
	0.674574	0.987848	P01116	sp|P01116|RASK_HUMAN GTPase KRas OS=Homo sapiens OX=9606 GN=KRAS PE=1 SV=1;sp|P01111|RASN_HUMAN GTPase NRas OS=Homo sapiens OX=9606 GN=NRAS PE=1 SV=1;sp|P01112|RASH_HUMAN GTPase HRas OS=Homo sapiens OX=9606 GN=HRAS PE=1 SV=1	KRAS	3	19.6707	21.1124	20.1986	22.0788	21.5306	20.3358
	0.558761	1.46465	E9PJL7	tr|E9PJL7|E9PJL7_HUMAN Alpha-crystallin B chain (Fragment) OS=Homo sapiens OX=9606 GN=CRYAB PE=1 SV=8;tr|E9PRA8|E9PRA8_HUMAN Alpha-crystallin B chain OS=Homo sapiens OX=9606 GN=CRYAB PE=1 SV=1;sp|P02511|CRYAB_HUMAN Alpha-crystallin B chain OS=Homo sapiens	CRYAB	3	21.4251	18.4941	19.637	22.3768	21.8011	19.7722
	2.82057	0.72001	P02545	sp|P02545|LMNA_HUMAN Prelamin-A/C OS=Homo sapiens OX=9606 GN=LMNA PE=1 SV=1;tr|A0A6Q8PFJ0|A0A6Q8PFJ0_HUMAN Prelamin-A/C OS=Homo sapiens OX=9606 GN=LMNA PE=4 SV=1;tr|A0A6Q8PHQ9|A0A6Q8PHQ9_HUMAN Prelamin-A/C OS=Homo sapiens OX=9606 GN=LMNA PE=4 SV=1;tr|A0A6Q	LMNA	52	28.3157	28.536	28.6138	29.2317	29.1551	29.2389
	2.0203	2.56595	P02786	sp|P02786|TFR1_HUMAN Transferrin receptor protein 1 OS=Homo sapiens OX=9606 GN=TFRC PE=1 SV=2;tr|G3V0E5|G3V0E5_HUMAN Transferrin receptor protein 1 OS=Homo sapiens OX=9606 GN=TFRC PE=1 SV=1	TFRC	21	22.9174	22.6907	24.4044	26.1273	25.7378	25.8453
	1.54701	-0.74574	P02792	sp|P02792|FRIL_HUMAN Ferritin light chain OS=Homo sapiens OX=9606 GN=FTL PE=1 SV=2	FTL	4	25.7321	25.8138	25.6442	25.366	24.6158	24.9712
	2.56189	-0.848128	P02794	sp|P02794|FRIH_HUMAN Ferritin heavy chain OS=Homo sapiens OX=9606 GN=FTH1 PE=1 SV=2;tr|G3V1D1|G3V1D1_HUMAN Ferritin OS=Homo sapiens OX=9606 GN=FTH1 PE=1 SV=1;tr|G3V192|G3V192_HUMAN Ferritin OS=Homo sapiens OX=9606 GN=FTH1 PE=1 SV=1	FTH1	10	28.5767	28.7279	28.5482	27.6308	27.6779	27.9998
	2.21609	2.04165	P04040	sp|P04040|CATA_HUMAN Catalase OS=Homo sapiens OX=9606 GN=CAT PE=1 SV=3	CAT	14	22.3791	23.052	21.7644	24.3596	24.6394	24.3215
+	3.17347	2.65082	P04075	sp|P04075|ALDOA_HUMAN Fructose-bisphosphate aldolase A OS=Homo sapiens OX=9606 GN=ALDOA PE=1 SV=2;tr|J3KPS3|J3KPS3_HUMAN Fructose-bisphosphate aldolase OS=Homo sapiens OX=9606 GN=ALDOA PE=1 SV=1;tr|H3BQN4|H3BQN4_HUMAN Fructose-bisphosphate aldolase OS=Homo	ALDOA	25	25.6074	26.3673	25.6001	28.2888	28.6046	28.634
+	2.93266	-1.40552	P04080	sp|P04080|CYTB_HUMAN Cystatin-B OS=Homo sapiens OX=9606 GN=CSTB PE=1 SV=2;tr|A0A1W2PS52|A0A1W2PS52_HUMAN Cystatin-B OS=Homo sapiens OX=9606 GN=CSTB PE=1 SV=1	CSTB	4	26.2827	26.3343	25.9896	24.5338	24.9106	24.9457
	0.677062	0.428138	P04083	sp|P04083|ANXA1_HUMAN Annexin A1 OS=Homo sapiens OX=9606 GN=ANXA1 PE=1 SV=2;tr|Q5T3N1|Q5T3N1_HUMAN Annexin (Fragment) OS=Homo sapiens OX=9606 GN=ANXA1 PE=1 SV=1	ANXA1	19	25.5928	26.4937	26.0373	26.2288	26.6239	26.5554
	1.56082	-0.732681	P04181	sp|P04181|OAT_HUMAN Ornithine aminotransferase, mitochondrial OS=Homo sapiens OX=9606 GN=OAT PE=1 SV=1	OAT	23	27.3348	26.6195	26.9329	26.1396	26.3478	26.2018
	0.617217	1.03167	K7ES52	tr|K7ES52|K7ES52_HUMAN Thymidine kinase OS=Homo sapiens OX=9606 GN=TK1 PE=1 SV=1;tr|K7ERJ1|K7ERJ1_HUMAN Thymidine kinase (Fragment) OS=Homo sapiens OX=9606 GN=TK1 PE=1 SV=1;sp|P04183|KITH_HUMAN Thymidine kinase, cytosolic OS=Homo sapiens OX=9606 GN=TK1 PE=	TK1	3	18.5126	20.0041	20.7336	21.4182	20.1378	20.7893
	2.58157	0.766682	P04350	sp|P04350|TBB4A_HUMAN Tubulin beta-4A chain OS=Homo sapiens OX=9606 GN=TUBB4A PE=1 SV=2	TUBB4A	22	21.6338	21.5924	21.7071	22.1984	22.5651	22.4699
	2.2752	0.450101	P04406	sp|P04406|G3P_HUMAN Glyceraldehyde-3-phosphate dehydrogenase OS=Homo sapiens OX=9606 GN=GAPDH PE=1 SV=3;tr|E7EUT5|E7EUT5_HUMAN Glyceraldehyde-3-phosphate dehydrogenase OS=Homo sapiens OX=9606 GN=GAPDH PE=1 SV=1	GAPDH	22	28.52	28.2969	28.2597	28.8256	28.7964	28.8049
	0.720686	1.33202	P04424	sp|P04424|ARLY_HUMAN Argininosuccinate lyase OS=Homo sapiens OX=9606 GN=ASL PE=1 SV=4;tr|F8W943|F8W943_HUMAN Argininosuccinate lyase OS=Homo sapiens OX=9606 GN=ASL PE=1 SV=2;tr|A0A5F9ZHM8|A0A5F9ZHM8_HUMAN Argininosuccinate lyase (Fragment) OS=Homo sapiens	ASL	5	19.2007	21.9635	19.8803	21.4096	21.6853	21.9457
	2.1822	0.89241	K7EM73	tr|K7EM73|K7EM73_HUMAN Calcium-activated neutral proteinase small subunit (Fragment) OS=Homo sapiens OX=9606 GN=CAPNS1 PE=1 SV=1;sp|P04632|CPNS1_HUMAN Calpain small subunit 1 OS=Homo sapiens OX=9606 GN=CAPNS1 PE=1 SV=1;tr|K7ELJ7|K7ELJ7_HUMAN Calcium-activa	CAPNS1	4	23.2431	22.6978	22.7658	23.8128	23.7699	23.8012
	0.738204	1.15474	A0A087X1Q1	tr|A0A087X1Q1|A0A087X1Q1_HUMAN Cellular tumor antigen p53 OS=Homo sapiens OX=9606 GN=TP53 PE=1 SV=1;sp|P04637|P53_HUMAN Cellular tumor antigen p53 OS=Homo sapiens OX=9606 GN=TP53 PE=1 SV=4;tr|A0A0U1RQC9|A0A0U1RQC9_HUMAN Cellular tumor antigen p53 OS=Homo s	TP53	5	19.4461	21.7506	20.9685	22.3319	21.7704	21.5273
	0.943814	0.454512	P04792	sp|P04792|HSPB1_HUMAN Heat shock protein beta-1 OS=Homo sapiens OX=9606 GN=HSPB1 PE=1 SV=2;tr|A0A6Q8PFK8|A0A6Q8PFK8_HUMAN Heat shock protein beta-1 OS=Homo sapiens OX=9606 GN=HSPB1 PE=4 SV=1;tr|A0A6Q8PGK1|A0A6Q8PGK1_HUMAN Heat shock protein beta-1 OS=Homo	HSPB1	11	26.5264	26.2434	26.0892	26.4203	26.7398	27.0624
	0.047646	0.094883	P04843	sp|P04843|RPN1_HUMAN Dolichyl-diphosphooligosaccharide--protein glycosyltransferase subunit 1 OS=Homo sapiens OX=9606 GN=RPN1 PE=1 SV=1	RPN1	5	21.2144	21.4993	22.9628	22.5137	22.2785	21.1689
	0.037539	-0.0892105	P04844	sp|P04844|RPN2_HUMAN Dolichyl-diphosphooligosaccharide--protein glycosyltransferase subunit 2 OS=Homo sapiens OX=9606 GN=RPN2 PE=1 SV=3;tr|Q5JYR4|Q5JYR4_HUMAN Dolichyl-diphosphooligosaccharide--protein glycosyltransferase subunit 2 (Fragment) OS=Homo sapie	RPN2	4	21.1046	20.3966	21.9503	22.3414	20.7595	20.0829
	0.0183373	-0.0700518	P04899	sp|P04899|GNAI2_HUMAN Guanine nucleotide-binding protein G(i) subunit alpha-2 OS=Homo sapiens OX=9606 GN=GNAI2 PE=1 SV=3;sp|P11488|GNAT1_HUMAN Guanine nucleotide-binding protein G(t) subunit alpha-1 OS=Homo sapiens OX=9606 GN=GNAT1 PE=1 SV=5;sp|P63096|GNAI	GNAI2	3	20.0352	22.0965	23.759	22.8525	20.5962	22.2318
	0.238342	-0.338577	P05023	sp|P05023|AT1A1_HUMAN Sodium/potassium-transporting ATPase subunit alpha-1 OS=Homo sapiens OX=9606 GN=ATP1A1 PE=1 SV=1	ATP1A1	8	22.4603	22.6387	24.0956	23.143	22.4586	22.5772
	0.218532	-0.47956	P05089	sp|P05089|ARGI1_HUMAN Arginase-1 OS=Homo sapiens OX=9606 GN=ARG1 PE=1 SV=2;tr|A0A5F9ZGN6|A0A5F9ZGN6_HUMAN Arginase OS=Homo sapiens OX=9606 GN=ARG1 PE=1 SV=1	ARG1	5	22.6502	22.9645	20.3366	21.4153	21.1951	21.9021
	0.120883	-0.203476	P05141	sp|P05141|ADT2_HUMAN ADP/ATP translocase 2 OS=Homo sapiens OX=9606 GN=SLC25A5 PE=1 SV=7	SLC25A5	5	22.8263	21.9542	23.55	21.9908	23.353	22.3763
	1.98896	-1.5044	P05165	sp|P05165|PCCA_HUMAN Propionyl-CoA carboxylase alpha chain, mitochondrial OS=Homo sapiens OX=9606 GN=PCCA PE=1 SV=4;tr|A0A1B0GU58|A0A1B0GU58_HUMAN Propanoyl-CoA:carbon dioxide ligase subunit alpha (Fragment) OS=Homo sapiens OX=9606 GN=PCCA PE=1 SV=1;tr|A0A	PCCA	29	27.3412	27.8091	28.4381	26.4991	26.3731	26.2029
	2.13744	-1.6822	P05166	sp|P05166|PCCB_HUMAN Propionyl-CoA carboxylase beta chain, mitochondrial OS=Homo sapiens OX=9606 GN=PCCB PE=1 SV=3;tr|E9PDR0|E9PDR0_HUMAN Propionyl-CoA carboxylase beta chain, mitochondrial OS=Homo sapiens OX=9606 GN=PCCB PE=1 SV=1;tr|C9JQS9|C9JQS9_HUMAN P	PCCB	23	26.9796	26.8185	27.7162	25.7988	25.5172	25.1517
+	2.46275	1.75396	P05198	sp|P05198|IF2A_HUMAN Eukaryotic translation initiation factor 2 subunit 1 OS=Homo sapiens OX=9606 GN=EIF2S1 PE=1 SV=3;tr|G3V4T5|G3V4T5_HUMAN Eukaryotic translation initiation factor 2 subunit 1 (Fragment) OS=Homo sapiens OX=9606 GN=EIF2S1 PE=1 SV=1;tr|H0YJ	EIF2S1	10	22.285	21.7149	22.4269	23.8696	24.2221	23.597
	0.702961	3.22064	P05386	sp|P05386|RLA1_HUMAN 60S acidic ribosomal protein P1 OS=Homo sapiens OX=9606 GN=RPLP1 PE=1 SV=1	RPLP1	2	24.7192	18.2266	24.1205	25.578	25.0964	26.0538
	1.0989	0.642696	P05387	sp|P05387|RLA2_HUMAN 60S acidic ribosomal protein P2 OS=Homo sapiens OX=9606 GN=RPLP2 PE=1 SV=1	RPLP2	9	26.075	25.9126	26.0562	27.1835	26.2877	26.5008
	2.77436	0.846772	P05388	sp|P05388|RLA0_HUMAN 60S acidic ribosomal protein P0 OS=Homo sapiens OX=9606 GN=RPLP0 PE=1 SV=1;tr|F8VWS0|F8VWS0_HUMAN 60S acidic ribosomal protein P0 OS=Homo sapiens OX=9606 GN=RPLP0 PE=1 SV=1;tr|F8VU65|F8VU65_HUMAN 60S acidic ribosomal protein P0 (Fragme	RPLP0	12	25.8978	25.7061	25.997	26.7071	26.5896	26.8445
	1.21904	1.32432	P05455	sp|P05455|LA_HUMAN Lupus La protein OS=Homo sapiens OX=9606 GN=SSB PE=1 SV=2;tr|E9PGX9|E9PGX9_HUMAN Lupus La protein (Fragment) OS=Homo sapiens OX=9606 GN=SSB PE=1 SV=1;tr|E7ERC4|E7ERC4_HUMAN Lupus La protein (Fragment) OS=Homo sapiens OX=9606 GN=SSB PE=1	SSB	5	21.6779	21.4266	20.2414	22.548	22.8146	21.9563
+	2.82613	4.89443	P05556	sp|P05556|ITB1_HUMAN Integrin beta-1 OS=Homo sapiens OX=9606 GN=ITGB1 PE=1 SV=2	ITGB1	11	20.0374	19.1894	21.3056	25.3488	24.8686	24.9982
	0.413584	-2.44664	B8ZZQ6	tr|B8ZZQ6|B8ZZQ6_HUMAN Prothymosin alpha OS=Homo sapiens OX=9606 GN=PTMA PE=1 SV=1;sp|P06454|PTMA_HUMAN Prothymosin alpha OS=Homo sapiens OX=9606 GN=PTMA PE=1 SV=2	PTMA	3	27.3099	19.5096	20.7021	18.8376	21.1295	20.2145
	0.798393	-0.390505	A0A024QZP7	tr|A0A024QZP7|A0A024QZP7_HUMAN Cell division cycle 2, G1 to S and G2 to M, isoform CRA_a OS=Homo sapiens OX=9606 GN=CDK1 PE=1 SV=1;sp|P06493|CDK1_HUMAN Cyclin-dependent kinase 1 OS=Homo sapiens OX=9606 GN=CDK1 PE=1 SV=3;tr|E5RIU6|E5RIU6_HUMAN Cyclin-depend	CDK1	14	26.5294	26.5601	25.9109	26.0719	25.9598	25.7972
	0.233568	0.116747	P06576	sp|P06576|ATPB_HUMAN ATP synthase subunit beta, mitochondrial OS=Homo sapiens OX=9606 GN=ATP5F1B PE=1 SV=3;tr|H0YH81|H0YH81_HUMAN ATP synthase subunit beta (Fragment) OS=Homo sapiens OX=9606 GN=ATP5F1B PE=1 SV=1;tr|F8W079|F8W079_HUMAN ATP synthase subunit	ATP5F1B	6	22.1719	21.882	22.5145	22.2641	22.2087	22.4458
	1.25691	-2.49356	P06702	sp|P06702|S10A9_HUMAN Protein S100-A9 OS=Homo sapiens OX=9606 GN=S100A9 PE=1 SV=1	S100A9	10	20.3887	22.5121	19.9228	18.3902	17.6436	19.3092
	0.583963	0.331223	R4GN98	tr|R4GN98|R4GN98_HUMAN Protein S100 (Fragment) OS=Homo sapiens OX=9606 GN=S100A6 PE=1 SV=1;sp|P06703|S10A6_HUMAN Protein S100-A6 OS=Homo sapiens OX=9606 GN=S100A6 PE=1 SV=1	S100A6	6	25.7845	26.0099	25.3174	26.2248	25.7396	26.1412
	2.70699	-0.939334	P06733	sp|P06733|ENOA_HUMAN Alpha-enolase OS=Homo sapiens OX=9606 GN=ENO1 PE=1 SV=2;tr|A0A2R8Y6G6|A0A2R8Y6G6_HUMAN 2-phospho-D-glycerate hydro-lyase OS=Homo sapiens OX=9606 GN=ENO1 PE=1 SV=1	ENO1	31	29.6705	29.5781	29.2478	28.5986	28.5197	28.56
	2.31579	-0.807948	P06737	sp|P06737|PYGL_HUMAN Glycogen phosphorylase, liver form OS=Homo sapiens OX=9606 GN=PYGL PE=1 SV=4;tr|E9PK47|E9PK47_HUMAN Alpha-1,4 glucan phosphorylase OS=Homo sapiens OX=9606 GN=PYGL PE=1 SV=1	PYGL	57	28.8395	28.6601	28.5671	28.118	27.7689	27.756
	2.40187	-0.833497	P06744	sp|P06744|G6PI_HUMAN Glucose-6-phosphate isomerase OS=Homo sapiens OX=9606 GN=GPI PE=1 SV=4;tr|A0A2U3TZU2|A0A2U3TZU2_HUMAN Glucose-6-phosphate isomerase OS=Homo sapiens OX=9606 GN=GPI PE=1 SV=1;tr|K7EQ48|K7EQ48_HUMAN Glucose-6-phosphate isomerase (Fragment	GPI	10	24.384	24.419	24.1498	23.6129	23.5768	23.2626
	2.01388	0.83701	P06748	sp|P06748|NPM_HUMAN Nucleophosmin OS=Homo sapiens OX=9606 GN=NPM1 PE=1 SV=2	NPM1	15	27.3474	26.9223	27.3909	28.0616	27.881	28.2291
	2.04415	2.35114	P06756	sp|P06756|ITAV_HUMAN Integrin alpha-V OS=Homo sapiens OX=9606 GN=ITGAV PE=1 SV=2	ITGAV	5	19.6836	19.7546	18.6818	22.4344	21.365	21.374
	1.3534	-1.10221	H3BS10	tr|H3BS10|H3BS10_HUMAN Beta-hexosaminidase OS=Homo sapiens OX=9606 GN=HEXA PE=1 SV=1;sp|P06865|HEXA_HUMAN Beta-hexosaminidase subunit alpha OS=Homo sapiens OX=9606 GN=HEXA PE=1 SV=2;tr|H3BP20|H3BP20_HUMAN Beta-hexosaminidase OS=Homo sapiens OX=9606 GN=HEXA	HEXA	6	23.4433	24.5766	23.5112	22.7404	22.9174	22.5667
	0.786645	1.2052	Q16778	sp|Q16778|H2B2E_HUMAN Histone H2B type 2-E OS=Homo sapiens OX=9606 GN=H2BC21 PE=1 SV=3;sp|P33778|H2B1B_HUMAN Histone H2B type 1-B OS=Homo sapiens OX=9606 GN=H2BC3 PE=1 SV=2;sp|P23527|H2B1O_HUMAN Histone H2B type 1-O OS=Homo sapiens OX=9606 GN=H2BC17 PE=1 S	H2BC21	6	18.8859	20.0192	21.3176	21.1271	21.394	21.3172
	0.469863	-1.00705	P07093	sp|P07093|GDN_HUMAN Glia-derived nexin OS=Homo sapiens OX=9606 GN=SERPINE2 PE=1 SV=1;tr|C9JN98|C9JN98_HUMAN Glia-derived nexin (Fragment) OS=Homo sapiens OX=9606 GN=SERPINE2 PE=1 SV=8	SERPINE2	3	22.1257	19.555	20.2553	20.1446	20.1764	18.5938
	1.55361	1.0331	P07099	sp|P07099|HYEP_HUMAN Epoxide hydrolase 1 OS=Homo sapiens OX=9606 GN=EPHX1 PE=1 SV=1	EPHX1	10	22.5228	23.2691	23.3268	24.2641	24.2065	23.7473
	0.666033	0.835353	P07108	sp|P07108|ACBP_HUMAN Acyl-CoA-binding protein OS=Homo sapiens OX=9606 GN=DBI PE=1 SV=2;tr|B8ZWD1|B8ZWD1_HUMAN Acyl-CoA-binding protein OS=Homo sapiens OX=9606 GN=DBI PE=1 SV=1;tr|A0A0A0MTI5|A0A0A0MTI5_HUMAN Acyl-CoA-binding protein OS=Homo sapiens OX=9606	DBI	2	18.9603	19.9213	19.0575	20.2299	20.9354	19.2798
+	2.67256	2.42811	P07195	sp|P07195|LDHB_HUMAN L-lactate dehydrogenase B chain OS=Homo sapiens OX=9606 GN=LDHB PE=1 SV=2;tr|A0A5F9ZHM4|A0A5F9ZHM4_HUMAN L-lactate dehydrogenase OS=Homo sapiens OX=9606 GN=LDHB PE=1 SV=1;tr|A0A3B3IS95|A0A3B3IS95_HUMAN L-lactate dehydrogenase OS=Homo s	LDHB	12	22.9763	23.72	22.959	25.2403	25.6436	26.0559
	0.040333	-0.0256577	P07237	sp|P07237|PDIA1_HUMAN Protein disulfide-isomerase OS=Homo sapiens OX=9606 GN=P4HB PE=1 SV=3;tr|H7BZ94|H7BZ94_HUMAN Protein disulfide-isomerase OS=Homo sapiens OX=9606 GN=P4HB PE=1 SV=2;tr|H0Y3Z3|H0Y3Z3_HUMAN Protein disulfide-isomerase (Fragment) OS=Homo s	P4HB	30	27.6821	27.3204	27.0856	27.103	27.3591	27.5491
	2.13375	-0.939014	A0A1B0GW44	tr|A0A1B0GW44|A0A1B0GW44_HUMAN Cathepsin D OS=Homo sapiens OX=9606 GN=CTSD PE=1 SV=1;tr|A0A1B0GV23|A0A1B0GV23_HUMAN Cathepsin D OS=Homo sapiens OX=9606 GN=CTSD PE=1 SV=1;tr|A0A1B0GVD5|A0A1B0GVD5_HUMAN Cathepsin D OS=Homo sapiens OX=9606 GN=CTSD PE=1 SV=1;t	CTSD	10	24.9271	24.9181	24.4442	23.6303	23.9351	23.9069
	1.85276	0.584	P07355	sp|P07355|ANXA2_HUMAN Annexin A2 OS=Homo sapiens OX=9606 GN=ANXA2 PE=1 SV=2;tr|H0YN42|H0YN42_HUMAN Annexin (Fragment) OS=Homo sapiens OX=9606 GN=ANXA2 PE=1 SV=1;tr|H0YMD0|H0YMD0_HUMAN Annexin (Fragment) OS=Homo sapiens OX=9606 GN=ANXA2 PE=1 SV=1;tr|H0YMU9|	ANXA2	40	28.675	28.9449	28.5869	29.1674	29.3138	29.4775
	0.971799	2.17392	P07384	sp|P07384|CAN1_HUMAN Calpain-1 catalytic subunit OS=Homo sapiens OX=9606 GN=CAPN1 PE=1 SV=1	CAPN1	10	22.4703	22.6698	19.4621	23.7613	23.4299	23.9326
	3.27366	0.635409	Q5JP53	tr|Q5JP53|Q5JP53_HUMAN Tubulin beta chain OS=Homo sapiens OX=9606 GN=TUBB PE=1 SV=1;sp|P07437|TBB5_HUMAN Tubulin beta chain OS=Homo sapiens OX=9606 GN=TUBB PE=1 SV=2;tr|Q5ST81|Q5ST81_HUMAN Tubulin beta chain OS=Homo sapiens OX=9606 GN=TUBB PE=1 SV=1	TUBB	30	31.3292	31.3714	31.4066	31.9998	31.9055	32.1081
	2.49524	-0.952141	Q5URX0	tr|Q5URX0|Q5URX0_HUMAN Beta-N-acetylhexosaminidase OS=Homo sapiens OX=9606 GN=HEXB PE=1 SV=1;sp|P07686|HEXB_HUMAN Beta-hexosaminidase subunit beta OS=Homo sapiens OX=9606 GN=HEXB PE=1 SV=3;tr|H0Y9B6|H0Y9B6_HUMAN Beta-N-acetylhexosaminidase (Fragment) OS=Ho	HEXB	8	25.9693	25.9835	25.6179	24.9203	25.0548	24.7392
	1.48778	-0.667021	P07737	sp|P07737|PROF1_HUMAN Profilin-1 OS=Homo sapiens OX=9606 GN=PFN1 PE=1 SV=2;tr|K7EJ44|K7EJ44_HUMAN Profilin OS=Homo sapiens OX=9606 GN=PFN1 PE=1 SV=1	PFN1	17	28.4108	28.0995	27.8577	27.2352	27.6925	27.4394
	0.0864731	0.166042	H3BQZ9	tr|H3BQZ9|H3BQZ9_HUMAN Adenine phosphoribosyltransferase OS=Homo sapiens OX=9606 GN=APRT PE=1 SV=1;sp|P07741|APT_HUMAN Adenine phosphoribosyltransferase OS=Homo sapiens OX=9606 GN=APRT PE=1 SV=2;tr|H3BSW3|H3BSW3_HUMAN Adenine phosphoribosyltransferase OS=H	APRT	4	20.8487	20.5072	20.3323	19.4007	21.4255	21.36
	2.65725	-0.670359	P07814	sp|P07814|SYEP_HUMAN Bifunctional glutamate/proline--tRNA ligase OS=Homo sapiens OX=9606 GN=EPRS1 PE=1 SV=5;tr|V9GYZ6|V9GYZ6_HUMAN Glutamyl-tRNA synthetase (Fragment) OS=Homo sapiens OX=9606 GN=EPRS1 PE=1 SV=1	EPRS1	95	30.2479	30.205	30.295	29.7588	29.4533	29.5247
	0.0630221	0.208757	P07858	sp|P07858|CATB_HUMAN Cathepsin B OS=Homo sapiens OX=9606 GN=CTSB PE=1 SV=3;tr|R4GMQ5|R4GMQ5_HUMAN Cathepsin B (Fragment) OS=Homo sapiens OX=9606 GN=CTSB PE=1 SV=1	CTSB	4	22.5278	25.487	22.3672	23.3425	22.933	24.7328
	1.93736	0.782956	P07900	sp|P07900|HS90A_HUMAN Heat shock protein HSP 90-alpha OS=Homo sapiens OX=9606 GN=HSP90AA1 PE=1 SV=5	HSP90AA1	45	27.4736	27.7025	27.2228	28.1322	28.4705	28.1451
	2.24374	1.17751	G3V555	tr|G3V555|G3V555_HUMAN Heterogeneous nuclear ribonucleoproteins C1/C2 (Fragment) OS=Homo sapiens OX=9606 GN=HNRNPC PE=1 SV=1;tr|G3V575|G3V575_HUMAN Heterogeneous nuclear ribonucleoproteins C1/C2 (Fragment) OS=Homo sapiens OX=9606 GN=HNRNPC PE=1 SV=1;tr|G3V	HNRNPC	8	23.2603	22.872	23.6239	24.4591	24.4432	24.3865
	1.92788	-0.826689	P07954	sp|P07954|FUMH_HUMAN Fumarate hydratase, mitochondrial OS=Homo sapiens OX=9606 GN=FH PE=1 SV=3	FH	16	26.8796	26.8893	26.7348	26.3337	25.9842	25.7056
	1.46323	-0.875935	E5RK69	tr|E5RK69|E5RK69_HUMAN Annexin OS=Homo sapiens OX=9606 GN=ANXA6 PE=1 SV=1;sp|P08133|ANXA6_HUMAN Annexin A6 OS=Homo sapiens OX=9606 GN=ANXA6 PE=1 SV=3;tr|E7EMC6|E7EMC6_HUMAN Annexin OS=Homo sapiens OX=9606 GN=ANXA6 PE=1 SV=1	ANXA6	5	23.1965	23.3037	22.5908	21.8275	22.2577	22.3781
	0.0288855	0.160361	Q5JR08	tr|Q5JR08|Q5JR08_HUMAN Rho-related GTP-binding protein RhoC (Fragment) OS=Homo sapiens OX=9606 GN=RHOC PE=1 SV=8;sp|P08134|RHOC_HUMAN Rho-related GTP-binding protein RhoC OS=Homo sapiens OX=9606 GN=RHOC PE=1 SV=1	RHOC	3	22.1755	23.2224	19.6073	18.7886	23.112	23.5858
	0.542149	0.963712	F5GZS6	tr|F5GZS6|F5GZS6_HUMAN 4F2 cell-surface antigen heavy chain OS=Homo sapiens OX=9606 GN=SLC3A2 PE=1 SV=1;sp|P08195|4F2_HUMAN 4F2 cell-surface antigen heavy chain OS=Homo sapiens OX=9606 GN=SLC3A2 PE=1 SV=3;tr|J3KPF3|J3KPF3_HUMAN 4F2 cell-surface antigen hea	SLC3A2	6	20.7882	20.7199	23.0584	22.7683	22.2086	22.4808
	2.01894	0.704795	P08237	sp|P08237|PFKAM_HUMAN ATP-dependent 6-phosphofructokinase, muscle type OS=Homo sapiens OX=9606 GN=PFKM PE=1 SV=2;tr|A0A2R8Y891|A0A2R8Y891_HUMAN ATP-dependent 6-phosphofructokinase OS=Homo sapiens OX=9606 GN=PFKM PE=1 SV=1;tr|F8VZI0|F8VZI0_HUMAN ATP-depende	PFKM	10	23.67	23.8611	23.4777	24.3447	24.5657	24.2127
	1.71928	0.723623	P08238	sp|P08238|HS90B_HUMAN Heat shock protein HSP 90-beta OS=Homo sapiens OX=9606 GN=HSP90AB1 PE=1 SV=4	HSP90AB1	47	30.292	30.0116	29.6742	30.5853	30.7954	30.7679
	0.463598	-0.255103	P08243	sp|P08243|ASNS_HUMAN Asparagine synthetase [glutamine-hydrolyzing] OS=Homo sapiens OX=9606 GN=ASNS PE=1 SV=4;tr|F8WEJ5|F8WEJ5_HUMAN Asparagine synthetase [glutamine-hydrolyzing] OS=Homo sapiens OX=9606 GN=ASNS PE=1 SV=1	ASNS	24	26.791	26.2803	26.0751	26.3221	26.1021	25.957
	0.414586	0.906482	P08579	sp|P08579|RU2B_HUMAN U2 small nuclear ribonucleoprotein B OS=Homo sapiens OX=9606 GN=SNRPB2 PE=1 SV=1	SNRPB2	5	19.3211	20.2574	20.8006	22.1979	21.4589	19.4417
	0.614357	-1.10444	P08581	sp|P08581|MET_HUMAN Hepatocyte growth factor receptor OS=Homo sapiens OX=9606 GN=MET PE=1 SV=4;tr|H7C174|H7C174_HUMAN Hepatocyte growth factor receptor (Fragment) OS=Homo sapiens OX=9606 GN=MET PE=1 SV=1	MET	6	22.1876	22.2139	22.0861	21.4513	19.5073	22.2158
	2.44171	0.648264	P08651	sp|P08651|NFIC_HUMAN Nuclear factor 1 C-type OS=Homo sapiens OX=9606 GN=NFIC PE=1 SV=2;tr|A0A286YEX4|A0A286YEX4_HUMAN Nuclear factor 1 OS=Homo sapiens OX=9606 GN=NFIC PE=1 SV=1	NFIC	5	23.7109	23.4107	23.6695	24.2282	24.3375	24.1702
	1.52664	1.08932	P08670	sp|P08670|VIME_HUMAN Vimentin OS=Homo sapiens OX=9606 GN=VIM PE=1 SV=4;tr|B0YJC4|B0YJC4_HUMAN Vimentin OS=Homo sapiens OX=9606 GN=VIM PE=1 SV=1	VIM	90	33.6754	34.1441	34.3969	35.5917	35.1759	34.7169
	0.319503	0.283393	P08758	sp|P08758|ANXA5_HUMAN Annexin A5 OS=Homo sapiens OX=9606 GN=ANXA5 PE=1 SV=2;tr|E9PHT9|E9PHT9_HUMAN Annexin OS=Homo sapiens OX=9606 GN=ANXA5 PE=1 SV=1;tr|D6RBE9|D6RBE9_HUMAN Annexin OS=Homo sapiens OX=9606 GN=ANXA5 PE=1 SV=1;tr|D6RBL5|D6RBL5_HUMAN Annexin O	ANXA5	6	21.9378	22.6953	22.4634	22.1989	23.1804	22.5675
	1.11471	-0.401869	C9J9K3	tr|C9J9K3|C9J9K3_HUMAN 40S ribosomal protein SA (Fragment) OS=Homo sapiens OX=9606 GN=RPSA PE=1 SV=8;sp|P08865|RSSA_HUMAN 40S ribosomal protein SA OS=Homo sapiens OX=9606 GN=RPSA PE=1 SV=4;tr|A0A0C4DG17|A0A0C4DG17_HUMAN 40S ribosomal protein SA OS=Homo sap	RPSA	15	27.9082	27.3433	27.5717	27.1695	27.1569	27.2911
	1.86282	2.85314	M0R221	tr|M0R221|M0R221_HUMAN U1 small nuclear ribonucleoprotein A (Fragment) OS=Homo sapiens OX=9606 GN=SNRPA PE=1 SV=1;tr|M0R2B8|M0R2B8_HUMAN U1 small nuclear ribonucleoprotein A (Fragment) OS=Homo sapiens OX=9606 GN=SNRPA PE=1 SV=1;sp|P09012|SNRPA_HUMAN U1 sma	SNRPA	6	19.2605	20.5975	21.5592	23.0734	23.5229	23.3803
	1.68242	2.33689	A0A0A0MQV6	tr|A0A0A0MQV6|A0A0A0MQV6_HUMAN Fibroblast growth factor OS=Homo sapiens OX=9606 GN=FGF2 PE=1 SV=1;sp|P09038|FGF2_HUMAN Fibroblast growth factor 2 OS=Homo sapiens OX=9606 GN=FGF2 PE=1 SV=3	FGF2	3	19.5223	18.8653	19.3493	22.3609	21.9834	20.4032
	1.05358	-0.345385	H7C131	tr|H7C131|H7C131_HUMAN 3-ketoacyl-CoA thiolase, peroxisomal (Fragment) OS=Homo sapiens OX=9606 GN=ACAA1 PE=1 SV=1;sp|P09110|THIK_HUMAN 3-ketoacyl-CoA thiolase, peroxisomal OS=Homo sapiens OX=9606 GN=ACAA1 PE=1 SV=2;tr|C9JDE9|C9JDE9_HUMAN 3-ketoacyl-CoA thi	ACAA1	8	24.0996	24.4939	24.2867	23.8388	24.1553	23.8499
	2.05714	0.887612	P09211	sp|P09211|GSTP1_HUMAN Glutathione S-transferase P OS=Homo sapiens OX=9606 GN=GSTP1 PE=1 SV=2;tr|A8MX94|A8MX94_HUMAN GST class-pi OS=Homo sapiens OX=9606 GN=GSTP1 PE=1 SV=1	GSTP1	6	22.5912	23.027	22.7451	23.4621	23.639	23.925
	1.44368	1.56063	P09382	sp|P09382|LEG1_HUMAN Galectin-1 OS=Homo sapiens OX=9606 GN=LGALS1 PE=1 SV=2	LGALS1	6	22.9582	22.2425	23.8537	24.7389	24.2048	24.7925
	0.701916	-0.501073	P09429	sp|P09429|HMGB1_HUMAN High mobility group protein B1 OS=Homo sapiens OX=9606 GN=HMGB1 PE=1 SV=3;tr|Q5T7C4|Q5T7C4_HUMAN High mobility group protein B1 OS=Homo sapiens OX=9606 GN=HMGB1 PE=1 SV=1	HMGB1	14	28.4739	27.5195	27.5863	27.4005	27.1568	27.5192
+	2.37716	-3.15642	A0A0S2Z4G6	tr|A0A0S2Z4G6|A0A0S2Z4G6_HUMAN Tropomyosin 1 (Alpha), isoform CRA_o (Fragment) OS=Homo sapiens OX=9606 GN=TPM1 PE=1 SV=1;sp|P09493|TPM1_HUMAN Tropomyosin alpha-1 chain OS=Homo sapiens OX=9606 GN=TPM1 PE=1 SV=2;tr|H0YKP3|H0YKP3_HUMAN Tropomyosin alpha-1 cha	TPM1	21	25.8908	25.0813	25.7085	23.162	22.5293	21.5199
	0.591216	-0.244934	P09496	sp|P09496|CLCA_HUMAN Clathrin light chain A OS=Homo sapiens OX=9606 GN=CLTA PE=1 SV=1;tr|F8WF69|F8WF69_HUMAN Clathrin light chain OS=Homo sapiens OX=9606 GN=CLTA PE=1 SV=1;tr|C9J8P9|C9J8P9_HUMAN Clathrin light chain OS=Homo sapiens OX=9606 GN=CLTA PE=1 SV=	CLTA	6	25.5993	25.0872	25.2016	25.2278	24.8785	25.047
	0.0728079	0.0441977	P09497	sp|P09497|CLCB_HUMAN Clathrin light chain B OS=Homo sapiens OX=9606 GN=CLTB PE=1 SV=1	CLTB	6	23.6139	23.1329	23.3696	23.0937	23.5826	23.5727
	1.81835	0.958974	P09543	sp|P09543|CN37_HUMAN 2,3-cyclic-nucleotide 3-phosphodiesterase OS=Homo sapiens OX=9606 GN=CNP PE=1 SV=2	CNP	12	24.0299	23.9716	23.4124	24.5378	24.9854	24.7675
	2.0719	1.91238	F8W6I7	tr|F8W6I7|F8W6I7_HUMAN Helix-destabilizing protein OS=Homo sapiens OX=9606 GN=HNRNPA1 PE=1 SV=2;sp|P09651|ROA1_HUMAN Heterogeneous nuclear ribonucleoprotein A1 OS=Homo sapiens OX=9606 GN=HNRNPA1 PE=1 SV=5;tr|F8VTQ5|F8VTQ5_HUMAN Heterogeneous nuclear ribonu	HNRNPA1	10	23.7349	24.1947	25.0068	26.1203	26.0581	26.4952
	1.36968	2.19401	P09661	sp|P09661|RU2A_HUMAN U2 small nuclear ribonucleoprotein A OS=Homo sapiens OX=9606 GN=SNRPA1 PE=1 SV=2;tr|H0YMA0|H0YMA0_HUMAN U2 small nuclear ribonucleoprotein A (Fragment) OS=Homo sapiens OX=9606 GN=SNRPA1 PE=1 SV=1;tr|H0YKK0|H0YKK0_HUMAN Small nuclear	SNRPA1	3	19.0847	19.2693	21.3249	22.5071	21.8638	21.8901
	0.491896	0.416189	P09874	sp|P09874|PARP1_HUMAN Poly [ADP-ribose] polymerase 1 OS=Homo sapiens OX=9606 GN=PARP1 PE=1 SV=4	PARP1	27	26.4278	25.6919	25.1895	26.1891	26.0426	26.3261
	0.631401	-0.607499	P09936	sp|P09936|UCHL1_HUMAN Ubiquitin carboxyl-terminal hydrolase isozyme L1 OS=Homo sapiens OX=9606 GN=UCHL1 PE=1 SV=2;tr|D6RE83|D6RE83_HUMAN Ubiquitin carboxyl-terminal hydrolase OS=Homo sapiens OX=9606 GN=UCHL1 PE=1 SV=1;tr|D6R956|D6R956_HUMAN Ubiquitin carbo	UCHL1	12	27.3911	26.7372	26.1601	25.8496	25.9702	26.6461
+	4.43384	4.30422	P09972	sp|P09972|ALDOC_HUMAN Fructose-bisphosphate aldolase C OS=Homo sapiens OX=9606 GN=ALDOC PE=1 SV=2;tr|K7EKH5|K7EKH5_HUMAN Fructose-bisphosphate aldolase (Fragment) OS=Homo sapiens OX=9606 GN=ALDOC PE=1 SV=1;tr|C9J8F3|C9J8F3_HUMAN Fructose-bisphosphate aldol	ALDOC	6	18.6872	18.9138	19.2702	23.0079	23.3221	23.4538
	1.22776	2.22611	Q71UI9	sp|Q71UI9|H2AV_HUMAN Histone H2A.V OS=Homo sapiens OX=9606 GN=H2AZ2 PE=1 SV=3;sp|P0C0S5|H2AZ_HUMAN Histone H2A.Z OS=Homo sapiens OX=9606 GN=H2AZ1 PE=1 SV=2;tr|C9J0D1|C9J0D1_HUMAN Histone H2A OS=Homo sapiens OX=9606 GN=H2AZ2 PE=1 SV=1;tr|A0A494C189|A0A494C1	H2AZ2	4	20.4612	19.4907	19.5311	21.0476	23.613	21.5007
	0.513884	1.22287	Q99878	sp|Q99878|H2A1J_HUMAN Histone H2A type 1-J OS=Homo sapiens OX=9606 GN=H2AC14 PE=1 SV=3;sp|Q96KK5|H2A1H_HUMAN Histone H2A type 1-H OS=Homo sapiens OX=9606 GN=H2AC12 PE=1 SV=3;sp|Q9BTM1|H2AJ_HUMAN Histone H2A.J OS=Homo sapiens OX=9606 GN=H2AJ PE=1 SV=1;sp|Q1	H2AC14	5	24.6843	22.2282	25.6475	24.9505	25.6302	25.648
	2.11818	0.698406	P0DMV9	sp|P0DMV9|HS71B_HUMAN Heat shock 70 kDa protein 1B OS=Homo sapiens OX=9606 GN=HSPA1B PE=1 SV=1;sp|P0DMV8|HS71A_HUMAN Heat shock 70 kDa protein 1A OS=Homo sapiens OX=9606 GN=HSPA1A PE=1 SV=1;tr|A0A0G2JIW1|A0A0G2JIW1_HUMAN Heat shock 70 kDa protein 1B OS=Hom	HSPA1B	19	24.5696	24.866	24.6341	25.4567	25.5309	25.1773
	0.443122	0.677547	P35520	sp|P35520|CBS_HUMAN Cystathionine beta-synthase OS=Homo sapiens OX=9606 GN=CBS PE=1 SV=2;sp|P0DN79|CBSL_HUMAN Cystathionine beta-synthase-like protein OS=Homo sapiens OX=9606 GN=CBSL PE=1 SV=1	CBS	5	21.8274	22.0964	21.3385	22.7864	23.2798	21.2288
	1.27763	-0.704291	P0DP25	sp|P0DP25|CALM3_HUMAN Calmodulin-3 OS=Homo sapiens OX=9606 GN=CALM3 PE=1 SV=1;sp|P0DP24|CALM2_HUMAN Calmodulin-2 OS=Homo sapiens OX=9606 GN=CALM2 PE=1 SV=1;sp|P0DP23|CALM1_HUMAN Calmodulin-1 OS=Homo sapiens OX=9606 GN=CALM1 PE=1 SV=1;tr|F8WBR5|F8WBR5_HUMAN	CALM3	5	23.9439	23.7694	24.4915	23.6307	23.1582	23.303
	0.203807	0.443036	P10253	sp|P10253|LYAG_HUMAN Lysosomal alpha-glucosidase OS=Homo sapiens OX=9606 GN=GAA PE=1 SV=4	GAA	2	19.8069	19.0095	21.1465	20.9682	21.0159	19.3078
	0.376016	-0.511946	P10398	sp|P10398|ARAF_HUMAN Serine/threonine-protein kinase A-Raf OS=Homo sapiens OX=9606 GN=ARAF PE=1 SV=2;tr|Q96II5|Q96II5_HUMAN Non-specific serine/threonine protein kinase OS=Homo sapiens OX=9606 GN=ARAF PE=1 SV=1;tr|H7C155|H7C155_HUMAN Non-specific serine/th	ARAF	3	21.6329	21.6269	21.6139	21.9398	20.0169	21.3811
	1.33365	2.18514	P10412	sp|P10412|H14_HUMAN Histone H1.4 OS=Homo sapiens OX=9606 GN=H1-4 PE=1 SV=2	H1-4	4	18.0284	18.6826	19.0144	21.9309	20.8705	19.4795
	0.23948	-0.177343	P10599	sp|P10599|THIO_HUMAN Thioredoxin OS=Homo sapiens OX=9606 GN=TXN PE=1 SV=3	TXN	3	24.1075	24.6215	24.5644	23.8154	24.6515	24.2945
	1.59892	1.60508	P10644	sp|P10644|KAP0_HUMAN cAMP-dependent protein kinase type I-alpha regulatory subunit OS=Homo sapiens OX=9606 GN=PRKAR1A PE=1 SV=1;tr|K7EM13|K7EM13_HUMAN cAMP-dependent protein kinase type I-alpha regulatory subunit (Fragment) OS=Homo sapiens OX=9606 GN=PRKAR	PRKAR1A	10	23.3475	23.5472	22.4029	24.4676	24.3537	25.2915
	0.315314	-0.351763	H7BZT7	tr|H7BZT7|H7BZT7_HUMAN S-formylglutathione hydrolase (Fragment) OS=Homo sapiens OX=9606 GN=ESD PE=1 SV=1;tr|X6RA14|X6RA14_HUMAN S-formylglutathione hydrolase OS=Homo sapiens OX=9606 GN=ESD PE=1 SV=1;tr|U3KQT1|U3KQT1_HUMAN S-formylglutathione hydrolase OS=H	ESD	4	24.0277	22.9328	22.752	22.61	22.7216	23.3257
	0.545708	-0.362551	P10809	sp|P10809|CH60_HUMAN 60 kDa heat shock protein, mitochondrial OS=Homo sapiens OX=9606 GN=HSPD1 PE=1 SV=2	HSPD1	41	28.3359	28.4833	29.1856	28.504	28.3588	28.0543
	0.828274	0.246459	P11021	sp|P11021|BIP_HUMAN Endoplasmic reticulum chaperone BiP OS=Homo sapiens OX=9606 GN=HSPA5 PE=1 SV=2	HSPA5	45	28.9435	29.3072	29.0699	29.1814	29.468	29.4106
+	2.7399	3.02284	P11137	sp|P11137|MTAP2_HUMAN Microtubule-associated protein 2 OS=Homo sapiens OX=9606 GN=MAP2 PE=1 SV=4;tr|A0A669KB77|A0A669KB77_HUMAN Microtubule-associated protein OS=Homo sapiens OX=9606 GN=MAP2 PE=1 SV=1	MAP2	13	20.9259	20.8485	20.9017	23.0976	24.258	24.389
+	4.07396	0.977074	P11142	sp|P11142|HSP7C_HUMAN Heat shock cognate 71 kDa protein OS=Homo sapiens OX=9606 GN=HSPA8 PE=1 SV=1;tr|E9PKE3|E9PKE3_HUMAN Heat shock cognate 71 kDa protein OS=Homo sapiens OX=9606 GN=HSPA8 PE=1 SV=1;tr|E9PN89|E9PN89_HUMAN Heat shock cognate 71 kDa protein	HSPA8	36	29.1212	29.1171	29.1404	29.986	30.1821	30.1418
	0.0239915	-0.0610193	P11172	sp|P11172|UMPS_HUMAN Uridine 5-monophosphate synthase OS=Homo sapiens OX=9606 GN=UMPS PE=1 SV=1	UMPS	3	19.837	20.9564	19.4266	18.961	19.6926	21.3834
	2.29486	-0.698954	P11216	sp|P11216|PYGB_HUMAN Glycogen phosphorylase, brain form OS=Homo sapiens OX=9606 GN=PYGB PE=1 SV=5	PYGB	76	31.7975	31.6177	31.3729	30.9305	30.9098	30.851
	0.948401	1.50468	P11279	sp|P11279|LAMP1_HUMAN Lysosome-associated membrane glycoprotein 1 OS=Homo sapiens OX=9606 GN=LAMP1 PE=1 SV=3	LAMP1	2	19.1978	20.368	18.7829	19.8145	21.4652	21.583
	1.75711	-1.27183	B7Z9I1	tr|B7Z9I1|B7Z9I1_HUMAN Medium-chain specific acyl-CoA dehydrogenase, mitochondrial OS=Homo sapiens OX=9606 GN=ACADM PE=1 SV=1;sp|P11310|ACADM_HUMAN Medium-chain specific acyl-CoA dehydrogenase, mitochondrial OS=Homo sapiens OX=9606 GN=ACADM PE=1 SV=1;tr|Q5		11	24.6442	24.38	25.1802	23.727	23.6471	23.0147
	1.15099	1.976	P11387	sp|P11387|TOP1_HUMAN DNA topoisomerase 1 OS=Homo sapiens OX=9606 GN=TOP1 PE=1 SV=2	TOP1	3	18.4661	17.7916	20.4482	20.736	20.766	21.1319
	1.09424	0.316631	P11413	sp|P11413|G6PD_HUMAN Glucose-6-phosphate 1-dehydrogenase OS=Homo sapiens OX=9606 GN=G6PD PE=1 SV=4;tr|E7EUI8|E7EUI8_HUMAN Glucose-6-phosphate 1-dehydrogenase (Fragment) OS=Homo sapiens OX=9606 GN=G6PD PE=1 SV=8;tr|E9PD92|E9PD92_HUMAN Glucose-6-phosphate 1-	G6PD	29	26.7062	27.0949	26.746	27.0551	27.2462	27.1957
	1.34367	1.2725	P11441	sp|P11441|UBL4A_HUMAN Ubiquitin-like protein 4A OS=Homo sapiens OX=9606 GN=UBL4A PE=1 SV=1;tr|Q5HY81|Q5HY81_HUMAN Ubiquitin-like protein 4A OS=Homo sapiens OX=9606 GN=UBL4A PE=1 SV=2	UBL4A	6	22.7562	22.0808	21.5009	22.9098	23.4671	23.7785
	2.13683	-1.5664	P11498	sp|P11498|PYC_HUMAN Pyruvate carboxylase, mitochondrial OS=Homo sapiens OX=9606 GN=PC PE=1 SV=2;tr|A0A494C016|A0A494C016_HUMAN Pyruvate carboxylase, mitochondrial OS=Homo sapiens OX=9606 GN=PC PE=1 SV=1	PC	64	30.2278	30.3517	31.0243	29.2819	28.9921	28.6307
	0.430079	0.099741	V9GYY3	tr|V9GYY3|V9GYY3_HUMAN C-1-tetrahydrofolate synthase, cytoplasmic OS=Homo sapiens OX=9606 GN=MTHFD1 PE=1 SV=2;tr|A0A384N5Y3|A0A384N5Y3_HUMAN C-1-tetrahydrofolate synthase, cytoplasmic OS=Homo sapiens OX=9606 GN=MTHFD1 PE=1 SV=1;sp|P11586|C1TC_HUMAN C-1-tet	MTHFD1	44	26.7035	26.4078	26.6823	26.6555	26.7498	26.6874
+	4.31592	1.79674	P11940	sp|P11940|PABP1_HUMAN Polyadenylate-binding protein 1 OS=Homo sapiens OX=9606 GN=PABPC1 PE=1 SV=2;tr|A0A087WTT1|A0A087WTT1_HUMAN Polyadenylate-binding protein OS=Homo sapiens OX=9606 GN=PABPC1 PE=1 SV=1;tr|E7EQV3|E7EQV3_HUMAN Polyadenylate-binding protein	PABPC1	32	26.0088	26.1799	26.0632	27.9164	28.0012	27.7245
	1.65366	-0.210314	P12004	sp|P12004|PCNA_HUMAN Proliferating cell nuclear antigen OS=Homo sapiens OX=9606 GN=PCNA PE=1 SV=1	PCNA	12	25.3646	25.1899	25.3406	25.0495	25.1062	25.1085
	0.821099	1.57814	A0A6Q8PHA5	tr|A0A6Q8PHA5|A0A6Q8PHA5_HUMAN Histidine--tRNA ligase, cytoplasmic OS=Homo sapiens OX=9606 GN=HARS1 PE=4 SV=1;sp|P12081|HARS1_HUMAN Histidine--tRNA ligase, cytoplasmic OS=Homo sapiens OX=9606 GN=HARS1 PE=1 SV=2;tr|A0A6Q8PF47|A0A6Q8PF47_HUMAN Histidine--tRN	HARS1	5	20.7091	21.0871	18.3202	21.2897	21.9964	21.5648
	1.70631	2.70629	A0A087X0S5	tr|A0A087X0S5|A0A087X0S5_HUMAN Collagen alpha-1(VI) chain OS=Homo sapiens OX=9606 GN=COL6A1 PE=1 SV=1;sp|P12109|CO6A1_HUMAN Collagen alpha-1(VI) chain OS=Homo sapiens OX=9606 GN=COL6A1 PE=1 SV=3	COL6A1	4	20.1634	21.0443	18.8909	22.2348	22.5601	23.4227
	1.10534	-0.453519	P12268	sp|P12268|IMDH2_HUMAN Inosine-5-monophosphate dehydrogenase 2 OS=Homo sapiens OX=9606 GN=IMPDH2 PE=1 SV=2;tr|H0Y4R1|H0Y4R1_HUMAN Inosine-5-monophosphate dehydrogenase 2 (Fragment) OS=Homo sapiens OX=9606 GN=IMPDH2 PE=1 SV=1	IMPDH2	36	29.6624	29.7632	30.2022	29.3159	29.3315	29.6199
	0.384033	0.325963	P12270	sp|P12270|TPR_HUMAN Nucleoprotein TPR OS=Homo sapiens OX=9606 GN=TPR PE=1 SV=3	TPR	77	26.7532	27.6276	27.7222	27.9671	27.7596	27.3542
+	3.99715	2.8109	P12277	sp|P12277|KCRB_HUMAN Creatine kinase B-type OS=Homo sapiens OX=9606 GN=CKB PE=1 SV=1;tr|G3V4N7|G3V4N7_HUMAN Creatine kinase (Fragment) OS=Homo sapiens OX=9606 GN=CKB PE=1 SV=1	CKB	11	22.5291	22.7339	22.5684	25.0846	25.6293	25.5501
	1.64602	0.434152	P12814	sp|P12814|ACTN1_HUMAN Alpha-actinin-1 OS=Homo sapiens OX=9606 GN=ACTN1 PE=1 SV=2;tr|H9KV75|H9KV75_HUMAN Alpha-actinin cytoskeletal isoform OS=Homo sapiens OX=9606 GN=ACTN1 PE=1 SV=1	ACTN1	53	28.7397	28.4187	28.3491	28.9319	28.9383	28.9399
	0.349663	0.617305	P12955	sp|P12955|PEPD_HUMAN Xaa-Pro dipeptidase OS=Homo sapiens OX=9606 GN=PEPD PE=1 SV=3;tr|K7ES25|K7ES25_HUMAN Xaa-Pro dipeptidase (Fragment) OS=Homo sapiens OX=9606 GN=PEPD PE=1 SV=3;tr|A0A494C165|A0A494C165_HUMAN Xaa-Pro dipeptidase (Fragment) OS=Homo sapiens	PEPD	3	18.8604	19.181	19.4955	18.3933	20.6827	20.3129
	2.15665	1.16733	P12956	sp|P12956|XRCC6_HUMAN X-ray repair cross-complementing protein 6 OS=Homo sapiens OX=9606 GN=XRCC6 PE=1 SV=2;tr|B1AHC9|B1AHC9_HUMAN ATP-dependent DNA helicase 2 subunit 1 OS=Homo sapiens OX=9606 GN=XRCC6 PE=1 SV=1	XRCC6	41	26.9083	27.1081	26.4004	27.7969	28.0352	28.0866
	2.64419	1.1566	P13010	sp|P13010|XRCC5_HUMAN X-ray repair cross-complementing protein 5 OS=Homo sapiens OX=9606 GN=XRCC5 PE=1 SV=3	XRCC5	44	26.8831	27.1689	26.7742	27.8683	28.2593	28.1684
	0.13267	0.582353	E9PMJ3	tr|E9PMJ3|E9PMJ3_HUMAN Ribonuclease inhibitor (Fragment) OS=Homo sapiens OX=9606 GN=RNH1 PE=1 SV=1;tr|E9PLZ3|E9PLZ3_HUMAN Ribonuclease inhibitor (Fragment) OS=Homo sapiens OX=9606 GN=RNH1 PE=1 SV=1;tr|E9PIM9|E9PIM9_HUMAN Ribonuclease inhibitor (Fragment) O	RNH1	2	19.1114	22.5202	21.9486	19.3315	23.1363	22.8594
	1.56069	0.137801	P13639	sp|P13639|EF2_HUMAN Elongation factor 2 OS=Homo sapiens OX=9606 GN=EEF2 PE=1 SV=4	EEF2	58	29.8966	29.8952	29.8069	30.0247	29.9491	30.0384
	0.946998	-0.651946	P13667	sp|P13667|PDIA4_HUMAN Protein disulfide-isomerase A4 OS=Homo sapiens OX=9606 GN=PDIA4 PE=1 SV=2;tr|A0A499FI48|A0A499FI48_HUMAN Protein disulfide-isomerase OS=Homo sapiens OX=9606 GN=PDIA4 PE=1 SV=1	PDIA4	25	26.2986	26.4624	26.1336	25.0549	26.0901	25.7937
	1.99315	0.894059	P13674	sp|P13674|P4HA1_HUMAN Prolyl 4-hydroxylase subunit alpha-1 OS=Homo sapiens OX=9606 GN=P4HA1 PE=1 SV=2	P4HA1	14	23.3898	23.6501	23.6031	24.1146	24.7263	24.4843
+	2.91021	1.4654	P13797	sp|P13797|PLST_HUMAN Plastin-3 OS=Homo sapiens OX=9606 GN=PLS3 PE=1 SV=4;tr|A0A0A0MSQ0|A0A0A0MSQ0_HUMAN Plastin-3 OS=Homo sapiens OX=9606 GN=PLS3 PE=1 SV=1;tr|H7C4N2|H7C4N2_HUMAN Plastin-3 (Fragment) OS=Homo sapiens OX=9606 GN=PLS3 PE=1 SV=1	PLS3	10	23.8377	23.4674	23.6887	25.1842	24.8581	25.3477
	0.696601	-0.298756	P13798	sp|P13798|ACPH_HUMAN Acylamino-acid-releasing enzyme OS=Homo sapiens OX=9606 GN=APEH PE=1 SV=4;tr|C9JIF9|C9JIF9_HUMAN Acyl-peptide hydrolase OS=Homo sapiens OX=9606 GN=APEH PE=1 SV=1;tr|H7C393|H7C393_HUMAN Acylamino-acid-releasing enzyme (Fragment) OS=Homo	APEH	19	27.0702	26.6721	26.5526	26.306	26.3983	26.6943
	0.261711	0.0945822	P13807	sp|P13807|GYS1_HUMAN Glycogen [starch] synthase, muscle OS=Homo sapiens OX=9606 GN=GYS1 PE=1 SV=2	GYS1	21	25.979	25.9377	25.5394	25.8914	25.979	25.8695
	2.67298	0.887043	P13861	sp|P13861|KAP2_HUMAN cAMP-dependent protein kinase type II-alpha regulatory subunit OS=Homo sapiens OX=9606 GN=PRKAR2A PE=1 SV=2;tr|H7C1L0|H7C1L0_HUMAN cAMP-dependent protein kinase type II-alpha regulatory subunit (Fragment) OS=Homo sapiens OX=9606 GN=PRK	PRKAR2A	15	24.7192	24.6838	24.5008	25.3258	25.5497	25.6893
	0.0564243	0.141283	B9A062	tr|B9A062|B9A062_HUMAN Methenyltetrahydrofolate cyclohydrolase OS=Homo sapiens OX=9606 GN=MTHFD2 PE=1 SV=1;sp|P13995|MTDC_HUMAN Bifunctional methylenetetrahydrofolate dehydrogenase/cyclohydrolase, mitochondrial OS=Homo sapiens OX=9606 GN=MTHFD2 PE=1 SV=2	MTHFD2	3	22.5705	22.3465	19.932	22.0319	21.4024	21.8386
	0.313994	0.30773	P14314	sp|P14314|GLU2B_HUMAN Glucosidase 2 subunit beta OS=Homo sapiens OX=9606 GN=PRKCSH PE=1 SV=2;tr|K7ELL7|K7ELL7_HUMAN Glucosidase 2 subunit beta OS=Homo sapiens OX=9606 GN=PRKCSH PE=1 SV=1;tr|K7EPW7|K7EPW7_HUMAN Glucosidase 2 subunit beta (Fragment) OS=Homo	PRKCSH	4	23.3627	23.1036	23.0287	23.4344	22.8212	24.1625
	0.573485	-0.118008	P14618	sp|P14618|KPYM_HUMAN Pyruvate kinase PKM OS=Homo sapiens OX=9606 GN=PKM PE=1 SV=4;tr|H3BTN5|H3BTN5_HUMAN Pyruvate kinase (Fragment) OS=Homo sapiens OX=9606 GN=PKM PE=1 SV=1;tr|B4DNK4|B4DNK4_HUMAN Pyruvate kinase OS=Homo sapiens OX=9606 GN=PKM PE=1 SV=1;tr|	PKM	48	31.303	31.4513	31.2372	31.1678	31.127	31.3427
	0.360582	0.165496	P14625	sp|P14625|ENPL_HUMAN Endoplasmin OS=Homo sapiens OX=9606 GN=HSP90B1 PE=1 SV=1	HSP90B1	32	27.4782	27.6063	27.6309	27.374	27.8542	27.9835
	0.327611	0.757555	A0A3B3ISG5	tr|A0A3B3ISG5|A0A3B3ISG5_HUMAN Insulin-degrading enzyme OS=Homo sapiens OX=9606 GN=IDE PE=1 SV=1;sp|P14735|IDE_HUMAN Insulin-degrading enzyme OS=Homo sapiens OX=9606 GN=IDE PE=1 SV=4	IDE	3	19.5938	20.3702	19.1978	21.6817	21.004	18.7488
	0.963111	0.3585	P14866	sp|P14866|HNRPL_HUMAN Heterogeneous nuclear ribonucleoprotein L OS=Homo sapiens OX=9606 GN=HNRNPL PE=1 SV=2;tr|M0QXS5|M0QXS5_HUMAN Heterogeneous nuclear ribonucleoprotein L (Fragment) OS=Homo sapiens OX=9606 GN=HNRNPL PE=1 SV=1;tr|A0A3B3ITJ4|A0A3B3ITJ4_HUM	HNRNPL	8	23.7319	24.0742	24.3097	24.3122	24.4028	24.4762
	1.84715	-0.371975	P14868	sp|P14868|SYDC_HUMAN Aspartate--tRNA ligase, cytoplasmic OS=Homo sapiens OX=9606 GN=DARS1 PE=1 SV=2	DARS1	34	29.1667	28.933	28.9047	28.6825	28.5674	28.6385
	0.00159581	0.00334676	P14923	sp|P14923|PLAK_HUMAN Junction plakoglobin OS=Homo sapiens OX=9606 GN=JUP PE=1 SV=3;tr|C9J826|C9J826_HUMAN Junction plakoglobin (Fragment) OS=Homo sapiens OX=9606 GN=JUP PE=1 SV=8;tr|C9JK18|C9JK18_HUMAN Junction plakoglobin (Fragment) OS=Homo sapiens OX=960	JUP	10	22.3255	23.1901	21.4949	21.7133	22.0278	23.2795
	2.78888	0.981917	P15104	sp|P15104|GLNA_HUMAN Glutamine synthetase OS=Homo sapiens OX=9606 GN=GLUL PE=1 SV=4;tr|A0A2R8YDT1|A0A2R8YDT1_HUMAN Glutamine synthetase OS=Homo sapiens OX=9606 GN=GLUL PE=1 SV=1	GLUL	6	22.5283	22.7132	22.3028	23.464	23.4274	23.5987
	1.04934	1.59794	H3BR35	tr|H3BR35|H3BR35_HUMAN Eukaryotic peptide chain release factor GTP-binding subunit ERF3A (Fragment) OS=Homo sapiens OX=9606 GN=GSPT1 PE=1 SV=1;sp|P15170|ERF3A_HUMAN Eukaryotic peptide chain release factor GTP-binding subunit ERF3A OS=Homo sapiens OX=9606 G	GSPT1	7	21.6691	20.6655	19.7644	21.3854	22.6935	22.8138
	1.27897	0.531537	E7EQR4	tr|E7EQR4|E7EQR4_HUMAN Ezrin OS=Homo sapiens OX=9606 GN=EZR PE=1 SV=3;sp|P15311|EZRI_HUMAN Ezrin OS=Homo sapiens OX=9606 GN=EZR PE=1 SV=4		25	26.2516	26.03	25.6366	26.3543	26.5693	26.5892
	0.663751	0.461065	B4DLR8	tr|B4DLR8|B4DLR8_HUMAN NAD(P)H dehydrogenase [quinone] 1 OS=Homo sapiens OX=9606 GN=NQO1 PE=1 SV=1;sp|P15559|NQO1_HUMAN NAD(P)H dehydrogenase [quinone] 1 OS=Homo sapiens OX=9606 GN=NQO1 PE=1 SV=1;tr|H3BRK3|H3BRK3_HUMAN NAD(P)H dehydrogenase [quinone] 1 OS=	NQO1	10	24.716	24.9097	23.8914	24.9197	25.0477	24.9329
	1.20405	-0.928639	H7C3P4	tr|H7C3P4|H7C3P4_HUMAN N-acetylglucosamine-6-sulfatase OS=Homo sapiens OX=9606 GN=GNS PE=1 SV=1;sp|P15586|GNS_HUMAN N-acetylglucosamine-6-sulfatase OS=Homo sapiens OX=9606 GN=GNS PE=1 SV=3;tr|F6S8M0|F6S8M0_HUMAN N-acetylglucosamine-6-sulfatase OS=Homo sapi	GNS	3	20.8919	21.3644	20.7948	20.1731	19.5021	20.59
+	3.6409	-0.733018	P15735	sp|P15735|PHKG2_HUMAN Phosphorylase b kinase gamma catalytic chain, liver/testis isoform OS=Homo sapiens OX=9606 GN=PHKG2 PE=1 SV=1;tr|J3KNN3|J3KNN3_HUMAN Phosphorylase kinase OS=Homo sapiens OX=9606 GN=PHKG2 PE=1 SV=1;tr|H3BP07|H3BP07_HUMAN Phosphorylase	PHKG2	8	24.6503	24.6599	24.8053	24.0044	23.9988	23.9132
+	4.53747	7.24646	P15880	sp|P15880|RS2_HUMAN 40S ribosomal protein S2 OS=Homo sapiens OX=9606 GN=RPS2 PE=1 SV=2;tr|H0YEN5|H0YEN5_HUMAN 40S ribosomal protein S2 (Fragment) OS=Homo sapiens OX=9606 GN=RPS2 PE=1 SV=1;tr|E9PQD7|E9PQD7_HUMAN 40S ribosomal protein S2 OS=Homo sapiens OX=9	RPS2	14	20.2971	19.4983	20.4899	27.5175	27.4757	27.0316
	0.591365	-0.623877	P15924	sp|P15924|DESP_HUMAN Desmoplakin OS=Homo sapiens OX=9606 GN=DSP PE=1 SV=3	DSP	37	28.8767	29.1434	28.6498	28.0432	27.6237	29.1314
	0.0148105	0.0142892	P15927	sp|P15927|RFA2_HUMAN Replication protein A 32 kDa subunit OS=Homo sapiens OX=9606 GN=RPA2 PE=1 SV=1;tr|Q5TEJ0|Q5TEJ0_HUMAN Replication protein A 32 kDa subunit (Fragment) OS=Homo sapiens OX=9606 GN=RPA2 PE=1 SV=1;tr|Q5TEJ7|Q5TEJ7_HUMAN Replication protein	RPA2	4	23.4531	23.5723	22.8979	22.8615	23.4196	23.6851
+	3.39193	5.25753	P16070	sp|P16070|CD44_HUMAN CD44 antigen OS=Homo sapiens OX=9606 GN=CD44 PE=1 SV=3;tr|H0YD13|H0YD13_HUMAN CD44 antigen OS=Homo sapiens OX=9606 GN=CD44 PE=1 SV=2;tr|H0YDW7|H0YDW7_HUMAN CD44 antigen (Fragment) OS=Homo sapiens OX=9606 GN=CD44 PE=1 SV=2;tr|H0YCV9|H0Y	CD44	8	23.806	22.4231	23.895	28.5546	28.5474	28.7947
	0.85863	-0.444611	P16144	sp|P16144|ITB4_HUMAN Integrin beta-4 OS=Homo sapiens OX=9606 GN=ITGB4 PE=1 SV=5	ITGB4	5	22.068	21.3218	21.8303	21.2359	21.1644	21.486
	1.78934	-1.18599	E7EQ29	tr|E7EQ29|E7EQ29_HUMAN Acid beta-galactosidase OS=Homo sapiens OX=9606 GN=GLB1 PE=1 SV=1;sp|P16278|BGAL_HUMAN Beta-galactosidase OS=Homo sapiens OX=9606 GN=GLB1 PE=1 SV=2	GLB1	7	22.8613	23.2545	22.9337	22.196	21.9955	21.3001
	1.2646	-0.844018	Q5F2F8	tr|Q5F2F8|Q5F2F8_HUMAN Serine/threonine-protein phosphatase OS=Homo sapiens OX=9606 GN=PPP3CB PE=1 SV=1;sp|P16298|PP2BB_HUMAN Serine/threonine-protein phosphatase 2B catalytic subunit beta isoform OS=Homo sapiens OX=9606 GN=PPP3CB PE=1 SV=2	PPP3CB	10	22.6172	23.2727	22.2852	21.7783	21.7485	22.1163
	1.12437	1.72509	P16401	sp|P16401|H15_HUMAN Histone H1.5 OS=Homo sapiens OX=9606 GN=H1-5 PE=1 SV=3	H1-5	3	20.3919	18.6481	19.9122	22.3135	21.2084	20.6056
	1.58189	1.66122	P16403	sp|P16403|H12_HUMAN Histone H1.2 OS=Homo sapiens OX=9606 GN=H1-2 PE=1 SV=2;sp|P16402|H13_HUMAN Histone H1.3 OS=Homo sapiens OX=9606 GN=H1-3 PE=1 SV=2	H1-2	4	20.1712	19.1008	19.2982	21.8878	20.7836	20.8824
	0.730229	1.07646	P16615	sp|P16615|AT2A2_HUMAN Sarcoplasmic/endoplasmic reticulum calcium ATPase 2 OS=Homo sapiens OX=9606 GN=ATP2A2 PE=1 SV=1;tr|H7C5W9|H7C5W9_HUMAN Endoplasmic reticulum class 1/2 Ca(2+) ATPase (Fragment) OS=Homo sapiens OX=9606 GN=ATP2A2 PE=1 SV=1;sp|Q93084|AT2A	ATP2A2	2	19.6359	19.9992	19.7916	22.2183	20.1735	20.2643
	0.0339678	0.072017	P16930	sp|P16930|FAAA_HUMAN Fumarylacetoacetase OS=Homo sapiens OX=9606 GN=FAH PE=1 SV=2;tr|H0YLC7|H0YLC7_HUMAN Fumarylacetoacetase (Fragment) OS=Homo sapiens OX=9606 GN=FAH PE=1 SV=1	FAH	2	20.7822	19.1446	20.9818	19.5419	20.7336	20.8491
	1.3511	2.63164	P16989	sp|P16989|YBOX3_HUMAN Y-box-binding protein 3 OS=Homo sapiens OX=9606 GN=YBX3 PE=1 SV=4	YBX3	15	19.655	22.7041	20.6408	23.8965	23.3822	23.6162
	0.00460083	0.0206064	E9PKP7	tr|E9PKP7|E9PKP7_HUMAN Nucleolar transcription factor 1 OS=Homo sapiens OX=9606 GN=UBTF PE=1 SV=1;sp|P17480|UBF1_HUMAN Nucleolar transcription factor 1 OS=Homo sapiens OX=9606 GN=UBTF PE=1 SV=1	UBTF	9	23.0496	22.5177	20.5914	19.5497	23.2901	23.3807
	1.62607	1.1439	P17612	sp|P17612|KAPCA_HUMAN cAMP-dependent protein kinase catalytic subunit alpha OS=Homo sapiens OX=9606 GN=PRKACA PE=1 SV=2;tr|Q15136|Q15136_HUMAN Protein kinase A-alpha (Fragment) OS=Homo sapiens OX=9606 GN=PRKACA PE=1 SV=1;tr|A0A087WVC4|A0A087WVC4_HUMAN cAMP	PRKACA	4	22.0333	22.6666	22.242	23.908	23.0001	23.4655
+	3.34043	1.06697	P17655	sp|P17655|CAN2_HUMAN Calpain-2 catalytic subunit OS=Homo sapiens OX=9606 GN=CAPN2 PE=1 SV=6	CAPN2	10	23.2633	23.3484	23.0458	24.3622	24.2034	24.2928
	2.03642	0.566474	A0A3B3IRI2	tr|A0A3B3IRI2|A0A3B3IRI2_HUMAN CTP synthase OS=Homo sapiens OX=9606 GN=CTPS1 PE=1 SV=1;sp|P17812|PYRG1_HUMAN CTP synthase 1 OS=Homo sapiens OX=9606 GN=CTPS1 PE=1 SV=2;tr|B4E1E0|B4E1E0_HUMAN CTP synthase OS=Homo sapiens OX=9606 GN=CTPS1 PE=1 SV=1;tr|A0A3B3I	CTPS1	9	23.7683	23.4955	23.8777	24.2426	24.2404	24.3579
+	2.80885	1.81795	J3KTA4	tr|J3KTA4|J3KTA4_HUMAN DEAD box protein 5 OS=Homo sapiens OX=9606 GN=DDX5 PE=1 SV=1;sp|P17844|DDX5_HUMAN Probable ATP-dependent RNA helicase DDX5 OS=Homo sapiens OX=9606 GN=DDX5 PE=1 SV=1	DDX5	23	24.234	24.0124	24.7983	26.2381	26.1095	26.1509
	0.250661	0.186326	P17858	sp|P17858|PFKAL_HUMAN ATP-dependent 6-phosphofructokinase, liver type OS=Homo sapiens OX=9606 GN=PFKL PE=1 SV=6	PFKL	27	27.0764	26.2343	26.1719	26.7551	26.6108	26.6757
	1.39969	0.788176	P17931	sp|P17931|LEG3_HUMAN Galectin-3 OS=Homo sapiens OX=9606 GN=LGALS3 PE=1 SV=5;tr|G3V3R6|G3V3R6_HUMAN Galectin OS=Homo sapiens OX=9606 GN=LGALS3 PE=1 SV=1	LGALS3	6	23.1624	22.5151	23.2601	23.6302	23.6667	24.0053
	0.12982	-0.0767415	P17987	sp|P17987|TCPA_HUMAN T-complex protein 1 subunit alpha OS=Homo sapiens OX=9606 GN=TCP1 PE=1 SV=1;tr|E7EQR6|E7EQR6_HUMAN T-complex protein 1 subunit alpha OS=Homo sapiens OX=9606 GN=TCP1 PE=1 SV=1;tr|F5H282|F5H282_HUMAN T-complex protein 1 subunit alpha OS=	TCP1	45	30.0427	30.1967	29.5251	29.7123	29.9781	29.8438
	2.1099	1.93693	B4DSN5	tr|B4DSN5|B4DSN5_HUMAN Tyrosine-protein phosphatase non-receptor type OS=Homo sapiens OX=9606 GN=PTPN1 PE=1 SV=1;sp|P18031|PTN1_HUMAN Tyrosine-protein phosphatase non-receptor type 1 OS=Homo sapiens OX=9606 GN=PTPN1 PE=1 SV=1	PTPN1	6	21.7599	20.6912	20.8889	23.3776	23.1227	22.6504
	1.16468	1.20502	P18077	sp|P18077|RL35A_HUMAN 60S ribosomal protein L35a OS=Homo sapiens OX=9606 GN=RPL35A PE=1 SV=2;tr|F8WBS5|F8WBS5_HUMAN 60S ribosomal protein L35a OS=Homo sapiens OX=9606 GN=RPL35A PE=1 SV=1;tr|F8WB72|F8WB72_HUMAN 60S ribosomal protein L35a OS=Homo sapiens OX=	RPL35A	5	22.92	22.0009	23.5135	24.4224	23.7381	23.889
	3.4012	-0.449603	C9JPM4	tr|C9JPM4|C9JPM4_HUMAN ADP-ribosylation factor 4 (Fragment) OS=Homo sapiens OX=9606 GN=ARF4 PE=1 SV=1;sp|P18085|ARF4_HUMAN ADP-ribosylation factor 4 OS=Homo sapiens OX=9606 GN=ARF4 PE=1 SV=3;tr|F5H0C7|F5H0C7_HUMAN ADP-ribosylation factor 3 (Fragment) OS=Ho	ARF4	4	24.6772	24.8077	24.7284	24.2966	24.2577	24.3104
+	2.52206	1.55691	P18124	sp|P18124|RL7_HUMAN 60S ribosomal protein L7 OS=Homo sapiens OX=9606 GN=RPL7 PE=1 SV=1;tr|A8MUD9|A8MUD9_HUMAN 60S ribosomal protein L7 OS=Homo sapiens OX=9606 GN=RPL7 PE=1 SV=1	RPL7	12	23.3876	23.7185	23.1614	25.3377	24.7681	24.8324
	0.619617	-0.112194	P18206	sp|P18206|VINC_HUMAN Vinculin OS=Homo sapiens OX=9606 GN=VCL PE=1 SV=4	VCL	37	26.5845	26.5464	26.3792	26.3123	26.4878	26.3734
	2.00547	2.62763	A0A087WXM6	tr|A0A087WXM6|A0A087WXM6_HUMAN 60S ribosomal protein L17 (Fragment) OS=Homo sapiens OX=9606 GN=RPL17 PE=1 SV=1;tr|J3QQT2|J3QQT2_HUMAN 60S ribosomal protein L17 (Fragment) OS=Homo sapiens OX=9606 GN=RPL17 PE=1 SV=1;tr|J3KRX5|J3KRX5_HUMAN 60S ribosomal prote	RPL17	10	24.7889	23.7983	25.7601	27.4161	27.4956	27.3184
	0.882273	0.479672	P18669	sp|P18669|PGAM1_HUMAN Phosphoglycerate mutase 1 OS=Homo sapiens OX=9606 GN=PGAM1 PE=1 SV=2;sp|P15259|PGAM2_HUMAN Phosphoglycerate mutase 2 OS=Homo sapiens OX=9606 GN=PGAM2 PE=1 SV=3;sp|Q8N0Y7|PGAM4_HUMAN Probable phosphoglycerate mutase 4 OS=Homo sapiens O	PGAM1	6	22.8766	22.6906	22.408	22.7212	23.2669	23.4262
	0.00450652	0.00537999	C9JW69	tr|C9JW69|C9JW69_HUMAN Regulator of chromosome condensation (Fragment) OS=Homo sapiens OX=9606 GN=RCC1 PE=1 SV=1;sp|P18754|RCC1_HUMAN Regulator of chromosome condensation OS=Homo sapiens OX=9606 GN=RCC1 PE=1 SV=1;tr|C9JRH2|C9JRH2_HUMAN Regulator of chromos	RCC1	3	22.0367	22.8501	22.3141	21.7868	22.7132	22.7171
	1.77161	1.2034	P19174	sp|P19174|PLCG1_HUMAN 1-phosphatidylinositol 4,5-bisphosphate phosphodiesterase gamma-1 OS=Homo sapiens OX=9606 GN=PLCG1 PE=1 SV=1;tr|V9GY71|V9GY71_HUMAN 1-phosphatidylinositol 4,5-bisphosphate phosphodiesterase gamma-1 (Fragment) OS=Homo sapiens OX=9606 G	PLCG1	4	18.6281	19.3716	18.6989	20.063	20.4543	19.7914
	2.41981	1.55264	P19338	sp|P19338|NUCL_HUMAN Nucleolin OS=Homo sapiens OX=9606 GN=NCL PE=1 SV=3;tr|H7BY16|H7BY16_HUMAN Nucleolin (Fragment) OS=Homo sapiens OX=9606 GN=NCL PE=1 SV=8	NCL	30	25.8417	25.425	26.3011	27.4369	27.317	27.4718
+	3.16701	1.06116	P19367	sp|P19367|HXK1_HUMAN Hexokinase-1 OS=Homo sapiens OX=9606 GN=HK1 PE=1 SV=3	HK1	35	25.9012	26.0709	25.8306	26.852	27.1485	26.9857
	1.93834	1.67256	P19387	sp|P19387|RPB3_HUMAN DNA-directed RNA polymerase II subunit RPB3 OS=Homo sapiens OX=9606 GN=POLR2C PE=1 SV=2	POLR2C	4	20.4896	19.2988	19.6833	21.5667	21.6998	21.2229
	1.09573	2.84111	A0A0A0MQR7	tr|A0A0A0MQR7|A0A0A0MQR7_HUMAN DNA-directed RNA polymerase II subunit E OS=Homo sapiens OX=9606 GN=POLR2E PE=1 SV=1;sp|P19388|RPAB1_HUMAN DNA-directed RNA polymerases I, II, and III subunit RPABC1 OS=Homo sapiens OX=9606 GN=POLR2E PE=1 SV=4;tr|A0A087WWX0|A	POLR2E	4	22.3852	19.476	18.2966	23.0601	22.7114	22.9095
+	3.79492	1.09582	P19525	sp|P19525|E2AK2_HUMAN Interferon-induced, double-stranded RNA-activated protein kinase OS=Homo sapiens OX=9606 GN=EIF2AK2 PE=1 SV=2;tr|C9JZT2|C9JZT2_HUMAN Interferon-induced, double-stranded RNA-activated protein kinase (Fragment) OS=Homo sapiens OX=9606 G	EIF2AK2	6	21.4151	21.4785	21.3986	22.4214	22.6734	22.485
	0.272101	-0.168441	P19623	sp|P19623|SPEE_HUMAN Spermidine synthase OS=Homo sapiens OX=9606 GN=SRM PE=1 SV=1	SRM	3	22.1111	21.8531	21.6799	21.423	22.1309	21.5849
+	2.41172	1.99799	P19784	sp|P19784|CSK22_HUMAN Casein kinase II subunit alpha OS=Homo sapiens OX=9606 GN=CSNK2A2 PE=1 SV=1;tr|H3BSA1|H3BSA1_HUMAN Casein kinase II subunit alpha (Fragment) OS=Homo sapiens OX=9606 GN=CSNK2A2 PE=1 SV=2;tr|H3BV19|H3BV19_HUMAN Casein kinase II subuni	CSNK2A2	9	22.1598	22.0445	22.626	24.8365	24.023	23.9647
	1.56621	2.35353	P20042	sp|P20042|IF2B_HUMAN Eukaryotic translation initiation factor 2 subunit 2 OS=Homo sapiens OX=9606 GN=EIF2S2 PE=1 SV=2	EIF2S2	7	21.8556	20.7216	19.4753	22.9201	23.0233	23.1698
	1.74985	-0.70876	P20073	sp|P20073|ANXA7_HUMAN Annexin A7 OS=Homo sapiens OX=9606 GN=ANXA7 PE=1 SV=3	ANXA7	10	24.8006	24.2354	24.6064	23.762	23.7627	23.9914
	0.00845312	0.018699	P20339	sp|P20339|RAB5A_HUMAN Ras-related protein Rab-5A OS=Homo sapiens OX=9606 GN=RAB5A PE=1 SV=2	RAB5A	6	18.8175	19.0428	20.9705	19.8372	19.9182	19.1315
	1.09122	2.30971	P20340	sp|P20340|RAB6A_HUMAN Ras-related protein Rab-6A OS=Homo sapiens OX=9606 GN=RAB6A PE=1 SV=3	RAB6A	5	19.9214	23.1343	20.451	23.5471	23.4215	23.4672
	1.91424	0.956303	P20618	sp|P20618|PSB1_HUMAN Proteasome subunit beta type-1 OS=Homo sapiens OX=9606 GN=PSMB1 PE=1 SV=2	PSMB1	6	22.8773	22.8891	22.3457	23.6825	23.4292	23.8694
	0.934359	0.694124	P20700	sp|P20700|LMNB1_HUMAN Lamin-B1 OS=Homo sapiens OX=9606 GN=LMNB1 PE=1 SV=2;tr|E9PBF6|E9PBF6_HUMAN Lamin-B1 OS=Homo sapiens OX=9606 GN=LMNB1 PE=1 SV=1;tr|A0A0D9SFE5|A0A0D9SFE5_HUMAN Lamin B1, isoform CRA_a OS=Homo sapiens OX=9606 GN=LMNB1 PE=1 SV=1	LMNB1	31	24.4989	24.5409	25.5338	25.7099	25.4634	25.4827
+	2.29283	2.21524	A0A6Q8PFF6	tr|A0A6Q8PFF6|A0A6Q8PFF6_HUMAN Calpastatin OS=Homo sapiens OX=9606 GN=CAST PE=4 SV=1;tr|A0A6Q8PFE5|A0A6Q8PFE5_HUMAN Calpastatin OS=Homo sapiens OX=9606 GN=CAST PE=4 SV=1;tr|E7ES10|E7ES10_HUMAN Calpain inhibitor (Fragment) OS=Homo sapiens OX=9606 GN=CAST PE	CAST	8	22.1328	22.3142	23.1474	24.2925	24.8086	25.139
	2.39509	-0.893403	P20839	sp|P20839|IMDH1_HUMAN Inosine-5-monophosphate dehydrogenase 1 OS=Homo sapiens OX=9606 GN=IMPDH1 PE=1 SV=2;tr|A0A3B3IRL5|A0A3B3IRL5_HUMAN Inosine-5-monophosphate dehydrogenase (Fragment) OS=Homo sapiens OX=9606 GN=IMPDH1 PE=1 SV=1;tr|C9J381|C9J381_HUMAN I	IMPDH1	14	24.8985	24.8839	25.2974	24.0998	24.0406	24.2592
	1.01489	-2.8471	P20962	sp|P20962|PTMS_HUMAN Parathymosin OS=Homo sapiens OX=9606 GN=PTMS PE=1 SV=2;tr|F5GXR3|F5GXR3_HUMAN Parathymosin OS=Homo sapiens OX=9606 GN=PTMS PE=1 SV=1	PTMS	3	23.2998	23.0157	23.1396	19.6471	18.4297	22.837
	0.488219	0.196843	P21281	sp|P21281|VATB2_HUMAN V-type proton ATPase subunit B, brain isoform OS=Homo sapiens OX=9606 GN=ATP6V1B2 PE=1 SV=3;tr|H0YC04|H0YC04_HUMAN V-type proton ATPase subunit B, brain isoform (Fragment) OS=Homo sapiens OX=9606 GN=ATP6V1B2 PE=1 SV=1	ATP6V1B2	11	23.5782	23.997	23.8489	23.9928	24.2282	23.7935
	0.0345596	0.138595	P21283	sp|P21283|VATC1_HUMAN V-type proton ATPase subunit C 1 OS=Homo sapiens OX=9606 GN=ATP6V1C1 PE=1 SV=4;tr|E7EV59|E7EV59_HUMAN V-type proton ATPase subunit C OS=Homo sapiens OX=9606 GN=ATP6V1C1 PE=1 SV=1	ATP6V1C1	3	22.0866	18.1719	20.7072	21.105	19.0149	21.2615
+	2.33751	-3.63107	P21291	sp|P21291|CSRP1_HUMAN Cysteine and glycine-rich protein 1 OS=Homo sapiens OX=9606 GN=CSRP1 PE=1 SV=3;tr|E9PND2|E9PND2_HUMAN Cysteine and glycine-rich protein 1 (Fragment) OS=Homo sapiens OX=9606 GN=CSRP1 PE=1 SV=1;tr|E9PP21|E9PP21_HUMAN Cysteine and glycin	CSRP1	4	22.4959	23.882	24.0959	20.3646	20.1179	19.0981
	3.01018	-0.837615	P21333	sp|P21333|FLNA_HUMAN Filamin-A OS=Homo sapiens OX=9606 GN=FLNA PE=1 SV=4	FLNA	210	34.5919	34.5493	34.2912	33.6741	33.6492	33.5962
	0.0275556	0.128766	P21796	sp|P21796|VDAC1_HUMAN Voltage-dependent anion-selective channel protein 1 OS=Homo sapiens OX=9606 GN=VDAC1 PE=1 SV=2	VDAC1	3	19.3148	18.2927	21.8402	22.2624	18.9228	18.6488
	0.614571	1.74151	P21964	sp|P21964|COMT_HUMAN Catechol O-methyltransferase OS=Homo sapiens OX=9606 GN=COMT PE=1 SV=2	COMT	3	19.3473	23.0889	23.0842	23.196	23.4843	24.0646
	0.966935	-1.65145	P22033	sp|P22033|MUTA_HUMAN Methylmalonyl-CoA mutase, mitochondrial OS=Homo sapiens OX=9606 GN=MMUT PE=1 SV=4	MMUT	5	21.8299	22.0587	21.9501	20.0433	19.057	21.7841
	0.868327	2.03067	P22059	sp|P22059|OSBP1_HUMAN Oxysterol-binding protein 1 OS=Homo sapiens OX=9606 GN=OSBP PE=1 SV=1	OSBP	6	18.4137	21.5775	21.7282	22.6275	22.3718	22.8121
	0.0780846	0.0680987	P22061	sp|P22061|PIMT_HUMAN Protein-L-isoaspartate(D-aspartate) O-methyltransferase OS=Homo sapiens OX=9606 GN=PCMT1 PE=1 SV=4;tr|F6S8N6|F6S8N6_HUMAN Protein-L-isoaspartate(D-aspartate) O-methyltransferase OS=Homo sapiens OX=9606 GN=PCMT1 PE=1 SV=1;tr|A0A3F2YNX8|	PCMT1	9	25.4442	25.0333	24.5499	24.832	25.394	25.0057
	1.60436	0.386962	P22102	sp|P22102|PUR2_HUMAN Trifunctional purine biosynthetic protein adenosine-3 OS=Homo sapiens OX=9606 GN=GART PE=1 SV=1	GART	27	25.1081	25.1379	25.3936	25.5559	25.7249	25.5196
	1.17047	-0.39283	P22234	sp|P22234|PUR6_HUMAN Multifunctional protein ADE2 OS=Homo sapiens OX=9606 GN=PAICS PE=1 SV=3;tr|E9PBS1|E9PBS1_HUMAN AIR carboxylase (Fragment) OS=Homo sapiens OX=9606 GN=PAICS PE=1 SV=1;tr|D6RF62|D6RF62_HUMAN AIR carboxylase OS=Homo sapiens OX=9606 GN=PAIC	PAICS	41	31.6218	31.4427	31.2386	30.8327	31.2184	31.0734
	2.10936	1.24092	P22314	sp|P22314|UBA1_HUMAN Ubiquitin-like modifier-activating enzyme 1 OS=Homo sapiens OX=9606 GN=UBA1 PE=1 SV=3	UBA1	22	23.8122	24.3713	23.957	25.0447	25.6546	25.1639
+	2.8393	2.08972	P22626	sp|P22626|ROA2_HUMAN Heterogeneous nuclear ribonucleoproteins A2/B1 OS=Homo sapiens OX=9606 GN=HNRNPA2B1 PE=1 SV=2;tr|A0A087WUI2|A0A087WUI2_HUMAN Heterogeneous nuclear ribonucleoproteins A2/B1 OS=Homo sapiens OX=9606 GN=HNRNPA2B1 PE=1 SV=1	HNRNPA2B1	14	23.7588	24.4067	24.472	26.4382	26.0215	26.4469
	0.41721	-0.35635	P22735	sp|P22735|TGM1_HUMAN Protein-glutamine gamma-glutamyltransferase K OS=Homo sapiens OX=9606 GN=TGM1 PE=1 SV=4	TGM1	4	19.5344	20.1646	19.4263	19.5005	18.8075	19.7483
	0.441246	0.301393	A0A1W2PPZ5	tr|A0A1W2PPZ5|A0A1W2PPZ5_HUMAN Transcription elongation factor A protein 1 OS=Homo sapiens OX=9606 GN=TCEA1 PE=1 SV=1;sp|P23193|TCEA1_HUMAN Transcription elongation factor A protein 1 OS=Homo sapiens OX=9606 GN=TCEA1 PE=1 SV=2;tr|A0A1W2PRL9|A0A1W2PRL9_HUMA	TCEA1	11	23.8218	23.157	22.9531	23.3507	23.7264	23.759
	1.5966	1.04686	P23246	sp|P23246|SFPQ_HUMAN Splicing factor, proline- and glutamine-rich OS=Homo sapiens OX=9606 GN=SFPQ PE=1 SV=2	SFPQ	17	23.8056	24.6317	24.7496	25.5306	25.3699	25.427
	1.21592	4.47499	P23258	sp|P23258|TBG1_HUMAN Tubulin gamma-1 chain OS=Homo sapiens OX=9606 GN=TUBG1 PE=1 SV=2;sp|Q9NRH3|TBG2_HUMAN Tubulin gamma-2 chain OS=Homo sapiens OX=9606 GN=TUBG2 PE=2 SV=1;tr|K7EIS0|K7EIS0_HUMAN Tubulin gamma chain (Fragment) OS=Homo sapiens OX=9606 GN=TUB	TUBG1	9	18.6433	18.7941	23.9002	24.9648	25.0195	24.7783
	1.55935	-0.640858	P23284	sp|P23284|PPIB_HUMAN Peptidyl-prolyl cis-trans isomerase B OS=Homo sapiens OX=9606 GN=PPIB PE=1 SV=2	PPIB	22	28.5218	28.6211	28.139	27.5769	27.793	27.9893
	2.21653	-1.15106	A0A1W2PQT3	tr|A0A1W2PQT3|A0A1W2PQT3_HUMAN Malic enzyme OS=Homo sapiens OX=9606 GN=ME2 PE=1 SV=1;tr|A0A1W2PPH1|A0A1W2PPH1_HUMAN Malic enzyme OS=Homo sapiens OX=9606 GN=ME2 PE=1 SV=1;tr|A0A1W2PQH3|A0A1W2PQH3_HUMAN Malic enzyme OS=Homo sapiens OX=9606 GN=ME2 PE=1 SV=1;t	ME2	6	23.3616	23.1626	22.818	22.0732	22.1458	21.67
	0.0911552	-0.0629915	P23381	sp|P23381|SYWC_HUMAN Tryptophan--tRNA ligase, cytoplasmic OS=Homo sapiens OX=9606 GN=WARS1 PE=1 SV=2	WARS1	7	23.1021	23.7321	23.3354	23.449	23.5289	23.0028
	1.73764	0.814633	P23396	sp|P23396|RS3_HUMAN 40S ribosomal protein S3 OS=Homo sapiens OX=9606 GN=RPS3 PE=1 SV=2;tr|E9PL09|E9PL09_HUMAN 40S ribosomal protein S3 OS=Homo sapiens OX=9606 GN=RPS3 PE=1 SV=1;tr|E9PPU1|E9PPU1_HUMAN 40S ribosomal protein S3 OS=Homo sapiens OX=9606 GN=RPS3	RPS3	32	28.1662	27.6422	28.3139	28.745	28.934	28.8872
	1.35354	-0.635003	P23526	sp|P23526|SAHH_HUMAN Adenosylhomocysteinase OS=Homo sapiens OX=9606 GN=AHCY PE=1 SV=4	AHCY	27	28.9048	28.7218	28.3297	27.7395	28.1445	28.1673
	1.10092	0.450985	P23528	sp|P23528|COF1_HUMAN Cofilin-1 OS=Homo sapiens OX=9606 GN=CFL1 PE=1 SV=3;tr|E9PP50|E9PP50_HUMAN Cofilin, non-muscle isoform (Fragment) OS=Homo sapiens OX=9606 GN=CFL1 PE=1 SV=8;tr|G3V1A4|G3V1A4_HUMAN Cofilin, non-muscle isoform OS=Homo sapiens OX=9606 GN=C	CFL1	11	27.9532	27.7273	27.499	27.9039	28.3741	28.2545
+	4.00188	5.09234	P23588	sp|P23588|IF4B_HUMAN Eukaryotic translation initiation factor 4B OS=Homo sapiens OX=9606 GN=EIF4B PE=1 SV=2;tr|E7EX17|E7EX17_HUMAN Eukaryotic translation initiation factor 4B OS=Homo sapiens OX=9606 GN=EIF4B PE=1 SV=1;tr|F8W0K0|F8W0K0_HUMAN Eukaryotic tran	EIF4B	6	19.2496	19.6647	20.1639	24.4469	24.793	25.1153
	1.70973	2.41119	P23919	sp|P23919|KTHY_HUMAN Thymidylate kinase OS=Homo sapiens OX=9606 GN=DTYMK PE=1 SV=4;tr|H7C312|H7C312_HUMAN Thymidylate kinase (Fragment) OS=Homo sapiens OX=9606 GN=DTYMK PE=1 SV=1	DTYMK	4	19.8553	20.2626	20.1989	21.2949	23.364	22.8915
	0.365252	-0.177482	P23921	sp|P23921|RIR1_HUMAN Ribonucleoside-diphosphate reductase large subunit OS=Homo sapiens OX=9606 GN=RRM1 PE=1 SV=1;tr|E9PL69|E9PL69_HUMAN Ribonucleoside-diphosphate reductase large subunit OS=Homo sapiens OX=9606 GN=RRM1 PE=1 SV=1	RRM1	10	23.0963	22.9364	23.3211	23.1599	22.6068	23.0547
	0.573175	-0.319593	P24534	sp|P24534|EF1B_HUMAN Elongation factor 1-beta OS=Homo sapiens OX=9606 GN=EEF1B2 PE=1 SV=3	EEF1B2	7	27.4374	26.9515	26.7636	26.498	26.6962	26.9995
	0.459054	-0.359948	P24666	sp|P24666|PPAC_HUMAN Low molecular weight phosphotyrosine protein phosphatase OS=Homo sapiens OX=9606 GN=ACP1 PE=1 SV=3;tr|F2Z2Q9|F2Z2Q9_HUMAN Low molecular weight phosphotyrosine protein phosphatase OS=Homo sapiens OX=9606 GN=ACP1 PE=1 SV=1;tr|G5E9R5|G5E9	ACP1	5	23.3003	22.2177	22.4478	22.1627	22.4335	22.2898
	0.976575	-0.454189	P24752	sp|P24752|THIL_HUMAN Acetyl-CoA acetyltransferase, mitochondrial OS=Homo sapiens OX=9606 GN=ACAT1 PE=1 SV=1;tr|A0A5F9ZHL1|A0A5F9ZHL1_HUMAN Acetyl-CoA acetyltransferase, mitochondrial OS=Homo sapiens OX=9606 GN=ACAT1 PE=1 SV=1;tr|A0A5F9ZHJ7|A0A5F9ZHJ7_HUMAN	ACAT1	13	24.034	24.6016	24.524	23.9441	24.1448	23.7081
	1.58906	-0.554653	P24941	sp|P24941|CDK2_HUMAN Cyclin-dependent kinase 2 OS=Homo sapiens OX=9606 GN=CDK2 PE=1 SV=2;tr|G3V5T9|G3V5T9_HUMAN Cyclin-dependent kinase 2 OS=Homo sapiens OX=9606 GN=CDK2 PE=1 SV=1;tr|E7ESI2|E7ESI2_HUMAN Cyclin-dependent kinase 2 OS=Homo sapiens OX=9606 GN=	CDK2	12	25.1273	24.8056	24.8836	24.2257	24.6366	24.2902
	1.96228	0.781724	P25205	sp|P25205|MCM3_HUMAN DNA replication licensing factor MCM3 OS=Homo sapiens OX=9606 GN=MCM3 PE=1 SV=3;tr|J3KQ69|J3KQ69_HUMAN DNA helicase OS=Homo sapiens OX=9606 GN=MCM3 PE=1 SV=3;tr|A0A499FHX9|A0A499FHX9_HUMAN DNA helicase OS=Homo sapiens OX=9606 GN=MCM3 P	MCM3	18	23.6434	24.2278	23.9802	24.6714	24.8087	24.7165
	0.275721	-0.74895	P25311	sp|P25311|ZA2G_HUMAN Zinc-alpha-2-glycoprotein OS=Homo sapiens OX=9606 GN=AZGP1 PE=1 SV=2	AZGP1	3	18.8404	22.3346	19.5043	19.2906	19.8854	19.2564
+	2.80403	1.33242	P25398	sp|P25398|RS12_HUMAN 40S ribosomal protein S12 OS=Homo sapiens OX=9606 GN=RPS12 PE=1 SV=3	RPS12	7	25.465	25.717	25.7609	27.096	26.6866	27.1577
	0.167192	0.249788	P25705	sp|P25705|ATPA_HUMAN ATP synthase subunit alpha, mitochondrial OS=Homo sapiens OX=9606 GN=ATP5F1A PE=1 SV=1;tr|K7EK77|K7EK77_HUMAN ATP synthase subunit alpha, mitochondrial (Fragment) OS=Homo sapiens OX=9606 GN=ATP5F1A PE=1 SV=1;tr|K7ERX7|K7ERX7_HUMAN ATP	ATP5F1A	13	23.0309	23.8213	24.957	24.0588	24.3037	24.1962
	1.30219	1.40933	P25786	sp|P25786|PSA1_HUMAN Proteasome subunit alpha type-1 OS=Homo sapiens OX=9606 GN=PSMA1 PE=1 SV=1;tr|F5GX11|F5GX11_HUMAN Proteasome subunit alpha type-1 OS=Homo sapiens OX=9606 GN=PSMA1 PE=1 SV=1	PSMA1	7	22.5991	22.933	21.3047	23.4822	23.7902	23.7922
	1.34546	0.554846	A0A024RA52	tr|A0A024RA52|A0A024RA52_HUMAN Proteasome subunit alpha type OS=Homo sapiens OX=9606 GN=PSMA2 PE=1 SV=1;sp|P25787|PSA2_HUMAN Proteasome subunit alpha type-2 OS=Homo sapiens OX=9606 GN=PSMA2 PE=1 SV=2;tr|C9JCK5|C9JCK5_HUMAN Proteasome subunit alpha type-2 O	PSMA2	8	21.8934	21.5933	21.4793	22.3432	21.9145	22.3729
	1.29222	2.65885	P25788	sp|P25788|PSA3_HUMAN Proteasome subunit alpha type-3 OS=Homo sapiens OX=9606 GN=PSMA3 PE=1 SV=2;tr|G3V3W4|G3V3W4_HUMAN Proteasome subunit alpha type-3 OS=Homo sapiens OX=9606 GN=PSMA3 PE=1 SV=1;tr|G3V5N4|G3V5N4_HUMAN Proteasome subunit alpha type-3 OS=Homo	PSMA3	4	21.4542	21.5662	18.9193	22.5251	23.3897	24.0014
	0.0997329	-0.281998	H0YMZ1	tr|H0YMZ1|H0YMZ1_HUMAN Proteasome subunit alpha type (Fragment) OS=Homo sapiens OX=9606 GN=PSMA4 PE=1 SV=8;tr|H0YN18|H0YN18_HUMAN Proteasome subunit alpha type-4 OS=Homo sapiens OX=9606 GN=PSMA4 PE=1 SV=1;tr|H0YL69|H0YL69_HUMAN Proteasome subunit alpha typ	PSMA4	2	21.3239	21.4782	20.1345	21.7415	18.8598	21.4893
	1.57668	1.79502	P26006	sp|P26006|ITA3_HUMAN Integrin alpha-3 OS=Homo sapiens OX=9606 GN=ITGA3 PE=1 SV=5	ITGA3	11	21.7811	23.1711	23.3056	24.3355	24.38	24.9274
	0.941083	0.474339	P26038	sp|P26038|MOES_HUMAN Moesin OS=Homo sapiens OX=9606 GN=MSN PE=1 SV=3	MSN	23	24.0955	24.6947	24.057	24.5975	24.6955	24.9772
	0.897199	0.514528	P26196	sp|P26196|DDX6_HUMAN Probable ATP-dependent RNA helicase DDX6 OS=Homo sapiens OX=9606 GN=DDX6 PE=1 SV=2	DDX6	9	23.7189	23.3399	22.8094	23.7546	23.8922	23.765
	0.585554	1.16455	P26358	sp|P26358|DNMT1_HUMAN DNA (cytosine-5)-methyltransferase 1 OS=Homo sapiens OX=9606 GN=DNMT1 PE=1 SV=2	DNMT1	7	19.1711	21.5107	21.8619	22.4839	21.5388	22.0147
	0.848063	2.21358	P26373	sp|P26373|RL13_HUMAN 60S ribosomal protein L13 OS=Homo sapiens OX=9606 GN=RPL13 PE=1 SV=4;tr|J3QSB4|J3QSB4_HUMAN 60S ribosomal protein L13 (Fragment) OS=Homo sapiens OX=9606 GN=RPL13 PE=1 SV=1	RPL13	6	18.9246	22.047	22.7199	23.6659	22.8129	23.8535
	2.38413	-1.32637	A0A0S2Z4K7	tr|A0A0S2Z4K7|A0A0S2Z4K7_HUMAN Butyryl-CoA dehydrogenase (Fragment) OS=Homo sapiens OX=9606 GN=IVD PE=1 SV=1;tr|A0A0A0MT83|A0A0A0MT83_HUMAN Butyryl-CoA dehydrogenase OS=Homo sapiens OX=9606 GN=IVD PE=1 SV=2;sp|P26440|IVD_HUMAN Isovaleryl-CoA dehydrogenase,	IVD	3	22.0038	22.4162	22.7583	20.9582	21.13	21.1111
	0.597901	-1.65139	P26583	sp|P26583|HMGB2_HUMAN High mobility group protein B2 OS=Homo sapiens OX=9606 GN=HMGB2 PE=1 SV=2;tr|D6R9A6|D6R9A6_HUMAN High mobility group protein B2 (Fragment) OS=Homo sapiens OX=9606 GN=HMGB2 PE=1 SV=1	HMGB2	4	23.3813	22.0983	22.311	18.6109	21.9665	22.2589
+	2.88334	1.25391	P26599	sp|P26599|PTBP1_HUMAN Polypyrimidine tract-binding protein 1 OS=Homo sapiens OX=9606 GN=PTBP1 PE=1 SV=1;tr|A0A0U1RRM4|A0A0U1RRM4_HUMAN Polypyrimidine tract-binding protein 1 OS=Homo sapiens OX=9606 GN=PTBP1 PE=1 SV=1;tr|A6NLN1|A6NLN1_HUMAN Polypyrimidine t	PTBP1	17	25.4559	25.4849	25.3444	26.7537	26.3938	26.8994
	1.79872	0.565807	P26639	sp|P26639|SYTC_HUMAN Threonine--tRNA ligase 1, cytoplasmic OS=Homo sapiens OX=9606 GN=TARS1 PE=1 SV=3	TARS1	15	24.5574	24.449	24.3005	24.9404	25.2322	24.8318
	0.275582	-0.0803579	P26640	sp|P26640|SYVC_HUMAN Valine--tRNA ligase OS=Homo sapiens OX=9606 GN=VARS1 PE=1 SV=4;tr|A0A140T936|A0A140T936_HUMAN Valyl-tRNA synthetase (Fragment) OS=Homo sapiens OX=9606 GN=VARS1 PE=1 SV=1	VARS1	40	27.7837	27.9564	27.8117	27.7645	27.9534	27.5928
	0.606095	-0.215148	P26641	sp|P26641|EF1G_HUMAN Elongation factor 1-gamma OS=Homo sapiens OX=9606 GN=EEF1G PE=1 SV=3	EEF1G	21	30.0396	29.8095	29.5341	29.4592	29.6063	29.6722
	0.0502904	-0.115876	P26885	sp|P26885|FKBP2_HUMAN Peptidyl-prolyl cis-trans isomerase FKBP2 OS=Homo sapiens OX=9606 GN=FKBP2 PE=1 SV=2;tr|A0A494C1N0|A0A494C1N0_HUMAN Peptidylprolyl isomerase OS=Homo sapiens OX=9606 GN=FKBP2 PE=1 SV=1	FKBP2	2	19.4189	21.401	21.2906	19.6744	21.1543	20.9342
	0.323804	0.26584	P27348	sp|P27348|1433T_HUMAN 14-3-3 protein theta OS=Homo sapiens OX=9606 GN=YWHAQ PE=1 SV=1;tr|E9PG15|E9PG15_HUMAN 14-3-3 protein theta (Fragment) OS=Homo sapiens OX=9606 GN=YWHAQ PE=1 SV=1	YWHAQ	12	27.4118	27.0994	26.5536	26.9094	27.2642	27.6887
	0.802944	1.13775	P27361	sp|P27361|MK03_HUMAN Mitogen-activated protein kinase 3 OS=Homo sapiens OX=9606 GN=MAPK3 PE=1 SV=4;tr|E9PJF0|E9PJF0_HUMAN Mitogen-activated protein kinase OS=Homo sapiens OX=9606 GN=MAPK3 PE=1 SV=1;tr|E9PQW4|E9PQW4_HUMAN Mitogen-activated protein kinase OS	MAPK3	5	20.0539	18.1779	19.0587	19.8422	19.8913	20.9701
	1.37213	3.74445	X1WI28	tr|X1WI28|X1WI28_HUMAN 60S ribosomal protein L10 (Fragment) OS=Homo sapiens OX=9606 GN=RPL10 PE=1 SV=7;sp|P27635|RL10_HUMAN 60S ribosomal protein L10 OS=Homo sapiens OX=9606 GN=RPL10 PE=1 SV=4	RPL10	6	20.5581	18.2129	22.2259	25.1094	23.6435	23.4773
	0.848091	-0.561282	P27694	sp|P27694|RFA1_HUMAN Replication protein A 70 kDa DNA-binding subunit OS=Homo sapiens OX=9606 GN=RPA1 PE=1 SV=2	RPA1	18	25.0468	25.2263	24.3144	24.0579	24.4983	24.3475
	0.347791	0.41586	D6RCP9	tr|D6RCP9|D6RCP9_HUMAN Deoxycytidine kinase OS=Homo sapiens OX=9606 GN=DCK PE=1 SV=1;sp|P27707|DCK_HUMAN Deoxycytidine kinase OS=Homo sapiens OX=9606 GN=DCK PE=1 SV=1;tr|D6RFG8|D6RFG8_HUMAN Deoxycytidine kinase OS=Homo sapiens OX=9606 GN=DCK PE=1 SV=1	DCK	2	21.7901	21.4469	20.6747	20.979	22.0966	22.0837
+	3.61736	-1.43616	F8VPD4	tr|F8VPD4|F8VPD4_HUMAN Aspartate carbamoyltransferase OS=Homo sapiens OX=9606 GN=CAD PE=1 SV=1;sp|P27708|PYR1_HUMAN CAD protein OS=Homo sapiens OX=9606 GN=CAD PE=1 SV=3	CAD	97	30.7743	30.8866	31.0641	29.6301	29.3861	29.4004
	0.870764	-2.04703	P27797	sp|P27797|CALR_HUMAN Calreticulin OS=Homo sapiens OX=9606 GN=CALR PE=1 SV=1;tr|K7EJB9|K7EJB9_HUMAN Calreticulin (Fragment) OS=Homo sapiens OX=9606 GN=CALR PE=1 SV=1	CALR	10	27.1493	25.0359	24.4092	22.0866	24.4362	23.9305
+	2.74221	1.61689	P27816	sp|P27816|MAP4_HUMAN Microtubule-associated protein 4 OS=Homo sapiens OX=9606 GN=MAP4 PE=1 SV=3;tr|E7EVA0|E7EVA0_HUMAN Microtubule-associated protein OS=Homo sapiens OX=9606 GN=MAP4 PE=1 SV=1	MAP4	38	25.7128	26.1058	26.1747	27.2896	27.72	27.8343
	0.741555	1.39688	P27824	sp|P27824|CALX_HUMAN Calnexin OS=Homo sapiens OX=9606 GN=CANX PE=1 SV=2	CANX	4	20.7877	22.1886	23.6081	23.5843	23.0935	24.0972
+	3.79344	-1.34763	P27986	sp|P27986|P85A_HUMAN Phosphatidylinositol 3-kinase regulatory subunit alpha OS=Homo sapiens OX=9606 GN=PIK3R1 PE=1 SV=2	PIK3R1	19	25.763	25.9101	25.634	24.3614	24.3682	24.5346
	1.24438	2.95057	P28066	sp|P28066|PSA5_HUMAN Proteasome subunit alpha type-5 OS=Homo sapiens OX=9606 GN=PSMA5 PE=1 SV=3	PSMA5	4	19.4241	23.0881	20.2537	23.8245	23.737	24.0561
	0.609757	0.4626	P28070	sp|P28070|PSB4_HUMAN Proteasome subunit beta type-4 OS=Homo sapiens OX=9606 GN=PSMB4 PE=1 SV=4	PSMB4	5	22.4374	22.759	21.9793	23.1465	22.3481	23.0689
	1.27086	1.10851	P28072	sp|P28072|PSB6_HUMAN Proteasome subunit beta type-6 OS=Homo sapiens OX=9606 GN=PSMB6 PE=1 SV=4	PSMB6	3	21.6468	21.9967	20.7139	22.3338	22.8292	22.5199
	1.61804	1.50079	P28074	sp|P28074|PSB5_HUMAN Proteasome subunit beta type-5 OS=Homo sapiens OX=9606 GN=PSMB5 PE=1 SV=3;tr|H0YJM8|H0YJM8_HUMAN Proteasome endopeptidase complex (Fragment) OS=Homo sapiens OX=9606 GN=PSMB5 PE=1 SV=1	PSMB5	4	20.0443	20.114	21.291	22.185	21.7443	22.0223
	0.309309	-0.691884	E9PHV5	tr|E9PHV5|E9PHV5_HUMAN Protein ITPRID2 OS=Homo sapiens OX=9606 GN=ITPRID2 PE=1 SV=1;sp|P28290|ITPI2_HUMAN Protein ITPRID2 OS=Homo sapiens OX=9606 GN=ITPRID2 PE=1 SV=3;tr|E7EUL7|E7EUL7_HUMAN Protein ITPRID2 OS=Homo sapiens OX=9606 GN=ITPRID2 PE=1 SV=1	ITPRID2	3	19.691	19.6199	22.3333	20.2199	19.7613	19.5873
	0.235159	0.197974	A0A087WYJ2	tr|A0A087WYJ2|A0A087WYJ2_HUMAN DNA polymerase OS=Homo sapiens OX=9606 GN=POLD1 PE=1 SV=1;sp|P28340|DPOD1_HUMAN DNA polymerase delta catalytic subunit OS=Homo sapiens OX=9606 GN=POLD1 PE=1 SV=2;tr|M0R2B7|M0R2B7_HUMAN DNA polymerase OS=Homo sapiens OX=9606 G	POLD1	4	19.8842	20.394	19.9968	20.6237	20.5387	19.7066
	0.852733	-0.460662	P28482	sp|P28482|MK01_HUMAN Mitogen-activated protein kinase 1 OS=Homo sapiens OX=9606 GN=MAPK1 PE=1 SV=3	MAPK1	9	25.2731	25.2264	24.8239	24.7143	24.2605	24.9666
	2.49484	-1.0493	P28838	sp|P28838|AMPL_HUMAN Cytosol aminopeptidase OS=Homo sapiens OX=9606 GN=LAP3 PE=1 SV=3	LAP3	23	27.9171	27.6833	27.3574	26.5405	26.6095	26.6599
	1.63596	-0.516592	P29144	sp|P29144|TPP2_HUMAN Tripeptidyl-peptidase 2 OS=Homo sapiens OX=9606 GN=TPP2 PE=1 SV=4;tr|A0A494C0U1|A0A494C0U1_HUMAN Tripeptidyl-peptidase 2 (Fragment) OS=Homo sapiens OX=9606 GN=TPP2 PE=1 SV=1;tr|Q5VZU9|Q5VZU9_HUMAN Tripeptidyl-peptidase 2 OS=Homo sapien	TPP2	17	24.5026	24.5408	24.741	24.3127	23.892	24.0299
	0.0255156	-0.00842857	P29401	sp|P29401|TKT_HUMAN Transketolase OS=Homo sapiens OX=9606 GN=TKT PE=1 SV=3;tr|A0A0B4J1R6|A0A0B4J1R6_HUMAN Transketolase OS=Homo sapiens OX=9606 GN=TKT PE=1 SV=1	TKT	29	28.6307	28.8074	28.472	28.6688	28.6938	28.5222
	0.0985943	0.15255	P29508	sp|P29508|SPB3_HUMAN Serpin B3 OS=Homo sapiens OX=9606 GN=SERPINB3 PE=1 SV=2	SERPINB3	11	20.1093	21.0549	19.76	19.6758	20.7432	20.9629
	0.670796	1.30167	P29590	sp|P29590|PML_HUMAN Protein PML OS=Homo sapiens OX=9606 GN=PML PE=1 SV=3;tr|H3BT29|H3BT29_HUMAN Protein PML (Fragment) OS=Homo sapiens OX=9606 GN=PML PE=1 SV=1;tr|H3BUJ5|H3BUJ5_HUMAN Protein PML (Fragment) OS=Homo sapiens OX=9606 GN=PML PE=1 SV=1;tr|H3BT57	PML	5	18.7495	21.2045	21.5065	21.9949	21.5988	21.7719
	0.326271	-0.185446	E9PK01	tr|E9PK01|E9PK01_HUMAN Elongation factor 1-delta (Fragment) OS=Homo sapiens OX=9606 GN=EEF1D PE=1 SV=1;sp|P29692|EF1D_HUMAN Elongation factor 1-delta OS=Homo sapiens OX=9606 GN=EEF1D PE=1 SV=5;tr|A0A087X1X7|A0A087X1X7_HUMAN Elongation factor 1-delta OS=Hom	EEF1D	14	29.8729	29.3116	29.0934	29.1888	29.27	29.2628
	0.579342	1.56727	P29966	sp|P29966|MARCS_HUMAN Myristoylated alanine-rich C-kinase substrate OS=Homo sapiens OX=9606 GN=MARCKS PE=1 SV=4	MARCKS	4	18.1595	21.3403	20.3209	22.4522	20.0093	22.061
	3.12006	-0.845879	P30039	sp|P30039|PBLD_HUMAN Phenazine biosynthesis-like domain-containing protein OS=Homo sapiens OX=9606 GN=PBLD PE=1 SV=2;tr|A0A0C4DFS0|A0A0C4DFS0_HUMAN MAWD binding protein, isoform CRA_d OS=Homo sapiens OX=9606 GN=PBLD PE=1 SV=1	PBLD	8	24.2881	24.1947	24.3289	23.5472	23.2681	23.4586
	2.1882	-1.03965	P30040	sp|P30040|ERP29_HUMAN Endoplasmic reticulum resident protein 29 OS=Homo sapiens OX=9606 GN=ERP29 PE=1 SV=4;tr|F8VY02|F8VY02_HUMAN Endoplasmic reticulum resident protein 29 OS=Homo sapiens OX=9606 GN=ERP29 PE=1 SV=1	ERP29	18	28.7479	29.2133	28.6944	27.6241	27.9929	27.9197
	2.37889	0.952632	P30041	sp|P30041|PRDX6_HUMAN Peroxiredoxin-6 OS=Homo sapiens OX=9606 GN=PRDX6 PE=1 SV=3	PRDX6	17	25.3135	25.5209	25.4566	26.4164	26.1081	26.6244
	0.860286	1.43028	P30044	sp|P30044|PRDX5_HUMAN Peroxiredoxin-5, mitochondrial OS=Homo sapiens OX=9606 GN=PRDX5 PE=1 SV=4	PRDX5	4	18.9914	20.0856	20.3815	19.9659	21.7493	22.0341
	1.43095	-1.00832	P30046	sp|P30046|DOPD_HUMAN D-dopachrome decarboxylase OS=Homo sapiens OX=9606 GN=DDT PE=1 SV=3;tr|J3KQ18|J3KQ18_HUMAN D-dopachrome decarboxylase OS=Homo sapiens OX=9606 GN=DDT PE=1 SV=1;tr|H7C342|H7C342_HUMAN D-dopachrome decarboxylase (Fragment) OS=Homo sapiens	DDT	4	25.5342	24.5904	24.557	24.0245	23.8192	23.8128
	1.59055	-0.650965	P30048	sp|P30048|PRDX3_HUMAN Thioredoxin-dependent peroxide reductase, mitochondrial OS=Homo sapiens OX=9606 GN=PRDX3 PE=1 SV=3	PRDX3	10	24.3919	24.766	24.5358	23.7974	24.2167	23.7266
	1.68429	0.663323	P30050	sp|P30050|RL12_HUMAN 60S ribosomal protein L12 OS=Homo sapiens OX=9606 GN=RPL12 PE=1 SV=1	RPL12	9	25.5687	25.2641	25.5705	25.8535	26.1855	26.3541
	0.281651	-0.213071	P30084	sp|P30084|ECHM_HUMAN Enoyl-CoA hydratase, mitochondrial OS=Homo sapiens OX=9606 GN=ECHS1 PE=1 SV=4	ECHS1	9	23.9234	24.5655	23.7054	23.5615	23.8731	24.1204
	0.955622	1.55263	P30086	sp|P30086|PEBP1_HUMAN Phosphatidylethanolamine-binding protein 1 OS=Homo sapiens OX=9606 GN=PEBP1 PE=1 SV=3	PEBP1	3	19.2311	21.4597	21.2129	21.6505	22.6188	22.2923
	0.994062	-0.43052	P30101	sp|P30101|PDIA3_HUMAN Protein disulfide-isomerase A3 OS=Homo sapiens OX=9606 GN=PDIA3 PE=1 SV=4	PDIA3	20	25.3852	25.6565	25.4694	24.7363	25.3808	25.1023
	1.19133	0.435149	P30153	sp|P30153|2AAA_HUMAN Serine/threonine-protein phosphatase 2A 65 kDa regulatory subunit A alpha isoform OS=Homo sapiens OX=9606 GN=PPP2R1A PE=1 SV=4;tr|B3KQV6|B3KQV6_HUMAN Serine/threonine-protein phosphatase 2A 65 kDa regulatory subunit A alpha isoform OS=	PPP2R1A	20	26.2553	26.6385	26.2197	26.7038	27.0208	26.6943
	1.64289	-0.773954	P30405	sp|P30405|PPIF_HUMAN Peptidyl-prolyl cis-trans isomerase F, mitochondrial OS=Homo sapiens OX=9606 GN=PPIF PE=1 SV=1;tr|R4GN99|R4GN99_HUMAN Peptidyl-prolyl cis-trans isomerase OS=Homo sapiens OX=9606 GN=PPIF PE=1 SV=1;tr|H0Y548|H0Y548_HUMAN Peptidyl-prolyl	PPIF	9	25.2701	25.3945	24.9329	24.3938	24.7253	24.1565
+	2.33371	3.90795	P30419	sp|P30419|NMT1_HUMAN Glycylpeptide N-tetradecanoyltransferase 1 OS=Homo sapiens OX=9606 GN=NMT1 PE=1 SV=2	NMT1	8	19.0856	20.0625	21.3849	23.7778	24.2319	24.2471
	0.758958	1.08016	P30520	sp|P30520|PURA2_HUMAN Adenylosuccinate synthetase isozyme 2 OS=Homo sapiens OX=9606 GN=ADSS2 PE=1 SV=3	ADSS2	3	19.3116	19.6439	18.6908	20.7997	20.9711	19.116
	1.3678	-1.151	P30533	sp|P30533|AMRP_HUMAN Alpha-2-macroglobulin receptor-associated protein OS=Homo sapiens OX=9606 GN=LRPAP1 PE=1 SV=1;tr|A0A3B3IRQ7|A0A3B3IRQ7_HUMAN Alpha-2-macroglobulin receptor-associated protein OS=Homo sapiens OX=9606 GN=LRPAP1 PE=1 SV=1	LRPAP1	7	24.1241	23.7521	23.0542	22.0913	22.4746	22.9115
	2.86665	0.760017	A0A1B0GWJ0	tr|A0A1B0GWJ0|A0A1B0GWJ0_HUMAN Adenylosuccinate lyase OS=Homo sapiens OX=9606 GN=ADSL PE=1 SV=1;tr|A0A1B0GTJ7|A0A1B0GTJ7_HUMAN Adenylosuccinate lyase OS=Homo sapiens OX=9606 GN=ADSL PE=1 SV=1;sp|P30566|PUR8_HUMAN Adenylosuccinate lyase OS=Homo sapiens OX=9	ADSL	7	22.2496	22.3159	22.41	23.2415	23.0583	22.9558
	2.10386	2.81212	P30622	sp|P30622|CLIP1_HUMAN CAP-Gly domain-containing linker protein 1 OS=Homo sapiens OX=9606 GN=CLIP1 PE=1 SV=2;tr|J3KP58|J3KP58_HUMAN CAP-Gly domain-containing linker protein 1 OS=Homo sapiens OX=9606 GN=CLIP1 PE=1 SV=2;tr|F5H0N7|F5H0N7_HUMAN CAP-Gly domain-c	CLIP1	14	19.994	20.6183	21.0595	22.4565	24.0796	23.5721
	2.25666	1.7623	C9J0K6	tr|C9J0K6|C9J0K6_HUMAN Sorcin OS=Homo sapiens OX=9606 GN=SRI PE=1 SV=1;sp|P30626|SORCN_HUMAN Sorcin OS=Homo sapiens OX=9606 GN=SRI PE=1 SV=1	SRI	5	22.2832	23.0206	22.9024	24.1308	24.4425	24.9196
	1.93571	1.3691	C9J2Y9	tr|C9J2Y9|C9J2Y9_HUMAN DNA-directed RNA polymerase subunit beta OS=Homo sapiens OX=9606 GN=POLR2B PE=1 SV=2;sp|P30876|RPB2_HUMAN DNA-directed RNA polymerase II subunit RPB2 OS=Homo sapiens OX=9606 GN=POLR2B PE=1 SV=1;tr|C9J4M6|C9J4M6_HUMAN DNA-directed RNA	POLR2B	21	23.266	23.4744	24.2172	25.2498	24.9146	24.9006
	1.72205	1.27426	P31150	sp|P31150|GDIA_HUMAN Rab GDP dissociation inhibitor alpha OS=Homo sapiens OX=9606 GN=GDI1 PE=1 SV=2	GDI1	9	19.4945	19.0428	19.7116	20.9303	20.9906	20.1508
	0.537059	-1.08054	P31151	sp|P31151|S10A7_HUMAN Protein S100-A7 OS=Homo sapiens OX=9606 GN=S100A7 PE=1 SV=4	S100A7	3	21.8325	21.7252	19.4791	20.709	19.163	19.9231
	0.824634	-0.301062	P31153	sp|P31153|METK2_HUMAN S-adenosylmethionine synthase isoform type-2 OS=Homo sapiens OX=9606 GN=MAT2A PE=1 SV=1	MAT2A	15	26.9059	26.7509	26.4626	26.1975	26.5626	26.4561
	0.184761	0.362666	P31350	sp|P31350|RIR2_HUMAN Ribonucleoside-diphosphate reductase subunit M2 OS=Homo sapiens OX=9606 GN=RRM2 PE=1 SV=1;tr|A0A286YFD6|A0A286YFD6_HUMAN Ribonucleoside-diphosphate reductase subunit M2 OS=Homo sapiens OX=9606 GN=RRM2 PE=1 SV=1	RRM2	2	18.6977	20.5816	19.253	19.0171	19.8597	20.7434
	2.60007	1.15193	P31689	sp|P31689|DNJA1_HUMAN DnaJ homolog subfamily A member 1 OS=Homo sapiens OX=9606 GN=DNAJA1 PE=1 SV=2	DNAJA1	14	24.7716	24.9338	24.6931	26.1287	26.0835	25.642
	1.36062	2.61913	P31942	sp|P31942|HNRH3_HUMAN Heterogeneous nuclear ribonucleoprotein H3 OS=Homo sapiens OX=9606 GN=HNRNPH3 PE=1 SV=2	HNRNPH3	4	18.0966	19.8521	21.055	22.7732	21.8541	22.2338
	2.30107	0.986906	P31943	sp|P31943|HNRH1_HUMAN Heterogeneous nuclear ribonucleoprotein H OS=Homo sapiens OX=9606 GN=HNRNPH1 PE=1 SV=4;tr|G8JLB6|G8JLB6_HUMAN Heterogeneous nuclear ribonucleoprotein H OS=Homo sapiens OX=9606 GN=HNRNPH1 PE=1 SV=1;tr|E9PCY7|E9PCY7_HUMAN Heterogeneous	HNRNPH1	19	25.994	25.7928	25.9495	26.5733	27.012	27.1118
	0.672936	0.280223	P31946	sp|P31946|1433B_HUMAN 14-3-3 protein beta/alpha OS=Homo sapiens OX=9606 GN=YWHAB PE=1 SV=3;tr|Q4VY20|Q4VY20_HUMAN 14-3-3 protein beta/alpha (Fragment) OS=Homo sapiens OX=9606 GN=YWHAB PE=1 SV=1;tr|Q4VY19|Q4VY19_HUMAN 14-3-3 protein beta/alpha (Fragment) OS	YWHAB	9	24.8174	25.1178	24.5582	25.1052	24.9449	25.284
	0.183608	-0.772158	P31947	sp|P31947|1433S_HUMAN 14-3-3 protein sigma OS=Homo sapiens OX=9606 GN=SFN PE=1 SV=1	SFN	6	18.2373	23.3189	19.0795	19.1431	19.1114	20.0647
	0.129724	-0.100273	P31948	sp|P31948|STIP1_HUMAN Stress-induced-phosphoprotein 1 OS=Homo sapiens OX=9606 GN=STIP1 PE=1 SV=1;tr|F5H783|F5H783_HUMAN Stress-induced-phosphoprotein 1 OS=Homo sapiens OX=9606 GN=STIP1 PE=1 SV=1	STIP1	17	26.289	25.8151	25.4467	25.4764	25.9728	25.8009
	0.99434	-0.442642	P32119	sp|P32119|PRDX2_HUMAN Peroxiredoxin-2 OS=Homo sapiens OX=9606 GN=PRDX2 PE=1 SV=5;tr|A6NIW5|A6NIW5_HUMAN Peroxiredoxin 2, isoform CRA_a OS=Homo sapiens OX=9606 GN=PRDX2 PE=1 SV=2	PRDX2	14	28.0439	28.0433	27.7233	27.1913	27.479	27.8122
	1.52457	-0.713366	P32322	sp|P32322|P5CR1_HUMAN Pyrroline-5-carboxylate reductase 1, mitochondrial OS=Homo sapiens OX=9606 GN=PYCR1 PE=1 SV=2;tr|E2QRB3|E2QRB3_HUMAN Pyrroline-5-carboxylate reductase OS=Homo sapiens OX=9606 GN=PYCR1 PE=1 SV=2;tr|J3KQ22|J3KQ22_HUMAN Pyrroline-5-carbo	PYCR1	8	24.7353	24.1085	24.7045	23.826	23.9128	23.6695
	0.725029	2.54139	P32969	sp|P32969|RL9_HUMAN 60S ribosomal protein L9 OS=Homo sapiens OX=9606 GN=RPL9 PE=1 SV=1;tr|D6RAN4|D6RAN4_HUMAN 60S ribosomal protein L9 (Fragment) OS=Homo sapiens OX=9606 GN=RPL9 PE=1 SV=8;tr|A0A2R8Y5Y7|A0A2R8Y5Y7_HUMAN 60S ribosomal protein L9 OS=Homo sapi	RPL9; RPL9P7; RPL9P8; RPL9P9	14	23.4329	21.0318	26.5277	26.5398	25.8226	26.2542
	1.44322	3.79681	P32970	sp|P32970|CD70_HUMAN CD70 antigen OS=Homo sapiens OX=9606 GN=CD70 PE=1 SV=2	CD70	4	18.59	22.601	19.5655	24.2034	23.669	24.2745
	1.22897	0.276292	P33176	sp|P33176|KINH_HUMAN Kinesin-1 heavy chain OS=Homo sapiens OX=9606 GN=KIF5B PE=1 SV=1	KIF5B	45	26.6786	26.7696	26.7469	26.8904	26.9224	27.2111
	0.247902	-0.774215	E9PID8	tr|E9PID8|E9PID8_HUMAN Cleavage stimulation factor subunit 2 OS=Homo sapiens OX=9606 GN=CSTF2 PE=1 SV=1;sp|P33240|CSTF2_HUMAN Cleavage stimulation factor subunit 2 OS=Homo sapiens OX=9606 GN=CSTF2 PE=1 SV=1;tr|E7EWR4|E7EWR4_HUMAN Cleavage stimulation facto	CSTF2	5	21.1515	21.3152	22.3072	22.2151	18.4667	21.7694
	1.80287	-0.686301	A0A0C4DGL3	tr|A0A0C4DGL3|A0A0C4DGL3_HUMAN Deoxyuridine 5-triphosphate nucleotidohydrolase OS=Homo sapiens OX=9606 GN=DUT PE=1 SV=1;tr|H0YNW5|H0YNW5_HUMAN Deoxyuridine 5-triphosphate nucleotidohydrolase OS=Homo sapiens OX=9606 GN=DUT PE=1 SV=1;sp|P33316|DUT_HUMAN De	DUT	4	22.0401	22.1578	22.1169	21.6848	21.1114	21.4597
	1.72738	0.938128	A0A3B3IS57	tr|A0A3B3IS57|A0A3B3IS57_HUMAN DNA helicase OS=Homo sapiens OX=9606 GN=MCM4 PE=1 SV=1;tr|A0A3B3IU45|A0A3B3IU45_HUMAN DNA helicase OS=Homo sapiens OX=9606 GN=MCM4 PE=1 SV=1;sp|P33991|MCM4_HUMAN DNA replication licensing factor MCM4 OS=Homo sapiens OX=9606 G	MCM4	7	21.2813	21.7109	21.887	22.6876	22.2342	22.7717
	1.36687	0.467445	B1AHB1	tr|B1AHB1|B1AHB1_HUMAN DNA helicase OS=Homo sapiens OX=9606 GN=MCM5 PE=1 SV=1;sp|P33992|MCM5_HUMAN DNA replication licensing factor MCM5 OS=Homo sapiens OX=9606 GN=MCM5 PE=1 SV=5	MCM5	11	23.7404	24.0976	24.2267	24.621	24.4263	24.4198
	1.99612	1.27354	P33993	sp|P33993|MCM7_HUMAN DNA replication licensing factor MCM7 OS=Homo sapiens OX=9606 GN=MCM7 PE=1 SV=4	MCM7	20	23.7948	24.3533	24.697	25.6525	25.6343	25.379
	0.608608	-0.336631	P34896	sp|P34896|GLYC_HUMAN Serine hydroxymethyltransferase, cytosolic OS=Homo sapiens OX=9606 GN=SHMT1 PE=1 SV=1	SHMT1	7	23.4736	24.1297	23.3366	23.3624	23.2307	23.3369
	2.67198	-1.09098	P34897	sp|P34897|GLYM_HUMAN Serine hydroxymethyltransferase, mitochondrial OS=Homo sapiens OX=9606 GN=SHMT2 PE=1 SV=3;tr|H0YIZ0|H0YIZ0_HUMAN Glycine hydroxymethyltransferase (Fragment) OS=Homo sapiens OX=9606 GN=SHMT2 PE=1 SV=1	SHMT2	23	27.1054	26.9179	26.6787	25.9945	25.7363	25.6982
+	2.76753	2.16364	P34932	sp|P34932|HSP74_HUMAN Heat shock 70 kDa protein 4 OS=Homo sapiens OX=9606 GN=HSPA4 PE=1 SV=4;tr|A0A087WYC1|A0A087WYC1_HUMAN Heat shock 70 kDa protein 4 OS=Homo sapiens OX=9606 GN=HSPA4 PE=1 SV=1;tr|A0A087WTS8|A0A087WTS8_HUMAN Heat shock 70 kDa protein 4 OS	HSPA4	6	18.8778	19.8093	19.3265	21.5673	21.644	21.2932
	1.13194	2.56461	P35221	sp|P35221|CTNA1_HUMAN Catenin alpha-1 OS=Homo sapiens OX=9606 GN=CTNNA1 PE=1 SV=1;tr|G3XAM7|G3XAM7_HUMAN Catenin (Cadherin-associated protein), alpha 1, 102kDa, isoform CRA_a OS=Homo sapiens OX=9606 GN=CTNNA1 PE=1 SV=1	CTNNA1	8	18.6193	19.792	22.1968	22.8509	22.9985	22.4524
	0.0265618	0.0208797	P35237	sp|P35237|SPB6_HUMAN Serpin B6 OS=Homo sapiens OX=9606 GN=SERPINB6 PE=1 SV=3;tr|A0A2R8YD12|A0A2R8YD12_HUMAN Serpin B6 OS=Homo sapiens OX=9606 GN=SERPINB6 PE=1 SV=1;tr|A0A024QZX5|A0A024QZX5_HUMAN Serpin B6 OS=Homo sapiens OX=9606 GN=SERPINB6 PE=1 SV=1;tr|A0	SERPINB6	9	23.1068	22.947	22.3348	22.5866	22.8813	22.9832
	2.07774	0.914919	P35241	sp|P35241|RADI_HUMAN Radixin OS=Homo sapiens OX=9606 GN=RDX PE=1 SV=1;tr|A0A2R8Y5S7|A0A2R8Y5S7_HUMAN Radixin OS=Homo sapiens OX=9606 GN=RDX PE=1 SV=1;tr|A0A2R8Y7M3|A0A2R8Y7M3_HUMAN Radixin OS=Homo sapiens OX=9606 GN=RDX PE=1 SV=1	RDX	11	21.0975	21.2125	20.9997	22.0272	22.3226	21.7046
	0.546565	-0.393274	P35244	sp|P35244|RFA3_HUMAN Replication protein A 14 kDa subunit OS=Homo sapiens OX=9606 GN=RPA3 PE=1 SV=1;tr|B5MC59|B5MC59_HUMAN Replication protein A 14 kDa subunit OS=Homo sapiens OX=9606 GN=RPA3 PE=1 SV=1	RPA3	4	23.8715	23.2774	22.7949	22.9009	22.8192	23.0439
+	3.21674	1.26508	C9J8M3	tr|C9J8M3|C9J8M3_HUMAN Replication factor C subunit 4 (Fragment) OS=Homo sapiens OX=9606 GN=RFC4 PE=1 SV=1;tr|C9JZI1|C9JZI1_HUMAN Replication factor C subunit 4 OS=Homo sapiens OX=9606 GN=RFC4 PE=1 SV=1;sp|P35249|RFC4_HUMAN Replication factor C subunit 4 O	RFC4	7	21.6129	21.7706	21.8166	23.2251	22.881	22.8892
	1.12494	1.19227	P35250	sp|P35250|RFC2_HUMAN Replication factor C subunit 2 OS=Homo sapiens OX=9606 GN=RFC2 PE=1 SV=3;tr|A0A087WVY3|A0A087WVY3_HUMAN Replication factor C subunit 2 OS=Homo sapiens OX=9606 GN=RFC2 PE=1 SV=1	RFC2	4	20.3876	20.8325	22.0344	22.4066	22.1285	22.2963
	0.938515	0.905174	H0Y8U4	tr|H0Y8U4|H0Y8U4_HUMAN Replication factor C subunit 1 (Fragment) OS=Homo sapiens OX=9606 GN=RFC1 PE=1 SV=1;sp|P35251|RFC1_HUMAN Replication factor C subunit 1 OS=Homo sapiens OX=9606 GN=RFC1 PE=1 SV=4	RFC1	2	18.8754	19.3869	20.1682	20.8487	20.3006	19.9967
	0.163841	-0.197215	P35268	sp|P35268|RL22_HUMAN 60S ribosomal protein L22 OS=Homo sapiens OX=9606 GN=RPL22 PE=1 SV=2;tr|K7ERI7|K7ERI7_HUMAN 60S ribosomal protein L22 OS=Homo sapiens OX=9606 GN=RPL22 PE=1 SV=1;tr|K7EMH1|K7EMH1_HUMAN 60S ribosomal protein L22 (Fragment) OS=Homo sapien	RPL22	7	25.7492	25.7581	26.7428	26.4901	25.4584	25.7099
+	3.83161	-1.43743	P35573	sp|P35573|GDE_HUMAN Glycogen debranching enzyme OS=Homo sapiens OX=9606 GN=AGL PE=1 SV=3	AGL	57	28.753	28.965	28.9129	27.5285	27.2807	27.5095
+	2.39624	-2.52436	P35579	sp|P35579|MYH9_HUMAN Myosin-9 OS=Homo sapiens OX=9606 GN=MYH9 PE=1 SV=4	MYH9	196	33.0361	32.4946	33.2469	31.1228	30.0278	30.054
	2.06436	-2.90331	P35580	sp|P35580|MYH10_HUMAN Myosin-10 OS=Homo sapiens OX=9606 GN=MYH10 PE=1 SV=3	MYH10	75	26.9988	26.3991	27.7229	25.0707	23.7187	23.6214
	1.07017	0.495099	P35606	sp|P35606|COPB2_HUMAN Coatomer subunit beta OS=Homo sapiens OX=9606 GN=COPB2 PE=1 SV=2	COPB2	22	24.7563	25.3898	24.7324	25.5154	25.4328	25.4156
+	2.36172	3.41801	E7EV99	tr|E7EV99|E7EV99_HUMAN Alpha-adducin OS=Homo sapiens OX=9606 GN=ADD1 PE=1 SV=1;tr|E7ENY0|E7ENY0_HUMAN Alpha-adducin OS=Homo sapiens OX=9606 GN=ADD1 PE=1 SV=1;sp|P35611|ADDA_HUMAN Alpha-adducin OS=Homo sapiens OX=9606 GN=ADD1 PE=1 SV=2;tr|H0Y9H2|H0Y9H2_HUMA	ADD1	8	18.723	20.4796	20.4303	23.1178	23.4922	23.277
	0.0822125	-0.163193	A0A087X2B5	tr|A0A087X2B5|A0A087X2B5_HUMAN Basigin (Fragment) OS=Homo sapiens OX=9606 GN=BSG PE=1 SV=1;sp|P35613|BASI_HUMAN Basigin OS=Homo sapiens OX=9606 GN=BSG PE=1 SV=2;tr|A0A087WUV8|A0A087WUV8_HUMAN Basigin OS=Homo sapiens OX=9606 GN=BSG PE=1 SV=1;tr|I3L192|I3L19	BSG	4	22.7072	22.406	24.38	23.6415	22.8787	22.4834
+	3.20427	2.59159	P35637	sp|P35637|FUS_HUMAN RNA-binding protein FUS OS=Homo sapiens OX=9606 GN=FUS PE=1 SV=1;tr|H3BPE7|H3BPE7_HUMAN RNA-binding protein FUS OS=Homo sapiens OX=9606 GN=FUS PE=1 SV=1	FUS	4	19.1568	19.8813	19.6099	22.0376	22.4587	21.9264
	0.0317355	-0.130836	A0A494C1F2	tr|A0A494C1F2|A0A494C1F2_HUMAN Nuclear pore complex protein Nup214 OS=Homo sapiens OX=9606 GN=NUP214 PE=1 SV=1;sp|P35658|NU214_HUMAN Nuclear pore complex protein Nup214 OS=Homo sapiens OX=9606 GN=NUP214 PE=1 SV=2;tr|A0A0A0MSW3|A0A0A0MSW3_HUMAN Nuclear pore	NUP214	7	18.3877	22.5042	22.5419	20.8999	20.7786	21.3627
	2.9746	-0.882857	P35914	sp|P35914|HMGCL_HUMAN Hydroxymethylglutaryl-CoA lyase, mitochondrial OS=Homo sapiens OX=9606 GN=HMGCL PE=1 SV=2	HMGCL	5	23.622	23.4476	23.3381	22.5023	22.5464	22.7104
	2.48988	1.16698	P35998	sp|P35998|PRS7_HUMAN 26S proteasome regulatory subunit 7 OS=Homo sapiens OX=9606 GN=PSMC2 PE=1 SV=3	PSMC2	24	25.4252	25.5441	25.67	26.4176	27.0103	26.7124
+	3.35733	-1.1139	P36404	sp|P36404|ARL2_HUMAN ADP-ribosylation factor-like protein 2 OS=Homo sapiens OX=9606 GN=ARL2 PE=1 SV=4;tr|V9GYD0|V9GYD0_HUMAN ARL2-SNX15 readthrough (NMD candidate) OS=Homo sapiens OX=9606 GN=ARL2-SNX15 PE=3 SV=1	ARL2	10	25.4008	25.4098	25.2927	24.227	24.1	24.4346
	0.187906	-0.197716	P36507	sp|P36507|MP2K2_HUMAN Dual specificity mitogen-activated protein kinase kinase 2 OS=Homo sapiens OX=9606 GN=MAP2K2 PE=1 SV=1;tr|G5E9C7|G5E9C7_HUMAN Dual-specificity mitogen-activated protein kinase kinase 2 OS=Homo sapiens OX=9606 GN=MAP2K2 PE=1 SV=1;sp|Q0	MAP2K2	2	21.7273	21.763	21.9525	20.901	21.6799	22.2687
	0.548986	1.52111	P36543	sp|P36543|VATE1_HUMAN V-type proton ATPase subunit E 1 OS=Homo sapiens OX=9606 GN=ATP6V1E1 PE=1 SV=1	ATP6V1E1	3	19.024	22.6644	22.6922	22.9776	22.7436	23.2228
	1.56564	0.697629	P36551	sp|P36551|HEM6_HUMAN Oxygen-dependent coproporphyrinogen-III oxidase, mitochondrial OS=Homo sapiens OX=9606 GN=CPOX PE=1 SV=3	CPOX	9	23.328	23.949	23.6921	24.1846	24.5231	24.3543
+	4.01482	2.24701	P36578	sp|P36578|RL4_HUMAN 60S ribosomal protein L4 OS=Homo sapiens OX=9606 GN=RPL4 PE=1 SV=5;tr|H3BM89|H3BM89_HUMAN 60S ribosomal protein L4 OS=Homo sapiens OX=9606 GN=RPL4 PE=1 SV=1;tr|H3BU31|H3BU31_HUMAN 60S ribosomal protein L4 (Fragment) OS=Homo sapiens OX=9	RPL4	8	22.0192	21.6466	21.7654	24.0833	23.8867	24.2022
	1.19653	-0.467429	K7EJE8	tr|K7EJE8|K7EJE8_HUMAN Lon protease homolog, mitochondrial OS=Homo sapiens OX=9606 GN=LONP1 PE=1 SV=1;tr|K7EKE6|K7EKE6_HUMAN Lon protease homolog, mitochondrial OS=Homo sapiens OX=9606 GN=LONP1 PE=1 SV=1;sp|P36776|LONM_HUMAN Lon protease homolog, mitochond	LONP1	6	22.5269	21.9838	22.0879	21.7437	21.5922	21.8604
	0.270656	-0.29991	P36915	sp|P36915|GNL1_HUMAN Guanine nucleotide-binding protein-like 1 OS=Homo sapiens OX=9606 GN=GNL1 PE=1 SV=2;tr|A2AB27|A2AB27_HUMAN Guanine nucleotide-binding protein-like 1 (Fragment) OS=Homo sapiens OX=9606 GN=GNL1 PE=1 SV=1;tr|A0A140T8Y2|A0A140T8Y2_HUMAN Gu	GNL1	2	19.8815	18.8488	19.832	19.4039	19.6052	18.6535
	0.761392	-0.539853	A0A087X2I2	tr|A0A087X2I2|A0A087X2I2_HUMAN Glutathione peroxidase OS=Homo sapiens OX=9606 GN=GPX4 PE=1 SV=1;sp|P36969|GPX4_HUMAN Phospholipid hydroperoxide glutathione peroxidase OS=Homo sapiens OX=9606 GN=GPX4 PE=1 SV=3;tr|A0A087WT12|A0A087WT12_HUMAN Glutathione pero		3	23.5259	24.6051	24.2275	23.4618	23.545	23.7322
	1.5801	0.764914	P37108	sp|P37108|SRP14_HUMAN Signal recognition particle 14 kDa protein OS=Homo sapiens OX=9606 GN=SRP14 PE=1 SV=2;tr|H0YLA2|H0YLA2_HUMAN Signal recognition particle 14 kDa protein OS=Homo sapiens OX=9606 GN=SRP14 PE=1 SV=1	SRP14	4	23.2394	23.1299	23.3312	23.803	23.7651	24.4271
	0.658586	1.56512	M0QXN5	tr|M0QXN5|M0QXN5_HUMAN Nuclear pore glycoprotein p62 OS=Homo sapiens OX=9606 GN=NUP62 PE=1 SV=1;sp|P37198|NUP62_HUMAN Nuclear pore glycoprotein p62 OS=Homo sapiens OX=9606 GN=NUP62 PE=1 SV=3	NUP62	3	20.3828	18.8772	22.4357	21.588	22.1517	22.6514
	0.0767618	0.189468	P37235	sp|P37235|HPCL1_HUMAN Hippocalcin-like protein 1 OS=Homo sapiens OX=9606 GN=HPCAL1 PE=1 SV=3;tr|C9JW46|C9JW46_HUMAN Hippocalcin-like protein 1 (Fragment) OS=Homo sapiens OX=9606 GN=HPCAL1 PE=1 SV=1;tr|E9PC71|E9PC71_HUMAN Hippocalcin-like protein 1 OS=Homo	HPCAL1	2	19.5778	20.6954	20.5053	21.3075	21.1827	18.8567
+	3.83226	2.40134	X6RJP6	tr|X6RJP6|X6RJP6_HUMAN Transgelin-2 (Fragment) OS=Homo sapiens OX=9606 GN=TAGLN2 PE=1 SV=1;sp|P37802|TAGL2_HUMAN Transgelin-2 OS=Homo sapiens OX=9606 GN=TAGLN2 PE=1 SV=3	TAGLN2	11	23.215	22.7864	22.7891	25.2927	25.1924	25.5095
	0.528842	1.22598	P38117	sp|P38117|ETFB_HUMAN Electron transfer flavoprotein subunit beta OS=Homo sapiens OX=9606 GN=ETFB PE=1 SV=3;tr|M0QY67|M0QY67_HUMAN Electron transfer flavoprotein subunit beta (Fragment) OS=Homo sapiens OX=9606 GN=ETFB PE=1 SV=1	ETFB	5	19.3594	18.8	22.0989	21.2454	21.4135	21.2773
	0.60596	2.43092	H0Y6E7	tr|H0Y6E7|H0Y6E7_HUMAN RNA-binding motif protein, X chromosome (Fragment) OS=Homo sapiens OX=9606 GN=RBMX PE=1 SV=2;tr|H3BT71|H3BT71_HUMAN RNA-binding motif protein, X chromosome OS=Homo sapiens OX=9606 GN=RBMX PE=1 SV=1;sp|P38159|RBMX_HUMAN RNA-binding mo	RBMX	5	18.0909	23.667	23.1608	24.4343	23.5878	24.1893
	0.621343	0.252759	P38606	sp|P38606|VATA_HUMAN V-type proton ATPase catalytic subunit A OS=Homo sapiens OX=9606 GN=ATP6V1A PE=1 SV=2	ATP6V1A	16	24.8728	24.7297	25.2659	25.0538	25.3588	25.214
	0.115012	-0.0672862	P38646	sp|P38646|GRP75_HUMAN Stress-70 protein, mitochondrial OS=Homo sapiens OX=9606 GN=HSPA9 PE=1 SV=2	HSPA9	24	27.1007	27.1113	27.5704	27.4802	27.0065	27.0939
	1.40552	1.2555	P38919	sp|P38919|IF4A3_HUMAN Eukaryotic initiation factor 4A-III OS=Homo sapiens OX=9606 GN=EIF4A3 PE=1 SV=4;tr|I3L3H2|I3L3H2_HUMAN RNA helicase OS=Homo sapiens OX=9606 GN=EIF4A3 PE=1 SV=2	EIF4A3	9	21.8348	21.7799	20.6696	22.3701	22.9578	22.7229
	1.5102	1.06533	P39019	sp|P39019|RS19_HUMAN 40S ribosomal protein S19 OS=Homo sapiens OX=9606 GN=RPS19 PE=1 SV=2;tr|M0R2L9|M0R2L9_HUMAN 40S ribosomal protein S19 (Fragment) OS=Homo sapiens OX=9606 GN=RPS19 PE=1 SV=1;tr|M0QYF7|M0QYF7_HUMAN 40S ribosomal protein S19 (Fragment) OS=	RPS19	7	24.2142	23.4799	23.3864	24.455	24.7001	25.1213
	1.98436	1.10615	P39023	sp|P39023|RL3_HUMAN 60S ribosomal protein L3 OS=Homo sapiens OX=9606 GN=RPL3 PE=1 SV=2;tr|G5E9G0|G5E9G0_HUMAN 60S ribosomal protein L3 OS=Homo sapiens OX=9606 GN=RPL3 PE=1 SV=1;tr|B5MCW2|B5MCW2_HUMAN 60S ribosomal protein L3 (Fragment) OS=Homo sapiens OX=9	RPL3	13	23.2772	23.1047	23.1706	24.7343	23.9221	24.2146
	0.518217	0.706278	A0A0C4DGS1	tr|A0A0C4DGS1|A0A0C4DGS1_HUMAN Dolichyl-diphosphooligosaccharide--protein glycosyltransferase 48 kDa subunit OS=Homo sapiens OX=9606 GN=DDOST PE=1 SV=1;sp|P39656|OST48_HUMAN Dolichyl-diphosphooligosaccharide--protein glycosyltransferase 48 kDa subunit OS=H	DDOST	4	20.4453	20.4894	21.9599	22.3296	21.2661	21.4178
	1.07822	-0.999903	H0YN26	tr|H0YN26|H0YN26_HUMAN Acidic leucine-rich nuclear phosphoprotein 32 family member A OS=Homo sapiens OX=9606 GN=ANP32A PE=1 SV=1;sp|P39687|AN32A_HUMAN Acidic leucine-rich nuclear phosphoprotein 32 family member A OS=Homo sapiens OX=9606 GN=ANP32A PE=1 SV=1	ANP32A	9	25.9562	24.8566	25.2764	24.3736	23.8459	24.8699
	0.735078	-0.542638	B7Z385	tr|B7Z385|B7Z385_HUMAN Adenylyl cyclase-associated protein OS=Homo sapiens OX=9606 GN=CAP2 PE=1 SV=1;tr|A0A087X0J3|A0A087X0J3_HUMAN Adenylyl cyclase-associated protein OS=Homo sapiens OX=9606 GN=CAP2 PE=1 SV=1;tr|A0A087WZ15|A0A087WZ15_HUMAN Adenylyl cyclas	CAP2	4	19.3278	20.2512	20.2245	19.2427	19.6912	19.2417
	0.0844156	0.0540911	P40222	sp|P40222|TXLNA_HUMAN Alpha-taxilin OS=Homo sapiens OX=9606 GN=TXLNA PE=1 SV=3	TXLNA	11	24.5807	24.7549	24.3548	24.2309	24.8576	24.7642
	0.434729	-0.0866184	P40227	sp|P40227|TCPZ_HUMAN T-complex protein 1 subunit zeta OS=Homo sapiens OX=9606 GN=CCT6A PE=1 SV=3	CCT6A	36	30.0092	29.9441	29.7454	29.8096	29.8691	29.7601
	1.12799	2.04422	P40429	sp|P40429|RL13A_HUMAN 60S ribosomal protein L13a OS=Homo sapiens OX=9606 GN=RPL13A PE=1 SV=2;tr|Q8J015|Q8J015_HUMAN 60S ribosomal protein L13a OS=Homo sapiens OX=9606 GN=RPL13A PE=1 SV=1;tr|M0QYS1|M0QYS1_HUMAN 60S ribosomal protein L13a (Fragment) OS=Homo	RPL13A	5	22.0913	19.7384	21.435	24.0552	22.9286	22.4135
	0.0220595	0.0171426	P40616	sp|P40616|ARL1_HUMAN ADP-ribosylation factor-like protein 1 OS=Homo sapiens OX=9606 GN=ARL1 PE=1 SV=1;tr|F8VYN9|F8VYN9_HUMAN ADP-ribosylation factor-like protein 1 OS=Homo sapiens OX=9606 GN=ARL1 PE=1 SV=1;tr|F8VP99|F8VP99_HUMAN ADP-ribosylation factor-lik	ARL1	2	21.192	20.5145	20.7702	21.1599	20.5876	20.7808
	0.925167	0.402758	P40763	sp|P40763|STAT3_HUMAN Signal transducer and activator of transcription 3 OS=Homo sapiens OX=9606 GN=STAT3 PE=1 SV=2;tr|G8JLH9|G8JLH9_HUMAN Signal transducer and activator of transcription OS=Homo sapiens OX=9606 GN=STAT3 PE=1 SV=1	STAT3	10	22.5933	22.6977	22.5643	22.7467	22.908	23.4089
	1.07812	0.737671	B8ZZ51	tr|B8ZZ51|B8ZZ51_HUMAN Malate dehydrogenase, cytoplasmic OS=Homo sapiens OX=9606 GN=MDH1 PE=1 SV=1;tr|B9A041|B9A041_HUMAN Malate dehydrogenase, cytoplasmic OS=Homo sapiens OX=9606 GN=MDH1 PE=1 SV=1;sp|P40925|MDHC_HUMAN Malate dehydrogenase, cytoplasmic OS=	MDH1	4	22.4441	22.1867	21.7238	22.3714	23.0653	23.131
	1.47619	-0.820986	P40926	sp|P40926|MDHM_HUMAN Malate dehydrogenase, mitochondrial OS=Homo sapiens OX=9606 GN=MDH2 PE=1 SV=3;tr|G3XAL0|G3XAL0_HUMAN Malate dehydrogenase OS=Homo sapiens OX=9606 GN=MDH2 PE=1 SV=1	MDH2	8	25.0245	24.3644	24.4963	23.8755	23.5014	24.0453
	1.93261	1.16715	P40937	sp|P40937|RFC5_HUMAN Replication factor C subunit 5 OS=Homo sapiens OX=9606 GN=RFC5 PE=1 SV=1;tr|F5H5S0|F5H5S0_HUMAN Replication factor C subunit 5 (Fragment) OS=Homo sapiens OX=9606 GN=RFC5 PE=1 SV=1	RFC5	8	21.5476	21.5003	21.6965	22.5981	23.2522	22.3955
	1.32888	1.66942	P40938	sp|P40938|RFC3_HUMAN Replication factor C subunit 3 OS=Homo sapiens OX=9606 GN=RFC3 PE=1 SV=2	RFC3	5	19.5618	21.1563	19.5751	22.263	21.629	21.4094
	0.00959946	-0.0091629	P40939	sp|P40939|ECHA_HUMAN Trifunctional enzyme subunit alpha, mitochondrial OS=Homo sapiens OX=9606 GN=HADHA PE=1 SV=2;tr|H0YFD6|H0YFD6_HUMAN Enoyl-CoA hydratase OS=Homo sapiens OX=9606 GN=HADHA PE=1 SV=2;tr|A0A2R8Y4F5|A0A2R8Y4F5_HUMAN Enoyl-CoA hydratase OS=Ho	HADHA	11	23.0716	23.4981	23.4911	23.685	23.5612	22.7872
+	5.50684	1.98833	P41091	sp|P41091|IF2G_HUMAN Eukaryotic translation initiation factor 2 subunit 3 OS=Homo sapiens OX=9606 GN=EIF2S3 PE=1 SV=3;sp|Q2VIR3|IF2GL_HUMAN Eukaryotic translation initiation factor 2 subunit 3B OS=Homo sapiens OX=9606 GN=EIF2S3B PE=2 SV=2	EIF2S3	14	23.0247	22.983	22.9166	25.0401	24.9584	24.8907
	0.892507	-1.81135	P41208	sp|P41208|CETN2_HUMAN Centrin-2 OS=Homo sapiens OX=9606 GN=CETN2 PE=1 SV=1	CETN2	4	22.0941	23.6261	21.9477	21.1716	19.2332	21.829
	1.67984	1.21507	P41227	sp|P41227|NAA10_HUMAN N-alpha-acetyltransferase 10 OS=Homo sapiens OX=9606 GN=NAA10 PE=1 SV=1;tr|F8W808|F8W808_HUMAN N-alpha-acetyltransferase 10 OS=Homo sapiens OX=9606 GN=NAA10 PE=1 SV=1;tr|A8MWP7|A8MWP7_HUMAN N-alpha-acetyltransferase 10 OS=Homo sapiens	NAA10	6	22.8514	22.7475	23.1085	23.4985	24.3797	24.4744
	1.13983	-0.864393	P41240	sp|P41240|CSK_HUMAN Tyrosine-protein kinase CSK OS=Homo sapiens OX=9606 GN=CSK PE=1 SV=1	CSK	6	23.804	23.8642	23.1281	22.2045	22.9367	23.0619
	2.023	-0.553408	A0A6Q8PGI6	tr|A0A6Q8PGI6|A0A6Q8PGI6_HUMAN Glycine--tRNA ligase OS=Homo sapiens OX=9606 GN=GARS1 PE=4 SV=1;tr|A0A6Q8PGA8|A0A6Q8PGA8_HUMAN Glycine--tRNA ligase OS=Homo sapiens OX=9606 GN=GARS1 PE=4 SV=1;sp|P41250|GARS_HUMAN Glycine--tRNA ligase OS=Homo sapiens OX=9606	GARS1	21	27.4259	27.2961	27.1261	26.8263	26.7922	26.5695
	2.83847	-0.802478	P41252	sp|P41252|SYIC_HUMAN Isoleucine--tRNA ligase, cytoplasmic OS=Homo sapiens OX=9606 GN=IARS1 PE=1 SV=2;tr|A0A0A0MSX9|A0A0A0MSX9_HUMAN Isoleucyl-tRNA synthetase OS=Homo sapiens OX=9606 GN=IARS1 PE=1 SV=1;tr|J3KR24|J3KR24_HUMAN Isoleucyl-tRNA synthetase OS=Hom	IARS1	57	29.2668	29.3823	29.3139	28.7118	28.4051	28.4387
	0.996526	-2.14266	P42126	sp|P42126|ECI1_HUMAN Enoyl-CoA delta isomerase 1, mitochondrial OS=Homo sapiens OX=9606 GN=ECI1 PE=1 SV=1;tr|H3BS70|H3BS70_HUMAN Enoyl-CoA delta isomerase 1, mitochondrial (Fragment) OS=Homo sapiens OX=9606 GN=ECI1 PE=1 SV=1;tr|Q96DC0|Q96DC0_HUMAN DCI prot	ECI1	2	23.2224	22.6147	20.1239	19.596	20.5243	19.4127
	0.774874	-0.468627	P42166	sp|P42166|LAP2A_HUMAN Lamina-associated polypeptide 2, isoform alpha OS=Homo sapiens OX=9606 GN=TMPO PE=1 SV=2	TMPO	7	23.3148	22.4004	22.6553	22.2534	22.273	22.4382
	0.222755	0.119155	A0A669KB56	tr|A0A669KB56|A0A669KB56_HUMAN Signal transducer and activator of transcription OS=Homo sapiens OX=9606 GN=STAT1 PE=1 SV=1;sp|P42224|STAT1_HUMAN Signal transducer and activator of transcription 1-alpha/beta OS=Homo sapiens OX=9606 GN=STAT1 PE=1 SV=2;tr|A0A	STAT1	19	24.428	24.5293	24.1108	24.2361	24.7953	24.3941
+	3.03266	-1.5941	A0A2R8Y2F6	tr|A0A2R8Y2F6|A0A2R8Y2F6_HUMAN Phosphatidylinositol-4,5-bisphosphate 3-kinase OS=Homo sapiens OX=9606 GN=PIK3CA PE=1 SV=1;sp|P42336|PK3CA_HUMAN Phosphatidylinositol 4,5-bisphosphate 3-kinase catalytic subunit alpha isoform OS=Homo sapiens OX=9606 GN=PIK3CA	PIK3CA	10	25.0878	25.307	25.4307	23.9144	23.3974	23.7314
	1.52769	-0.642918	P42345	sp|P42345|MTOR_HUMAN Serine/threonine-protein kinase mTOR OS=Homo sapiens OX=9606 GN=MTOR PE=1 SV=1	MTOR	12	23.2202	23.3604	23.5492	22.9178	22.8877	22.3956
	0.738408	0.737923	B1AUU8	tr|B1AUU8|B1AUU8_HUMAN Epidermal growth factor receptor substrate 15 OS=Homo sapiens OX=9606 GN=EPS15 PE=1 SV=1;sp|P42566|EPS15_HUMAN Epidermal growth factor receptor substrate 15 OS=Homo sapiens OX=9606 GN=EPS15 PE=1 SV=2	EPS15	4	19.4583	20.4156	20.7661	20.4923	21.0633	21.2982
	0.345937	-0.343314	C9JXR7	tr|C9JXR7|C9JXR7_HUMAN Caspase-3 (Fragment) OS=Homo sapiens OX=9606 GN=CASP3 PE=1 SV=2;tr|A8MVM1|A8MVM1_HUMAN Caspase-3 OS=Homo sapiens OX=9606 GN=CASP3 PE=1 SV=2;sp|P42574|CASP3_HUMAN Caspase-3 OS=Homo sapiens OX=9606 GN=CASP3 PE=1 SV=2	CASP3	2	20.0161	19.5904	19.5639	19.7883	19.7402	18.6119
	1.0882	1.55672	P42677	sp|P42677|RS27_HUMAN 40S ribosomal protein S27 OS=Homo sapiens OX=9606 GN=RPS27 PE=1 SV=3	RPS27	6	23.5083	25.498	25.4956	26.6029	26.2123	26.357
	1.10289	3.83823	P42766	sp|P42766|RL35_HUMAN 60S ribosomal protein L35 OS=Homo sapiens OX=9606 GN=RPL35 PE=1 SV=2;tr|F2Z388|F2Z388_HUMAN 60S ribosomal protein L35 OS=Homo sapiens OX=9606 GN=RPL35 PE=1 SV=1	RPL35	5	19.6534	18.8232	23.9625	25.4	24.2353	24.3184
	2.4084	-1.22173	P43034	sp|P43034|LIS1_HUMAN Platelet-activating factor acetylhydrolase IB subunit beta OS=Homo sapiens OX=9606 GN=PAFAH1B1 PE=1 SV=2;tr|A0A6Q8PFU3|A0A6Q8PFU3_HUMAN Platelet-activating factor acetylhydrolase IB subunit alpha OS=Homo sapiens OX=9606 GN=PAFAH1B1 PE=	PAFAH1B1	8	25.3639	25.0677	24.9761	23.988	24.1594	23.5951
	1.29058	1.22677	A0A0R4J2E8	tr|A0A0R4J2E8|A0A0R4J2E8_HUMAN Matrin-3 OS=Homo sapiens OX=9606 GN=MATR3 PE=1 SV=1;sp|P43243|MATR3_HUMAN Matrin-3 OS=Homo sapiens OX=9606 GN=MATR3 PE=1 SV=2;tr|A8MXP9|A8MXP9_HUMAN Matrin-3 OS=Homo sapiens OX=9606 GN=MATR3 PE=1 SV=1;tr|D6REM6|D6REM6_HUMAN M	MATR3	6	21.2599	21.8488	22.6702	22.957	23.5064	22.9959
	1.97827	-0.369891	P43246	sp|P43246|MSH2_HUMAN DNA mismatch repair protein Msh2 OS=Homo sapiens OX=9606 GN=MSH2 PE=1 SV=1;tr|A0A2R8YFH0|A0A2R8YFH0_HUMAN DNA mismatch repair protein OS=Homo sapiens OX=9606 GN=MSH2 PE=1 SV=1;tr|E9PHA6|E9PHA6_HUMAN DNA mismatch repair protein OS=Homo	MSH2	17	24.0454	24.0226	24.2515	23.693	23.8095	23.7074
	1.59574	1.29088	C9JJ34	tr|C9JJ34|C9JJ34_HUMAN Ran-specific GTPase-activating protein (Fragment) OS=Homo sapiens OX=9606 GN=RANBP1 PE=1 SV=1;sp|P43487|RANG_HUMAN Ran-specific GTPase-activating protein OS=Homo sapiens OX=9606 GN=RANBP1 PE=1 SV=1;tr|C9JDM3|C9JDM3_HUMAN Ran-specific	RANBP1	4	21.6329	20.3571	20.8715	22.2296	22.2244	22.2802
	1.14946	-0.368291	P43490	sp|P43490|NAMPT_HUMAN Nicotinamide phosphoribosyltransferase OS=Homo sapiens OX=9606 GN=NAMPT PE=1 SV=1;tr|A0A0C4DFS8|A0A0C4DFS8_HUMAN Nicotinamide phosphoribosyltransferase OS=Homo sapiens OX=9606 GN=NAMPT PE=1 SV=1	NAMPT	11	24.9708	24.7725	25.0933	24.8066	24.4129	24.5123
	2.59193	0.92453	P43686	sp|P43686|PRS6B_HUMAN 26S proteasome regulatory subunit 6B OS=Homo sapiens OX=9606 GN=PSMC4 PE=1 SV=2	PSMC4	23	25.3829	25.7727	25.4253	26.4689	26.3385	26.5472
	0.0491542	-0.19397	A0A0A0MR02	tr|A0A0A0MR02|A0A0A0MR02_HUMAN Outer mitochondrial membrane protein porin 2 (Fragment) OS=Homo sapiens OX=9606 GN=VDAC2 PE=1 SV=1;sp|P45880|VDAC2_HUMAN Voltage-dependent anion-selective channel protein 2 OS=Homo sapiens OX=9606 GN=VDAC2 PE=1 SV=2	VDAC2	4	21.0883	20.7742	23.0102	22.6107	22.5683	19.1118
	0.815795	-0.813634	P45954	sp|P45954|ACDSB_HUMAN Short/branched chain specific acyl-CoA dehydrogenase, mitochondrial OS=Homo sapiens OX=9606 GN=ACADSB PE=1 SV=1	ACADSB	8	24.1226	22.8201	23.0586	22.2992	22.9799	22.2812
	1.16788	2.23218	P45974	sp|P45974|UBP5_HUMAN Ubiquitin carboxyl-terminal hydrolase 5 OS=Homo sapiens OX=9606 GN=USP5 PE=1 SV=2	USP5	8	21.0595	18.0653	19.5694	21.547	22.2892	21.5545
	1.53645	-1.53864	P46013	sp|P46013|KI67_HUMAN Proliferation marker protein Ki-67 OS=Homo sapiens OX=9606 GN=MKI67 PE=1 SV=2	MKI67	5	21.2614	22.3537	22.6723	20.8423	20.5923	20.2369
	0.0113246	0.0276464	P46019	sp|P46019|KPB2_HUMAN Phosphorylase b kinase regulatory subunit alpha, liver isoform OS=Homo sapiens OX=9606 GN=PHKA2 PE=1 SV=1	PHKA2	3	19.6179	21.2706	20.0642	20.3275	19.252	21.4562
	2.17642	-0.871387	A6NIT2	tr|A6NIT2|A6NIT2_HUMAN Phosphorylase b kinase regulatory subunit OS=Homo sapiens OX=9606 GN=PHKA1 PE=1 SV=1;sp|P46020|KPB1_HUMAN Phosphorylase b kinase regulatory subunit alpha, skeletal muscle isoform OS=Homo sapiens OX=9606 GN=PHKA1 PE=1 SV=2;tr|A6NMN0|A	PHKA1	9	23.7257	24.0212	24.0889	23.223	23.1762	22.8224
	1.04506	-0.461657	P46060	sp|P46060|RAGP1_HUMAN Ran GTPase-activating protein 1 OS=Homo sapiens OX=9606 GN=RANGAP1 PE=1 SV=1	RANGAP1	13	24.0244	24.5067	24.2565	23.5574	23.7596	24.0855
	1.02611	-0.743423	P46063	sp|P46063|RECQ1_HUMAN ATP-dependent DNA helicase Q1 OS=Homo sapiens OX=9606 GN=RECQL PE=1 SV=3	RECQL	7	23.8392	24.6957	23.618	23.3484	23.1391	23.435
+	2.71259	2.48031	A0A024RCR6	tr|A0A024RCR6|A0A024RCR6_HUMAN BCL2-associated athanogene 6 OS=Homo sapiens OX=9606 GN=BAG6 PE=1 SV=1;tr|A0A0G2JK23|A0A0G2JK23_HUMAN BCL2-associated athanogene 6 OS=Homo sapiens OX=9606 GN=BAG6 PE=1 SV=1;sp|P46379|BAG6_HUMAN Large proline-rich protein BAG6	BAG6	17	21.564	22.0057	22.7122	24.4223	24.6452	24.6553
	2.03228	1.66137	I3L0N3	tr|I3L0N3|I3L0N3_HUMAN Vesicle-fusing ATPase OS=Homo sapiens OX=9606 GN=NSF PE=1 SV=1;sp|P46459|NSF_HUMAN Vesicle-fusing ATPase OS=Homo sapiens OX=9606 GN=NSF PE=1 SV=3	NSF	12	21.2319	22.1094	21.9555	23.3456	23.0806	23.8546
	0.859335	1.09053	P46736	sp|P46736|BRCC3_HUMAN Lys-63-specific deubiquitinase BRCC36 OS=Homo sapiens OX=9606 GN=BRCC3 PE=1 SV=2;tr|X6RJS7|X6RJS7_HUMAN Lys-63-specific deubiquitinase (Fragment) OS=Homo sapiens OX=9606 GN=BRCC3 PE=1 SV=1;tr|H9KVA9|H9KVA9_HUMAN Lys-63-specific deubiq	BRCC3	3	21.9862	21.5619	20.5493	21.688	23.0782	22.6027
+	3.50047	4.48765	E9PLL6	tr|E9PLL6|E9PLL6_HUMAN 60S ribosomal protein L27a OS=Homo sapiens OX=9606 GN=RPL27A PE=1 SV=1;sp|P46776|RL27A_HUMAN 60S ribosomal protein L27a OS=Homo sapiens OX=9606 GN=RPL27A PE=1 SV=2;tr|E9PJD9|E9PJD9_HUMAN 60S ribosomal protein L27a OS=Homo sapiens OX=	RPL27A	3	18.5751	19.4957	19.6229	24.0609	23.362	23.7338
	1.46911	1.75248	A0A2R8Y6J3	tr|A0A2R8Y6J3|A0A2R8Y6J3_HUMAN 60S ribosomal protein L5 (Fragment) OS=Homo sapiens OX=9606 GN=RPL5 PE=1 SV=1;sp|P46777|RL5_HUMAN 60S ribosomal protein L5 OS=Homo sapiens OX=9606 GN=RPL5 PE=1 SV=3	RPL5	8	21.8334	21.3109	23.1442	23.8169	24.025	23.7042
	1.84799	4.6422	P46778	sp|P46778|RL21_HUMAN 60S ribosomal protein L21 OS=Homo sapiens OX=9606 GN=RPL21 PE=1 SV=2;tr|G3V1B3|G3V1B3_HUMAN 60S ribosomal protein L21 OS=Homo sapiens OX=9606 GN=RPL21 PE=1 SV=1;tr|M0R181|M0R181_HUMAN 60S ribosomal protein L21 (Fragment) OS=Homo sapien	RPL21	6	19.4495	19.1016	22.5566	25.3863	24.9611	24.6869
+	2.54363	4.24168	P46779	sp|P46779|RL28_HUMAN 60S ribosomal protein L28 OS=Homo sapiens OX=9606 GN=RPL28 PE=1 SV=3;tr|H0YKD8|H0YKD8_HUMAN 60S ribosomal protein L28 OS=Homo sapiens OX=9606 GN=RPL28 PE=1 SV=1;tr|H0YMF4|H0YMF4_HUMAN 60S ribosomal protein L28 OS=Homo sapiens OX=9606 G	RPL28	5	18.408	20.1706	20.2864	23.9969	23.4107	24.1825
+	3.41333	5.65477	P46781	sp|P46781|RS9_HUMAN 40S ribosomal protein S9 OS=Homo sapiens OX=9606 GN=RPS9 PE=1 SV=3;tr|B5MCT8|B5MCT8_HUMAN 40S ribosomal protein S9 OS=Homo sapiens OX=9606 GN=RPS9 PE=1 SV=1;tr|C9JM19|C9JM19_HUMAN 40S ribosomal protein S9 OS=Homo sapiens OX=9606 GN=RPS9	RPS9	18	21.1397	20.4767	21.8674	27.4543	26.5328	26.4611
	2.41764	1.02362	M0QZN2	tr|M0QZN2|M0QZN2_HUMAN 40S ribosomal protein S5 OS=Homo sapiens OX=9606 GN=RPS5 PE=1 SV=1;tr|M0R0F0|M0R0F0_HUMAN 40S ribosomal protein S5 (Fragment) OS=Homo sapiens OX=9606 GN=RPS5 PE=1 SV=1;sp|P46782|RS5_HUMAN 40S ribosomal protein S5 OS=Homo sapiens OX=9	RPS5	7	23.8539	24.1357	24.4113	25.0609	25.1613	25.2495
	1.11338	0.651117	P46783	sp|P46783|RS10_HUMAN 40S ribosomal protein S10 OS=Homo sapiens OX=9606 GN=RPS10 PE=1 SV=1;tr|A0A2R8Y6L3|A0A2R8Y6L3_HUMAN RPS10-NUDT3 readthrough (Fragment) OS=Homo sapiens OX=9606 GN=RPS10-NUDT3 PE=3 SV=1;tr|F6U211|F6U211_HUMAN 40S ribosomal protein S10 OS	RPS10	6	23.6232	23.3054	24.1479	24.0998	24.5022	24.4279
+	3.03126	3.21702	P46821	sp|P46821|MAP1B_HUMAN Microtubule-associated protein 1B OS=Homo sapiens OX=9606 GN=MAP1B PE=1 SV=2	MAP1B	84	25.9748	26.3837	26.4687	28.8288	29.8795	29.7699
	0.66668	-1.10442	P46926	sp|P46926|GNPI1_HUMAN Glucosamine-6-phosphate isomerase 1 OS=Homo sapiens OX=9606 GN=GNPDA1 PE=1 SV=1;tr|D6RAY7|D6RAY7_HUMAN Glucosamine-6-phosphate isomerase (Fragment) OS=Homo sapiens OX=9606 GN=GNPDA1 PE=1 SV=1;tr|D6R9P4|D6R9P4_HUMAN Glucosamine-6-phosp	GNPDA1	5	21.696	21.2698	21.9171	19.183	21.6805	20.7061
	1.33502	0.375072	P46939	sp|P46939|UTRO_HUMAN Utrophin OS=Homo sapiens OX=9606 GN=UTRN PE=1 SV=2	UTRN	56	26.0031	26.2127	26.3063	26.7136	26.5531	26.3806
	1.27163	-0.295094	P46940	sp|P46940|IQGA1_HUMAN Ras GTPase-activating-like protein IQGAP1 OS=Homo sapiens OX=9606 GN=IQGAP1 PE=1 SV=1;tr|H0YLE8|H0YLE8_HUMAN Ras GTPase-activating-like protein IQGAP1 OS=Homo sapiens OX=9606 GN=IQGAP1 PE=1 SV=1;tr|A0A0J9YXZ5|A0A0J9YXZ5_HUMAN Ras GTPa	IQGAP1	79	29.1904	29.1624	29.1066	29.0701	28.752	28.752
	0.145652	-0.13936	P46976	sp|P46976|GLYG_HUMAN Glycogenin-1 OS=Homo sapiens OX=9606 GN=GYG1 PE=1 SV=4;tr|G5E9W8|G5E9W8_HUMAN Glycogenin 1, isoform CRA_e OS=Homo sapiens OX=9606 GN=GYG1 PE=1 SV=1;tr|C9JQ42|C9JQ42_HUMAN Glycogenin-1 (Fragment) OS=Homo sapiens OX=9606 GN=GYG1 PE=1 SV=	GYG1	5	20.4836	19.355	20.0972	19.5836	20.0018	19.9324
	1.1083	0.414191	P47755	sp|P47755|CAZA2_HUMAN F-actin-capping protein subunit alpha-2 OS=Homo sapiens OX=9606 GN=CAPZA2 PE=1 SV=3;tr|C9JUG7|C9JUG7_HUMAN F-actin-capping protein subunit alpha OS=Homo sapiens OX=9606 GN=CAPZA2 PE=1 SV=1;tr|F8W9N7|F8W9N7_HUMAN F-actin-capping protei	CAPZA2	8	24.2479	24.7018	24.6258	25.0991	24.7394	24.9796
	0.998364	0.393623	B1AK87	tr|B1AK87|B1AK87_HUMAN F-actin-capping protein subunit beta OS=Homo sapiens OX=9606 GN=CAPZB PE=1 SV=2;sp|P47756|CAPZB_HUMAN F-actin-capping protein subunit beta OS=Homo sapiens OX=9606 GN=CAPZB PE=1 SV=4;tr|B1AK85|B1AK85_HUMAN F-actin-capping protein subu	CAPZB	9	25.1146	24.7506	25.0002	25.049	25.4745	25.5227
	2.27779	-0.946213	P47895	sp|P47895|AL1A3_HUMAN Aldehyde dehydrogenase family 1 member A3 OS=Homo sapiens OX=9606 GN=ALDH1A3 PE=1 SV=2;tr|H0Y2X5|H0Y2X5_HUMAN Aldehyde dehydrogenase 1 family, member A3, isoform CRA_b OS=Homo sapiens OX=9606 GN=ALDH1A3 PE=1 SV=1	ALDH1A3	19	26.5331	26.0886	26.5776	25.4666	25.5696	25.3243
	2.05722	-0.528205	P47897	sp|P47897|SYQ_HUMAN Glutamine--tRNA ligase OS=Homo sapiens OX=9606 GN=QARS1 PE=1 SV=1;tr|A0A1B0GVU9|A0A1B0GVU9_HUMAN Glutaminyl-tRNA synthetase (Fragment) OS=Homo sapiens OX=9606 GN=QARS1 PE=1 SV=1;tr|B4DDN1|B4DDN1_HUMAN Glutaminyl-tRNA synthetase OS=Homo	QARS1	50	28.5181	28.6218	28.7372	28.1655	27.9181	28.2088
	0.581676	-0.734873	P47929	sp|P47929|LEG7_HUMAN Galectin-7 OS=Homo sapiens OX=9606 GN=LGALS7 PE=1 SV=2	LGALS7; LGALS7B	7	19.3399	20.3475	18.76	18.2218	18.6956	19.3255
	0.572776	0.820783	A0A499FJL1	tr|A0A499FJL1|A0A499FJL1_HUMAN Post-proline cleaving enzyme OS=Homo sapiens OX=9606 GN=PREP PE=1 SV=1;sp|P48147|PPCE_HUMAN Prolyl endopeptidase OS=Homo sapiens OX=9606 GN=PREP PE=1 SV=2	PREP	3	18.5794	20.613	19.724	20.5534	19.9958	20.8296
	0.802146	1.56744	P48431	sp|P48431|SOX2_HUMAN Transcription factor SOX-2 OS=Homo sapiens OX=9606 GN=SOX2 PE=1 SV=1	SOX2	3	20.0645	19.3265	19.2727	21.9789	21.9979	19.3892
	0.607831	0.282112	P48444	sp|P48444|COPD_HUMAN Coatomer subunit delta OS=Homo sapiens OX=9606 GN=ARCN1 PE=1 SV=1;tr|B0YIW6|B0YIW6_HUMAN Coatomer subunit delta OS=Homo sapiens OX=9606 GN=ARCN1 PE=1 SV=1	ARCN1	15	24.5937	24.1609	23.9088	24.5596	24.3882	24.5619
	1.60161	1.9079	P48449	sp|P48449|LSS_HUMAN Lanosterol synthase OS=Homo sapiens OX=9606 GN=LSS PE=1 SV=1;tr|C9J315|C9J315_HUMAN Lanosterol synthase (Fragment) OS=Homo sapiens OX=9606 GN=LSS PE=1 SV=1;tr|A0A0G2JQD0|A0A0G2JQD0_HUMAN Lanosterol synthase (Fragment) OS=Homo sapiens OX	LSS	4	20.907	19.4397	19.2617	21.5002	22.0625	21.7694
	0.0605747	0.165488	P48507	sp|P48507|GSH0_HUMAN Glutamate--cysteine ligase regulatory subunit OS=Homo sapiens OX=9606 GN=GCLM PE=1 SV=1	GCLM	2	21.0979	21.2295	18.7382	20.8849	19.5464	21.1307
	0.686277	1.20694	P48553	sp|P48553|TPC10_HUMAN Trafficking protein particle complex subunit 10 OS=Homo sapiens OX=9606 GN=TRAPPC10 PE=1 SV=2;tr|A0A096LPH7|A0A096LPH7_HUMAN Uncharacterized protein (Fragment) OS=Homo sapiens OX=9606 PE=3 SV=1	TRAPPC10	4	19.2933	18.1352	20.8065	20.3837	21.027	20.4451
+	3.94882	1.70416	R4GMR5	tr|R4GMR5|R4GMR5_HUMAN 26S proteasome non-ATPase regulatory subunit 8 OS=Homo sapiens OX=9606 GN=PSMD8 PE=1 SV=1;sp|P48556|PSMD8_HUMAN 26S proteasome non-ATPase regulatory subunit 8 OS=Homo sapiens OX=9606 GN=PSMD8 PE=1 SV=2;tr|K7EJR3|K7EJR3_HUMAN 26S prot	PSMD8	8	22.6287	22.7139	22.7304	24.2034	24.5789	24.4031
	0.284741	-0.534484	P48594	sp|P48594|SPB4_HUMAN Serpin B4 OS=Homo sapiens OX=9606 GN=SERPINB4 PE=1 SV=2;tr|H0Y5H9|H0Y5H9_HUMAN Serpin B4 (Fragment) OS=Homo sapiens OX=9606 GN=SERPINB4 PE=1 SV=1	SERPINB4	12	17.5123	19.1643	19.3531	17.3158	18.9814	18.129
	1.25165	2.23368	P48634	sp|P48634|PRC2A_HUMAN Protein PRRC2A OS=Homo sapiens OX=9606 GN=PRRC2A PE=1 SV=3	PRRC2A	8	19.4565	20.5458	22.3257	22.921	23.0957	23.0124
	0.970183	-0.167706	P48643	sp|P48643|TCPE_HUMAN T-complex protein 1 subunit epsilon OS=Homo sapiens OX=9606 GN=CCT5 PE=1 SV=1;tr|E7ENZ3|E7ENZ3_HUMAN T-complex protein 1 subunit epsilon OS=Homo sapiens OX=9606 GN=CCT5 PE=1 SV=1;tr|B7ZAR1|B7ZAR1_HUMAN T-complex protein 1 subunit epsil	CCT5	42	29.6612	29.5728	29.4008	29.3252	29.4133	29.3933
	0.137405	0.117746	P48681	sp|P48681|NEST_HUMAN Nestin OS=Homo sapiens OX=9606 GN=NES PE=1 SV=2	NES	67	27.6312	28.2519	28.3406	28.6218	28.0909	27.8642
	0.546161	1.00167	P48729	sp|P48729|KC1A_HUMAN Casein kinase I isoform alpha OS=Homo sapiens OX=9606 GN=CSNK1A1 PE=1 SV=2;tr|A0A5F9W493|A0A5F9W493_HUMAN Casein kinase 1, alpha 1, isoform CRA_d OS=Homo sapiens OX=9606 GN=CSNK1A1 PE=1 SV=1;tr|U3KPX3|U3KPX3_HUMAN Casein kinase I isofo	CSNK1A1	4	22.3762	21.8454	19.7948	22.2214	22.7221	22.078
	0.421472	1.06666	P48735	sp|P48735|IDHP_HUMAN Isocitrate dehydrogenase [NADP], mitochondrial OS=Homo sapiens OX=9606 GN=IDH2 PE=1 SV=2;tr|H0YL11|H0YL11_HUMAN IDP OS=Homo sapiens OX=9606 GN=IDH2 PE=1 SV=1	IDH2	5	17.7583	21.4622	19.4295	20.3771	20.8372	20.6359
	1.99573	-1.28784	A0A0A0MSW4	tr|A0A0A0MSW4|A0A0A0MSW4_HUMAN Phosphatidylinositol transfer protein beta isoform OS=Homo sapiens OX=9606 GN=PITPNB PE=1 SV=1;sp|P48739|PIPNB_HUMAN Phosphatidylinositol transfer protein beta isoform OS=Homo sapiens OX=9606 GN=PITPNB PE=1 SV=2;tr|B3KYB6|B3K		5	24.3376	24.1414	23.4636	22.8784	22.6003	22.6004
	1.71247	1.71901	F8W8R3	tr|F8W8R3|F8W8R3_HUMAN DNA polymerase delta subunit 2 OS=Homo sapiens OX=9606 GN=POLD2 PE=1 SV=1;sp|P49005|DPOD2_HUMAN DNA polymerase delta subunit 2 OS=Homo sapiens OX=9606 GN=POLD2 PE=1 SV=1;tr|A0A087WWF6|A0A087WWF6_HUMAN DNA polymerase delta subunit 2 O		5	19.1008	19.3778	20.5511	21.2676	21.3397	21.5795
	1.61526	2.99106	F5GZ78	tr|F5GZ78|F5GZ78_HUMAN Paxillin OS=Homo sapiens OX=9606 GN=PXN PE=1 SV=1;sp|P49023|PAXI_HUMAN Paxillin OS=Homo sapiens OX=9606 GN=PXN PE=1 SV=3;tr|A0A1B0GTU4|A0A1B0GTU4_HUMAN Paxillin OS=Homo sapiens OX=9606 GN=PXN PE=1 SV=1;tr|A0A1B0GU60|A0A1B0GU60_HUMAN	PXN	5	21.3227	19.1456	19.0887	22.3927	23.6855	22.452
	2.7358	-1.11438	P49189	sp|P49189|AL9A1_HUMAN 4-trimethylaminobutyraldehyde dehydrogenase OS=Homo sapiens OX=9606 GN=ALDH9A1 PE=1 SV=3	ALDH9A1	26	29.3977	29.39	29.1924	27.9464	28.3964	28.2942
+	2.81553	4.71365	P49207	sp|P49207|RL34_HUMAN 60S ribosomal protein L34 OS=Homo sapiens OX=9606 GN=RPL34 PE=1 SV=3	RPL34	3	18.3616	19.9688	18.475	24.2978	23.2676	23.381
	0.92987	2.4056	Q5T624	tr|Q5T624|Q5T624_HUMAN Nuclear autoantigenic sperm protein OS=Homo sapiens OX=9606 GN=NASP PE=1 SV=1;sp|P49321|NASP_HUMAN Nuclear autoantigenic sperm protein OS=Homo sapiens OX=9606 GN=NASP PE=1 SV=2;tr|H0YDS9|H0YDS9_HUMAN Nuclear autoantigenic sperm prote	NASP	4	23.1144	19.4908	19.8911	22.6162	23.1613	23.9356
	0.998423	-0.176062	P49327	sp|P49327|FAS_HUMAN Fatty acid synthase OS=Homo sapiens OX=9606 GN=FASN PE=1 SV=3;tr|A0A0U1RQF0|A0A0U1RQF0_HUMAN 3-hydroxyacyl-[acyl-carrier-protein] dehydratase OS=Homo sapiens OX=9606 GN=FASN PE=1 SV=1	FASN	112	30.3565	30.3612	30.179	30.1895	30.1695	30.0095
	0.463895	-0.0699113	P49368	sp|P49368|TCPG_HUMAN T-complex protein 1 subunit gamma OS=Homo sapiens OX=9606 GN=CCT3 PE=1 SV=4;tr|B4DUR8|B4DUR8_HUMAN T-complex protein 1 subunit gamma OS=Homo sapiens OX=9606 GN=CCT3 PE=1 SV=1	CCT3	39	30.0299	30.0105	29.8682	29.8372	29.8859	29.9757
	0.0519449	0.05804	P49411	sp|P49411|EFTU_HUMAN Elongation factor Tu, mitochondrial OS=Homo sapiens OX=9606 GN=TUFM PE=1 SV=2	TUFM	17	25.2837	25.4326	26.3818	26.0498	25.7665	25.4559
	1.93701	-0.86396	A0A1B0GTG2	tr|A0A1B0GTG2|A0A1B0GTG2_HUMAN Alpha-aminoadipic semialdehyde dehydrogenase OS=Homo sapiens OX=9606 GN=ALDH7A1 PE=1 SV=1;sp|P49419|AL7A1_HUMAN Alpha-aminoadipic semialdehyde dehydrogenase OS=Homo sapiens OX=9606 GN=ALDH7A1 PE=1 SV=5;tr|A0A1B0GW77|A0A1B0GW7	ALDH7A1	13	25.3647	24.8732	24.881	23.9651	24.3299	24.232
	0.611185	0.165259	C9J050	tr|C9J050|C9J050_HUMAN Choline-phosphate cytidylyltransferase A (Fragment) OS=Homo sapiens OX=9606 GN=PCYT1A PE=1 SV=1;sp|P49585|PCY1A_HUMAN Choline-phosphate cytidylyltransferase A OS=Homo sapiens OX=9606 GN=PCYT1A PE=1 SV=2;tr|C9JEJ2|C9JEJ2_HUMAN Choline	PCYT1A	7	22.8001	22.755	22.5336	22.6856	22.9248	22.9741
+	3.26694	1.57466	P49588	sp|P49588|SYAC_HUMAN Alanine--tRNA ligase, cytoplasmic OS=Homo sapiens OX=9606 GN=AARS1 PE=1 SV=2;tr|A0A6Q8PGR9|A0A6Q8PGR9_HUMAN Alanine--tRNA ligase, cytoplasmic OS=Homo sapiens OX=9606 GN=AARS1 PE=4 SV=1;tr|A0A6Q8PGE8|A0A6Q8PGE8_HUMAN Alanine--tRNA ligas	AARS1	40	25.8134	25.9785	25.6446	27.1707	27.3947	27.5951
	1.72136	0.629761	B4DKY1	tr|B4DKY1|B4DKY1_HUMAN Cysteinyl-tRNA synthetase OS=Homo sapiens OX=9606 GN=CARS1 PE=1 SV=1;sp|P49589|SYCC_HUMAN Cysteine--tRNA ligase, cytoplasmic OS=Homo sapiens OX=9606 GN=CARS1 PE=1 SV=3	CARS1	10	23.7001	23.6336	23.642	23.975	24.5297	24.3602
	2.0865	1.1388	P49591	sp|P49591|SYSC_HUMAN Serine--tRNA ligase, cytoplasmic OS=Homo sapiens OX=9606 GN=SARS1 PE=1 SV=3;tr|Q5T5C7|Q5T5C7_HUMAN Seryl-tRNA synthetase OS=Homo sapiens OX=9606 GN=SARS1 PE=1 SV=1	SARS1	7	21.5871	22.0934	22.1615	22.7972	23.1787	23.2825
	0.971942	1.15146	P49720	sp|P49720|PSB3_HUMAN Proteasome subunit beta type-3 OS=Homo sapiens OX=9606 GN=PSMB3 PE=1 SV=2;tr|A0A087WXQ8|A0A087WXQ8_HUMAN Proteasome chain 13 OS=Homo sapiens OX=9606 GN=PSMB3 PE=1 SV=1;tr|A0A087WY10|A0A087WY10_HUMAN Proteasome chain 13 OS=Homo sapiens	PSMB3	5	21.154	21.6975	19.9693	21.8474	21.9001	22.5276
	0.367213	0.286381	P49721	sp|P49721|PSB2_HUMAN Proteasome subunit beta type-2 OS=Homo sapiens OX=9606 GN=PSMB2 PE=1 SV=1;tr|A0A087WVV1|A0A087WVV1_HUMAN Proteasome endopeptidase complex OS=Homo sapiens OX=9606 GN=PSMB2 PE=1 SV=1	PSMB2	5	21.444	21.3822	22.1873	22.3433	21.8455	21.6839
	1.07755	1.54724	P49736	sp|P49736|MCM2_HUMAN DNA replication licensing factor MCM2 OS=Homo sapiens OX=9606 GN=MCM2 PE=1 SV=4;tr|H0Y8E6|H0Y8E6_HUMAN DNA replication licensing factor MCM2 (Fragment) OS=Homo sapiens OX=9606 GN=MCM2 PE=1 SV=1	MCM2	3	19.2233	19.3766	20.271	20.4275	22.3377	20.7476
	0.210233	-0.144599	P49748	sp|P49748|ACADV_HUMAN Very long-chain specific acyl-CoA dehydrogenase, mitochondrial OS=Homo sapiens OX=9606 GN=ACADVL PE=1 SV=1	ACADVL	9	23.1778	23.2322	23.7283	22.8336	23.4164	23.4545
	0.48552	-0.381601	P49755	sp|P49755|TMEDA_HUMAN Transmembrane emp24 domain-containing protein 10 OS=Homo sapiens OX=9606 GN=TMED10 PE=1 SV=2;tr|G3V2K7|G3V2K7_HUMAN Transmembrane emp24 domain-containing protein 10 OS=Homo sapiens OX=9606 GN=TMED10 PE=1 SV=1	TMED10	3	22.2061	21.6952	22.1921	22.1356	21.1083	21.7048
	0.798698	1.62553	P49770	sp|P49770|EI2BB_HUMAN Translation initiation factor eIF-2B subunit beta OS=Homo sapiens OX=9606 GN=EIF2B2 PE=1 SV=3	EIF2B2	5	18.8683	21.7704	21.4661	21.9454	22.5127	22.5233
	0.623384	-2.28869	P49773	sp|P49773|HINT1_HUMAN Histidine triad nucleotide-binding protein 1 OS=Homo sapiens OX=9606 GN=HINT1 PE=1 SV=2;tr|D6RC06|D6RC06_HUMAN Histidine triad nucleotide-binding protein 1 OS=Homo sapiens OX=9606 GN=HINT1 PE=1 SV=1;tr|D6REP8|D6REP8_HUMAN Histidine tr	HINT1	2	25.0609	25.1683	25.0493	24.159	24.7343	19.519
	0.116744	0.243012	P49790	sp|P49790|NU153_HUMAN Nuclear pore complex protein Nup153 OS=Homo sapiens OX=9606 GN=NUP153 PE=1 SV=2	NUP153	4	19.3497	19.7729	21.3534	20.8641	20.8367	19.5044
+	2.68254	-1.83558	P49792	sp|P49792|RBP2_HUMAN E3 SUMO-protein ligase RanBP2 OS=Homo sapiens OX=9606 GN=RANBP2 PE=1 SV=2	RANBP2	29	25.1933	25.6295	26.007	23.974	23.6058	23.7432
	0.220423	-0.0807673	P49902	sp|P49902|5NTC_HUMAN Cytosolic purine 5-nucleotidase OS=Homo sapiens OX=9606 GN=NT5C2 PE=1 SV=1;tr|A0A6Q8PHP0|A0A6Q8PHP0_HUMAN Cytosolic purine 5-nucleotidase OS=Homo sapiens OX=9606 GN=NT5C2 PE=4 SV=1;tr|A0A6Q8PHB5|A0A6Q8PHB5_HUMAN Cytosolic purine 5-n	NT5C2	7	23.6977	23.4183	23.619	23.5748	23.6486	23.2693
	0.268222	-0.69396	P49903	sp|P49903|SPS1_HUMAN Selenide, water dikinase 1 OS=Homo sapiens OX=9606 GN=SEPHS1 PE=1 SV=2	SEPHS1	3	21.8425	22.1497	21.7905	19.205	22.5461	21.9498
	1.72698	-0.309523	P49915	sp|P49915|GUAA_HUMAN GMP synthase [glutamine-hydrolyzing] OS=Homo sapiens OX=9606 GN=GMPS PE=1 SV=1	GMPS	14	25.3126	25.0599	25.1609	24.936	24.8424	24.8265
	1.64982	-0.524078	P50213	sp|P50213|IDH3A_HUMAN Isocitrate dehydrogenase [NAD] subunit alpha, mitochondrial OS=Homo sapiens OX=9606 GN=IDH3A PE=1 SV=1;tr|H0YL72|H0YL72_HUMAN Isocitrate dehydrogenase [NAD] subunit alpha, mitochondrial OS=Homo sapiens OX=9606 GN=IDH3A PE=1 SV=1;tr|H0	IDH3A	7	23.8104	23.5334	23.8355	22.9904	23.2741	23.3425
	0.26045	0.14889	P50395	sp|P50395|GDIB_HUMAN Rab GDP dissociation inhibitor beta OS=Homo sapiens OX=9606 GN=GDI2 PE=1 SV=2;tr|Q5SX91|Q5SX91_HUMAN Rab GDP dissociation inhibitor (Fragment) OS=Homo sapiens OX=9606 GN=GDI2 PE=1 SV=1;tr|Q5SX87|Q5SX87_HUMAN Rab GDP dissociation inhibi	GDI2	12	24.3061	23.9515	23.6378	23.8726	24.2457	24.2238
	1.6944	0.455331	P50416	sp|P50416|CPT1A_HUMAN Carnitine O-palmitoyltransferase 1, liver isoform OS=Homo sapiens OX=9606 GN=CPT1A PE=1 SV=2	CPT1A	5	22.0958	21.9426	21.7418	22.4788	22.4114	22.2559
	1.04061	-0.605723	P50454	sp|P50454|SERPH_HUMAN Serpin H1 OS=Homo sapiens OX=9606 GN=SERPINH1 PE=1 SV=2;tr|E9PJH8|E9PJH8_HUMAN Serpin H1 (Fragment) OS=Homo sapiens OX=9606 GN=SERPINH1 PE=1 SV=2;tr|E9PKH2|E9PKH2_HUMAN Collagen-binding protein OS=Homo sapiens OX=9606 GN=SERPINH1 PE=1	SERPINH1	5	23.1628	23.1373	22.6092	21.9773	22.6775	22.4373
+	2.73971	1.49591	P50479	sp|P50479|PDLI4_HUMAN PDZ and LIM domain protein 4 OS=Homo sapiens OX=9606 GN=PDLIM4 PE=1 SV=2	PDLIM4	8	23.2404	22.7275	22.9707	24.2087	24.5385	24.6791
	1.92843	-0.881708	Q3KNR6	tr|Q3KNR6|Q3KNR6_HUMAN Hsc70-interacting protein OS=Homo sapiens OX=9606 GN=ST13 PE=1 SV=1;sp|P50502|F10A1_HUMAN Hsc70-interacting protein OS=Homo sapiens OX=9606 GN=ST13 PE=1 SV=2;tr|H7C3I1|H7C3I1_HUMAN Hsc70-interacting protein (Fragment) OS=Homo sapiens	ST13	9	26.6203	26.1406	25.9764	25.3173	25.3009	25.4739
	1.18354	2.12623	P50552	sp|P50552|VASP_HUMAN Vasodilator-stimulated phosphoprotein OS=Homo sapiens OX=9606 GN=VASP PE=1 SV=3;tr|K7ENR7|K7ENR7_HUMAN Vasodilator-stimulated phosphoprotein (Fragment) OS=Homo sapiens OX=9606 GN=VASP PE=1 SV=1;tr|K7ENL7|K7ENL7_HUMAN Vasodilator-stimul	VASP	4	19.1778	20.6072	19.6456	20.4731	22.6133	22.7228
	0.542591	0.463736	P50570	sp|P50570|DYN2_HUMAN Dynamin-2 OS=Homo sapiens OX=9606 GN=DNM2 PE=1 SV=2	DNM2	15	23.808	23.5082	22.783	23.423	24.1937	23.8737
	0.849808	-0.308664	P50748	sp|P50748|KNTC1_HUMAN Kinetochore-associated protein 1 OS=Homo sapiens OX=9606 GN=KNTC1 PE=1 SV=1	KNTC1	10	23.0496	23.2694	22.7594	22.8755	22.6032	22.6738
+	3.12181	5.63888	P50914	sp|P50914|RL14_HUMAN 60S ribosomal protein L14 OS=Homo sapiens OX=9606 GN=RPL14 PE=1 SV=4;tr|E7EPB3|E7EPB3_HUMAN 60S ribosomal protein L14 OS=Homo sapiens OX=9606 GN=RPL14 PE=1 SV=1	RPL14	8	20.7132	18.9957	20.7618	26.0466	25.4408	25.9
	0.546419	-0.281167	P50990	sp|P50990|TCPQ_HUMAN T-complex protein 1 subunit theta OS=Homo sapiens OX=9606 GN=CCT8 PE=1 SV=4	CCT8	43	30.328	29.8659	29.5657	29.556	29.6276	29.7325
	0.327212	-0.0524782	P50991	sp|P50991|TCPD_HUMAN T-complex protein 1 subunit delta OS=Homo sapiens OX=9606 GN=CCT4 PE=1 SV=4	CCT4	35	29.8774	30.0038	29.8004	29.8916	29.841	29.7916
	2.24335	1.0689	P50995	sp|P50995|ANX11_HUMAN Annexin A11 OS=Homo sapiens OX=9606 GN=ANXA11 PE=1 SV=1	ANXA11	11	22.6784	22.8438	22.6111	23.7542	24.1137	23.4721
	1.9098	1.27216	P51114	sp|P51114|FXR1_HUMAN Fragile X mental retardation syndrome-related protein 1 OS=Homo sapiens OX=9606 GN=FXR1 PE=1 SV=3;tr|E9PFF5|E9PFF5_HUMAN Fragile X mental retardation syndrome-related protein 1 OS=Homo sapiens OX=9606 GN=FXR1 PE=1 SV=1;tr|B4DXZ6|B4DXZ6	FXR1	7	21.8611	22.2789	22.6677	23.3372	23.3897	23.8974
	0.10749	0.0867551	P51148	sp|P51148|RAB5C_HUMAN Ras-related protein Rab-5C OS=Homo sapiens OX=9606 GN=RAB5C PE=1 SV=2;tr|K7ENY4|K7ENY4_HUMAN Ras-related protein Rab-5C (Fragment) OS=Homo sapiens OX=9606 GN=RAB5C PE=1 SV=1;tr|K7ERI8|K7ERI8_HUMAN Uncharacterized protein OS=Homo sapie	RAB5C	8	24.0923	24.7226	24.9094	24.9549	24.5979	24.4318
	0.646615	0.848102	C9J8S3	tr|C9J8S3|C9J8S3_HUMAN Ras-related protein Rab-7a OS=Homo sapiens OX=9606 GN=RAB7A PE=1 SV=1;sp|P51149|RAB7A_HUMAN Ras-related protein Rab-7a OS=Homo sapiens OX=9606 GN=RAB7A PE=1 SV=1;tr|A0A6Q8PG52|A0A6Q8PG52_HUMAN Ras-related protein Rab-7a OS=Homo sapie	RAB7A	4	21.8437	21.254	23.0228	22.8147	23.4131	22.4369
	1.64156	2.9136	P51153	sp|P51153|RAB13_HUMAN Ras-related protein Rab-13 OS=Homo sapiens OX=9606 GN=RAB13 PE=1 SV=1;tr|A0A087WWB9|A0A087WWB9_HUMAN Ras-related protein Rab-13 OS=Homo sapiens OX=9606 GN=RAB13 PE=1 SV=1	RAB13	3	18.6483	18.5255	19.5188	22.6551	22.4574	20.3208
	0.51817	1.37961	K7ES89	tr|K7ES89|K7ES89_HUMAN Dual specificity protein phosphatase (Fragment) OS=Homo sapiens OX=9606 GN=DUSP3 PE=1 SV=1;sp|P51452|DUS3_HUMAN Dual specificity protein phosphatase 3 OS=Homo sapiens OX=9606 GN=DUSP3 PE=1 SV=1;tr|K7ELG5|K7ELG5_HUMAN Dual-specificity	DUSP3	2	17.9033	19.0023	20.7448	21.2331	21.5977	18.9584
	0.232842	0.375756	A0A2R8YGG3	tr|A0A2R8YGG3|A0A2R8YGG3_HUMAN Transcription activator BRG1 (Fragment) OS=Homo sapiens OX=9606 GN=SMARCA4 PE=1 SV=1;tr|A0A2R8Y7S2|A0A2R8Y7S2_HUMAN Transcription activator BRG1 OS=Homo sapiens OX=9606 GN=SMARCA4 PE=1 SV=1;sp|P51532|SMCA4_HUMAN Transcription	SMARCA4	4	20.3506	20.5019	19.6194	19.3927	21.026	21.1805
	0.0875498	-0.290852	P51553	sp|P51553|IDH3G_HUMAN Isocitrate dehydrogenase [NAD] subunit gamma, mitochondrial OS=Homo sapiens OX=9606 GN=IDH3G PE=1 SV=1;tr|H7C1W2|H7C1W2_HUMAN Isocitrate dehydrogenase [NAD] subunit gamma, mitochondrial (Fragment) OS=Homo sapiens OX=9606 GN=IDH3G PE=1	IDH3G	3	21.938	18.6272	20.2322	20.6965	18.592	20.6364
	1.90025	2.00719	P51570	sp|P51570|GALK1_HUMAN Galactokinase OS=Homo sapiens OX=9606 GN=GALK1 PE=1 SV=1	GALK1	3	19.6092	19.132	20.6834	21.6941	21.7794	21.9727
	0.680496	0.830783	P51572	sp|P51572|BAP31_HUMAN B-cell receptor-associated protein 31 OS=Homo sapiens OX=9606 GN=BCAP31 PE=1 SV=3;tr|C9JSP1|C9JSP1_HUMAN B-cell receptor-associated protein (Fragment) OS=Homo sapiens OX=9606 GN=BCAP31 PE=1 SV=1;tr|C9JQ75|C9JQ75_HUMAN B-cell receptor-	BCAP31	6	22.7881	23.0263	22.247	24.4519	22.7192	23.3828
	0.965313	1.81926	P51610	sp|P51610|HCFC1_HUMAN Host cell factor 1 OS=Homo sapiens OX=9606 GN=HCFC1 PE=1 SV=2;tr|A6NEM2|A6NEM2_HUMAN Host cell factor 1 OS=Homo sapiens OX=9606 GN=HCFC1 PE=1 SV=2	HCFC1	8	19.5191	21.7753	22.0037	22.947	22.2332	23.5758
	0.102301	0.336102	H7C224	tr|H7C224|H7C224_HUMAN Interleukin-1 receptor-associated kinase 1 (Fragment) OS=Homo sapiens OX=9606 GN=IRAK1 PE=1 SV=1;tr|D3YTB5|D3YTB5_HUMAN Interleukin-1 receptor-associated kinase 1 OS=Homo sapiens OX=9606 GN=IRAK1 PE=1 SV=1;sp|P51617|IRAK1_HUMAN Inter	IRAK1	4	19.3766	21.8679	19.3394	22.179	19.4866	19.9266
	0.34075	0.364462	A0A5K1VW72	tr|A0A5K1VW72|A0A5K1VW72_HUMAN Aldehyde dehydrogenase family 3 member A2 OS=Homo sapiens OX=9606 GN=ALDH3A2 PE=1 SV=1;tr|J3QRD1|J3QRD1_HUMAN Aldehyde dehydrogenase family 3 member A2 OS=Homo sapiens OX=9606 GN=ALDH3A2 PE=1 SV=1;tr|A0A5F9ZHI5|A0A5F9ZHI5_HUM	ALDH3A2	6	21.7234	23.0768	22.8802	23.0719	22.661	23.0409
+	3.50573	-0.934708	A0A2R8YD50	tr|A0A2R8YD50|A0A2R8YD50_HUMAN Peroxisomal multifunctional enzyme type 2 OS=Homo sapiens OX=9606 GN=HSD17B4 PE=1 SV=1;sp|P51659|DHB4_HUMAN Peroxisomal multifunctional enzyme type 2 OS=Homo sapiens OX=9606 GN=HSD17B4 PE=1 SV=3;tr|E7ER27|E7ER27_HUMAN Peroxis	HSD17B4	32	28.1817	28.2616	28.1182	27.3376	27.3036	27.1162
+	3.21116	1.5701	P51665	sp|P51665|PSMD7_HUMAN 26S proteasome non-ATPase regulatory subunit 7 OS=Homo sapiens OX=9606 GN=PSMD7 PE=1 SV=2;tr|H3BNT7|H3BNT7_HUMAN 26S proteasome non-ATPase regulatory subunit 7 OS=Homo sapiens OX=9606 GN=PSMD7 PE=1 SV=1;tr|H3BTM8|H3BTM8_HUMAN 26S prot	PSMD7	12	23.8182	23.5193	23.9047	25.1172	25.4983	25.337
	0.557764	0.769494	B4DG22	tr|B4DG22|B4DG22_HUMAN Non-specific serine/threonine protein kinase OS=Homo sapiens OX=9606 GN=RPS6KA3 PE=1 SV=1;tr|B1AXG1|B1AXG1_HUMAN Non-specific serine/threonine protein kinase OS=Homo sapiens OX=9606 GN=RPS6KA3 PE=1 SV=2;tr|B7ZB17|B7ZB17_HUMAN Non-spe	RPS6KA3	6	19.9346	18.5507	18.8548	20.5046	20.1231	19.0209
	1.24457	1.68679	P51858	sp|P51858|HDGF_HUMAN Hepatoma-derived growth factor OS=Homo sapiens OX=9606 GN=HDGF PE=1 SV=1	HDGF	5	21.5576	21.647	19.7578	22.4228	22.9773	22.6227
+	4.35794	2.10847	P51991	sp|P51991|ROA3_HUMAN Heterogeneous nuclear ribonucleoprotein A3 OS=Homo sapiens OX=9606 GN=HNRNPA3 PE=1 SV=2	HNRNPA3	8	22.3582	22.0429	22.3351	24.2847	24.3447	24.4321
	0.295829	0.13035	K7EMN2	tr|K7EMN2|K7EMN2_HUMAN 6-phosphogluconate dehydrogenase, decarboxylating (Fragment) OS=Homo sapiens OX=9606 GN=PGD PE=1 SV=1;tr|K7EM49|K7EM49_HUMAN Phosphogluconate dehydrogenase (NADP(+)-dependent, decarboxylating) (Fragment) OS=Homo sapiens OX=9606 GN=PG	PGD	5	22.8425	22.5903	22.8492	22.5841	23.102	22.9869
	0.296511	0.0758877	A0A087X0X3	tr|A0A087X0X3|A0A087X0X3_HUMAN Heterogeneous nuclear ribonucleoprotein M OS=Homo sapiens OX=9606 GN=HNRNPM PE=1 SV=1;sp|P52272|HNRPM_HUMAN Heterogeneous nuclear ribonucleoprotein M OS=Homo sapiens OX=9606 GN=HNRNPM PE=1 SV=3	HNRNPM	23	26.6274	26.6252	26.7203	26.5408	26.7907	26.869
	0.314309	0.292506	P52292	sp|P52292|IMA1_HUMAN Importin subunit alpha-1 OS=Homo sapiens OX=9606 GN=KPNA2 PE=1 SV=1;tr|J3QLL0|J3QLL0_HUMAN Importin subunit alpha-1 (Fragment) OS=Homo sapiens OX=9606 GN=KPNA2 PE=1 SV=1;tr|J3KS65|J3KS65_HUMAN Importin subunit alpha-1 (Fragment) OS=Hom	KPNA2	13	23.8522	23.7078	24.8338	24.7028	24.2593	24.3092
	0.795049	-0.664941	P52294	sp|P52294|IMA5_HUMAN Importin subunit alpha-5 OS=Homo sapiens OX=9606 GN=KPNA1 PE=1 SV=3;tr|C9J352|C9J352_HUMAN Importin subunit alpha-5 (Fragment) OS=Homo sapiens OX=9606 GN=KPNA1 PE=1 SV=1;tr|C9JWD9|C9JWD9_HUMAN Importin subunit alpha-5 (Fragment) OS=Hom	KPNA1	3	20.1953	21.2633	21.4177	20.3715	20.246	20.2641
	1.58659	3.68076	P52565	sp|P52565|GDIR1_HUMAN Rho GDP-dissociation inhibitor 1 OS=Homo sapiens OX=9606 GN=ARHGDIA PE=1 SV=3;tr|J3KRE2|J3KRE2_HUMAN Rho GDP-dissociation inhibitor 1 OS=Homo sapiens OX=9606 GN=ARHGDIA PE=1 SV=1;tr|J3KTF8|J3KTF8_HUMAN Rho GDP-dissociation inhibitor 1	ARHGDIA	4	18.9828	18.3849	21.8311	23.403	23.3127	23.5253
	0.106135	0.0252711	P52597	sp|P52597|HNRPF_HUMAN Heterogeneous nuclear ribonucleoprotein F OS=Homo sapiens OX=9606 GN=HNRNPF PE=1 SV=3	HNRNPF	22	26.6678	26.7882	26.8013	26.8478	26.6285	26.8567
	1.21371	1.67558	A0A494C0M1	tr|A0A494C0M1|A0A494C0M1_HUMAN DNA mismatch repair protein OS=Homo sapiens OX=9606 GN=MSH6 PE=1 SV=1;sp|P52701|MSH6_HUMAN DNA mismatch repair protein Msh6 OS=Homo sapiens OX=9606 GN=MSH6 PE=1 SV=2;tr|A0A087WWJ1|A0A087WWJ1_HUMAN DNA mismatch repair protein	MSH6	3	21.0524	19.4384	21.3097	22.2411	22.7754	21.8107
	3.03082	-0.8553	P52732	sp|P52732|KIF11_HUMAN Kinesin-like protein KIF11 OS=Homo sapiens OX=9606 GN=KIF11 PE=1 SV=2	KIF11	31	26.0496	26.1871	26.0218	25.1435	25.1522	25.3969
	0.722779	0.677951	E9PB90	tr|E9PB90|E9PB90_HUMAN Hexokinase OS=Homo sapiens OX=9606 GN=HK2 PE=1 SV=1;sp|P52789|HXK2_HUMAN Hexokinase-2 OS=Homo sapiens OX=9606 GN=HK2 PE=1 SV=2	HK2	15	22.0879	22.8525	23.5695	23.4862	23.5833	23.4743
	0.262996	-0.869471	P52815	sp|P52815|RM12_HUMAN 39S ribosomal protein L12, mitochondrial OS=Homo sapiens OX=9606 GN=MRPL12 PE=1 SV=2;tr|B4DLN1|B4DLN1_HUMAN cDNA FLJ60124, highly similar to Mitochondrial dicarboxylate carrier OS=Homo sapiens OX=9606 PE=2 SV=1	MRPL12	4	21.1234	22.1378	22.7519	22.8497	18.7488	21.8061
	0.478703	-0.158543	P52888	sp|P52888|THOP1_HUMAN Thimet oligopeptidase OS=Homo sapiens OX=9606 GN=THOP1 PE=1 SV=2;tr|K7EP46|K7EP46_HUMAN Thimet oligopeptidase OS=Homo sapiens OX=9606 GN=THOP1 PE=1 SV=1	THOP1	6	23.6972	23.3628	23.2825	23.1801	23.4125	23.2743
	0.576012	0.440262	P52907	sp|P52907|CAZA1_HUMAN F-actin-capping protein subunit alpha-1 OS=Homo sapiens OX=9606 GN=CAPZA1 PE=1 SV=3	CAPZA1	11	26.0455	26.0482	26.7323	27.2045	26.3635	26.5787
	1.37909	-1.91543	H7C3P6	tr|H7C3P6|H7C3P6_HUMAN Nuclear pore complex protein Nup98-Nup96 (Fragment) OS=Homo sapiens OX=9606 GN=NUP98 PE=1 SV=1;sp|P52948|NUP98_HUMAN Nuclear pore complex protein Nup98-Nup96 OS=Homo sapiens OX=9606 GN=NUP98 PE=1 SV=4;tr|A0A3B3ITD8|A0A3B3ITD8_HUMAN N	NUP98	5	21.8415	22.6342	23.1055	19.9392	21.6645	20.2312
	0.485166	0.711257	A8MU39	tr|A8MU39|A8MU39_HUMAN Serine/threonine-protein phosphatase OS=Homo sapiens OX=9606 GN=PPP5C PE=1 SV=1;tr|H0YDU8|H0YDU8_HUMAN Serine/threonine-protein phosphatase (Fragment) OS=Homo sapiens OX=9606 GN=PPP5C PE=1 SV=1;sp|P53041|PPP5_HUMAN Serine/threonine-p	PPP5C	2	19.9755	20.6089	19.5522	20.8593	21.6696	19.7415
	0.579723	1.4816	P53367	sp|P53367|ARFP1_HUMAN Arfaptin-1 OS=Homo sapiens OX=9606 GN=ARFIP1 PE=1 SV=2	ARFIP1	6	19.3898	23.2643	21.8069	22.6839	23.0746	23.1472
	1.70352	-0.333499	P53396	sp|P53396|ACLY_HUMAN ATP-citrate synthase OS=Homo sapiens OX=9606 GN=ACLY PE=1 SV=3	ACLY	69	30.4227	30.49	30.2468	30.1416	29.9644	30.053
	0.0331469	0.0675557	A0A494C0D1	tr|A0A494C0D1|A0A494C0D1_HUMAN Succinate--CoA ligase [ADP/GDP-forming] subunit alpha, mitochondrial OS=Homo sapiens OX=9606 GN=SUCLG1 PE=1 SV=1;sp|P53597|SUCA_HUMAN Succinate--CoA ligase [ADP/GDP-forming] subunit alpha, mitochondrial OS=Homo sapiens OX=960	SUCLG1	2	20.2446	21.6168	21.3293	21.5229	21.8194	20.0511
	0.0457358	0.0376345	P53611	sp|P53611|PGTB2_HUMAN Geranylgeranyl transferase type-2 subunit beta OS=Homo sapiens OX=9606 GN=RABGGTB PE=1 SV=2;tr|Q5T4U8|Q5T4U8_HUMAN Geranylgeranyl transferase type-2 subunit beta OS=Homo sapiens OX=9606 GN=RABGGTB PE=1 SV=1	RABGGTB	4	22.4762	22.5822	22.9359	22.3182	22.6322	23.1568
	1.16842	0.522064	P53618	sp|P53618|COPB_HUMAN Coatomer subunit beta OS=Homo sapiens OX=9606 GN=COPB1 PE=1 SV=3	COPB1	17	24.9345	25.3977	24.684	25.5678	25.4989	25.5157
	2.57779	0.703782	P53621	sp|P53621|COPA_HUMAN Coatomer subunit alpha OS=Homo sapiens OX=9606 GN=COPA PE=1 SV=2;tr|A0A3B3ISC6|A0A3B3ISC6_HUMAN Coatomer subunit alpha (Fragment) OS=Homo sapiens OX=9606 GN=COPA PE=1 SV=1;tr|A0A3B3IS84|A0A3B3IS84_HUMAN Coatomer subunit alpha OS=Homo s	COPA	34	25.8994	26.2003	26.0367	26.8689	26.6994	26.6795
+	3.03195	-1.45809	P53634	sp|P53634|CATC_HUMAN Dipeptidyl peptidase 1 OS=Homo sapiens OX=9606 GN=CTSC PE=1 SV=2;tr|H0YCY8|H0YCY8_HUMAN Cathepsin C (Fragment) OS=Homo sapiens OX=9606 GN=CTSC PE=1 SV=8	CTSC	7	26.0266	25.532	25.6064	24.1465	24.2845	24.3597
	0.1357	-0.423568	P53680	sp|P53680|AP2S1_HUMAN AP-2 complex subunit sigma OS=Homo sapiens OX=9606 GN=AP2S1 PE=1 SV=2;tr|M0R0N4|M0R0N4_HUMAN AP complex subunit sigma OS=Homo sapiens OX=9606 GN=AP2S1 PE=1 SV=1;tr|X6R390|X6R390_HUMAN AP complex subunit sigma OS=Homo sapiens OX=9606 G	AP2S1	2	22.1857	21.6966	19.0425	20.8101	21.4552	19.3889
	1.15395	0.567462	P53992	sp|P53992|SC24C_HUMAN Protein transport protein Sec24C OS=Homo sapiens OX=9606 GN=SEC24C PE=1 SV=3;tr|G5EA31|G5EA31_HUMAN Protein transport protein Sec24C OS=Homo sapiens OX=9606 GN=SEC24C PE=1 SV=1	SEC24C	13	23.426	23.302	23.0687	23.5926	24.2434	23.6631
	3.50095	-0.657405	P54136	sp|P54136|SYRC_HUMAN Arginine--tRNA ligase, cytoplasmic OS=Homo sapiens OX=9606 GN=RARS1 PE=1 SV=2	RARS1	43	28.3371	28.2142	28.2265	27.6773	27.5362	27.592
	0.0488963	0.0813891	A0A6Q8PFX2	tr|A0A6Q8PFX2|A0A6Q8PFX2_HUMAN Tyrosine--tRNA ligase, cytoplasmic OS=Homo sapiens OX=9606 GN=YARS1 PE=4 SV=1;sp|P54577|SYYC_HUMAN Tyrosine--tRNA ligase, cytoplasmic OS=Homo sapiens OX=9606 GN=YARS1 PE=1 SV=4	YARS1	5	23.1206	23.5666	23.5431	24.4311	22.5192	23.5242
	2.54098	-0.766285	P54619	sp|P54619|AAKG1_HUMAN 5-AMP-activated protein kinase subunit gamma-1 OS=Homo sapiens OX=9606 GN=PRKAG1 PE=1 SV=1;tr|F8VYY9|F8VYY9_HUMAN 5-AMP-activated protein kinase subunit gamma-1 OS=Homo sapiens OX=9606 GN=PRKAG1 PE=1 SV=1;tr|H0YIC9|H0YIC9_HUMAN 5-A	PRKAG1	15	25.288	25.1289	25.4146	24.6328	24.3502	24.5496
	0.636408	0.564603	P54687	sp|P54687|BCAT1_HUMAN Branched-chain-amino-acid aminotransferase, cytosolic OS=Homo sapiens OX=9606 GN=BCAT1 PE=1 SV=3;tr|F5H2F2|F5H2F2_HUMAN Branched-chain-amino-acid aminotransferase, cytosolic (Fragment) OS=Homo sapiens OX=9606 GN=BCAT1 PE=1 SV=1	BCAT1	5	21.3825	22.6713	21.7924	22.2788	22.5576	22.7035
+	3.39433	4.90287	F8W1A4	tr|F8W1A4|F8W1A4_HUMAN Adenylate kinase 2, mitochondrial OS=Homo sapiens OX=9606 GN=AK2 PE=1 SV=1;sp|P54819|KAD2_HUMAN Adenylate kinase 2, mitochondrial OS=Homo sapiens OX=9606 GN=AK2 PE=1 SV=2;tr|F8VY04|F8VY04_HUMAN Nucleoside-diphosphate kinase OS=Homo s	AK2	16	20.0748	21.1999	21.3587	25.3842	25.9763	25.9816
	0.944669	-0.340408	P54886	sp|P54886|P5CS_HUMAN Delta-1-pyrroline-5-carboxylate synthase OS=Homo sapiens OX=9606 GN=ALDH18A1 PE=1 SV=2	ALDH18A1	18	24.4266	24.6361	24.6176	24.4326	24.3076	23.9188
	1.08309	2.7255	P55036	sp|P55036|PSMD4_HUMAN 26S proteasome non-ATPase regulatory subunit 4 OS=Homo sapiens OX=9606 GN=PSMD4 PE=1 SV=1;tr|Q5VWC4|Q5VWC4_HUMAN 26S proteasome non-ATPase regulatory subunit 4 OS=Homo sapiens OX=9606 GN=PSMD4 PE=1 SV=1;tr|A6PVX3|A6PVX3_HUMAN 26S prot	PSMD4	8	23.2234	19.5035	22.8236	24.384	24.6412	24.7018
+	3.29148	1.1173	A8MZF9	tr|A8MZF9|A8MZF9_HUMAN Developmentally-regulated GTP-binding protein 2 OS=Homo sapiens OX=9606 GN=DRG2 PE=1 SV=1;sp|P55039|DRG2_HUMAN Developmentally-regulated GTP-binding protein 2 OS=Homo sapiens OX=9606 GN=DRG2 PE=1 SV=1;tr|J3QKW7|J3QKW7_HUMAN Developme	DRG2	3	19.4652	19.6255	19.8232	20.8237	20.7205	20.7216
	1.5071	0.651129	P55060	sp|P55060|XPO2_HUMAN Exportin-2 OS=Homo sapiens OX=9606 GN=CSE1L PE=1 SV=3	CSE1L	13	23.49	24.0172	24.0675	24.604	24.3587	24.5654
+	3.23423	3.25125	P55072	sp|P55072|TERA_HUMAN Transitional endoplasmic reticulum ATPase OS=Homo sapiens OX=9606 GN=VCP PE=1 SV=4	VCP	54	25.4351	26.5398	26.1045	29.2788	29.3937	29.1607
	0.102027	-0.10242	P55084	sp|P55084|ECHB_HUMAN Trifunctional enzyme subunit beta, mitochondrial OS=Homo sapiens OX=9606 GN=HADHB PE=1 SV=3;tr|F5GZQ3|F5GZQ3_HUMAN Trifunctional enzyme subunit beta, mitochondrial OS=Homo sapiens OX=9606 GN=HADHB PE=1 SV=1	HADHB	10	22.9206	23.4625	23.0206	23.3129	23.3902	22.3934
	2.28021	-0.857148	P55145	sp|P55145|MANF_HUMAN Mesencephalic astrocyte-derived neurotrophic factor OS=Homo sapiens OX=9606 GN=MANF PE=1 SV=3	MANF	5	24.6269	24.4353	24.3086	23.3894	23.5893	23.8206
	0.0940408	0.0814184	F8VY35	tr|F8VY35|F8VY35_HUMAN Nucleosome assembly protein 1-like 1 (Fragment) OS=Homo sapiens OX=9606 GN=NAP1L1 PE=1 SV=1;tr|F5H4R6|F5H4R6_HUMAN Nucleosome assembly protein 1-like 1 OS=Homo sapiens OX=9606 GN=NAP1L1 PE=1 SV=1;sp|P55209|NP1L1_HUMAN Nucleosome asse	NAP1L1	10	25.6401	24.7604	24.8146	25.0206	25.0446	25.3942
	0.160133	0.358479	P55265	sp|P55265|DSRAD_HUMAN Double-stranded RNA-specific adenosine deaminase OS=Homo sapiens OX=9606 GN=ADAR PE=1 SV=4;tr|A0A3B3IRQ9|A0A3B3IRQ9_HUMAN Double-stranded RNA-specific adenosine deaminase (Fragment) OS=Homo sapiens OX=9606 GN=ADAR PE=1 SV=1;tr|A0A3B3I	ADAR	7	20.7012	21.4017	23.1666	22.9245	21.5968	21.8236
	1.37308	0.726702	P55268	sp|P55268|LAMB2_HUMAN Laminin subunit beta-2 OS=Homo sapiens OX=9606 GN=LAMB2 PE=1 SV=2	LAMB2	4	19.0048	19.7013	19.7522	20.2834	20.2488	20.1062
	0.604609	-0.818754	P55290	sp|P55290|CAD13_HUMAN Cadherin-13 OS=Homo sapiens OX=9606 GN=CDH13 PE=1 SV=1	CDH13	3	20.2973	18.8666	20.8161	19.1429	19.4809	18.8999
+	2.25619	3.04727	P55327	sp|P55327|TPD52_HUMAN Tumor protein D52 OS=Homo sapiens OX=9606 GN=TPD52 PE=1 SV=2;tr|H0YC42|H0YC42_HUMAN Uncharacterized protein OS=Homo sapiens OX=9606 PE=1 SV=2;tr|E5RK35|E5RK35_HUMAN Tumor protein D52 OS=Homo sapiens OX=9606 GN=TPD52 PE=1 SV=1	TPD52	4	18.9633	20.6141	18.9451	22.4483	22.7281	22.4878
	0.621367	0.331927	P55735	sp|P55735|SEC13_HUMAN Protein SEC13 homolog OS=Homo sapiens OX=9606 GN=SEC13 PE=1 SV=3;tr|A8MXL6|A8MXL6_HUMAN GATOR complex protein SEC13 OS=Homo sapiens OX=9606 GN=SEC13 PE=1 SV=1	SEC13	4	23.7175	23.8096	23.6643	23.6852	24.4978	24.0042
	2.23462	0.938105	E9PLK3	tr|E9PLK3|E9PLK3_HUMAN Aminopeptidase OS=Homo sapiens OX=9606 GN=NPEPPS PE=1 SV=1;sp|P55786|PSA_HUMAN Puromycin-sensitive aminopeptidase OS=Homo sapiens OX=9606 GN=NPEPPS PE=1 SV=2	NPEPPS	13	23.1809	23.5228	23.0625	23.9812	24.3279	24.2715
	1.68315	1.92073	P55795	sp|P55795|HNRH2_HUMAN Heterogeneous nuclear ribonucleoprotein H2 OS=Homo sapiens OX=9606 GN=HNRNPH2 PE=1 SV=1	HNRNPH2	10	20.6645	22.0773	20.5782	23.386	22.8846	22.8117
+	3.32342	1.95234	P55884	sp|P55884|EIF3B_HUMAN Eukaryotic translation initiation factor 3 subunit B OS=Homo sapiens OX=9606 GN=EIF3B PE=1 SV=3	EIF3B	26	24.9895	25.4825	24.9719	26.9378	27.1497	27.2135
	2.15011	-0.306262	P56192	sp|P56192|SYMC_HUMAN Methionine--tRNA ligase, cytoplasmic OS=Homo sapiens OX=9606 GN=MARS1 PE=1 SV=2	MARS1	22	26.9802	26.9136	27.0659	26.7605	26.6244	26.6561
	0.33006	1.34544	P56537	sp|P56537|IF6_HUMAN Eukaryotic translation initiation factor 6 OS=Homo sapiens OX=9606 GN=EIF6 PE=1 SV=1;tr|B7ZBH1|B7ZBH1_HUMAN Eukaryotic translation initiation factor 6 (Fragment) OS=Homo sapiens OX=9606 GN=EIF6 PE=1 SV=1;tr|A0A0U1RQV5|A0A0U1RQV5_HUMAN U	EIF6	4	23.7096	23.3266	18.5763	22.613	23.5355	23.5003
	1.69218	1.65271	A0A2R8YFK2	tr|A0A2R8YFK2|A0A2R8YFK2_HUMAN Breast cancer anti-estrogen resistance protein 1 OS=Homo sapiens OX=9606 GN=BCAR1 PE=1 SV=1;tr|A0A2R8Y6M6|A0A2R8Y6M6_HUMAN Breast cancer anti-estrogen resistance protein 1 OS=Homo sapiens OX=9606 GN=BCAR1 PE=1 SV=1;tr|A0A2R8Y	BCAR1	6	20.8629	20.57	19.9321	21.4819	22.6834	22.1579
	0.0755862	-0.181871	P57076	sp|P57076|CF298_HUMAN Cilia- and flagella-associated protein 298 OS=Homo sapiens OX=9606 GN=CFAP298 PE=1 SV=1;tr|H7C2R6|H7C2R6_HUMAN Cilia- and flagella-associated protein 298 (Fragment) OS=Homo sapiens OX=9606 GN=CFAP298 PE=3 SV=1;tr|Q9NX33|Q9NX33_HUMAN C	CFAP298	2	19.1272	21.2069	21.1565	20.9267	19.3325	20.6858
	1.48112	-2.98426	P57740	sp|P57740|NU107_HUMAN Nuclear pore complex protein Nup107 OS=Homo sapiens OX=9606 GN=NUP107 PE=1 SV=1	NUP107	10	23.9795	23.5713	24.4419	21.2958	22.4103	19.3338
	0.571807	-0.458533	P58546	sp|P58546|MTPN_HUMAN Myotrophin OS=Homo sapiens OX=9606 GN=MTPN PE=1 SV=2;tr|C9JL85|C9JL85_HUMAN Myotrophin OS=Homo sapiens OX=9606 GN=MTPN PE=1 SV=1	MTPN	6	25.1653	25.2222	24.4057	24.026	24.852	24.5397
	0.238339	0.20064	P59998	sp|P59998|ARPC4_HUMAN Actin-related protein 2/3 complex subunit 4 OS=Homo sapiens OX=9606 GN=ARPC4 PE=1 SV=3;tr|F8WCF6|F8WCF6_HUMAN Actin-related protein 2/3 complex subunit 4 OS=Homo sapiens OX=9606 GN=ARPC4-TTLL3 PE=3 SV=1;tr|F8WDD7|F8WDD7_HUMAN Actin-re	ARPC4	8	25.0963	24.3115	24.2834	24.6805	24.4725	25.1402
	2.07026	-1.10781	P60174	sp|P60174|TPIS_HUMAN Triosephosphate isomerase OS=Homo sapiens OX=9606 GN=TPI1 PE=1 SV=4	TPI1	9	24.7636	24.7492	24.3487	23.6857	23.1427	23.7098
+	2.53271	1.5401	P60228	sp|P60228|EIF3E_HUMAN Eukaryotic translation initiation factor 3 subunit E OS=Homo sapiens OX=9606 GN=EIF3E PE=1 SV=1;tr|E5RGA2|E5RGA2_HUMAN Eukaryotic translation initiation factor 3 subunit E OS=Homo sapiens OX=9606 GN=EIF3E PE=1 SV=1	EIF3E	18	25.521	24.8143	24.8224	26.5178	26.6608	26.5993
	0.56492	0.932974	H3BPN5	tr|H3BPN5|H3BPN5_HUMAN Serine/threonine-protein phosphatase 4 catalytic subunit OS=Homo sapiens OX=9606 GN=PPP4C PE=1 SV=1;tr|H3BVE3|H3BVE3_HUMAN Serine/threonine-protein phosphatase 4 catalytic subunit OS=Homo sapiens OX=9606 GN=PPP4C PE=1 SV=1;tr|I3L4X0|	PPP4C	2	18.6106	19.0846	19.8617	20.9329	20.5587	18.8642
+	3.23553	-1.85549	P60660	sp|P60660|MYL6_HUMAN Myosin light polypeptide 6 OS=Homo sapiens OX=9606 GN=MYL6 PE=1 SV=2;tr|F8W1R7|F8W1R7_HUMAN Myosin light polypeptide 6 OS=Homo sapiens OX=9606 GN=MYL6 PE=1 SV=1;tr|G3V1V0|G3V1V0_HUMAN Myosin light polypeptide 6 OS=Homo sapiens OX=9606	MYL6	11	30.1788	29.7952	30.0922	28.3294	27.8736	28.2966
	1.32298	-0.775977	P60709	sp|P60709|ACTB_HUMAN Actin, cytoplasmic 1 OS=Homo sapiens OX=9606 GN=ACTB PE=1 SV=1;tr|E7EVS6|E7EVS6_HUMAN Actin, cytoplasmic 1 OS=Homo sapiens OX=9606 GN=ACTB PE=1 SV=9;tr|A0A2R8Y793|A0A2R8Y793_HUMAN Actin, cytoplasmic 1 (Fragment) OS=Homo sapiens OX=9606	ACTB	31	32.9889	32.6175	33.4981	32.4603	32.1766	32.1397
	2.75054	0.488831	P60842	sp|P60842|IF4A1_HUMAN Eukaryotic initiation factor 4A-I OS=Homo sapiens OX=9606 GN=EIF4A1 PE=1 SV=1;tr|J3KT12|J3KT12_HUMAN RNA helicase OS=Homo sapiens OX=9606 GN=EIF4A1 PE=1 SV=1;tr|J3KSZ0|J3KSZ0_HUMAN Eukaryotic initiation factor 4A-I (Fragment) OS=Homo	EIF4A1	20	26.5018	26.5314	26.4491	26.9939	26.8714	27.0835
	1.08029	0.611648	P60866	sp|P60866|RS20_HUMAN 40S ribosomal protein S20 OS=Homo sapiens OX=9606 GN=RPS20 PE=1 SV=1;tr|E5RIP1|E5RIP1_HUMAN 40S ribosomal protein S20 OS=Homo sapiens OX=9606 GN=RPS20 PE=1 SV=1;tr|E5RJX2|E5RJX2_HUMAN 40S ribosomal protein S20 OS=Homo sapiens OX=9606 G	RPS20	7	27.5112	27.6336	27.3119	27.6353	28.1664	28.4899
	0.35633	-0.274403	B1ALA9	tr|B1ALA9|B1ALA9_HUMAN Ribose-phosphate pyrophosphokinase 1 OS=Homo sapiens OX=9606 GN=PRPS1 PE=1 SV=2;sp|P60891|PRPS1_HUMAN Ribose-phosphate pyrophosphokinase 1 OS=Homo sapiens OX=9606 GN=PRPS1 PE=1 SV=2;tr|A0A2R8Y7H4|A0A2R8Y7H4_HUMAN Ribose-phosphate dip	PRPS1	6	22.908	23.324	22.6132	22.8043	23.0186	22.199
	1.93813	1.17363	P60900	sp|P60900|PSA6_HUMAN Proteasome subunit alpha type-6 OS=Homo sapiens OX=9606 GN=PSMA6 PE=1 SV=1;tr|G3V5Z7|G3V5Z7_HUMAN Proteasome subunit alpha type OS=Homo sapiens OX=9606 GN=PSMA6 PE=1 SV=1;tr|G3V295|G3V295_HUMAN Proteasome subunit alpha type OS=Homo sap	PSMA6	4	21.8003	22.3417	22.5773	23.6078	23.1592	23.4731
	0.215323	-0.843081	P60903	sp|P60903|S10AA_HUMAN Protein S100-A10 OS=Homo sapiens OX=9606 GN=S100A10 PE=1 SV=2	S100A10	2	22.6038	17.6834	20.6495	19.428	20.3888	18.5906
	1.18885	1.50871	P60953	sp|P60953|CDC42_HUMAN Cell division control protein 42 homolog OS=Homo sapiens OX=9606 GN=CDC42 PE=1 SV=2;tr|A0A590UJK8|A0A590UJK8_HUMAN Cell division control protein 42 homolog OS=Homo sapiens OX=9606 GN=CDC42 PE=1 SV=1;tr|Q5JYX0|Q5JYX0_HUMAN Cell divisio	CDC42	6	20.5982	21.5915	22.1988	23.4768	23.1916	22.2463
	2.01967	-0.961104	P60981	sp|P60981|DEST_HUMAN Destrin OS=Homo sapiens OX=9606 GN=DSTN PE=1 SV=3;tr|F6RFD5|F6RFD5_HUMAN Actin-depolymerizing factor OS=Homo sapiens OX=9606 GN=DSTN PE=1 SV=1	DSTN	10	26.691	26.3389	26.56	25.2275	25.6484	25.8306
	1.55895	0.149787	P61006	sp|P61006|RAB8A_HUMAN Ras-related protein Rab-8A OS=Homo sapiens OX=9606 GN=RAB8A PE=1 SV=1	RAB8A	4	21.2949	21.2183	21.3347	21.3762	21.4595	21.4614
	0.918761	-0.607711	P61011	sp|P61011|SRP54_HUMAN Signal recognition particle 54 kDa protein OS=Homo sapiens OX=9606 GN=SRP54 PE=1 SV=1;tr|G3V4F7|G3V4F7_HUMAN Signal recognition particle 54 kDa protein OS=Homo sapiens OX=9606 GN=SRP54 PE=1 SV=1	SRP54	6	22.9068	22.6677	22.6484	22.0181	22.6965	21.6852
	0.174512	0.242823	P61019	sp|P61019|RAB2A_HUMAN Ras-related protein Rab-2A OS=Homo sapiens OX=9606 GN=RAB2A PE=1 SV=1;tr|E9PKL7|E9PKL7_HUMAN Ras-related protein Rab-2A OS=Homo sapiens OX=9606 GN=RAB2A PE=1 SV=1	RAB2A	5	21.2898	21.1926	22.3764	22.5738	21.6578	21.3557
	0.582464	-0.377775	P61081	sp|P61081|UBC12_HUMAN NEDD8-conjugating enzyme Ubc12 OS=Homo sapiens OX=9606 GN=UBE2M PE=1 SV=1;tr|M0QX69|M0QX69_HUMAN NEDD8-conjugating enzyme Ubc12 (Fragment) OS=Homo sapiens OX=9606 GN=UBE2M PE=1 SV=8	UBE2M	5	22.4215	23.1992	22.8002	22.1391	22.383	22.7655
	0.164951	0.324258	P61086	sp|P61086|UBE2K_HUMAN Ubiquitin-conjugating enzyme E2 K OS=Homo sapiens OX=9606 GN=UBE2K PE=1 SV=3;tr|D6RFX1|D6RFX1_HUMAN Ubiquitin-conjugating enzyme E2 K OS=Homo sapiens OX=9606 GN=UBE2K PE=1 SV=1;tr|D6RDM7|D6RDM7_HUMAN Ubiquitin-conjugating enzyme E2 K	UBE2K	2	21.4733	19.2237	19.7139	20.112	20.2446	21.0272
	0.554809	-0.996679	P61088	sp|P61088|UBE2N_HUMAN Ubiquitin-conjugating enzyme E2 N OS=Homo sapiens OX=9606 GN=UBE2N PE=1 SV=1;sp|Q5JXB2|UE2NL_HUMAN Putative ubiquitin-conjugating enzyme E2 N-like OS=Homo sapiens OX=9606 GN=UBE2NL PE=1 SV=1;tr|F8VZ29|F8VZ29_HUMAN Ubiquitin-conjugatin	UBE2N	2	21.8151	22.9628	21.744	21.3244	19.9135	22.2939
	0.453303	0.415404	P61106	sp|P61106|RAB14_HUMAN Ras-related protein Rab-14 OS=Homo sapiens OX=9606 GN=RAB14 PE=1 SV=4;tr|X6RFL8|X6RFL8_HUMAN Ras-related protein Rab-14 (Fragment) OS=Homo sapiens OX=9606 GN=RAB14 PE=1 SV=1	RAB14	4	22.2968	22.6157	22.3357	23.573	22.6189	22.3025
	1.42404	0.623454	B4DXW1	tr|B4DXW1|B4DXW1_HUMAN Actin-related protein 3 OS=Homo sapiens OX=9606 GN=ACTR3 PE=1 SV=1;sp|P61158|ARP3_HUMAN Actin-related protein 3 OS=Homo sapiens OX=9606 GN=ACTR3 PE=1 SV=3	ACTR3	10	23.8279	23.3435	23.5552	24.1588	24.4728	23.9654
	0.125739	0.0569763	P61160	sp|P61160|ARP2_HUMAN Actin-related protein 2 OS=Homo sapiens OX=9606 GN=ACTR2 PE=1 SV=1;tr|F5H6T1|F5H6T1_HUMAN Actin-related protein 2 OS=Homo sapiens OX=9606 GN=ACTR2 PE=1 SV=2	ACTR2	8	24.6346	24.3703	24.4917	24.2687	24.7567	24.642
+	3.45924	1.7832	P61163	sp|P61163|ACTZ_HUMAN Alpha-centractin OS=Homo sapiens OX=9606 GN=ACTR1A PE=1 SV=1;tr|R4GMT0|R4GMT0_HUMAN Alpha-centractin OS=Homo sapiens OX=9606 GN=ACTR1A PE=1 SV=1;tr|A0A1B0GVS3|A0A1B0GVS3_HUMAN Alpha-centractin OS=Homo sapiens OX=9606 GN=ACTR1A PE=1 SV=	ACTR1A	12	24.5367	24.8913	24.3735	26.3401	26.46	26.3511
	0.838123	0.680515	P61201	sp|P61201|CSN2_HUMAN COP9 signalosome complex subunit 2 OS=Homo sapiens OX=9606 GN=COPS2 PE=1 SV=1;tr|B4DIH5|B4DIH5_HUMAN COP9 signalosome complex subunit 2 OS=Homo sapiens OX=9606 GN=COPS2 PE=1 SV=1;tr|H0YKU5|H0YKU5_HUMAN COP9 signalosome complex subunit	COPS2	8	23.8335	22.8716	22.8158	23.6635	23.6827	24.2163
	1.65601	0.605684	P61221	sp|P61221|ABCE1_HUMAN ATP-binding cassette sub-family E member 1 OS=Homo sapiens OX=9606 GN=ABCE1 PE=1 SV=1;tr|D6R9I9|D6R9I9_HUMAN ATP-binding cassette sub-family E member 1 OS=Homo sapiens OX=9606 GN=ABCE1 PE=1 SV=1	ABCE1	12	23.406	23.3643	23.3562	23.8064	24.3129	23.8243
	0.272866	1.0833	P62834	sp|P62834|RAP1A_HUMAN Ras-related protein Rap-1A OS=Homo sapiens OX=9606 GN=RAP1A PE=1 SV=1;sp|P61224|RAP1B_HUMAN Ras-related protein Rap-1b OS=Homo sapiens OX=9606 GN=RAP1B PE=1 SV=1;tr|F8WBC0|F8WBC0_HUMAN Ras-related protein Rap-1b (Fragment) OS=Homo sap	RAP1A	2	18.4492	22.3517	23.6547	22.9709	21.99	22.7446
	2.01453	1.33433	P61247	sp|P61247|RS3A_HUMAN 40S ribosomal protein S3a OS=Homo sapiens OX=9606 GN=RPS3A PE=1 SV=2;tr|H0Y9Y4|H0Y9Y4_HUMAN 40S ribosomal protein S3a (Fragment) OS=Homo sapiens OX=9606 GN=RPS3A PE=1 SV=1;tr|D6RAT0|D6RAT0_HUMAN 40S ribosomal protein S3a OS=Homo sapien	RPS3A	21	25.912	26.0377	26.8175	27.6802	27.5248	27.5651
+	2.54015	4.81892	E5RIT6	tr|E5RIT6|E5RIT6_HUMAN 60S ribosomal protein L26-like 1 (Fragment) OS=Homo sapiens OX=9606 GN=RPL26L1 PE=1 SV=1;sp|Q9UNX3|RL26L_HUMAN 60S ribosomal protein L26-like 1 OS=Homo sapiens OX=9606 GN=RPL26L1 PE=1 SV=1;sp|P61254|RL26_HUMAN 60S ribosomal protein L	RPL26L1	8	18.8448	21.0798	21.0095	24.943	25.3022	25.1457
	1.048	0.601952	K9J957	tr|K9J957|K9J957_HUMAN Proteasome activator complex subunit 3 OS=Homo sapiens OX=9606 GN=PSME3 PE=1 SV=1;sp|P61289|PSME3_HUMAN Proteasome activator complex subunit 3 OS=Homo sapiens OX=9606 GN=PSME3 PE=1 SV=1;tr|K7ENH2|K7ENH2_HUMAN Proteasome activator com	PSME3	10	23.785	24.6697	24.0081	24.7763	24.8265	24.6659
	1.09599	4.48453	P61353	sp|P61353|RL27_HUMAN 60S ribosomal protein L27 OS=Homo sapiens OX=9606 GN=RPL27 PE=1 SV=2;tr|K7ELC7|K7ELC7_HUMAN 60S ribosomal protein L27 (Fragment) OS=Homo sapiens OX=9606 GN=RPL27 PE=1 SV=1	RPL27	9	23.073	18.424	24.8716	26.6823	26.396	26.7439
	0.652738	-0.940304	B8ZZL8	tr|B8ZZL8|B8ZZL8_HUMAN 10 kDa heat shock protein, mitochondrial OS=Homo sapiens OX=9606 GN=HSPE1 PE=1 SV=1;sp|P61604|CH10_HUMAN 10 kDa heat shock protein, mitochondrial OS=Homo sapiens OX=9606 GN=HSPE1 PE=1 SV=2;tr|B8ZZ54|B8ZZ54_HUMAN 10 kDa heat shock pro	HSPE1	2	21.2519	19.6897	21.8131	20.0881	19.691	20.1548
	0.963029	0.186425	F8W651	tr|F8W651|F8W651_HUMAN Coatomer subunit zeta OS=Homo sapiens OX=9606 GN=COPZ1 PE=1 SV=1;sp|P61923|COPZ1_HUMAN Coatomer subunit zeta-1 OS=Homo sapiens OX=9606 GN=COPZ1 PE=1 SV=1;tr|F8VVA7|F8VVA7_HUMAN Coatomer subunit zeta OS=Homo sapiens OX=9606 GN=COPZ1 P	COPZ1	3	22.4625	22.4015	22.407	22.7827	22.5581	22.4895
	0.824949	1.38879	P61962	sp|P61962|DCAF7_HUMAN DDB1- and CUL4-associated factor 7 OS=Homo sapiens OX=9606 GN=DCAF7 PE=1 SV=1	DCAF7	3	21.3432	21.3684	19.2515	22.6577	21.4785	21.9933
	2.48336	1.28145	P61978	sp|P61978|HNRPK_HUMAN Heterogeneous nuclear ribonucleoprotein K OS=Homo sapiens OX=9606 GN=HNRNPK PE=1 SV=1;tr|Q5T6W2|Q5T6W2_HUMAN Heterogeneous nuclear ribonucleoprotein K (Fragment) OS=Homo sapiens OX=9606 GN=HNRNPK PE=1 SV=1	HNRNPK	18	24.9207	25.3367	25.5635	26.515	26.4428	26.7074
	0.231919	0.381957	P61981	sp|P61981|1433G_HUMAN 14-3-3 protein gamma OS=Homo sapiens OX=9606 GN=YWHAG PE=1 SV=2	YWHAG	8	24.1	25.6376	23.8642	24.2751	25.368	25.1046
	1.8039	1.48374	P62081	sp|P62081|RS7_HUMAN 40S ribosomal protein S7 OS=Homo sapiens OX=9606 GN=RPS7 PE=1 SV=1;tr|A0A2R8Y623|A0A2R8Y623_HUMAN 40S ribosomal protein S7 (Fragment) OS=Homo sapiens OX=9606 GN=RPS7 PE=1 SV=1;tr|B5MCP9|B5MCP9_HUMAN 40S ribosomal protein S7 OS=Homo sapi	RPS7	21	25.4185	25.2457	26.4	27.3235	27.1329	27.059
	0.115071	-0.256906	E9PMD7	tr|E9PMD7|E9PMD7_HUMAN Serine/threonine-protein phosphatase (Fragment) OS=Homo sapiens OX=9606 GN=PPP1CA PE=1 SV=1;sp|P62136|PP1A_HUMAN Serine/threonine-protein phosphatase PP1-alpha catalytic subunit OS=Homo sapiens OX=9606 GN=PPP1CA PE=1 SV=1;tr|F8VYE8|F	PPP1CA	6	20.7419	21.1834	20.0733	19.3452	21.842	20.0407
	1.07786	0.471383	P62140	sp|P62140|PP1B_HUMAN Serine/threonine-protein phosphatase PP1-beta catalytic subunit OS=Homo sapiens OX=9606 GN=PPP1CB PE=1 SV=3;tr|C9J9S3|C9J9S3_HUMAN Serine/threonine-protein phosphatase (Fragment) OS=Homo sapiens OX=9606 GN=PPP1CB PE=1 SV=1;tr|C9JP48|C9	PPP1CB	6	23.1187	23.5364	23.776	23.8019	24.0293	24.0138
+	3.13065	1.09716	P62191	sp|P62191|PRS4_HUMAN 26S proteasome regulatory subunit 4 OS=Homo sapiens OX=9606 GN=PSMC1 PE=1 SV=1	PSMC1	18	25.0911	25.0184	25.249	26.1354	26.4083	26.1063
	2.44102	1.21044	P62195	sp|P62195|PRS8_HUMAN 26S proteasome regulatory subunit 8 OS=Homo sapiens OX=9606 GN=PSMC5 PE=1 SV=1;tr|J3QQM1|J3QQM1_HUMAN 26S proteasome regulatory subunit 8 (Fragment) OS=Homo sapiens OX=9606 GN=PSMC5 PE=1 SV=1;tr|J3QSA9|J3QSA9_HUMAN 26S proteasome regul	PSMC5	24	25.5896	25.4722	24.9681	26.4553	26.6384	26.5675
+	2.15391	5.03093	Q5JR95	tr|Q5JR95|Q5JR95_HUMAN 40S ribosomal protein S8 OS=Homo sapiens OX=9606 GN=RPS8 PE=1 SV=1;sp|P62241|RS8_HUMAN 40S ribosomal protein S8 OS=Homo sapiens OX=9606 GN=RPS8 PE=1 SV=2	RPS8	11	22.5311	19.3441	21.8699	26.6024	25.9765	26.259
	2.18976	1.05816	P62244	sp|P62244|RS15A_HUMAN 40S ribosomal protein S15a OS=Homo sapiens OX=9606 GN=RPS15A PE=1 SV=2;tr|I3L3P7|I3L3P7_HUMAN 40S ribosomal protein S15a OS=Homo sapiens OX=9606 GN=RPS15A PE=1 SV=1;tr|I3L246|I3L246_HUMAN 40S ribosomal protein S15a OS=Homo sapiens OX=	RPS15A	11	26.0448	25.5361	26.0216	27.1136	26.7107	26.9526
	1.06425	0.964847	P62249	sp|P62249|RS16_HUMAN 40S ribosomal protein S16 OS=Homo sapiens OX=9606 GN=RPS16 PE=1 SV=2;tr|M0R210|M0R210_HUMAN 40S ribosomal protein S16 OS=Homo sapiens OX=9606 GN=RPS16 PE=1 SV=1;tr|M0R3H0|M0R3H0_HUMAN 40S ribosomal protein S16 OS=Homo sapiens OX=9606 G	RPS16	13	26.5125	26.2072	27.5751	27.8923	27.5524	27.7445
	0.734834	0.386974	P62258	sp|P62258|1433E_HUMAN 14-3-3 protein epsilon OS=Homo sapiens OX=9606 GN=YWHAE PE=1 SV=1;tr|B4DJF2|B4DJF2_HUMAN 14-3-3 protein epsilon OS=Homo sapiens OX=9606 GN=YWHAE PE=1 SV=1;tr|I3L3T1|I3L3T1_HUMAN 14-3-3 protein epsilon OS=Homo sapiens OX=9606 GN=YWHAE	YWHAE	16	27.1449	27.5372	26.8064	27.3185	27.6359	27.695
+	2.77268	1.40159	A0A2R8Y811	tr|A0A2R8Y811|A0A2R8Y811_HUMAN 40S ribosomal protein S14 (Fragment) OS=Homo sapiens OX=9606 GN=RPS14 PE=1 SV=1;sp|P62263|RS14_HUMAN 40S ribosomal protein S14 OS=Homo sapiens OX=9606 GN=RPS14 PE=1 SV=3;tr|E5RH77|E5RH77_HUMAN 40S ribosomal protein S14 OS=Hom	RPS14	9	25.872	26.2769	26.2206	27.7462	27.2734	27.5548
+	2.30808	3.71347	P62266	sp|P62266|RS23_HUMAN 40S ribosomal protein S23 OS=Homo sapiens OX=9606 GN=RPS23 PE=1 SV=3	RPS23	5	20.8318	19.4628	21.6975	24.6012	24.304	24.2273
	0.690323	1.16442	P62269	sp|P62269|RS18_HUMAN 40S ribosomal protein S18 OS=Homo sapiens OX=9606 GN=RPS18 PE=1 SV=3	RPS18	17	25.7157	24.4212	27.0152	27.0403	26.5417	27.0634
	0.183864	0.163076	P62273	sp|P62273|RS29_HUMAN 40S ribosomal protein S29 OS=Homo sapiens OX=9606 GN=RPS29 PE=1 SV=2;tr|A0A087WTT6|A0A087WTT6_HUMAN 40S ribosomal protein S29 OS=Homo sapiens OX=9606 GN=RPS29 PE=1 SV=1;tr|A0A2R8Y851|A0A2R8Y851_HUMAN 40S ribosomal protein S29 OS=Homo s	RPS29	2	21.7345	22.7475	22.5789	22.4657	22.3266	22.7579
	1.22184	2.52101	P62277	sp|P62277|RS13_HUMAN 40S ribosomal protein S13 OS=Homo sapiens OX=9606 GN=RPS13 PE=1 SV=2;tr|J3KMX5|J3KMX5_HUMAN 40S ribosomal protein S13 OS=Homo sapiens OX=9606 GN=RPS13 PE=1 SV=1	RPS13	13	24.3865	22.7293	26.0413	27.1542	26.9581	26.6078
	1.34968	2.07913	P62280	sp|P62280|RS11_HUMAN 40S ribosomal protein S11 OS=Homo sapiens OX=9606 GN=RPS11 PE=1 SV=3;tr|M0QZC5|M0QZC5_HUMAN 40S ribosomal protein S11 OS=Homo sapiens OX=9606 GN=RPS11 PE=1 SV=1	RPS11	18	25.1393	25.0148	27.2057	27.6903	27.8169	28.09
	0.190422	0.801599	P62304	sp|P62304|RUXE_HUMAN Small nuclear ribonucleoprotein E OS=Homo sapiens OX=9606 GN=SNRPE PE=1 SV=1	SNRPE	3	21.4329	18.6337	21.944	22.5893	22.8314	18.9947
	0.00872688	-0.0214831	P62306	sp|P62306|RUXF_HUMAN Small nuclear ribonucleoprotein F OS=Homo sapiens OX=9606 GN=SNRPF PE=1 SV=1;tr|A0A0B4J254|A0A0B4J254_HUMAN Small nuclear ribonucleoprotein F OS=Homo sapiens OX=9606 GN=SNRPF PE=1 SV=1;tr|F8W0W6|F8W0W6_HUMAN Sm protein F OS=Homo sapien	SNRPF	2	20.3068	19.8075	20.8668	20.3773	18.9725	21.5669
	0.527815	0.423865	P62310	sp|P62310|LSM3_HUMAN U6 snRNA-associated Sm-like protein LSm3 OS=Homo sapiens OX=9606 GN=LSM3 PE=1 SV=2	LSM3	3	21.3053	21.913	22.0477	21.9011	21.9178	22.7186
+	2.58255	2.14741	P62312	sp|P62312|LSM6_HUMAN U6 snRNA-associated Sm-like protein LSm6 OS=Homo sapiens OX=9606 GN=LSM6 PE=1 SV=1	LSM6	3	19.364	19.6707	19.7321	21.2347	21.6996	22.2747
	0.101721	0.386349	P62314	sp|P62314|SMD1_HUMAN Small nuclear ribonucleoprotein Sm D1 OS=Homo sapiens OX=9606 GN=SNRPD1 PE=1 SV=1	SNRPD1	3	20.2573	21.6317	22.3335	19.3519	22.9733	23.0564
	2.32203	1.46242	P62316	sp|P62316|SMD2_HUMAN Small nuclear ribonucleoprotein Sm D2 OS=Homo sapiens OX=9606 GN=SNRPD2 PE=1 SV=1;tr|K7EJB5|K7EJB5_HUMAN Small nuclear ribonucleoprotein Sm D2 OS=Homo sapiens OX=9606 GN=SNRPD2 PE=1 SV=1;tr|K7ERG4|K7ERG4_HUMAN Small nuclear ribonucleop	SNRPD2	4	22.1371	22.7296	22.543	24.3054	23.8022	23.6893
	0.899931	1.80354	P62318	sp|P62318|SMD3_HUMAN Small nuclear ribonucleoprotein Sm D3 OS=Homo sapiens OX=9606 GN=SNRPD3 PE=1 SV=1	SNRPD3	3	19.785	22.5076	22.6632	23.4483	23.4963	23.4218
	0.336704	0.187881	P62330	sp|P62330|ARF6_HUMAN ADP-ribosylation factor 6 OS=Homo sapiens OX=9606 GN=ARF6 PE=1 SV=2	ARF6	3	22.5422	22.4443	22.9879	22.8664	23.1097	22.562
	2.58165	1.24166	P62333	sp|P62333|PRS10_HUMAN 26S proteasome regulatory subunit 10B OS=Homo sapiens OX=9606 GN=PSMC6 PE=1 SV=1;tr|A0A087X2I1|A0A087X2I1_HUMAN 26S proteasome regulatory subunit 10B OS=Homo sapiens OX=9606 GN=PSMC6 PE=1 SV=1;tr|H0YJC0|H0YJC0_HUMAN 26S proteasome reg	PSMC6	14	24.7398	25.1074	24.651	25.8304	26.2217	26.1711
	1.96843	2.52796	P62424	sp|P62424|RL7A_HUMAN 60S ribosomal protein L7a OS=Homo sapiens OX=9606 GN=RPL7A PE=1 SV=2;tr|Q5T8U3|Q5T8U3_HUMAN 60S ribosomal protein L7a (Fragment) OS=Homo sapiens OX=9606 GN=RPL7A PE=1 SV=1	RPL7A	9	23.5885	22.6708	22.7098	26.4629	24.9834	25.1067
	0.0447909	0.0475559	H3BMH2	tr|H3BMH2|H3BMH2_HUMAN Ras-related protein Rab-11A (Fragment) OS=Homo sapiens OX=9606 GN=RAB11A PE=4 SV=1;tr|H3BSC1|H3BSC1_HUMAN Ras-related protein Rab-11A OS=Homo sapiens OX=9606 GN=RAB11A PE=1 SV=1;sp|P62491|RB11A_HUMAN Ras-related protein Rab-11A OS=Ho	RAB11A	6	22.9887	22.3924	23.6478	23.0704	23.0396	23.0616
	0.220516	-0.237878	B7Z7P8	tr|B7Z7P8|B7Z7P8_HUMAN Eukaryotic peptide chain release factor subunit 1 OS=Homo sapiens OX=9606 GN=ETF1 PE=1 SV=1;sp|P62495|ERF1_HUMAN Eukaryotic peptide chain release factor subunit 1 OS=Homo sapiens OX=9606 GN=ETF1 PE=1 SV=3	ETF1	4	23.4916	24.1317	22.9538	22.8677	23.7224	23.2733
	1.07605	2.05728	P62701	sp|P62701|RS4X_HUMAN 40S ribosomal protein S4, X isoform OS=Homo sapiens OX=9606 GN=RPS4X PE=1 SV=2	RPS4X	19	24.9192	24.5771	27.3989	27.8323	27.4272	27.8076
	0.518397	1.09451	P67775	sp|P67775|PP2AA_HUMAN Serine/threonine-protein phosphatase 2A catalytic subunit alpha isoform OS=Homo sapiens OX=9606 GN=PPP2CA PE=1 SV=1;sp|P62714|PP2AB_HUMAN Serine/threonine-protein phosphatase 2A catalytic subunit beta isoform OS=Homo sapiens OX=9606 G	PPP2CA	2	23.0768	23.4958	20.5681	23.6203	23.6368	23.1672
+	2.18991	4.23726	P62750	sp|P62750|RL23A_HUMAN 60S ribosomal protein L23a OS=Homo sapiens OX=9606 GN=RPL23A PE=1 SV=1;tr|H7BY10|H7BY10_HUMAN 60S ribosomal protein L23a (Fragment) OS=Homo sapiens OX=9606 GN=RPL23A PE=1 SV=1;tr|K7ERT8|K7ERT8_HUMAN 60S ribosomal protein L23a (Fragmen	RPL23A	8	19.0444	20.1718	21.8196	24.7787	24.5564	24.4125
	2.19017	1.67109	P62753	sp|P62753|RS6_HUMAN 40S ribosomal protein S6 OS=Homo sapiens OX=9606 GN=RPS6 PE=1 SV=1;tr|A2A3R5|A2A3R5_HUMAN 40S ribosomal protein S6 OS=Homo sapiens OX=9606 GN=RPS6 PE=1 SV=1	RPS6	7	23.4906	22.9699	23.4336	25.4739	24.9053	24.5283
	0.635813	1.75974	P62805	sp|P62805|H4_HUMAN Histone H4 OS=Homo sapiens OX=9606 GN=H4C1 PE=1 SV=2	H4C1; H4C2; H4C3; H4C4; H4C5; H4C6; H4C8; H4C9; H4C11; H4C12; H4C13; H4C14; H4C15; H4C16	9	23.8958	21.5843	25.878	25.2823	25.7186	25.6364
	0.161969	0.0944907	P62826	sp|P62826|RAN_HUMAN GTP-binding nuclear protein Ran OS=Homo sapiens OX=9606 GN=RAN PE=1 SV=3;tr|B5MDF5|B5MDF5_HUMAN GTP-binding nuclear protein Ran OS=Homo sapiens OX=9606 GN=RAN PE=1 SV=1;tr|J3KQE5|J3KQE5_HUMAN GTP-binding nuclear protein Ran (Fragment) O	RAN	5	23.2385	23.4069	23.5059	23.2245	23.8838	23.3265
	2.0512	0.819092	P62829	sp|P62829|RL23_HUMAN 60S ribosomal protein L23 OS=Homo sapiens OX=9606 GN=RPL23 PE=1 SV=1;tr|J3KT29|J3KT29_HUMAN 60S ribosomal protein L23 OS=Homo sapiens OX=9606 GN=RPL23 PE=1 SV=1;tr|C9JD32|C9JD32_HUMAN 60S ribosomal protein L23 (Fragment) OS=Homo sapien	RPL23	7	25.909	25.8889	25.9287	26.7612	26.4156	27.0072
	1.31135	1.49078	P62841	sp|P62841|RS15_HUMAN 40S ribosomal protein S15 OS=Homo sapiens OX=9606 GN=RPS15 PE=1 SV=2;tr|K7ELC2|K7ELC2_HUMAN 40S ribosomal protein S15 OS=Homo sapiens OX=9606 GN=RPS15 PE=1 SV=1;tr|K7EM56|K7EM56_HUMAN 40S ribosomal protein S15 OS=Homo sapiens OX=9606 G	RPS15	4	23.4233	22.9427	24.5577	24.9006	25.598	24.8973
+	2.48872	4.11526	E7ETK0	tr|E7ETK0|E7ETK0_HUMAN 40S ribosomal protein S24 OS=Homo sapiens OX=9606 GN=RPS24 PE=1 SV=1;tr|A0A2R8Y849|A0A2R8Y849_HUMAN 40S ribosomal protein S24 OS=Homo sapiens OX=9606 GN=RPS24 PE=1 SV=1;sp|P62847|RS24_HUMAN 40S ribosomal protein S24 OS=Homo sapiens O	RPS24	6	20.729	20.1403	22.3223	25.0934	25.2435	25.2005
	0.831922	1.10481	P62851	sp|P62851|RS25_HUMAN 40S ribosomal protein S25 OS=Homo sapiens OX=9606 GN=RPS25 PE=1 SV=1	RPS25	5	24.6436	23.2446	25.3364	25.476	25.4971	25.566
	1.3964	3.32983	P62854	sp|P62854|RS26_HUMAN 40S ribosomal protein S26 OS=Homo sapiens OX=9606 GN=RPS26 PE=1 SV=3;sp|Q5JNZ5|RS26L_HUMAN Putative 40S ribosomal protein S26-like 1 OS=Homo sapiens OX=9606 GN=RPS26P11 PE=5 SV=1	RPS26	2	22.1091	19.5139	23.1678	25.4016	24.7575	24.6212
	0.0989136	-0.0761522	P62857	sp|P62857|RS28_HUMAN 40S ribosomal protein S28 OS=Homo sapiens OX=9606 GN=RPS28 PE=1 SV=1	RPS28	5	23.5937	24.2044	23.8556	23.4035	23.9022	24.1194
	1.8966	2.27241	P62861	sp|P62861|RS30_HUMAN 40S ribosomal protein S30 OS=Homo sapiens OX=9606 GN=FAU PE=1 SV=1;tr|E9PR30|E9PR30_HUMAN 40S ribosomal protein S30 OS=Homo sapiens OX=9606 GN=FAU PE=1 SV=1	FAU	2	20.0946	18.9528	20.7351	22.0681	22.1592	22.3724
	0.474762	1.07528	B1AKQ8	tr|B1AKQ8|B1AKQ8_HUMAN Guanine nucleotide-binding protein G(I)/G(S)/G(T) subunit beta-1 (Fragment) OS=Homo sapiens OX=9606 GN=GNB1 PE=1 SV=8;tr|F6X3N5|F6X3N5_HUMAN Guanine nucleotide-binding protein G(I)/G(S)/G(T) subunit beta-1 (Fragment) OS=Homo sapiens	GNB1	2	22.5237	20.1988	23.3418	23.112	22.6035	23.5746
	2.11937	0.747101	P62875	sp|P62875|RPAB5_HUMAN DNA-directed RNA polymerases I, II, and III subunit RPABC5 OS=Homo sapiens OX=9606 GN=POLR2L PE=1 SV=1	POLR2L	2	20.2368	20.44	20.6782	21.3397	21.19	21.0666
	0.339495	1.14653	P62877	sp|P62877|RBX1_HUMAN E3 ubiquitin-protein ligase RBX1 OS=Homo sapiens OX=9606 GN=RBX1 PE=1 SV=1	RBX1	4	23.3573	23.6981	19.352	23.2192	23.2624	23.3653
	0.166748	-0.233175	C9JD14	tr|C9JD14|C9JD14_HUMAN Guanine nucleotide-binding protein subunit beta-4 (Fragment) OS=Homo sapiens OX=9606 GN=GNB4 PE=1 SV=1;tr|C9JZN1|C9JZN1_HUMAN Guanine nucleotide-binding protein G(I)/G(S)/G(T) subunit beta-2 (Fragment) OS=Homo sapiens OX=9606 GN=GNB2	GNB4	2	20.4266	20.646	21.6456	21.3883	20.1483	20.4821
	2.08509	0.955856	E5RI99	tr|E5RI99|E5RI99_HUMAN 60S ribosomal protein L30 (Fragment) OS=Homo sapiens OX=9606 GN=RPL30 PE=1 SV=1;sp|P62888|RL30_HUMAN 60S ribosomal protein L30 OS=Homo sapiens OX=9606 GN=RPL30 PE=1 SV=2	RPL30	7	24.2938	24.5046	24.725	25.1712	25.68	25.5397
	1.26587	1.6879	P62899	sp|P62899|RL31_HUMAN 60S ribosomal protein L31 OS=Homo sapiens OX=9606 GN=RPL31 PE=1 SV=1;tr|H7C2W9|H7C2W9_HUMAN 60S ribosomal protein L31 (Fragment) OS=Homo sapiens OX=9606 GN=RPL31 PE=1 SV=1;tr|C9JU56|C9JU56_HUMAN 60S ribosomal protein L31 (Fragment) OS=	RPL31	6	23.6713	23.4316	25.2677	26.2206	25.3776	25.8361
	2.37108	1.76369	P62906	sp|P62906|RL10A_HUMAN 60S ribosomal protein L10a OS=Homo sapiens OX=9606 GN=RPL10A PE=1 SV=2	RPL10A	10	24.9697	25.0032	25.8579	26.8848	27.0884	27.1487
	0.856764	0.541684	P62913	sp|P62913|RL11_HUMAN 60S ribosomal protein L11 OS=Homo sapiens OX=9606 GN=RPL11 PE=1 SV=2;tr|Q5VVC8|Q5VVC8_HUMAN 60S ribosomal protein L11 OS=Homo sapiens OX=9606 GN=RPL11 PE=1 SV=2	RPL11	5	27.025	26.4893	26.1074	26.9152	27.0054	27.326
+	2.37287	3.3383	P62917	sp|P62917|RL8_HUMAN 60S ribosomal protein L8 OS=Homo sapiens OX=9606 GN=RPL8 PE=1 SV=2;tr|E9PKU4|E9PKU4_HUMAN 60S ribosomal protein L8 (Fragment) OS=Homo sapiens OX=9606 GN=RPL8 PE=1 SV=1;tr|E9PKZ0|E9PKZ0_HUMAN 60S ribosomal protein L8 (Fragment) OS=Homo s	RPL8	11	22.9204	21.6036	23.4495	26.1795	25.6912	26.1177
	0.142395	-0.113564	P62937	sp|P62937|PPIA_HUMAN Peptidyl-prolyl cis-trans isomerase A OS=Homo sapiens OX=9606 GN=PPIA PE=1 SV=2;tr|F8WE65|F8WE65_HUMAN Peptidyl-prolyl cis-trans isomerase OS=Homo sapiens OX=9606 GN=PPIA PE=1 SV=1;tr|C9J5S7|C9J5S7_HUMAN Peptidyl-prolyl cis-trans isome	PPIA	13	28.2012	28.2589	27.4068	27.6246	27.9593	27.9423
	2.54443	0.964927	P62979	sp|P62979|RS27A_HUMAN Ubiquitin-40S ribosomal protein S27a OS=Homo sapiens OX=9606 GN=RPS27A PE=1 SV=2;tr|J3QS39|J3QS39_HUMAN Polyubiquitin-B (Fragment) OS=Homo sapiens OX=9606 GN=UBB PE=1 SV=1;tr|J3QTR3|J3QTR3_HUMAN Ubiquitin-40S ribosomal protein S27a (F	RPS27A	7	24.159	24.0976	23.8275	25.0382	25.1522	24.7886
	0.731916	0.660214	P62993	sp|P62993|GRB2_HUMAN Growth factor receptor-bound protein 2 OS=Homo sapiens OX=9606 GN=GRB2 PE=1 SV=1;tr|J3KT38|J3KT38_HUMAN Growth factor receptor-bound protein 2 (Fragment) OS=Homo sapiens OX=9606 GN=GRB2 PE=1 SV=8	GRB2	6	22.5148	22.4843	22.3929	22.5004	23.9014	22.9708
	0.0530871	0.0998332	P63000	sp|P63000|RAC1_HUMAN Ras-related C3 botulinum toxin substrate 1 OS=Homo sapiens OX=9606 GN=RAC1 PE=1 SV=1;tr|B1AH77|B1AH77_HUMAN Ras-related C3 botulinum toxin substrate 2 OS=Homo sapiens OX=9606 GN=RAC2 PE=1 SV=1;tr|B1AH80|B1AH80_HUMAN Ras-related C3 botu	RAC1	4	20.767	20.8117	22.722	21.6435	21.421	21.5357
	2.26179	0.217932	A0A087X253	tr|A0A087X253|A0A087X253_HUMAN AP complex subunit beta OS=Homo sapiens OX=9606 GN=AP2B1 PE=1 SV=1;sp|P63010|AP2B1_HUMAN AP-2 complex subunit beta OS=Homo sapiens OX=9606 GN=AP2B1 PE=1 SV=1	AP2B1	12	24.2508	24.1966	24.3303	24.4594	24.482	24.4901
	0.190284	0.120895	P63104	sp|P63104|1433Z_HUMAN 14-3-3 protein zeta/delta OS=Homo sapiens OX=9606 GN=YWHAZ PE=1 SV=1;tr|E7EX29|E7EX29_HUMAN 14-3-3 protein zeta/delta (Fragment) OS=Homo sapiens OX=9606 GN=YWHAZ PE=1 SV=1;tr|E7ESK7|E7ESK7_HUMAN 14-3-3 protein zeta/delta (Fragment) OS	YWHAZ	12	26.6446	26.7075	26.2852	26.3172	26.6572	27.0257
	0.175763	0.0798594	P63151	sp|P63151|2ABA_HUMAN Serine/threonine-protein phosphatase 2A 55 kDa regulatory subunit B alpha isoform OS=Homo sapiens OX=9606 GN=PPP2R2A PE=1 SV=1;tr|A0A590UJY3|A0A590UJY3_HUMAN Serine/threonine-protein phosphatase 2A 55 kDa regulatory subunit B OS=Homo s	PPP2R2A	14	24.2752	24.8031	24.3877	24.4616	24.5652	24.6787
	0.20219	-0.145461	P63167	sp|P63167|DYL1_HUMAN Dynein light chain 1, cytoplasmic OS=Homo sapiens OX=9606 GN=DYNLL1 PE=1 SV=1;sp|Q96FJ2|DYL2_HUMAN Dynein light chain 2, cytoplasmic OS=Homo sapiens OX=9606 GN=DYNLL2 PE=1 SV=1	DYNLL1	3	22.4565	21.6309	22.424	21.9851	21.9396	22.1504
	1.4744	2.33646	P63172	sp|P63172|DYLT1_HUMAN Dynein light chain Tctex-type 1 OS=Homo sapiens OX=9606 GN=DYNLT1 PE=1 SV=1	DYNLT1	2	21.8924	21.7479	19.724	23.4308	23.8579	23.085
	0.593127	-0.208875	P63173	sp|P63173|RL38_HUMAN 60S ribosomal protein L38 OS=Homo sapiens OX=9606 GN=RPL38 PE=1 SV=2;tr|J3KT73|J3KT73_HUMAN 60S ribosomal protein L38 OS=Homo sapiens OX=9606 GN=RPL38 PE=1 SV=1;tr|J3QL01|J3QL01_HUMAN 60S ribosomal protein L38 OS=Homo sapiens OX=9606 G	RPL38	6	26.7468	26.3694	26.6509	26.5975	26.2506	26.2924
	2.16692	-0.921559	E5RJR5	tr|E5RJR5|E5RJR5_HUMAN S-phase kinase-associated protein 1 OS=Homo sapiens OX=9606 GN=SKP1 PE=1 SV=1;sp|P63208|SKP1_HUMAN S-phase kinase-associated protein 1 OS=Homo sapiens OX=9606 GN=SKP1 PE=1 SV=2	SKP1	8	25.2659	25.8373	25.6653	24.5908	24.7851	24.6279
	1.14144	-0.609021	Q8WVC2	tr|Q8WVC2|Q8WVC2_HUMAN 40S ribosomal protein S21 OS=Homo sapiens OX=9606 GN=RPS21 PE=1 SV=1;sp|P63220|RS21_HUMAN 40S ribosomal protein S21 OS=Homo sapiens OX=9606 GN=RPS21 PE=1 SV=1;tr|Q9BYK1|Q9BYK1_HUMAN 40S ribosomal protein S21 OS=Homo sapiens OX=9606 G	RPS21	6	26.6174	26.0628	26.0081	25.3657	25.5847	25.9109
	0.998389	0.58387	I3L397	tr|I3L397|I3L397_HUMAN Eukaryotic translation initiation factor 5A (Fragment) OS=Homo sapiens OX=9606 GN=EIF5A PE=1 SV=8;sp|P63241|IF5A1_HUMAN Eukaryotic translation initiation factor 5A-1 OS=Homo sapiens OX=9606 GN=EIF5A PE=1 SV=2;tr|I3L504|I3L504_HUMAN E	EIF5A	6	23.9048	23.7315	23.2023	23.8887	24.207	24.4945
	1.16168	0.44783	P63244	sp|P63244|RACK1_HUMAN Receptor of activated protein C kinase 1 OS=Homo sapiens OX=9606 GN=RACK1 PE=1 SV=3;tr|J3KPE3|J3KPE3_HUMAN Receptor of-activated protein C kinase 1 OS=Homo sapiens OX=9606 GN=RACK1 PE=1 SV=1;tr|D6RAC2|D6RAC2_HUMAN Receptor of-activate	RACK1	12	25.9015	26.2411	25.7468	26.2041	26.5651	26.4637
	1.24993	-1.48336	P63261	sp|P63261|ACTG_HUMAN Actin, cytoplasmic 2 OS=Homo sapiens OX=9606 GN=ACTG1 PE=1 SV=1;tr|I3L3I0|I3L3I0_HUMAN Actin, cytoplasmic 2 (Fragment) OS=Homo sapiens OX=9606 GN=ACTG1 PE=1 SV=1;tr|I3L1U9|I3L1U9_HUMAN Actin, cytoplasmic 2 (Fragment) OS=Homo sapiens OX	ACTG1	31	26.9398	26.3225	27.9714	25.0356	25.9277	25.8202
+	2.91829	3.50104	P67809	sp|P67809|YBOX1_HUMAN Y-box-binding protein 1 OS=Homo sapiens OX=9606 GN=YBX1 PE=1 SV=3;tr|H0Y449|H0Y449_HUMAN Y-box-binding protein 1 (Fragment) OS=Homo sapiens OX=9606 GN=YBX1 PE=1 SV=1	YBX1	15	23.3962	24.0354	24.8645	27.5216	27.6109	27.6668
	0.0828459	0.253907	P67870	sp|P67870|CSK2B_HUMAN Casein kinase II subunit beta OS=Homo sapiens OX=9606 GN=CSNK2B PE=1 SV=1;tr|Q5SRQ6|Q5SRQ6_HUMAN Casein kinase II subunit beta OS=Homo sapiens OX=9606 GN=CSNK2B PE=1 SV=2	CSNK2B	3	21.4328	19.7622	19.6869	19.4716	19.7886	22.3834
	2.10296	-1.00719	P67936	sp|P67936|TPM4_HUMAN Tropomyosin alpha-4 chain OS=Homo sapiens OX=9606 GN=TPM4 PE=1 SV=3;tr|A0A2R8Y5V9|A0A2R8Y5V9_HUMAN Tropomyosin alpha-4 chain OS=Homo sapiens OX=9606 GN=TPM4 PE=1 SV=1;tr|A0A2R8YGX3|A0A2R8YGX3_HUMAN Tropomyosin alpha-4 chain OS=Homo sap	TPM4	25	26.9304	27.0686	27.5241	26.1439	26.0101	26.3475
	0.179397	1.30104	P68133	sp|P68133|ACTS_HUMAN Actin, alpha skeletal muscle OS=Homo sapiens OX=9606 GN=ACTA1 PE=1 SV=1;sp|P68032|ACTC_HUMAN Actin, alpha cardiac muscle 1 OS=Homo sapiens OX=9606 GN=ACTC1 PE=1 SV=1;sp|P63267|ACTH_HUMAN Actin, gamma-enteric smooth muscle OS=Homo sapie	ACTA1	20	19.9116	19.0796	26.2152	24.9219	19.8765	24.3111
	2.9225	0.514814	P68104	sp|P68104|EF1A1_HUMAN Elongation factor 1-alpha 1 OS=Homo sapiens OX=9606 GN=EEF1A1 PE=1 SV=1;sp|Q5VTE0|EF1A3_HUMAN Putative elongation factor 1-alpha-like 3 OS=Homo sapiens OX=9606 GN=EEF1A1P5 PE=5 SV=1;tr|A0A087WVQ9|A0A087WVQ9_HUMAN Elongation factor 1-a	EEF1A1	27	30.8582	30.9975	30.834	31.4834	31.3657	31.385
	2.46905	0.613925	P68363	sp|P68363|TBA1B_HUMAN Tubulin alpha-1B chain OS=Homo sapiens OX=9606 GN=TUBA1B PE=1 SV=1	TUBA1B	32	31.3645	31.1469	31.1872	31.9765	31.7256	31.8383
	2.25399	0.85563	P68371	sp|P68371|TBB4B_HUMAN Tubulin beta-4B chain OS=Homo sapiens OX=9606 GN=TUBB4B PE=1 SV=1	TUBB4B	28	27.3548	27.3763	27.3293	27.958	28.4977	28.1716
	2.3907	0.987166	A0A2R8YF43	tr|A0A2R8YF43|A0A2R8YF43_HUMAN Casein kinase II subunit alpha OS=Homo sapiens OX=9606 GN=CSNK2A1 PE=1 SV=1;tr|A0A2R8YD58|A0A2R8YD58_HUMAN Casein kinase II subunit alpha OS=Homo sapiens OX=9606 GN=CSNK2A1 PE=1 SV=1;tr|E7EU96|E7EU96_HUMAN Casein kinase II su	CSNK2A1	7	22.9726	23.2157	23.3581	24.278	24.3058	23.9241
	0.774254	3.06227	K7EK07	tr|K7EK07|K7EK07_HUMAN Histone H3 (Fragment) OS=Homo sapiens OX=9606 GN=H3-3B PE=1 SV=1;sp|Q71DI3|H32_HUMAN Histone H3.2 OS=Homo sapiens OX=9606 GN=H3C15 PE=1 SV=3;sp|Q16695|H31T_HUMAN Histone H3.1t OS=Homo sapiens OX=9606 GN=H3-4 PE=1 SV=3;sp|P84243|H33_H	H3-3B	4	23.7506	19.6315	25.8165	25.8778	26.2309	26.2767
	0.168549	0.527771	A0A2R8Y7C0	tr|A0A2R8Y7C0|A0A2R8Y7C0_HUMAN Hemoglobin subunit alpha (Fragment) OS=Homo sapiens OX=9606 GN=HBA2 PE=1 SV=1;sp|P69905|HBA_HUMAN Hemoglobin subunit alpha OS=Homo sapiens OX=9606 GN=HBA1 PE=1 SV=2	HBA2	3	18.8554	22.9148	20.8497	21.5213	21.5871	21.0947
	0.673586	0.932824	P78318	sp|P78318|IGBP1_HUMAN Immunoglobulin-binding protein 1 OS=Homo sapiens OX=9606 GN=IGBP1 PE=1 SV=1	IGBP1	4	19.2119	20.1306	19.752	21.7294	19.8214	20.3422
	1.0089	-1.85142	C9JBI3	tr|C9JBI3|C9JBI3_HUMAN O-phosphoserine phosphohydrolase (Fragment) OS=Homo sapiens OX=9606 GN=PSPH PE=1 SV=1;sp|P78330|SERB_HUMAN Phosphoserine phosphatase OS=Homo sapiens OX=9606 GN=PSPH PE=1 SV=2	PSPH	3	22.8839	22.019	20.1753	20.4799	19.59	19.4541
	0.971125	-0.560644	P78344	sp|P78344|IF4G2_HUMAN Eukaryotic translation initiation factor 4 gamma 2 OS=Homo sapiens OX=9606 GN=EIF4G2 PE=1 SV=1;tr|D3DQV9|D3DQV9_HUMAN Eukaryotic translation initiation factor 4 gamma 2 (Fragment) OS=Homo sapiens OX=9606 GN=EIF4G2 PE=1 SV=1;tr|H0Y3P2|	EIF4G2	11	23.1628	23.4674	23.9163	23.1773	22.647	23.0403
	0.406545	0.495626	Q5VU11	tr|Q5VU11|Q5VU11_HUMAN Ribonuclease P protein subunit p30 (Fragment) OS=Homo sapiens OX=9606 GN=RPP30 PE=1 SV=1;sp|P78346|RPP30_HUMAN Ribonuclease P protein subunit p30 OS=Homo sapiens OX=9606 GN=RPP30 PE=1 SV=1	RPP30	2	18.4512	19.8835	19.99	19.7472	19.8402	20.2243
	0.450203	-0.206697	P78347	sp|P78347|GTF2I_HUMAN General transcription factor II-I OS=Homo sapiens OX=9606 GN=GTF2I PE=1 SV=2;tr|A0A494C1K3|A0A494C1K3_HUMAN General transcription factor II-I OS=Homo sapiens OX=9606 GN=GTF2I PE=1 SV=1	GTF2I	33	26.9562	26.5451	26.2809	26.4265	26.3833	26.3523
	0.738176	-0.239611	P78371	sp|P78371|TCPB_HUMAN T-complex protein 1 subunit beta OS=Homo sapiens OX=9606 GN=CCT2 PE=1 SV=4;tr|F5GWF6|F5GWF6_HUMAN CCT-beta OS=Homo sapiens OX=9606 GN=CCT2 PE=1 SV=2;tr|F8VQ14|F8VQ14_HUMAN CCT-beta OS=Homo sapiens OX=9606 GN=CCT2 PE=1 SV=1	CCT2	44	30.1328	30.3664	29.873	29.9622	29.8137	29.8775
	0.186026	-0.724187	P78406	sp|P78406|RAE1L_HUMAN mRNA export factor OS=Homo sapiens OX=9606 GN=RAE1 PE=1 SV=1;tr|E9PQ57|E9PQ57_HUMAN Rae1 protein homolog OS=Homo sapiens OX=9606 GN=RAE1 PE=1 SV=1;tr|E9PPG9|E9PPG9_HUMAN Rae1 protein homolog OS=Homo sapiens OX=9606 GN=RAE1 PE=1 SV=1	RAE1	5	23.3948	22.1964	20.5525	18.8593	22.3654	22.7465
	1.12499	0.606567	P78527	sp|P78527|PRKDC_HUMAN DNA-dependent protein kinase catalytic subunit OS=Homo sapiens OX=9606 GN=PRKDC PE=1 SV=3	PRKDC	127	28.5875	28.7179	27.9096	29.0609	28.9344	29.0394
	1.03948	-1.51665	P81605	sp|P81605|DCD_HUMAN Dermcidin OS=Homo sapiens OX=9606 GN=DCD PE=1 SV=2	DCD	4	25.693	25.9782	24.4631	23.5306	23.2031	24.8507
	0.653478	0.58252	P83436	sp|P83436|COG7_HUMAN Conserved oligomeric Golgi complex subunit 7 OS=Homo sapiens OX=9606 GN=COG7 PE=1 SV=1	COG7	4	21.7825	22.0171	21.4299	21.7677	23.0133	22.196
	1.75867	4.73685	C9JXB8	tr|C9JXB8|C9JXB8_HUMAN 60S ribosomal protein L24 OS=Homo sapiens OX=9606 GN=RPL24 PE=1 SV=1;tr|C9JNW5|C9JNW5_HUMAN 60S ribosomal protein L24 OS=Homo sapiens OX=9606 GN=RPL24 PE=1 SV=1;sp|P83731|RL24_HUMAN 60S ribosomal protein L24 OS=Homo sapiens OX=9606 G	RPL24	6	21.9048	18.0784	21.2216	25.7063	24.8066	24.9024
	0.706402	0.688143	P83881	sp|P83881|RL36A_HUMAN 60S ribosomal protein L36a OS=Homo sapiens OX=9606 GN=RPL36A PE=1 SV=2;tr|J3KQN4|J3KQN4_HUMAN 60S ribosomal protein L36a OS=Homo sapiens OX=9606 GN=RPL36A PE=1 SV=1;tr|R4GN19|R4GN19_HUMAN 60S ribosomal protein L36a OS=Homo sapiens OX=	RPL36A	2	18.4954	19.6859	18.767	19.9225	19.9405	19.1497
	1.06382	1.04299	G3V279	tr|G3V279|G3V279_HUMAN Enhancer of rudimentary homolog OS=Homo sapiens OX=9606 GN=ERH PE=1 SV=1;sp|P84090|ERH_HUMAN Enhancer of rudimentary homolog OS=Homo sapiens OX=9606 GN=ERH PE=1 SV=1	ERH	2	21.8459	21.6458	22.9692	23.6079	22.9567	23.0253
	0.463832	1.05741	P84095	sp|P84095|RHOG_HUMAN Rho-related GTP-binding protein RhoG OS=Homo sapiens OX=9606 GN=RHOG PE=1 SV=1	RHOG	3	21.4534	20.7085	18.9862	20.2397	21.5594	22.5213
	0.0165372	0.0951481	J3QR09	tr|J3QR09|J3QR09_HUMAN Ribosomal protein L19 OS=Homo sapiens OX=9606 GN=RPL19 PE=1 SV=1;tr|J3KTE4|J3KTE4_HUMAN Ribosomal protein L19 OS=Homo sapiens OX=9606 GN=RPL19 PE=1 SV=1;sp|P84098|RL19_HUMAN 60S ribosomal protein L19 OS=Homo sapiens OX=9606 GN=RPL19	RPL19	2	20.47	21.0229	21.9905	23.6339	17.5976	22.5374
	1.66313	3.55656	A0A087X2D0	tr|A0A087X2D0|A0A087X2D0_HUMAN Serine/arginine-rich-splicing factor 3 OS=Homo sapiens OX=9606 GN=SRSF3 PE=1 SV=1;sp|P84103|SRSF3_HUMAN Serine/arginine-rich splicing factor 3 OS=Homo sapiens OX=9606 GN=SRSF3 PE=1 SV=1	SRSF3	5	18.9911	19.2772	22.0291	23.5876	23.8532	23.5262
	0.11317	-0.180207	C9JFR7	tr|C9JFR7|C9JFR7_HUMAN Cytochrome c (Fragment) OS=Homo sapiens OX=9606 GN=CYCS PE=1 SV=1;sp|P99999|CYC_HUMAN Cytochrome c OS=Homo sapiens OX=9606 GN=CYCS PE=1 SV=2	CYCS	4	23.4764	22.418	22.1936	21.7447	23.1934	22.6093
	2.76961	0.917314	A0A024R4E5	tr|A0A024R4E5|A0A024R4E5_HUMAN High density lipoprotein binding protein (Vigilin), isoform CRA_a OS=Homo sapiens OX=9606 GN=HDLBP PE=1 SV=1;sp|Q00341|VIGLN_HUMAN Vigilin OS=Homo sapiens OX=9606 GN=HDLBP PE=1 SV=2;tr|H0Y394|H0Y394_HUMAN Vigilin (Fragment) O	HDLBP	33	24.9136	25.0912	24.9707	25.7774	26.1291	25.8208
	1.23194	0.279447	Q00534	sp|Q00534|CDK6_HUMAN Cyclin-dependent kinase 6 OS=Homo sapiens OX=9606 GN=CDK6 PE=1 SV=1	CDK6	4	19.591	19.6412	19.6895	19.8278	20.125	19.8072
	0.845032	-0.496943	Q00535	sp|Q00535|CDK5_HUMAN Cyclin-dependent-like kinase 5 OS=Homo sapiens OX=9606 GN=CDK5 PE=1 SV=3	CDK5	5	24.1696	23.5482	23.6251	23.5264	22.9082	23.4175
	0.626638	1.6431	Q00577	sp|Q00577|PURA_HUMAN Transcriptional activator protein Pur-alpha OS=Homo sapiens OX=9606 GN=PURA PE=1 SV=2	PURA	4	18.4254	19.3107	19.466	22.9511	19.9029	19.2773
	1.13229	0.758501	Q00587	sp|Q00587|BORG5_HUMAN Cdc42 effector protein 1 OS=Homo sapiens OX=9606 GN=CDC42EP1 PE=1 SV=1	CDC42EP1	8	22.2021	22.8202	23.0163	23.0671	23.5055	23.7416
	1.16994	-0.386635	Q00610	sp|Q00610|CLH1_HUMAN Clathrin heavy chain 1 OS=Homo sapiens OX=9606 GN=CLTC PE=1 SV=5;tr|A0A087WVQ6|A0A087WVQ6_HUMAN Clathrin heavy chain OS=Homo sapiens OX=9606 GN=CLTC PE=1 SV=1	CLTC	62	29.061	29.1552	29.2823	29.0399	28.7457	28.5531
+	2.74831	3.98732	Q00765	sp|Q00765|REEP5_HUMAN Receptor expression-enhancing protein 5 OS=Homo sapiens OX=9606 GN=REEP5 PE=1 SV=3	REEP5	4	18.0933	18.9076	19.8427	22.6159	23.2679	22.9217
	0.583574	1.06746	A0A6I8PIS1	tr|A0A6I8PIS1|A0A6I8PIS1_HUMAN Sorbitol dehydrogenase OS=Homo sapiens OX=9606 GN=SORD PE=1 SV=1;sp|Q00796|DHSO_HUMAN Sorbitol dehydrogenase OS=Homo sapiens OX=9606 GN=SORD PE=1 SV=4;tr|A0A6I8PRA7|A0A6I8PRA7_HUMAN Sorbitol dehydrogenase OS=Homo sapiens OX=9	SORD	2	20.2991	18.0578	19.1864	19.4205	20.1863	21.139
	0.317663	0.401426	A0A1W2PPS1	tr|A0A1W2PPS1|A0A1W2PPS1_HUMAN Heterogeneous nuclear ribonucleoprotein U OS=Homo sapiens OX=9606 GN=HNRNPU PE=1 SV=1;sp|Q00839|HNRPU_HUMAN Heterogeneous nuclear ribonucleoprotein U OS=Homo sapiens OX=9606 GN=HNRNPU PE=1 SV=6;tr|A0A1W2PP35|A0A1W2PP35_HUMAN	HNRNPU	16	24.8785	25.1191	26.3057	26.3683	25.4864	25.6528
	1.67289	0.388172	Q01082	sp|Q01082|SPTB2_HUMAN Spectrin beta chain, non-erythrocytic 1 OS=Homo sapiens OX=9606 GN=SPTBN1 PE=1 SV=2;tr|A0A087WUZ3|A0A087WUZ3_HUMAN Spectrin beta chain OS=Homo sapiens OX=9606 GN=SPTBN1 PE=1 SV=1	SPTBN1	66	26.8597	27.0395	26.8198	27.2531	27.451	27.1794
	1.47537	-1.08359	A0A0C4DFV9	tr|A0A0C4DFV9|A0A0C4DFV9_HUMAN Protein SET OS=Homo sapiens OX=9606 GN=SET PE=1 SV=1;sp|Q01105|SET_HUMAN Protein SET OS=Homo sapiens OX=9606 GN=SET PE=1 SV=3;tr|A0A087X027|A0A087X027_HUMAN Protein SETSIP OS=Homo sapiens OX=9606 GN=SETSIP PE=1 SV=1;sp|P0DME0	SET	8	26.3283	25.2725	25.4096	24.4975	24.5201	24.742
	1.68266	1.39356	A0A5F9UK94	tr|A0A5F9UK94|A0A5F9UK94_HUMAN AMP deaminase OS=Homo sapiens OX=9606 GN=AMPD2 PE=1 SV=1;tr|H0Y360|H0Y360_HUMAN AMP deaminase OS=Homo sapiens OX=9606 GN=AMPD2 PE=1 SV=2;sp|Q01433|AMPD2_HUMAN AMP deaminase 2 OS=Homo sapiens OX=9606 GN=AMPD2 PE=1 SV=2;tr|E9PJ		7	21.3151	21.6782	20.4681	22.5221	22.3635	22.7566
	1.0006	-1.97481	Q01469	sp|Q01469|FABP5_HUMAN Fatty acid-binding protein 5 OS=Homo sapiens OX=9606 GN=FABP5 PE=1 SV=3;tr|I6L8B7|I6L8B7_HUMAN Fatty acid-binding protein 5 OS=Homo sapiens OX=9606 GN=FABP5 PE=1 SV=1	FABP5	4	22.2704	23.7459	21.6885	20.4102	19.4929	21.8773
+	3.15499	3.30221	Q01518	sp|Q01518|CAP1_HUMAN Adenylyl cyclase-associated protein 1 OS=Homo sapiens OX=9606 GN=CAP1 PE=1 SV=5	CAP1	17	21.7969	22.7424	22.7391	25.4244	25.8953	25.8652
	0.0354671	0.0871366	Q01804	sp|Q01804|OTUD4_HUMAN OTU domain-containing protein 4 OS=Homo sapiens OX=9606 GN=OTUD4 PE=1 SV=4;tr|D6RI06|D6RI06_HUMAN Ubiquitinyl hydrolase 1 (Fragment) OS=Homo sapiens OX=9606 GN=OTUD4 PE=1 SV=1	OTUD4	3	20.3792	18.7633	20.4717	20.1698	20.9101	18.7958
	2.0922	0.459606	Q01813	sp|Q01813|PFKAP_HUMAN ATP-dependent 6-phosphofructokinase, platelet type OS=Homo sapiens OX=9606 GN=PFKP PE=1 SV=2;tr|B1APP6|B1APP6_HUMAN ATP-dependent 6-phosphofructokinase, platelet type OS=Homo sapiens OX=9606 GN=PFKP PE=1 SV=2	PFKP	35	27.2156	27.1165	26.9916	27.655	27.4336	27.614
+	2.424	1.79581	B0QYK0	tr|B0QYK0|B0QYK0_HUMAN RNA-binding protein EWS OS=Homo sapiens OX=9606 GN=EWSR1 PE=1 SV=1;sp|Q01844|EWS_HUMAN RNA-binding protein EWS OS=Homo sapiens OX=9606 GN=EWSR1 PE=1 SV=1;tr|H7BY36|H7BY36_HUMAN RNA-binding protein EWS (Fragment) OS=Homo sapiens OX=96	EWSR1	4	20.1305	19.5487	20.5702	21.9143	21.832	21.8904
	0.464269	-0.752249	Q02413	sp|Q02413|DSG1_HUMAN Desmoglein-1 OS=Homo sapiens OX=9606 GN=DSG1 PE=1 SV=2	DSG1	8	24.6342	24.313	23.0539	23.0521	22.4827	24.2096
+	3.96121	5.54487	M0R1A7	tr|M0R1A7|M0R1A7_HUMAN 60S ribosomal protein L18a OS=Homo sapiens OX=9606 GN=RPL18A PE=1 SV=1;tr|M0R117|M0R117_HUMAN 60S ribosomal protein L18a OS=Homo sapiens OX=9606 GN=RPL18A PE=1 SV=1;sp|Q02543|RL18A_HUMAN 60S ribosomal protein L18a OS=Homo sapiens OX=	RPL18A	6	19.1221	19.6468	20.2742	25.5196	25.1236	25.0345
	1.7886	0.921075	Q02790	sp|Q02790|FKBP4_HUMAN Peptidyl-prolyl cis-trans isomerase FKBP4 OS=Homo sapiens OX=9606 GN=FKBP4 PE=1 SV=3	FKBP4	6	23.2407	23.285	22.7249	24.0683	23.7281	24.2175
	2.46926	1.14728	Q02809	sp|Q02809|PLOD1_HUMAN Procollagen-lysine,2-oxoglutarate 5-dioxygenase 1 OS=Homo sapiens OX=9606 GN=PLOD1 PE=1 SV=2	PLOD1	22	24.9061	25.4111	25.1529	26.4671	26.3574	26.0874
	0.644535	0.732391	Q02878	sp|Q02878|RL6_HUMAN 60S ribosomal protein L6 OS=Homo sapiens OX=9606 GN=RPL6 PE=1 SV=3	RPL6	7	22.2808	22.6187	21.6708	23.7555	22.309	22.7029
+	3.03655	3.58596	Q02952	sp|Q02952|AKA12_HUMAN A-kinase anchor protein 12 OS=Homo sapiens OX=9606 GN=AKAP12 PE=1 SV=4	AKAP12	10	19.69	20.0614	19.201	22.6021	23.4555	23.6526
	1.10627	0.948093	Q03252	sp|Q03252|LMNB2_HUMAN Lamin-B2 OS=Homo sapiens OX=9606 GN=LMNB2 PE=1 SV=4	LMNB2	34	25.2024	25.4014	26.4977	26.6649	26.6626	26.6182
	1.41307	1.72206	E9PRQ7	tr|E9PRQ7|E9PRQ7_HUMAN UBX domain-containing protein 1 OS=Homo sapiens OX=9606 GN=UBXN1 PE=1 SV=1;sp|Q04323|UBXN1_HUMAN UBX domain-containing protein 1 OS=Homo sapiens OX=9606 GN=UBXN1 PE=1 SV=2;tr|A0A087WTZ5|A0A087WTZ5_HUMAN UBX domain-containing protein	UBXN1	4	20.8848	18.954	19.9594	21.8663	21.5275	21.5707
	2.67643	-0.92694	Q04446	sp|Q04446|GLGB_HUMAN 1,4-alpha-glucan-branching enzyme OS=Homo sapiens OX=9606 GN=GBE1 PE=1 SV=3;tr|E9PGM4|E9PGM4_HUMAN 1,4-alpha-glucan branching enzyme OS=Homo sapiens OX=9606 GN=GBE1 PE=1 SV=1	GBE1	21	27.9333	27.706	27.5059	26.8741	26.7605	26.7297
	0.00612417	-0.0199331	H0YNT2	tr|H0YNT2|H0YNT2_HUMAN Transducin-like enhancer protein 3 OS=Homo sapiens OX=9606 GN=TLE3 PE=1 SV=1;tr|A0A0D9SES8|A0A0D9SES8_HUMAN Transducin-like enhancer protein 3 OS=Homo sapiens OX=9606 GN=TLE3 PE=1 SV=1;sp|Q04726|TLE3_HUMAN Transducin-like enhancer pr	TLE3	2	19.8984	19.5419	19.6986	20.0095	17.7149	21.3547
	2.11848	-0.856497	Q04837	sp|Q04837|SSBP_HUMAN Single-stranded DNA-binding protein, mitochondrial OS=Homo sapiens OX=9606 GN=SSBP1 PE=1 SV=1;tr|C9K0U8|C9K0U8_HUMAN Single-stranded DNA-binding protein, mitochondrial (Fragment) OS=Homo sapiens OX=9606 GN=SSBP1 PE=1 SV=1;tr|A0A0G2JLD8	SSBP1	4	23.4291	23.8956	23.9134	22.7805	22.877	23.0111
	0.618912	2.0471	Q04917	sp|Q04917|1433F_HUMAN 14-3-3 protein eta OS=Homo sapiens OX=9606 GN=YWHAH PE=1 SV=4	YWHAH	5	23.3033	23.9252	19.2827	23.7623	24.794	24.0962
	1.89845	-0.58755	Q05048	sp|Q05048|CSTF1_HUMAN Cleavage stimulation factor subunit 1 OS=Homo sapiens OX=9606 GN=CSTF1 PE=1 SV=1;tr|A0A0A0MSZ9|A0A0A0MSZ9_HUMAN Cleavage stimulation factor subunit 1 (Fragment) OS=Homo sapiens OX=9606 GN=CSTF1 PE=1 SV=1	CSTF1	12	25.7616	25.6353	25.9466	25.1467	25.3898	25.0444
+	3.91481	3.46618	Q05209	sp|Q05209|PTN12_HUMAN Tyrosine-protein phosphatase non-receptor type 12 OS=Homo sapiens OX=9606 GN=PTPN12 PE=1 SV=3	PTPN12	10	19.6363	19.2582	19.0206	22.6595	22.5842	23.0699
	0.444234	2.12539	Q05397	sp|Q05397|FAK1_HUMAN Focal adhesion kinase 1 OS=Homo sapiens OX=9606 GN=PTK2 PE=1 SV=2;tr|H0YBP1|H0YBP1_HUMAN Non-specific protein-tyrosine kinase (Fragment) OS=Homo sapiens OX=9606 GN=PTK2 PE=1 SV=1;tr|E7ESA6|E7ESA6_HUMAN Non-specific protein-tyrosine kin	PTK2	8	23.8686	19.6398	26.5516	25.4755	26.2106	24.7501
	0.682695	-0.39282	Q05639	sp|Q05639|EF1A2_HUMAN Elongation factor 1-alpha 2 OS=Homo sapiens OX=9606 GN=EEF1A2 PE=1 SV=1;tr|A0A2U3TZH3|A0A2U3TZH3_HUMAN Elongation factor 1-alpha OS=Homo sapiens OX=9606 GN=EEF1A2 PE=1 SV=1	EEF1A2	18	25.419	25.2941	24.8615	25.1945	24.6488	24.553
+	2.91413	2.15307	Q05682	sp|Q05682|CALD1_HUMAN Caldesmon OS=Homo sapiens OX=9606 GN=CALD1 PE=1 SV=3;tr|E9PGZ1|E9PGZ1_HUMAN Caldesmon OS=Homo sapiens OX=9606 GN=CALD1 PE=1 SV=1;tr|E7EX44|E7EX44_HUMAN Caldesmon OS=Homo sapiens OX=9606 GN=CALD1 PE=1 SV=1;tr|C9J813|C9J813_HUMAN Caldes	CALD1	18	23.4913	23.8066	23.5655	25.3007	25.8981	26.1237
	1.01125	1.92608	Q06124	sp|Q06124|PTN11_HUMAN Tyrosine-protein phosphatase non-receptor type 11 OS=Homo sapiens OX=9606 GN=PTPN11 PE=1 SV=3	PTPN11	7	19.2368	21.7707	21.7931	22.4636	23.4038	22.7115
	2.29834	-0.679111	Q06203	sp|Q06203|PUR1_HUMAN Amidophosphoribosyltransferase OS=Homo sapiens OX=9606 GN=PPAT PE=1 SV=1	PPAT	18	25.7821	25.8021	26.0349	25.2743	25.0133	25.2942
	2.28697	1.01696	Q06210	sp|Q06210|GFPT1_HUMAN Glutamine--fructose-6-phosphate aminotransferase [isomerizing] 1 OS=Homo sapiens OX=9606 GN=GFPT1 PE=1 SV=3;tr|A0A6I8PRN4|A0A6I8PRN4_HUMAN Glutamine--fructose-6-phosphate transaminase (isomerizing) OS=Homo sapiens OX=9606 GN=GFPT1 PE=	GFPT1	19	24.0154	24.435	24.4438	25.5392	25.2593	25.1466
	1.49182	0.597345	Q06323	sp|Q06323|PSME1_HUMAN Proteasome activator complex subunit 1 OS=Homo sapiens OX=9606 GN=PSME1 PE=1 SV=1;tr|H0YKK6|H0YKK6_HUMAN Proteasome activator complex subunit 1 OS=Homo sapiens OX=9606 GN=PSME1 PE=1 SV=1	PSME1	6	22.9292	22.88	22.3654	23.2452	23.3945	23.3269
	1.01482	1.12151	R9WNI0	tr|R9WNI0|R9WNI0_HUMAN Synaptic functional regulator FMR1 OS=Homo sapiens OX=9606 GN=FMR1 PE=1 SV=1;tr|A8MQB8|A8MQB8_HUMAN Synaptic functional regulator FMR1 OS=Homo sapiens OX=9606 GN=FMR1 PE=1 SV=1;tr|G3V0J0|G3V0J0_HUMAN Synaptic functional regulator FMR	FMR1	3	19.4005	18.7275	19.6788	21.2035	19.7154	20.2526
	1.9919	-0.834028	Q06830	sp|Q06830|PRDX1_HUMAN Peroxiredoxin-1 OS=Homo sapiens OX=9606 GN=PRDX1 PE=1 SV=1;tr|A0A0A0MSI0|A0A0A0MSI0_HUMAN Peroxiredoxin-1 (Fragment) OS=Homo sapiens OX=9606 GN=PRDX1 PE=1 SV=1	PRDX1	21	31.1788	31.1414	30.7173	30.0687	30.076	30.3907
	1.14063	2.12142	G3V203	tr|G3V203|G3V203_HUMAN 60S ribosomal protein L18 OS=Homo sapiens OX=9606 GN=RPL18 PE=1 SV=1;tr|H0YHA7|H0YHA7_HUMAN 60S ribosomal protein L18 (Fragment) OS=Homo sapiens OX=9606 GN=RPL18 PE=1 SV=1;sp|Q07020|RL18_HUMAN 60S ribosomal protein L18 OS=Homo sapien	RPL18	5	20.1309	21.8126	21.9716	24.7082	22.6351	22.936
	1.92964	1.86086	Q07021	sp|Q07021|C1QBP_HUMAN Complement component 1 Q subcomponent-binding protein, mitochondrial OS=Homo sapiens OX=9606 GN=C1QBP PE=1 SV=1;tr|I3L3Q7|I3L3Q7_HUMAN Complement component 1 Q subcomponent-binding protein, mitochondrial (Fragment) OS=Homo sapiens OX=	C1QBP	4	20.9479	22.0241	21.9422	23.2064	23.9847	23.3056
	0.290794	0.4586	Q07065	sp|Q07065|CKAP4_HUMAN Cytoskeleton-associated protein 4 OS=Homo sapiens OX=9606 GN=CKAP4 PE=1 SV=2	CKAP4	11	22.7187	22.4427	24.4001	24.0069	23.4478	23.4825
	0.351142	0.558922	Q07666	sp|Q07666|KHDR1_HUMAN KH domain-containing, RNA-binding, signal transduction-associated protein 1 OS=Homo sapiens OX=9606 GN=KHDRBS1 PE=1 SV=1	KHDRBS1	6	21.2405	23.3257	23.0166	23.1113	23.2852	22.863
	0.429155	-0.16113	Q08209	sp|Q08209|PP2BA_HUMAN Serine/threonine-protein phosphatase 2B catalytic subunit alpha isoform OS=Homo sapiens OX=9606 GN=PPP3CA PE=1 SV=1;tr|E7ETC2|E7ETC2_HUMAN Serine/threonine-protein phosphatase OS=Homo sapiens OX=9606 GN=PPP3CA PE=1 SV=1	PPP3CA	10	23.9832	24.271	23.762	23.7626	23.9697	23.8005
	1.0308	1.58155	Q08211	sp|Q08211|DHX9_HUMAN ATP-dependent RNA helicase A OS=Homo sapiens OX=9606 GN=DHX9 PE=1 SV=4	DHX9	18	22.0508	23.1566	24.068	25.5176	24.2975	24.2049
	2.02924	1.68555	Q08378	sp|Q08378|GOGA3_HUMAN Golgin subfamily A member 3 OS=Homo sapiens OX=9606 GN=GOLGA3 PE=1 SV=2	GOLGA3	8	20.7552	21.5105	20.7463	22.2185	23.0923	22.7578
	0.184058	-0.0835101	Q08380	sp|Q08380|LG3BP_HUMAN Galectin-3-binding protein OS=Homo sapiens OX=9606 GN=LGALS3BP PE=1 SV=1	LGALS3BP	14	25.2369	25.6861	25.5429	25.2531	25.3405	25.6219
	0.526939	-1.19027	Q08554	sp|Q08554|DSC1_HUMAN Desmocollin-1 OS=Homo sapiens OX=9606 GN=DSC1 PE=1 SV=2	DSC1	2	22.7229	22.4935	19.8073	20.5041	19.8955	21.0534
	2.34124	-1.14044	Q08AF3	sp|Q08AF3|SLFN5_HUMAN Schlafen family member 5 OS=Homo sapiens OX=9606 GN=SLFN5 PE=1 SV=1	SLFN5	3	22.7376	22.4852	22.7004	21.8178	21.4978	21.1862
+	4.31058	3.70101	Q08AM6	sp|Q08AM6|VAC14_HUMAN Protein VAC14 homolog OS=Homo sapiens OX=9606 GN=VAC14 PE=1 SV=1;tr|H3BUU8|H3BUU8_HUMAN Protein VAC14 homolog OS=Homo sapiens OX=9606 GN=VAC14 PE=1 SV=1	VAC14	7	18.9583	19.2329	18.9649	22.8251	23.0171	22.417
	2.30663	0.76817	Q08J23	sp|Q08J23|NSUN2_HUMAN RNA cytosine C(5)-methyltransferase NSUN2 OS=Homo sapiens OX=9606 GN=NSUN2 PE=1 SV=2	NSUN2	11	23.3947	23.1763	23.1393	24.226	23.8743	23.9145
	2.05748	1.47059	Q09028	sp|Q09028|RBBP4_HUMAN Histone-binding protein RBBP4 OS=Homo sapiens OX=9606 GN=RBBP4 PE=1 SV=3;tr|H0YCT5|H0YCT5_HUMAN Histone-binding protein RBBP4 (Fragment) OS=Homo sapiens OX=9606 GN=RBBP4 PE=1 SV=1;tr|H0YF10|H0YF10_HUMAN Histone-binding protein RBBP4 (	RBBP4	6	22.9072	22.5315	23.358	24.1704	24.7872	24.2508
	2.03456	1.77162	Q09666	sp|Q09666|AHNK_HUMAN Neuroblast differentiation-associated protein AHNAK OS=Homo sapiens OX=9606 GN=AHNAK PE=1 SV=2	AHNAK	92	24.6654	25.7136	25.6466	27.3892	27.1271	26.8241
	1.11227	-2.06154	Q0PNE2	sp|Q0PNE2|ELP6_HUMAN Elongator complex protein 6 OS=Homo sapiens OX=9606 GN=ELP6 PE=1 SV=1;tr|C9JLH5|C9JLH5_HUMAN Elongator complex protein 6 (Fragment) OS=Homo sapiens OX=9606 GN=ELP6 PE=1 SV=1;tr|C9JA82|C9JA82_HUMAN Elongator complex protein 6 (Fragment)	ELP6	2	21.6529	22.8944	21.6725	18.6663	20.0396	21.3292
	1.34262	-2.10626	Q0VF96	sp|Q0VF96|CGNL1_HUMAN Cingulin-like protein 1 OS=Homo sapiens OX=9606 GN=CGNL1 PE=1 SV=2	CGNL1	8	22.6631	22.7202	24.0585	22.1671	20.6787	20.2773
	1.17689	1.33372	Q10567	sp|Q10567|AP1B1_HUMAN AP-1 complex subunit beta-1 OS=Homo sapiens OX=9606 GN=AP1B1 PE=1 SV=2	AP1B1	10	20.3484	19.7717	21.2616	22.3536	21.2849	21.7443
	0.869248	1.2512	E7EQI7	tr|E7EQI7|E7EQI7_HUMAN WASH complex subunit 5 OS=Homo sapiens OX=9606 GN=WASHC5 PE=1 SV=1;sp|Q12768|WASC5_HUMAN WASH complex subunit 5 OS=Homo sapiens OX=9606 GN=WASHC5 PE=1 SV=1	WASHC5	5	19.5141	20.0465	18.7975	21.7835	20.4448	19.8834
	0.566375	-1.21572	E9PR16	tr|E9PR16|E9PR16_HUMAN Nuclear pore complex protein Nup160 (Fragment) OS=Homo sapiens OX=9606 GN=NUP160 PE=1 SV=2;tr|G3V198|G3V198_HUMAN Nuclear pore complex protein Nup160 (Fragment) OS=Homo sapiens OX=9606 GN=NUP160 PE=1 SV=2;sp|Q12769|NU160_HUMAN Nuclea	NUP160	4	20.8117	19.8287	22.8914	20.5557	19.5278	19.8012
	0.607778	1.48792	Q12792	sp|Q12792|TWF1_HUMAN Twinfilin-1 OS=Homo sapiens OX=9606 GN=TWF1 PE=1 SV=3;tr|F8VS81|F8VS81_HUMAN Twinfilin-1 (Fragment) OS=Homo sapiens OX=9606 GN=TWF1 PE=1 SV=1	TWF1	5	17.7736	19.4848	20.4394	19.3091	21.9705	20.882
	1.91069	1.57386	Q12797	sp|Q12797|ASPH_HUMAN Aspartyl/asparaginyl beta-hydroxylase OS=Homo sapiens OX=9606 GN=ASPH PE=1 SV=3	ASPH	13	22.478	23.2505	23.7215	24.7532	24.6926	24.7257
	1.55171	2.61627	Q12802	sp|Q12802|AKP13_HUMAN A-kinase anchor protein 13 OS=Homo sapiens OX=9606 GN=AKAP13 PE=1 SV=2;tr|H0YMW2|H0YMW2_HUMAN A-kinase anchor protein 13 (Fragment) OS=Homo sapiens OX=9606 GN=AKAP13 PE=1 SV=1	AKAP13	7	19.6648	18.8811	21.3995	22.5281	23.0136	22.2525
	0.616248	1.47198	Q12874	sp|Q12874|SF3A3_HUMAN Splicing factor 3A subunit 3 OS=Homo sapiens OX=9606 GN=SF3A3 PE=1 SV=1	SF3A3	4	19.1446	19.2765	21.5991	20.0435	22.1527	22.2399
	1.00076	-0.695786	Q12882	sp|Q12882|DPYD_HUMAN Dihydropyrimidine dehydrogenase [NADP(+)] OS=Homo sapiens OX=9606 GN=DPYD PE=1 SV=2	DPYD	7	23.1164	22.0454	22.5413	21.6674	21.9952	21.9531
	3.27051	-0.453618	Q12904	sp|Q12904|AIMP1_HUMAN Aminoacyl tRNA synthase complex-interacting multifunctional protein 1 OS=Homo sapiens OX=9606 GN=AIMP1 PE=1 SV=2;tr|A0A5F9ZHC5|A0A5F9ZHC5_HUMAN Aminoacyl tRNA synthase complex-interacting multifunctional protein 1 OS=Homo sapiens OX=9	AIMP1	19	28.193	28.1148	28.267	27.7392	27.7524	27.7223
	1.88733	1.71485	B4DY09	tr|B4DY09|B4DY09_HUMAN Interleukin enhancer-binding factor 2 OS=Homo sapiens OX=9606 GN=ILF2 PE=1 SV=1;sp|Q12905|ILF2_HUMAN Interleukin enhancer-binding factor 2 OS=Homo sapiens OX=9606 GN=ILF2 PE=1 SV=2	ILF2	17	24.1233	24.2772	25.2996	26.5972	26.1487	26.0987
	1.87824	1.27953	Q12906	sp|Q12906|ILF3_HUMAN Interleukin enhancer-binding factor 3 OS=Homo sapiens OX=9606 GN=ILF3 PE=1 SV=3	ILF3	25	24.7109	24.6931	25.5379	26.454	26.0549	26.2717
	0.23858	0.223667	Q12929	sp|Q12929|EPS8_HUMAN Epidermal growth factor receptor kinase substrate 8 OS=Homo sapiens OX=9606 GN=EPS8 PE=1 SV=1;tr|A0A2R8Y4W2|A0A2R8Y4W2_HUMAN Epidermal growth factor receptor kinase substrate 8 OS=Homo sapiens OX=9606 GN=EPS8 PE=1 SV=1;tr|A0A2R8YE63|A0	EPS8	3	20.0507	20.3312	19.3004	19.7153	20.2606	20.3773
	0.821837	-0.998229	Q12931	sp|Q12931|TRAP1_HUMAN Heat shock protein 75 kDa, mitochondrial OS=Homo sapiens OX=9606 GN=TRAP1 PE=1 SV=3;tr|I3L0K7|I3L0K7_HUMAN Heat shock protein 75 kDa, mitochondrial OS=Homo sapiens OX=9606 GN=TRAP1 PE=1 SV=1	TRAP1	5	21.3568	22.2147	21.544	19.7337	21.3833	21.0037
	0.690821	-1.0705	Q12933	sp|Q12933|TRAF2_HUMAN TNF receptor-associated factor 2 OS=Homo sapiens OX=9606 GN=TRAF2 PE=1 SV=2	TRAF2	4	21.4641	21.4299	21.3534	19.0376	21.4546	20.5437
	0.938172	1.96238	E7EQD7	tr|E7EQD7|E7EQD7_HUMAN Disks large homolog 1 OS=Homo sapiens OX=9606 GN=DLG1 PE=1 SV=1;tr|A0A590UJ64|A0A590UJ64_HUMAN Disks large homolog 1 (Fragment) OS=Homo sapiens OX=9606 GN=DLG1 PE=1 SV=1;tr|A0A590UJS9|A0A590UJS9_HUMAN Disks large homolog 1 OS=Homo sa	DLG1	6	19.658	21.6617	18.3679	22.0392	22.0697	21.4659
	0.992932	-1.72884	Q12965	sp|Q12965|MYO1E_HUMAN Unconventional myosin-Ie OS=Homo sapiens OX=9606 GN=MYO1E PE=1 SV=2	MYO1E	12	24.1869	22.904	25.1386	23.3359	21.7532	21.9538
	0.250551	-0.328922	Q12996	sp|Q12996|CSTF3_HUMAN Cleavage stimulation factor subunit 3 OS=Homo sapiens OX=9606 GN=CSTF3 PE=1 SV=1;tr|E9PLP8|E9PLP8_HUMAN Cleavage stimulation factor subunit 3 OS=Homo sapiens OX=9606 GN=CSTF3 PE=1 SV=2	CSTF3	4	22.1748	21.566	22.0577	22.4945	21.4948	20.8224
	0.186771	-0.234386	Q13011	sp|Q13011|ECH1_HUMAN Delta(3,5)-Delta(2,4)-dienoyl-CoA isomerase, mitochondrial OS=Homo sapiens OX=9606 GN=ECH1 PE=1 SV=2	ECH1	3	20.2465	20.8045	19.9965	20.912	19.5124	19.9199
	1.49364	3.10165	Q13033	sp|Q13033|STRN3_HUMAN Striatin-3 OS=Homo sapiens OX=9606 GN=STRN3 PE=1 SV=3;tr|G3V340|G3V340_HUMAN Striatin-3 OS=Homo sapiens OX=9606 GN=STRN3 PE=1 SV=1	STRN3	10	21.4174	19.3024	22.165	23.614	24.9335	23.6422
	0.456603	0.973132	Q13043	sp|Q13043|STK4_HUMAN Serine/threonine-protein kinase 4 OS=Homo sapiens OX=9606 GN=STK4 PE=1 SV=2;tr|A0A087WVN8|A0A087WVN8_HUMAN Serine/threonine-protein kinase 4 (Fragment) OS=Homo sapiens OX=9606 GN=STK4 PE=1 SV=1	STK4	4	22.2192	22.3114	19.7636	21.74	22.397	23.0766
+	2.90788	1.33116	Q13045	sp|Q13045|FLII_HUMAN Protein flightless-1 homolog OS=Homo sapiens OX=9606 GN=FLII PE=1 SV=2	FLII	17	23.346	23.5359	23.7897	24.732	25.077	24.8561
	2.5617	-1.02652	Q13049	sp|Q13049|TRI32_HUMAN E3 ubiquitin-protein ligase TRIM32 OS=Homo sapiens OX=9606 GN=TRIM32 PE=1 SV=2	TRIM32	8	23.1767	23.3712	22.8582	22.1668	22.0236	22.1362
+	3.66977	-1.62894	Q13085	sp|Q13085|ACACA_HUMAN Acetyl-CoA carboxylase 1 OS=Homo sapiens OX=9606 GN=ACACA PE=1 SV=2;tr|Q59FY4|Q59FY4_HUMAN Acetyl-CoA carboxylase 1 (Fragment) OS=Homo sapiens OX=9606 GN=ACACA PE=1 SV=1	ACACA	156	32.3747	32.6785	32.6946	31.0995	30.8724	30.889
	1.62558	1.27487	C9JFE4	tr|C9JFE4|C9JFE4_HUMAN COP9 signalosome complex subunit 1 OS=Homo sapiens OX=9606 GN=GPS1 PE=1 SV=2;sp|Q13098|CSN1_HUMAN COP9 signalosome complex subunit 1 OS=Homo sapiens OX=9606 GN=GPS1 PE=1 SV=4;tr|A0A096LP07|A0A096LP07_HUMAN COP9 signalosome complex su	GPS1	7	22.9488	22.6877	22.2393	23.4157	23.8578	24.4269
	1.004	1.48595	D6REL4	tr|D6REL4|D6REL4_HUMAN Protein Red (Fragment) OS=Homo sapiens OX=9606 GN=IK PE=1 SV=6;tr|E7EQZ7|E7EQZ7_HUMAN Protein Red (Fragment) OS=Homo sapiens OX=9606 GN=IK PE=1 SV=1;sp|Q13123|RED_HUMAN Protein Red OS=Homo sapiens OX=9606 GN=IK PE=1 SV=3;tr|D6RAY9|D6	IK	2	19.7161	17.7143	18.5738	19.3964	20.4463	20.6193
	0.8556	0.456387	J3QSB7	tr|J3QSB7|J3QSB7_HUMAN Purine nucleoside phosphorylase OS=Homo sapiens OX=9606 GN=MTAP PE=1 SV=1;sp|Q13126|MTAP_HUMAN S-methyl-5-thioadenosine phosphorylase OS=Homo sapiens OX=9606 GN=MTAP PE=1 SV=2;tr|B4DUC8|B4DUC8_HUMAN S-methyl-5-thioadenosine phospho	MTAP	6	23.1186	23.737	23.149	23.771	23.5512	24.0515
	0.714574	-0.326843	Q13131	sp|Q13131|AAPK1_HUMAN 5-AMP-activated protein kinase catalytic subunit alpha-1 OS=Homo sapiens OX=9606 GN=PRKAA1 PE=1 SV=4	PRKAA1	10	24.4615	24.957	25.1259	24.5916	24.396	24.5762
+	2.77353	1.49026	Q13136	sp|Q13136|LIPA1_HUMAN Liprin-alpha-1 OS=Homo sapiens OX=9606 GN=PPFIA1 PE=1 SV=1;tr|A0A2R8Y7R9|A0A2R8Y7R9_HUMAN Liprin-alpha-1 (Fragment) OS=Homo sapiens OX=9606 GN=PPFIA1 PE=1 SV=1;tr|E9PJZ7|E9PJZ7_HUMAN Liprin-alpha-1 OS=Homo sapiens OX=9606 GN=PPFIA1 PE	PPFIA1	4	20.0755	20.4972	20.0583	21.4482	21.9199	21.7336
	0.820635	1.00307	Q13144	sp|Q13144|EI2BE_HUMAN Translation initiation factor eIF-2B subunit epsilon OS=Homo sapiens OX=9606 GN=EIF2B5 PE=1 SV=3;tr|A0A3B3IUB1|A0A3B3IUB1_HUMAN eIF-2B GDP-GTP exchange factor subunit epsilon OS=Homo sapiens OX=9606 GN=EIF2B5 PE=1 SV=1;tr|A0A3B3ISS1|A	EIF2B5	3	21.1963	19.7305	21.5364	21.8821	21.5996	21.9906
	1.24951	0.99604	A0A087WX29	tr|A0A087WX29|A0A087WX29_HUMAN TAR DNA-binding protein 43 (Fragment) OS=Homo sapiens OX=9606 GN=TARDBP PE=1 SV=1;sp|Q13148|TADBP_HUMAN TAR DNA-binding protein 43 OS=Homo sapiens OX=9606 GN=TARDBP PE=1 SV=1;tr|B1AKP7|B1AKP7_HUMAN TAR DNA-binding protein 43	TARDBP	6	23.3609	23.6708	22.9854	23.7107	24.7472	24.5473
	2.12938	2.43794	Q13151	sp|Q13151|ROA0_HUMAN Heterogeneous nuclear ribonucleoprotein A0 OS=Homo sapiens OX=9606 GN=HNRNPA0 PE=1 SV=1	HNRNPA0	6	20.5515	21.8835	20.3805	23.1725	23.5156	23.4413
	0.762676	-0.432857	Q13155	sp|Q13155|AIMP2_HUMAN Aminoacyl tRNA synthase complex-interacting multifunctional protein 2 OS=Homo sapiens OX=9606 GN=AIMP2 PE=1 SV=2;tr|A8MU58|A8MU58_HUMAN Aminoacyl tRNA synthase complex-interacting multifunctional protein 2 OS=Homo sapiens OX=9606 GN=A	AIMP2	5	26.3529	25.7767	26.1605	25.8032	25.9166	25.2718
	0.0552761	-0.0230357	Q13162	sp|Q13162|PRDX4_HUMAN Peroxiredoxin-4 OS=Homo sapiens OX=9606 GN=PRDX4 PE=1 SV=1;tr|H7C3T4|H7C3T4_HUMAN Peroxiredoxin-4 (Fragment) OS=Homo sapiens OX=9606 GN=PRDX4 PE=1 SV=1	PRDX4	17	28.0072	27.986	27.7536	27.7005	27.8679	28.1093
	1.09584	1.74618	Q13177	sp|Q13177|PAK2_HUMAN Serine/threonine-protein kinase PAK 2 OS=Homo sapiens OX=9606 GN=PAK2 PE=1 SV=3;tr|B1AKS5|B1AKS5_HUMAN Serine/threonine-protein kinase PAK 3 (Fragment) OS=Homo sapiens OX=9606 GN=PAK3 PE=1 SV=1;tr|A0A087X294|A0A087X294_HUMAN Beta-PAK O	PAK2	6	19.543	19.4242	20.0414	19.9913	21.8932	22.3627
	2.16477	2.72201	Q13185	sp|Q13185|CBX3_HUMAN Chromobox protein homolog 3 OS=Homo sapiens OX=9606 GN=CBX3 PE=1 SV=4;tr|C9JMM0|C9JMM0_HUMAN Chromobox protein homolog 3 (Fragment) OS=Homo sapiens OX=9606 GN=CBX3 PE=1 SV=1;tr|B8ZZ43|B8ZZ43_HUMAN Chromobox homolog 3 (HP1 gamma homolog	CBX3	4	20.8135	19.4381	19.2392	22.7958	22.1746	22.6864
+	2.74161	1.14572	Q13200	sp|Q13200|PSMD2_HUMAN 26S proteasome non-ATPase regulatory subunit 2 OS=Homo sapiens OX=9606 GN=PSMD2 PE=1 SV=3	PSMD2	22	25.5083	25.4893	25.0682	26.6051	26.4999	26.3979
	2.41379	-0.966099	Q13217	sp|Q13217|DNJC3_HUMAN DnaJ homolog subfamily C member 3 OS=Homo sapiens OX=9606 GN=DNAJC3 PE=1 SV=1;tr|X6R9L0|X6R9L0_HUMAN DnaJ homolog subfamily C member 3 OS=Homo sapiens OX=9606 GN=DNAJC3 PE=1 SV=1	DNAJC3	17	25.5117	25.2494	25.7378	24.387	24.6472	24.5665
	1.68425	-0.594474	Q13232	sp|Q13232|NDK3_HUMAN Nucleoside diphosphate kinase 3 OS=Homo sapiens OX=9606 GN=NME3 PE=1 SV=2	NME3	3	21.8491	21.4061	21.5553	20.8696	21.1871	20.9704
	0.988815	0.238508	Q13257	sp|Q13257|MD2L1_HUMAN Mitotic spindle assembly checkpoint protein MAD2A OS=Homo sapiens OX=9606 GN=MAD2L1 PE=1 SV=1	MAD2L1	2	20.9434	20.8557	21.196	21.2148	21.1656	21.3302
	1.35349	2.8703	Q13263	sp|Q13263|TIF1B_HUMAN Transcription intermediary factor 1-beta OS=Homo sapiens OX=9606 GN=TRIM28 PE=1 SV=5;tr|M0R0K9|M0R0K9_HUMAN Transcription intermediary factor 1-beta (Fragment) OS=Homo sapiens OX=9606 GN=TRIM28 PE=1 SV=1	TRIM28	13	20.9229	23.7484	24.0011	25.8408	25.5712	25.8712
+	2.53585	4.69843	Q13283	sp|Q13283|G3BP1_HUMAN Ras GTPase-activating protein-binding protein 1 OS=Homo sapiens OX=9606 GN=G3BP1 PE=1 SV=1	G3BP1	14	21.7131	19.6912	21.968	25.7567	25.7356	25.9754
	2.16129	2.92737	Q13308	sp|Q13308|PTK7_HUMAN Inactive tyrosine-protein kinase 7 OS=Homo sapiens OX=9606 GN=PTK7 PE=1 SV=2;tr|Q86X91|Q86X91_HUMAN Inactive tyrosine-protein kinase 7 OS=Homo sapiens OX=9606 GN=PTK7 PE=1 SV=1	PTK7	3	18.4849	20.1688	18.7728	21.8543	21.8087	22.5456
+	2.69658	3.25058	B1ANR0	tr|B1ANR0|B1ANR0_HUMAN Polyadenylate-binding protein OS=Homo sapiens OX=9606 GN=PABPC4 PE=1 SV=1;sp|Q13310|PABP4_HUMAN Polyadenylate-binding protein 4 OS=Homo sapiens OX=9606 GN=PABPC4 PE=1 SV=1;tr|H0Y5F5|H0Y5F5_HUMAN Polyadenylate-binding protein (Fragmen	PABPC4	19	20.9786	21.9336	22.3771	24.8339	25.3915	24.8156
	0.355242	-0.229991	Q13315	sp|Q13315|ATM_HUMAN Serine-protein kinase ATM OS=Homo sapiens OX=9606 GN=ATM PE=1 SV=4	ATM	14	22.8728	23.5135	23.462	23.3693	22.7687	23.0204
	0.406911	0.199926	Q13322	sp|Q13322|GRB10_HUMAN Growth factor receptor-bound protein 10 OS=Homo sapiens OX=9606 GN=GRB10 PE=1 SV=2;tr|A0A2R8YCL1|A0A2R8YCL1_HUMAN Growth factor receptor-bound protein 10 OS=Homo sapiens OX=9606 GN=GRB10 PE=1 SV=1	GRB10	8	22.5311	22.9073	22.5567	22.7844	22.6201	23.1903
+	3.18326	1.61962	Q13347	sp|Q13347|EIF3I_HUMAN Eukaryotic translation initiation factor 3 subunit I OS=Homo sapiens OX=9606 GN=EIF3I PE=1 SV=1	EIF3I	16	25.6696	26.1967	25.7206	27.5079	27.4553	27.4825
	1.28839	1.00385	Q13363	sp|Q13363|CTBP1_HUMAN C-terminal-binding protein 1 OS=Homo sapiens OX=9606 GN=CTBP1 PE=1 SV=2;tr|D6RAX2|D6RAX2_HUMAN C-terminal-binding protein 1 (Fragment) OS=Homo sapiens OX=9606 GN=CTBP1 PE=1 SV=8;tr|E7ESU7|E7ESU7_HUMAN C-terminal-binding protein 1 (Fra	CTBP1	7	22.5118	23.0963	21.9	23.5641	23.2778	23.6778
	0.725498	-0.724899	Q13395	sp|Q13395|TARB1_HUMAN Probable methyltransferase TARBP1 OS=Homo sapiens OX=9606 GN=TARBP1 PE=1 SV=1	TARBP1	3	20.7799	20.5776	19.5	19.1905	19.5199	19.9725
+	2.61502	1.53382	Q13409	sp|Q13409|DC1I2_HUMAN Cytoplasmic dynein 1 intermediate chain 2 OS=Homo sapiens OX=9606 GN=DYNC1I2 PE=1 SV=3;tr|E7ESD3|E7ESD3_HUMAN Cytoplasmic dynein 1 intermediate chain 2 (Fragment) OS=Homo sapiens OX=9606 GN=DYNC1I2 PE=1 SV=1;tr|E7EMU4|E7EMU4_HUMAN Cyt	DYNC1I2	13	24.7284	25.3668	25.1166	26.4074	26.8425	26.5632
	0.5773	-0.250881	Q13418	sp|Q13418|ILK_HUMAN Integrin-linked protein kinase OS=Homo sapiens OX=9606 GN=ILK PE=1 SV=2;tr|A0A0A0MTH3|A0A0A0MTH3_HUMAN Integrin-linked protein kinase OS=Homo sapiens OX=9606 GN=ILK PE=1 SV=1	ILK	10	24.6846	24.8564	24.2148	24.3743	24.3441	24.2847
	0.822529	0.494076	Q13425	sp|Q13425|SNTB2_HUMAN Beta-2-syntrophin OS=Homo sapiens OX=9606 GN=SNTB2 PE=1 SV=1;tr|H0YCS0|H0YCS0_HUMAN Beta-2-syntrophin (Fragment) OS=Homo sapiens OX=9606 GN=SNTB2 PE=1 SV=1;tr|A0A140TA73|A0A140TA73_HUMAN Beta-2-syntrophin (Fragment) OS=Homo sapiens OX	SNTB2	8	22.0412	22.2427	22.9545	22.8606	22.952	22.9079
	1.75822	2.07536	Q13435	sp|Q13435|SF3B2_HUMAN Splicing factor 3B subunit 2 OS=Homo sapiens OX=9606 GN=SF3B2 PE=1 SV=2;tr|E9PPJ0|E9PPJ0_HUMAN Splicing factor 3B subunit 2 OS=Homo sapiens OX=9606 GN=SF3B2 PE=1 SV=1	SF3B2	12	21.8548	22.9592	23.5191	25.2624	24.585	24.7117
	0.229657	0.2976	H0Y6I0	tr|H0Y6I0|H0Y6I0_HUMAN Golgin subfamily A member 4 (Fragment) OS=Homo sapiens OX=9606 GN=GOLGA4 PE=1 SV=1;sp|Q13439|GOGA4_HUMAN Golgin subfamily A member 4 OS=Homo sapiens OX=9606 GN=GOLGA4 PE=1 SV=1	GOLGA4	6	21.5629	22.4404	21.5566	21.5816	21.914	22.957
	0.783957	1.31926	M0R300	tr|M0R300|M0R300_HUMAN Unconventional myosin-IXb (Fragment) OS=Homo sapiens OX=9606 GN=MYO9B PE=1 SV=8;tr|M0R0P8|M0R0P8_HUMAN Unconventional myosin-IXb OS=Homo sapiens OX=9606 GN=MYO9B PE=1 SV=1;sp|Q13459|MYO9B_HUMAN Unconventional myosin-IXb OS=Homo sapie	MYO9B	8	19.4988	19.6156	21.7355	22.1466	21.3026	21.3584
	0.536559	-0.200672	A0A0U1RQV4	tr|A0A0U1RQV4|A0A0U1RQV4_HUMAN Non-specific serine/threonine protein kinase OS=Homo sapiens OX=9606 GN=ROCK1 PE=1 SV=1;sp|Q13464|ROCK1_HUMAN Rho-associated protein kinase 1 OS=Homo sapiens OX=9606 GN=ROCK1 PE=1 SV=1	ROCK1	22	24.2632	24.1345	23.9646	23.9618	23.6586	24.1399
	0.609609	0.517738	A0A087X2B2	tr|A0A087X2B2|A0A087X2B2_HUMAN Baculoviral IAP repeat-containing protein 2 OS=Homo sapiens OX=9606 GN=BIRC2 PE=1 SV=1;tr|E9PMH5|E9PMH5_HUMAN Baculoviral IAP repeat-containing protein 2 OS=Homo sapiens OX=9606 GN=BIRC2 PE=1 SV=1;sp|Q13490|BIRC2_HUMAN Baculo		3	19.9432	18.8834	20.047	20.0178	20.1092	20.2998
	1.24886	2.41026	Q13501	sp|Q13501|SQSTM_HUMAN Sequestosome-1 OS=Homo sapiens OX=9606 GN=SQSTM1 PE=1 SV=1;tr|E9PFW8|E9PFW8_HUMAN Sequestosome-1 (Fragment) OS=Homo sapiens OX=9606 GN=SQSTM1 PE=1 SV=1;tr|E7EMC7|E7EMC7_HUMAN Sequestosome-1 OS=Homo sapiens OX=9606 GN=SQSTM1 PE=1 SV=1	SQSTM1	3	18.7108	20.5314	21.481	23.0779	21.8509	23.0251
	2.50581	0.818635	Q13509	sp|Q13509|TBB3_HUMAN Tubulin beta-3 chain OS=Homo sapiens OX=9606 GN=TUBB3 PE=1 SV=2;tr|A0A0B4J269|A0A0B4J269_HUMAN G_PROTEIN_RECEP_F1_2 domain-containing protein OS=Homo sapiens OX=9606 PE=1 SV=1	TUBB3	25	24.849	24.703	24.6805	25.3286	25.6898	25.6699
	1.2368	2.30704	K7EN45	tr|K7EN45|K7EN45_HUMAN Peptidyl-prolyl cis-trans isomerase (Fragment) OS=Homo sapiens OX=9606 GN=PIN1 PE=1 SV=1;sp|Q13526|PIN1_HUMAN Peptidyl-prolyl cis-trans isomerase NIMA-interacting 1 OS=Homo sapiens OX=9606 GN=PIN1 PE=1 SV=1	PIN1	2	22.0316	19.3817	19.8806	22.2505	22.6071	23.3574
	0.162687	0.465494	Q13546	sp|Q13546|RIPK1_HUMAN Receptor-interacting serine/threonine-protein kinase 1 OS=Homo sapiens OX=9606 GN=RIPK1 PE=1 SV=3	RIPK1	3	18.9763	18.9545	21.0116	21.7723	19.3923	19.1744
+	2.22943	3.71781	Q13547	sp|Q13547|HDAC1_HUMAN Histone deacetylase 1 OS=Homo sapiens OX=9606 GN=HDAC1 PE=1 SV=1;tr|Q5TEE2|Q5TEE2_HUMAN Histone deacetylase (Fragment) OS=Homo sapiens OX=9606 GN=HDAC1 PE=1 SV=1	HDAC1	4	20.1857	19.9975	18.029	23.1468	23.2603	22.9585
	1.63836	-0.812445	Q5SWX3	tr|Q5SWX3|Q5SWX3_HUMAN Calcium/calmodulin-dependent protein kinase OS=Homo sapiens OX=9606 GN=CAMK2G PE=1 SV=1;tr|A0A2Q3DQE3|A0A2Q3DQE3_HUMAN Calcium/calmodulin-dependent protein kinase OS=Homo sapiens OX=9606 GN=CAMK2G PE=1 SV=1;sp|Q13555|KCC2G_HUMAN Calc	CAMK2G	11	24.0544	23.8974	23.856	22.903	22.9076	23.5599
	2.01407	-0.882545	D6R938	tr|D6R938|D6R938_HUMAN Calcium/calmodulin-dependent protein kinase OS=Homo sapiens OX=9606 GN=CAMK2D PE=1 SV=1;sp|Q13557|KCC2D_HUMAN Calcium/calmodulin-dependent protein kinase type II subunit delta OS=Homo sapiens OX=9606 GN=CAMK2D PE=1 SV=3;tr|E9PBG7|E9P	CAMK2D	23	28.2803	27.8168	27.7284	27.1773	26.9009	27.0996
+	3.14185	1.76864	Q13561	sp|Q13561|DCTN2_HUMAN Dynactin subunit 2 OS=Homo sapiens OX=9606 GN=DCTN2 PE=1 SV=4;tr|F8W1I6|F8W1I6_HUMAN Dynactin subunit 2 OS=Homo sapiens OX=9606 GN=DCTN2 PE=1 SV=1;tr|F8VW18|F8VW18_HUMAN Dynactin subunit 2 (Fragment) OS=Homo sapiens OX=9606 GN=DCTN2 P	DCTN2	21	24.941	24.7787	24.4437	26.2522	26.62	26.5972
	1.36844	2.10156	Q13573	sp|Q13573|SNW1_HUMAN SNW domain-containing protein 1 OS=Homo sapiens OX=9606 GN=SNW1 PE=1 SV=1;tr|G3V3A4|G3V3A4_HUMAN SNW domain-containing protein 1 OS=Homo sapiens OX=9606 GN=SNW1 PE=1 SV=1;tr|G3V4X8|G3V4X8_HUMAN SNW domain-containing protein 1 OS=Homo s	SNW1	5	20.1925	20.7514	18.5802	22.2451	21.3403	22.2434
	0.0585478	0.0327911	Q13596	sp|Q13596|SNX1_HUMAN Sorting nexin-1 OS=Homo sapiens OX=9606 GN=SNX1 PE=1 SV=3;tr|H0YK42|H0YK42_HUMAN Sorting nexin-1 OS=Homo sapiens OX=9606 GN=SNX1 PE=1 SV=1	SNX1	10	23.9656	24.109	24.0277	23.9466	23.8161	24.438
	1.79136	-0.747723	A0A590UJ56	tr|A0A590UJ56|A0A590UJ56_HUMAN Cullin-1 OS=Homo sapiens OX=9606 GN=CUL1 PE=1 SV=1;tr|A0A590UJC4|A0A590UJC4_HUMAN Cullin-1 OS=Homo sapiens OX=9606 GN=CUL1 PE=1 SV=1;tr|A0A590UK34|A0A590UK34_HUMAN Cullin-1 OS=Homo sapiens OX=9606 GN=CUL1 PE=1 SV=1;tr|A0A590U	CUL1	7	22.6156	22.9748	23.0624	22.1183	21.925	22.3663
	0.789628	0.103225	A0A669KAX4	tr|A0A669KAX4|A0A669KAX4_HUMAN Cullin-4B OS=Homo sapiens OX=9606 GN=CUL4B PE=1 SV=1;tr|K4DI93|K4DI93_HUMAN Cullin 4B, isoform CRA_e OS=Homo sapiens OX=9606 GN=CUL4B PE=1 SV=1;sp|Q13620|CUL4B_HUMAN Cullin-4B OS=Homo sapiens OX=9606 GN=CUL4B PE=1 SV=4	CUL4B	19	24.8232	24.8725	24.7532	24.9401	24.8255	24.993
	0.430265	-0.897284	E9PLH9	tr|E9PLH9|E9PLH9_HUMAN GDP-L-fucose synthase (Fragment) OS=Homo sapiens OX=9606 GN=GFUS PE=1 SV=8;tr|E9PP14|E9PP14_HUMAN GDP-L-fucose synthase (Fragment) OS=Homo sapiens OX=9606 GN=GFUS PE=1 SV=1;tr|A0A0J9YX13|A0A0J9YX13_HUMAN GDP-L-fucose synthase (Fragme	GFUS	2	19.5422	21.9701	21.2377	19.1328	19.9667	20.9585
	0.0158647	-0.0500336	Q13637	sp|Q13637|RAB32_HUMAN Ras-related protein Rab-32 OS=Homo sapiens OX=9606 GN=RAB32 PE=1 SV=3;sp|P57729|RAB38_HUMAN Ras-related protein Rab-38 OS=Homo sapiens OX=9606 GN=RAB38 PE=1 SV=1	RAB32	3	21.5264	20.0666	18.8387	20.264	21.2122	18.8055
	0.203348	0.350406	Q13641	sp|Q13641|TPBG_HUMAN Trophoblast glycoprotein OS=Homo sapiens OX=9606 GN=TPBG PE=1 SV=1	TPBG	2	19.7568	18.6936	20.8444	20.2086	20.4731	19.6644
	1.64381	-1.14323	A0A0D9SFI6	tr|A0A0D9SFI6|A0A0D9SFI6_HUMAN Four and a half LIM domains protein 1 (Fragment) OS=Homo sapiens OX=9606 GN=FHL1 PE=1 SV=1;tr|A0A0D9SFB0|A0A0D9SFB0_HUMAN Four and a half LIM domains protein 1 (Fragment) OS=Homo sapiens OX=9606 GN=FHL1 PE=1 SV=1;tr|Q5JXH9|Q5	FHL1	2	24.1831	23.4919	23.5256	22.1525	22.8896	22.7289
	1.45278	0.506955	A0A3B3IRK6	tr|A0A3B3IRK6|A0A3B3IRK6_HUMAN Mannosyl-oligosaccharide glucosidase (Fragment) OS=Homo sapiens OX=9606 GN=MOGS PE=1 SV=1;sp|Q13724|MOGS_HUMAN Mannosyl-oligosaccharide glucosidase OS=Homo sapiens OX=9606 GN=MOGS PE=1 SV=5;tr|A0A3B3IRW2|A0A3B3IRW2_HUMAN Mann	MOGS	12	22.874	22.8682	23.2902	23.6191	23.5791	23.3551
+	2.44599	2.39435	F5GXJ9	tr|F5GXJ9|F5GXJ9_HUMAN Activated leukocyte cell adhesion molecule OS=Homo sapiens OX=9606 GN=ALCAM PE=1 SV=1;sp|Q13740|CD166_HUMAN CD166 antigen OS=Homo sapiens OX=9606 GN=ALCAM PE=1 SV=2	ALCAM	5	19.4174	19.7449	20.547	22.6462	22.2908	21.9552
	1.19753	0.389476	Q13813	sp|Q13813|SPTN1_HUMAN Spectrin alpha chain, non-erythrocytic 1 OS=Homo sapiens OX=9606 GN=SPTAN1 PE=1 SV=3;tr|A0A0D9SGF6|A0A0D9SGF6_HUMAN Spectrin alpha chain, non-erythrocytic 1 OS=Homo sapiens OX=9606 GN=SPTAN1 PE=1 SV=1	SPTAN1	77	27.2993	27.3377	26.8688	27.5731	27.597	27.5042
	1.73247	1.53169	Q13868	sp|Q13868|EXOS2_HUMAN Exosome complex component RRP4 OS=Homo sapiens OX=9606 GN=EXOSC2 PE=1 SV=2;tr|A3KFL1|A3KFL1_HUMAN Ribosomal RNA-processing protein 4 (Fragment) OS=Homo sapiens OX=9606 GN=EXOSC2 PE=1 SV=1;tr|A3KFL5|A3KFL5_HUMAN Ribosomal RNA-processin	EXOSC2	4	20.9208	19.564	20.2299	21.7577	21.6426	21.9095
	2.44018	0.510757	Q13885	sp|Q13885|TBB2A_HUMAN Tubulin beta-2A chain OS=Homo sapiens OX=9606 GN=TUBB2A PE=1 SV=1	TUBB2A	27	26.3497	26.2109	26.2826	26.7645	26.9303	26.6807
	1.26856	0.810499	Q13938	sp|Q13938|CAYP1_HUMAN Calcyphosin OS=Homo sapiens OX=9606 GN=CAPS PE=1 SV=2	CAPS	14	26.8309	26.3209	26.2854	26.9072	27.2222	27.7392
	1.45925	1.64711	Q14008	sp|Q14008|CKAP5_HUMAN Cytoskeleton-associated protein 5 OS=Homo sapiens OX=9606 GN=CKAP5 PE=1 SV=3	CKAP5	27	23.0815	23.4819	24.7889	25.458	25.5786	25.257
+	2.30435	2.90391	Q14011	sp|Q14011|CIRBP_HUMAN Cold-inducible RNA-binding protein OS=Homo sapiens OX=9606 GN=CIRBP PE=1 SV=1;tr|K7ENX8|K7ENX8_HUMAN Cold-inducible RNA-binding protein (Fragment) OS=Homo sapiens OX=9606 GN=CIRBP PE=1 SV=2;tr|K7EJV5|K7EJV5_HUMAN Cold-inducible RNA-bi	CIRBP	8	19.894	21.1659	21.4579	23.5053	23.5973	24.1269
	2.01089	1.87199	H0YA96	tr|H0YA96|H0YA96_HUMAN Heterogeneous nuclear ribonucleoprotein D0 (Fragment) OS=Homo sapiens OX=9606 GN=HNRNPD PE=1 SV=1;tr|H0Y8G5|H0Y8G5_HUMAN Heterogeneous nuclear ribonucleoprotein D0 (Fragment) OS=Homo sapiens OX=9606 GN=HNRNPD PE=1 SV=8;sp|Q14103|HNRP	HNRNPD	5	21.7606	21.4942	22.2864	23.0595	24.0514	24.0464
	1.1325	3.23831	Q14123	sp|Q14123|PDE1C_HUMAN Calcium/calmodulin-dependent 3,5-cyclic nucleotide phosphodiesterase 1C OS=Homo sapiens OX=9606 GN=PDE1C PE=1 SV=1;tr|A0A0A0MS69|A0A0A0MS69_HUMAN Phosphodiesterase OS=Homo sapiens OX=9606 GN=PDE1C PE=1 SV=1	PDE1C	13	22.2135	18.722	23.1167	24.3678	24.658	24.7413
+	4.09622	2.33914	Q14152	sp|Q14152|EIF3A_HUMAN Eukaryotic translation initiation factor 3 subunit A OS=Homo sapiens OX=9606 GN=EIF3A PE=1 SV=1	EIF3A	57	25.7246	25.4317	25.8804	27.9165	28.0359	28.1017
	1.91295	1.62123	F8W726	tr|F8W726|F8W726_HUMAN Ubiquitin-associated protein 2-like OS=Homo sapiens OX=9606 GN=UBAP2L PE=1 SV=2;sp|Q14157|UBP2L_HUMAN Ubiquitin-associated protein 2-like OS=Homo sapiens OX=9606 GN=UBAP2L PE=1 SV=2;tr|Q5VU77|Q5VU77_HUMAN Ubiquitin-associated protein	UBAP2L	7	21.5735	21.2295	20.6687	22.252	23.0033	23.0801
+	2.21573	3.16995	Q14161	sp|Q14161|GIT2_HUMAN ARF GTPase-activating protein GIT2 OS=Homo sapiens OX=9606 GN=GIT2 PE=1 SV=2;tr|R4GNG3|R4GNG3_HUMAN ARF GTPase-activating protein GIT2 (Fragment) OS=Homo sapiens OX=9606 GN=GIT2 PE=1 SV=1;tr|F8VXI9|F8VXI9_HUMAN ARF GTPase-activating pr	GIT2	7	18.7615	18.2075	19.9082	22.3449	22.5555	21.4866
	0.618951	0.38147	Q14166	sp|Q14166|TTL12_HUMAN Tubulin--tyrosine ligase-like protein 12 OS=Homo sapiens OX=9606 GN=TTLL12 PE=1 SV=2	TTLL12	9	23.356	23.5974	22.8233	23.9516	23.5089	23.4605
	0.889542	1.7146	Q14185	sp|Q14185|DOCK1_HUMAN Dedicator of cytokinesis protein 1 OS=Homo sapiens OX=9606 GN=DOCK1 PE=1 SV=2;tr|A0A096LNH6|A0A096LNH6_HUMAN Dedicator of cytokinesis protein 1 OS=Homo sapiens OX=9606 GN=DOCK1 PE=1 SV=1	DOCK1	9	19.7736	19.795	22.4778	22.4047	22.4455	22.3401
	0.340177	0.673031	Q14192	sp|Q14192|FHL2_HUMAN Four and a half LIM domains protein 2 OS=Homo sapiens OX=9606 GN=FHL2 PE=1 SV=3	FHL2	2	20.124	19.57	20.3284	20.2387	19.5947	22.2081
+	3.12157	1.3784	Q14195	sp|Q14195|DPYL3_HUMAN Dihydropyrimidinase-related protein 3 OS=Homo sapiens OX=9606 GN=DPYSL3 PE=1 SV=1;tr|H0YBT4|H0YBT4_HUMAN Dihydropyrimidinase-related protein 3 (Fragment) OS=Homo sapiens OX=9606 GN=DPYSL3 PE=1 SV=1	DPYSL3	18	24.603	24.7562	24.8285	25.864	26.1362	26.3226
+	3.85235	1.44612	Q14204	sp|Q14204|DYHC1_HUMAN Cytoplasmic dynein 1 heavy chain 1 OS=Homo sapiens OX=9606 GN=DYNC1H1 PE=1 SV=5	DYNC1H1	188	28.2591	28.527	28.3902	29.9654	29.8024	29.7468
	1.29483	0.286221	Q14232	sp|Q14232|EI2BA_HUMAN Translation initiation factor eIF-2B subunit alpha OS=Homo sapiens OX=9606 GN=EIF2B1 PE=1 SV=1;tr|F5H0D0|F5H0D0_HUMAN Translation initiation factor eIF-2B subunit alpha OS=Homo sapiens OX=9606 GN=EIF2B1 PE=1 SV=1	EIF2B1	4	21.5056	21.7603	21.4743	21.7785	21.9529	21.8674
+	3.67232	2.00951	Q14247	sp|Q14247|SRC8_HUMAN Src substrate cortactin OS=Homo sapiens OX=9606 GN=CTTN PE=1 SV=2	CTTN	23	24.2776	24.0632	24.1325	25.952	26.1111	26.4388
	0.0933867	0.0168985	A0A3B3IUA7	tr|A0A3B3IUA7|A0A3B3IUA7_HUMAN E3 ubiquitin/ISG15 ligase TRIM25 OS=Homo sapiens OX=9606 GN=TRIM25 PE=1 SV=1;sp|Q14258|TRI25_HUMAN E3 ubiquitin/ISG15 ligase TRIM25 OS=Homo sapiens OX=9606 GN=TRIM25 PE=1 SV=2	TRIM25	10	25.6504	25.6127	25.5933	25.6522	25.7345	25.5203
	0.0945621	-0.102606	B0S8I6	tr|B0S8I6|B0S8I6_HUMAN Protein FAM50A (Fragment) OS=Homo sapiens OX=9606 GN=FAM50A PE=1 SV=1;sp|Q14320|FA50A_HUMAN Protein FAM50A OS=Homo sapiens OX=9606 GN=FAM50A PE=1 SV=2;sp|Q9Y247|FA50B_HUMAN Protein FAM50B OS=Homo sapiens OX=9606 GN=FAM50B PE=1 SV=1	FAM50A	3	22.1706	21.7626	21.9092	21.1205	22.086	22.3281
	0.620999	-1.12516	Q14376	sp|Q14376|GALE_HUMAN UDP-glucose 4-epimerase OS=Homo sapiens OX=9606 GN=GALE PE=1 SV=2;tr|Q5QPP1|Q5QPP1_HUMAN UDP-glucose 4-epimerase (Fragment) OS=Homo sapiens OX=9606 GN=GALE PE=1 SV=1;tr|Q5QPP3|Q5QPP3_HUMAN UDP-glucose 4-epimerase (Fragment) OS=Homo sap	GALE	3	22.3397	22.3912	22.5155	21.5869	22.5264	19.7577
+	3.77483	3.95175	Q14444	sp|Q14444|CAPR1_HUMAN Caprin-1 OS=Homo sapiens OX=9606 GN=CAPRIN1 PE=1 SV=2;tr|G3V153|G3V153_HUMAN Caprin-1 OS=Homo sapiens OX=9606 GN=CAPRIN1 PE=1 SV=1;tr|E9PLA9|E9PLA9_HUMAN Caprin-1 (Fragment) OS=Homo sapiens OX=9606 GN=CAPRIN1 PE=1 SV=1	CAPRIN1	15	22.5001	21.553	21.7439	25.9171	25.8912	25.8438
	0.839393	1.46451	A0A0C4DGA6	tr|A0A0C4DGA6|A0A0C4DGA6_HUMAN Helicase-like transcription factor OS=Homo sapiens OX=9606 GN=HLTF PE=1 SV=1;sp|Q14527|HLTF_HUMAN Helicase-like transcription factor OS=Homo sapiens OX=9606 GN=HLTF PE=1 SV=2;tr|H7C5K0|H7C5K0_HUMAN Helicase-like transcription	HLTF	3	18.7539	21.2265	20.8709	22.2169	21.3918	21.6361
	1.84843	-1.2656	Q14554	sp|Q14554|PDIA5_HUMAN Protein disulfide-isomerase A5 OS=Homo sapiens OX=9606 GN=PDIA5 PE=1 SV=1	PDIA5	11	24.328	24.6917	24.006	22.8177	23.5375	22.8737
	0.510457	0.454891	Q14558	sp|Q14558|KPRA_HUMAN Phosphoribosyl pyrophosphate synthase-associated protein 1 OS=Homo sapiens OX=9606 GN=PRPSAP1 PE=1 SV=2;tr|C9J168|C9J168_HUMAN Phosphoribosyl pyrophosphate synthase-associated protein 1 (Fragment) OS=Homo sapiens OX=9606 GN=PRPSAP1 PE=	PRPSAP1	6	20.9357	20.7292	21.6753	22.0763	21.4416	21.1869
	2.12605	1.16862	Q14566	sp|Q14566|MCM6_HUMAN DNA replication licensing factor MCM6 OS=Homo sapiens OX=9606 GN=MCM6 PE=1 SV=1	MCM6	8	22.1044	22.0013	21.4526	22.8836	23.2539	22.9266
	0.987546	-1.81212	Q14678	sp|Q14678|KANK1_HUMAN KN motif and ankyrin repeat domain-containing protein 1 OS=Homo sapiens OX=9606 GN=KANK1 PE=1 SV=3	KANK1	3	21.1546	21.1536	21.7478	20.538	20.2051	17.8765
	0.109887	-0.092137	Q14683	sp|Q14683|SMC1A_HUMAN Structural maintenance of chromosomes protein 1A OS=Homo sapiens OX=9606 GN=SMC1A PE=1 SV=2;tr|G8JLG1|G8JLG1_HUMAN Structural maintenance of chromosomes protein OS=Homo sapiens OX=9606 GN=SMC1A PE=1 SV=2;tr|A0A6Q8PHC3|A0A6Q8PHC3_HUMAN	SMC1A	16	23.3453	23.731	24.3153	23.8996	23.5123	23.7032
+	2.48324	3.35836	Q14694	sp|Q14694|UBP10_HUMAN Ubiquitin carboxyl-terminal hydrolase 10 OS=Homo sapiens OX=9606 GN=USP10 PE=1 SV=2	USP10	10	19.0744	20.7031	20.4397	23.5326	23.086	23.6738
	1.30114	0.614697	Q14697	sp|Q14697|GANAB_HUMAN Neutral alpha-glucosidase AB OS=Homo sapiens OX=9606 GN=GANAB PE=1 SV=3;tr|F5H6X6|F5H6X6_HUMAN Neutral alpha-glucosidase AB OS=Homo sapiens OX=9606 GN=GANAB PE=1 SV=1;tr|E9PKU7|E9PKU7_HUMAN Neutral alpha-glucosidase AB OS=Homo sapiens	GANAB	22	24.6316	25.2141	25.3315	25.7672	25.6266	25.6274
	0.28556	-0.733388	B7Z2Y2	tr|B7Z2Y2|B7Z2Y2_HUMAN Component of oligomeric Golgi complex 2 OS=Homo sapiens OX=9606 GN=COG2 PE=1 SV=1;sp|Q14746|COG2_HUMAN Conserved oligomeric Golgi complex subunit 2 OS=Homo sapiens OX=9606 GN=COG2 PE=1 SV=1	COG2	4	21.7989	21.9336	20.6938	18.8355	21.5167	21.8739
+	3.99842	-2.50926	Q14764	sp|Q14764|MVP_HUMAN Major vault protein OS=Homo sapiens OX=9606 GN=MVP PE=1 SV=4	MVP	36	27.1911	26.7905	26.6718	24.3181	24.4466	24.361
	2.17594	1.4776	A0A2R8YDW2	tr|A0A2R8YDW2|A0A2R8YDW2_HUMAN Chromodomain-helicase-DNA-binding protein 4 (Fragment) OS=Homo sapiens OX=9606 GN=CHD4 PE=1 SV=1;tr|A0A2R8Y4X2|A0A2R8Y4X2_HUMAN Chromodomain-helicase-DNA-binding protein 4 (Fragment) OS=Homo sapiens OX=9606 GN=CHD4 PE=1 SV=1;	CHD4	5	19.1593	19.1311	19.7348	21.2126	20.5072	20.7383
	2.06576	1.50435	Q14847	sp|Q14847|LASP1_HUMAN LIM and SH3 domain protein 1 OS=Homo sapiens OX=9606 GN=LASP1 PE=1 SV=2;tr|C9J9W2|C9J9W2_HUMAN LIM and SH3 domain protein 1 (Fragment) OS=Homo sapiens OX=9606 GN=LASP1 PE=1 SV=1	LASP1	8	22.8658	22.4988	22.2372	23.8722	23.7051	24.5375
	0.538261	0.724085	Q14938	sp|Q14938|NFIX_HUMAN Nuclear factor 1 X-type OS=Homo sapiens OX=9606 GN=NFIX PE=1 SV=2;tr|B4DHW2|B4DHW2_HUMAN Nuclear factor 1 OS=Homo sapiens OX=9606 GN=NFIX PE=2 SV=1;tr|K7EN08|K7EN08_HUMAN Nuclear factor 1 OS=Homo sapiens OX=9606 GN=NFIX PE=1 SV=1	NFIX	7	22.037	24.0106	22.7586	23.9342	23.464	23.5803
	0.474842	-0.282104	Q14974	sp|Q14974|IMB1_HUMAN Importin subunit beta-1 OS=Homo sapiens OX=9606 GN=KPNB1 PE=1 SV=2;tr|J3KTM9|J3KTM9_HUMAN Importin subunit beta-1 (Fragment) OS=Homo sapiens OX=9606 GN=KPNB1 PE=1 SV=1	KPNB1	19	26.6697	27.1023	27.4145	27.0547	26.5906	26.6948
	0.588301	0.986207	Q14980	sp|Q14980|NUMA1_HUMAN Nuclear mitotic apparatus protein 1 OS=Homo sapiens OX=9606 GN=NUMA1 PE=1 SV=2;tr|A0A087WY61|A0A087WY61_HUMAN Nuclear mitotic apparatus protein 1 OS=Homo sapiens OX=9606 GN=NUMA1 PE=1 SV=1;tr|F5H4J1|F5H4J1_HUMAN Nuclear mitotic appara	NUMA1	6	19.5	19.7532	21.7057	21.8142	21.2251	20.8782
	0.143052	-0.592932	Q14997	sp|Q14997|PSME4_HUMAN Proteasome activator complex subunit 4 OS=Homo sapiens OX=9606 GN=PSME4 PE=1 SV=2;tr|F8WBH5|F8WBH5_HUMAN Proteasome activator complex subunit 4 OS=Homo sapiens OX=9606 GN=PSME4 PE=1 SV=1	PSME4	3	18.6025	22.5207	21.0778	22.1944	19.1275	19.1003
	2.66055	1.19676	F8W9S7	tr|F8W9S7|F8W9S7_HUMAN GTPase-activating protein and VPS9 domain-containing protein 1 OS=Homo sapiens OX=9606 GN=GAPVD1 PE=1 SV=1;sp|Q14C86|GAPD1_HUMAN GTPase-activating protein and VPS9 domain-containing protein 1 OS=Homo sapiens OX=9606 GN=GAPVD1 PE=1 SV	GAPVD1	13	22.3008	22.6126	22.1402	23.3496	23.6285	23.6658
	1.22225	0.449554	E9PHA2	tr|E9PHA2|E9PHA2_HUMAN Condensin complex subunit 2 OS=Homo sapiens OX=9606 GN=NCAPH PE=1 SV=1;sp|Q15003|CND2_HUMAN Condensin complex subunit 2 OS=Homo sapiens OX=9606 GN=NCAPH PE=1 SV=3;tr|C9J470|C9J470_HUMAN Condensin complex subunit 2 (Fragment) OS=Homo	NCAPH	19	24.7485	25.0609	24.9099	25.1486	25.2782	25.6411
+	3.36513	0.987053	Q15008	sp|Q15008|PSMD6_HUMAN 26S proteasome non-ATPase regulatory subunit 6 OS=Homo sapiens OX=9606 GN=PSMD6 PE=1 SV=1	PSMD6	16	24.7119	24.5171	24.4589	25.4992	25.6526	25.4973
	0.542722	0.371761	Q15018	sp|Q15018|ABRX2_HUMAN BRISC complex subunit Abraxas 2 OS=Homo sapiens OX=9606 GN=ABRAXAS2 PE=1 SV=2	ABRAXAS2	6	22.6729	23.1822	22.1962	23.2526	22.9073	23.0068
	2.12913	1.3763	Q15019	sp|Q15019|SEPT2_HUMAN Septin-2 OS=Homo sapiens OX=9606 GN=SEPTIN2 PE=1 SV=1;tr|B5MCX3|B5MCX3_HUMAN Septin-2 OS=Homo sapiens OX=9606 GN=SEPTIN2 PE=1 SV=1;tr|C9J2Q4|C9J2Q4_HUMAN Septin-2 (Fragment) OS=Homo sapiens OX=9606 GN=SEPTIN2 PE=1 SV=1	SEPTIN2	18	25.1662	25.6592	25.0716	26.3046	27.0144	26.7069
	1.09442	2.83464	Q15020	sp|Q15020|SART3_HUMAN Squamous cell carcinoma antigen recognized by T-cells 3 OS=Homo sapiens OX=9606 GN=SART3 PE=1 SV=1;tr|A0A499FI31|A0A499FI31_HUMAN Squamous cell carcinoma antigen recognized by T-cells 3 OS=Homo sapiens OX=9606 GN=SART3 PE=1 SV=1	SART3	8	20.3872	22.7213	18.5591	23.1721	23.7471	23.2523
	2.21688	2.19956	Q15021	sp|Q15021|CND1_HUMAN Condensin complex subunit 1 OS=Homo sapiens OX=9606 GN=NCAPD2 PE=1 SV=3;tr|E7EN77|E7EN77_HUMAN Condensin complex subunit 1 (Fragment) OS=Homo sapiens OX=9606 GN=NCAPD2 PE=1 SV=2	NCAPD2	19	21.416	22.3912	22.7907	24.4843	24.4578	24.2545
	1.02092	0.585884	Q15029	sp|Q15029|U5S1_HUMAN 116 kDa U5 small nuclear ribonucleoprotein component OS=Homo sapiens OX=9606 GN=EFTUD2 PE=1 SV=1	EFTUD2	17	23.9552	24.541	24.8762	25.0253	25.039	25.0657
	0.436759	1.34003	Q15042	sp|Q15042|RB3GP_HUMAN Rab3 GTPase-activating protein catalytic subunit OS=Homo sapiens OX=9606 GN=RAB3GAP1 PE=1 SV=3	RAB3GAP1	2	18.7956	22.4212	22.9331	22.3612	22.9428	22.866
	2.70261	-0.703472	Q15046	sp|Q15046|SYK_HUMAN Lysine--tRNA ligase OS=Homo sapiens OX=9606 GN=KARS1 PE=1 SV=3	KARS1	24	27.0275	26.8199	27.1276	26.2359	26.2692	26.3596
	0.149998	0.0846895	Q15052	sp|Q15052|ARHG6_HUMAN Rho guanine nucleotide exchange factor 6 OS=Homo sapiens OX=9606 GN=ARHGEF6 PE=1 SV=2	ARHGEF6	7	21.9378	22.0677	21.916	22.358	22.1514	21.6662
	1.76161	2.11374	Q15056	sp|Q15056|IF4H_HUMAN Eukaryotic translation initiation factor 4H OS=Homo sapiens OX=9606 GN=EIF4H PE=1 SV=5	EIF4H	3	19.2757	20.1444	19.9512	21.0334	22.0272	22.6519
+	4.90773	-1.08012	Q15057	sp|Q15057|ACAP2_HUMAN Arf-GAP with coiled-coil, ANK repeat and PH domain-containing protein 2 OS=Homo sapiens OX=9606 GN=ACAP2 PE=1 SV=3;tr|A0A087X1H5|A0A087X1H5_HUMAN Arf-GAP with coiled-coil, ANK repeat and PH domain-containing protein 2 OS=Homo sapiens	ACAP2	10	30.2343	30.2481	30.1213	29.107	29.1205	29.1358
	3.71046	0.548632	Q15067	sp|Q15067|ACOX1_HUMAN Peroxisomal acyl-coenzyme A oxidase 1 OS=Homo sapiens OX=9606 GN=ACOX1 PE=1 SV=3	ACOX1	26	26.5852	26.4623	26.5754	27.1173	27.0758	27.0756
	2.57967	-0.491724	Q15075	sp|Q15075|EEA1_HUMAN Early endosome antigen 1 OS=Homo sapiens OX=9606 GN=EEA1 PE=1 SV=2	EEA1	44	26.5372	26.5982	26.4039	25.9377	26.0979	26.0286
+	3.55712	-0.817827	Q15084	sp|Q15084|PDIA6_HUMAN Protein disulfide-isomerase A6 OS=Homo sapiens OX=9606 GN=PDIA6 PE=1 SV=1	PDIA6	22	29.4812	29.4999	29.2881	28.6118	28.5889	28.615
	1.15139	-0.888995	Q15118	sp|Q15118|PDK1_HUMAN [Pyruvate dehydrogenase (acetyl-transferring)] kinase isozyme 1, mitochondrial OS=Homo sapiens OX=9606 GN=PDK1 PE=1 SV=1;tr|F8WC75|F8WC75_HUMAN Protein-serine/threonine kinase OS=Homo sapiens OX=9606 GN=PDK1 PE=1 SV=1;tr|C9JKT3|C9JKT3_	PDK1	2	20.1335	20.0439	20.3322	18.9307	18.9251	19.9868
+	2.60778	-1.43847	Q15120	sp|Q15120|PDK3_HUMAN [Pyruvate dehydrogenase (acetyl-transferring)] kinase isozyme 3, mitochondrial OS=Homo sapiens OX=9606 GN=PDK3 PE=1 SV=1	PDK3	5	22.648	22.6957	22.6383	21.6378	21.0815	20.9474
	0.702658	-1.23473	Q15126	sp|Q15126|PMVK_HUMAN Phosphomevalonate kinase OS=Homo sapiens OX=9606 GN=PMVK PE=1 SV=3	PMVK	3	22.2891	22.6069	22.2934	19.5948	21.7156	22.1749
	1.16815	-1.09463	Q15149	sp|Q15149|PLEC_HUMAN Plectin OS=Homo sapiens OX=9606 GN=PLEC PE=1 SV=3	PLEC	260	29.9273	30.3048	30.5125	29.9352	28.953	28.5725
	0.540506	0.221767	Q15181	sp|Q15181|IPYR_HUMAN Inorganic pyrophosphatase OS=Homo sapiens OX=9606 GN=PPA1 PE=1 SV=2;tr|Q5SQT6|Q5SQT6_HUMAN Inorganic diphosphatase OS=Homo sapiens OX=9606 GN=PPA1 PE=1 SV=1	PPA1	5	23.4598	23.5482	23.0887	23.7605	23.6293	23.3721
	2.42481	1.32395	Q15233	sp|Q15233|NONO_HUMAN Non-POU domain-containing octamer-binding protein OS=Homo sapiens OX=9606 GN=NONO PE=1 SV=4	NONO	18	25.0414	25.5787	25.7309	26.6557	26.8757	26.7915
	0.935245	0.370322	Q15276	sp|Q15276|RABE1_HUMAN Rab GTPase-binding effector protein 1 OS=Homo sapiens OX=9606 GN=RABEP1 PE=1 SV=2	RABEP1	10	22.8343	23.0392	23.0631	23.071	23.6585	23.318
	0.489141	-0.475152	Q15293	sp|Q15293|RCN1_HUMAN Reticulocalbin-1 OS=Homo sapiens OX=9606 GN=RCN1 PE=1 SV=1	RCN1	6	25.3084	24.6616	24.2733	23.6885	24.4774	24.652
	0.716875	1.40351	A0A087WW77	tr|A0A087WW77|A0A087WW77_HUMAN Lethal(2) giant larvae protein homolog 1 OS=Homo sapiens OX=9606 GN=LLGL1 PE=1 SV=1;sp|Q15334|L2GL1_HUMAN Lethal(2) giant larvae protein homolog 1 OS=Homo sapiens OX=9606 GN=LLGL1 PE=1 SV=3	LLGL1	4	18.4876	21.2004	21.1274	21.7784	21.5445	21.7031
+	3.04517	1.17305	Q15365	sp|Q15365|PCBP1_HUMAN Poly(rC)-binding protein 1 OS=Homo sapiens OX=9606 GN=PCBP1 PE=1 SV=2	PCBP1	14	25.4741	25.7768	25.6621	26.6922	26.7327	27.0073
	1.6938	1.14875	Q15366	sp|Q15366|PCBP2_HUMAN Poly(rC)-binding protein 2 OS=Homo sapiens OX=9606 GN=PCBP2 PE=1 SV=1;tr|F8VZX2|F8VZX2_HUMAN Poly(rC)-binding protein 2 OS=Homo sapiens OX=9606 GN=PCBP2 PE=1 SV=1;tr|H3BRU6|H3BRU6_HUMAN Poly(rC)-binding protein 2 (Fragment) OS=Homo sa	PCBP2	11	23.6037	23.1247	23.7174	24.3538	24.4119	25.1264
	0.0104031	-0.00858943	E5RHG8	tr|E5RHG8|E5RHG8_HUMAN Elongin-C (Fragment) OS=Homo sapiens OX=9606 GN=ELOC PE=1 SV=1;sp|Q15369|ELOC_HUMAN Elongin-C OS=Homo sapiens OX=9606 GN=ELOC PE=1 SV=1;tr|R4GMY8|R4GMY8_HUMAN Elongin-C OS=Homo sapiens OX=9606 GN=ELOC PE=1 SV=1	ELOC	3	24.3108	24.3288	25.0288	24.2884	24.7412	24.613
	0.347986	-0.295161	Q15370	sp|Q15370|ELOB_HUMAN Elongin-B OS=Homo sapiens OX=9606 GN=ELOB PE=1 SV=1;tr|A0A0B4J296|A0A0B4J296_HUMAN Elongin-B OS=Homo sapiens OX=9606 GN=ELOB PE=1 SV=1;tr|B8ZZU8|B8ZZU8_HUMAN Elongin-B OS=Homo sapiens OX=9606 GN=ELOB PE=1 SV=1;tr|I3L0M9|I3L0M9_HUMAN El	ELOB	8	23.2737	23.8496	23.8385	23.1166	23.0119	23.9478
	1.09361	0.921939	C9J931	tr|C9J931|C9J931_HUMAN GTP-binding protein Rheb OS=Homo sapiens OX=9606 GN=RHEB PE=1 SV=1;sp|Q15382|RHEB_HUMAN GTP-binding protein Rheb OS=Homo sapiens OX=9606 GN=RHEB PE=1 SV=1	RHEB	2	19.1678	19.2063	18.1657	19.5407	20.1728	19.592
	1.65746	1.82602	Q15386	sp|Q15386|UBE3C_HUMAN Ubiquitin-protein ligase E3C OS=Homo sapiens OX=9606 GN=UBE3C PE=1 SV=3	UBE3C	4	19.1522	19.3621	20.7029	21.5133	21.8057	21.3762
	0.143652	-0.1994	Q15392	sp|Q15392|DHC24_HUMAN Delta(24)-sterol reductase OS=Homo sapiens OX=9606 GN=DHCR24 PE=1 SV=2;tr|A0A0A0MTI1|A0A0A0MTI1_HUMAN Delta(24)-sterol reductase OS=Homo sapiens OX=9606 GN=DHCR24 PE=1 SV=1	DHCR24	2	19.8266	19.867	18.9818	18.5825	20.0536	19.441
	0.380762	0.20198	Q15393	sp|Q15393|SF3B3_HUMAN Splicing factor 3B subunit 3 OS=Homo sapiens OX=9606 GN=SF3B3 PE=1 SV=4	SF3B3	24	25.0563	24.9338	25.3259	25.6369	25.3079	24.9771
	2.74345	-0.644089	Q15404	sp|Q15404|RSU1_HUMAN Ras suppressor protein 1 OS=Homo sapiens OX=9606 GN=RSU1 PE=1 SV=3	RSU1	8	23.8374	23.9564	23.6794	23.1427	23.1488	23.2494
	2.37455	1.5338	Q15417	sp|Q15417|CNN3_HUMAN Calponin-3 OS=Homo sapiens OX=9606 GN=CNN3 PE=1 SV=1;tr|E9PDU6|E9PDU6_HUMAN Calponin (Fragment) OS=Homo sapiens OX=9606 GN=CNN3 PE=1 SV=1	CNN3	14	25.871	26.4625	26.0871	27.3243	27.6943	28.0035
	1.19255	-0.682387	E9PGT3	tr|E9PGT3|E9PGT3_HUMAN Ribosomal protein S6 kinase OS=Homo sapiens OX=9606 GN=RPS6KA1 PE=1 SV=1;sp|Q15418|KS6A1_HUMAN Ribosomal protein S6 kinase alpha-1 OS=Homo sapiens OX=9606 GN=RPS6KA1 PE=1 SV=2	RPS6KA1	7	23.3534	23.8647	24.0606	23.0332	23.386	22.8124
+	3.42448	2.35029	F5H365	tr|F5H365|F5H365_HUMAN Protein transport protein SEC23 OS=Homo sapiens OX=9606 GN=SEC23A PE=1 SV=1;sp|Q15436|SC23A_HUMAN Protein transport protein Sec23A OS=Homo sapiens OX=9606 GN=SEC23A PE=1 SV=2	SEC23A	14	21.6167	21.0709	21.6004	23.9271	23.8544	23.5573
	0.0382471	-0.0377814	A0A2R8YFH5	tr|A0A2R8YFH5|A0A2R8YFH5_HUMAN Protein transport protein SEC23 OS=Homo sapiens OX=9606 GN=SEC23B PE=1 SV=1;sp|Q15437|SC23B_HUMAN Protein transport protein Sec23B OS=Homo sapiens OX=9606 GN=SEC23B PE=1 SV=2;tr|Q5QPE1|Q5QPE1_HUMAN Protein transport protein S	SEC23B	14	23.7506	23.7287	22.7466	23.4117	23.2664	23.4344
	1.12837	1.53514	Q15459	sp|Q15459|SF3A1_HUMAN Splicing factor 3A subunit 1 OS=Homo sapiens OX=9606 GN=SF3A1 PE=1 SV=1	SF3A1	4	19.3228	21.1499	20.9168	22.3372	21.4375	22.2202
	1.80937	-0.328388	Q15477	sp|Q15477|SKIV2_HUMAN Helicase SKI2W OS=Homo sapiens OX=9606 GN=SKIV2L PE=1 SV=3	SKIC2	15	23.793	23.9802	23.9602	23.5354	23.6931	23.5198
	0.847441	1.00935	Q15555	sp|Q15555|MARE2_HUMAN Microtubule-associated protein RP/EB family member 2 OS=Homo sapiens OX=9606 GN=MAPRE2 PE=1 SV=1	MAPRE2	2	19.4193	18.6858	19.5482	20.7472	19.2609	20.6731
	0.238952	0.293071	Q15599	sp|Q15599|NHRF2_HUMAN Na(+)/H(+) exchange regulatory cofactor NHE-RF2 OS=Homo sapiens OX=9606 GN=SLC9A3R2 PE=1 SV=2;tr|H3BUQ9|H3BUQ9_HUMAN Na(+)/H(+) exchange regulatory cofactor NHE-RF2 (Fragment) OS=Homo sapiens OX=9606 GN=SLC9A3R2 PE=1 SV=1;tr|H3BN50|H3	NHERF2	2	19.1473	19.6574	19.945	19.0481	20.1402	20.4406
	1.50809	1.5379	Q15628	sp|Q15628|TRADD_HUMAN Tumor necrosis factor receptor type 1-associated DEATH domain protein OS=Homo sapiens OX=9606 GN=TRADD PE=1 SV=2	TRADD	2	19.4612	18.608	20.2354	21.0116	20.8953	21.0113
	2.23938	1.67116	E9PGT1	tr|E9PGT1|E9PGT1_HUMAN Component 3 of promoter of RISC OS=Homo sapiens OX=9606 GN=TSN PE=1 SV=1;sp|Q15631|TSN_HUMAN Translin OS=Homo sapiens OX=9606 GN=TSN PE=1 SV=1	TSN	5	21.595	22.5515	21.766	23.4742	23.6366	23.8153
	0.94989	-0.618046	H0YJ97	tr|H0YJ97|H0YJ97_HUMAN Thyroid receptor-interacting protein 11 (Fragment) OS=Homo sapiens OX=9606 GN=TRIP11 PE=1 SV=1;sp|Q15643|TRIPB_HUMAN Thyroid receptor-interacting protein 11 OS=Homo sapiens OX=9606 GN=TRIP11 PE=1 SV=3	TRIP11	17	24.0471	24.0301	24.4427	23.7461	23.0168	23.9029
	1.84868	1.0993	Q15645	sp|Q15645|PCH2_HUMAN Pachytene checkpoint protein 2 homolog OS=Homo sapiens OX=9606 GN=TRIP13 PE=1 SV=2	TRIP13	6	21.9339	21.6015	22.0641	22.8008	23.4121	22.6844
	1.0552	1.71392	Q15650	sp|Q15650|TRIP4_HUMAN Activating signal cointegrator 1 OS=Homo sapiens OX=9606 GN=TRIP4 PE=1 SV=4	TRIP4	2	18.4489	19.1782	20.9814	21.0236	21.2659	21.4609
	1.48974	1.29516	Q15691	sp|Q15691|MARE1_HUMAN Microtubule-associated protein RP/EB family member 1 OS=Homo sapiens OX=9606 GN=MAPRE1 PE=1 SV=3	MAPRE1	8	23.5089	22.2673	22.6892	23.8145	24.4064	24.13
+	2.73604	1.25451	Q15717	sp|Q15717|ELAV1_HUMAN ELAV-like protein 1 OS=Homo sapiens OX=9606 GN=ELAVL1 PE=1 SV=2;tr|M0QZR9|M0QZR9_HUMAN ELAV-like protein 1 OS=Homo sapiens OX=9606 GN=ELAVL1 PE=1 SV=1	ELAVL1	16	24.6411	24.2748	24.2772	25.5226	25.8921	25.5419
	0.586518	-0.844489	Q15750	sp|Q15750|TAB1_HUMAN TGF-beta-activated kinase 1 and MAP3K7-binding protein 1 OS=Homo sapiens OX=9606 GN=TAB1 PE=1 SV=1	TAB1	2	18.93	20.1233	19.905	19.6993	17.873	18.8525
	1.45769	-0.601228	Q15785	sp|Q15785|TOM34_HUMAN Mitochondrial import receptor subunit TOM34 OS=Homo sapiens OX=9606 GN=TOMM34 PE=1 SV=2	TOMM34	9	24.4941	24.6321	24.2485	23.5894	23.8544	24.1271
	1.18204	-0.809923	B7Z5N5	tr|B7Z5N5|B7Z5N5_HUMAN Mothers against decapentaplegic homolog OS=Homo sapiens OX=9606 GN=SMAD2 PE=1 SV=1;sp|Q15796|SMAD2_HUMAN Mothers against decapentaplegic homolog 2 OS=Homo sapiens OX=9606 GN=SMAD2 PE=1 SV=1;tr|K7EJX0|K7EJX0_HUMAN Mothers against deca	SMAD2	5	22.9101	23.5927	22.694	22.6029	22.1108	22.0534
	0.10257	-0.0588525	A0A2U3TZJ6	tr|A0A2U3TZJ6|A0A2U3TZJ6_HUMAN Tubulin-folding cofactor E OS=Homo sapiens OX=9606 GN=TBCE PE=1 SV=1;tr|A0A2R8Y7E7|A0A2R8Y7E7_HUMAN Tubulin-folding cofactor E OS=Homo sapiens OX=9606 GN=TBCE PE=1 SV=1;sp|Q15813|TBCE_HUMAN Tubulin-specific chaperone E OS=Hom	TBCE	3	20.908	20.9323	20.3688	20.5096	20.69	20.833
	0.576336	1.28917	H0Y2Y8	tr|H0Y2Y8|H0Y2Y8_HUMAN Zyxin (Fragment) OS=Homo sapiens OX=9606 GN=ZYX PE=1 SV=1;sp|Q15942|ZYX_HUMAN Zyxin OS=Homo sapiens OX=9606 GN=ZYX PE=1 SV=1;tr|H7C3D3|H7C3D3_HUMAN Zyxin (Fragment) OS=Homo sapiens OX=9606 GN=ZYX PE=1 SV=1	ZYX	4	18.7137	19.5361	20.7716	21.4342	19.4093	22.0454
+	3.34999	1.58252	E7ES33	tr|E7ES33|E7ES33_HUMAN Septin-7 OS=Homo sapiens OX=9606 GN=SEPTIN7 PE=1 SV=3;tr|E7EPK1|E7EPK1_HUMAN Septin-7 OS=Homo sapiens OX=9606 GN=SEPTIN7 PE=1 SV=2;sp|Q16181|SEPT7_HUMAN Septin-7 OS=Homo sapiens OX=9606 GN=SEPTIN7 PE=1 SV=2;tr|G3V1Q4|G3V1Q4_HUMAN Sep	SEPTIN7	15	24.1193	24.4732	24.331	25.8645	26.089	25.7175
	2.52989	1.38359	Q16204	sp|Q16204|CCDC6_HUMAN Coiled-coil domain-containing protein 6 OS=Homo sapiens OX=9606 GN=CCDC6 PE=1 SV=2	CCDC6	7	21.4701	21.8245	21.2162	22.9955	23.0211	22.6451
	0.329623	0.80902	Q16270	sp|Q16270|IBP7_HUMAN Insulin-like growth factor-binding protein 7 OS=Homo sapiens OX=9606 GN=IGFBP7 PE=1 SV=1	IGFBP7	2	20.5556	19.8345	18.6963	18.8014	21.265	21.4469
	2.3896	1.29849	Q16401	sp|Q16401|PSMD5_HUMAN 26S proteasome non-ATPase regulatory subunit 5 OS=Homo sapiens OX=9606 GN=PSMD5 PE=1 SV=3	PSMD5	10	22.0185	22.3671	21.7167	23.3832	23.1163	23.4981
	0.457731	-0.601134	Q16527	sp|Q16527|CSRP2_HUMAN Cysteine and glycine-rich protein 2 OS=Homo sapiens OX=9606 GN=CSRP2 PE=1 SV=3;tr|F8VQR7|F8VQR7_HUMAN Cysteine and glycine-rich protein 2 OS=Homo sapiens OX=9606 GN=CSRP2 PE=1 SV=1;tr|F8VW96|F8VW96_HUMAN Cysteine and glycine-rich prot	CSRP2	9	24.0621	25.752	24.207	23.9555	24.4062	23.856
	1.19739	-0.368358	Q16531	sp|Q16531|DDB1_HUMAN DNA damage-binding protein 1 OS=Homo sapiens OX=9606 GN=DDB1 PE=1 SV=1;tr|F5GY55|F5GY55_HUMAN DNA damage-binding protein 1 OS=Homo sapiens OX=9606 GN=DDB1 PE=1 SV=1	DDB1	33	27.6296	27.2405	27.2925	27.1667	26.9877	26.9032
+	4.06541	2.05287	Q16543	sp|Q16543|CDC37_HUMAN Hsp90 co-chaperone Cdc37 OS=Homo sapiens OX=9606 GN=CDC37 PE=1 SV=1;tr|K7EQA9|K7EQA9_HUMAN Hsp90 chaperone protein kinase-targeting subunit (Fragment) OS=Homo sapiens OX=9606 GN=CDC37 PE=1 SV=1;tr|K7EKQ2|K7EKQ2_HUMAN Hsp90 co-chaperon	CDC37	9	22.1916	21.9367	22.1649	23.9545	24.2468	24.2505
	1.67354	1.20171	E9PC52	tr|E9PC52|E9PC52_HUMAN Histone-binding protein RBBP7 OS=Homo sapiens OX=9606 GN=RBBP7 PE=1 SV=1;sp|Q16576|RBBP7_HUMAN Histone-binding protein RBBP7 OS=Homo sapiens OX=9606 GN=RBBP7 PE=1 SV=1;tr|Q5JP02|Q5JP02_HUMAN Histone-binding protein RBBP7 (Fragment) O	RBBP7	6	22.3636	22.0403	23.0923	23.8846	23.5443	23.6724
	1.50545	1.71855	A0A0B4J1Z1	tr|A0A0B4J1Z1|A0A0B4J1Z1_HUMAN Serine/arginine-rich-splicing factor 7 OS=Homo sapiens OX=9606 GN=SRSF7 PE=1 SV=1;tr|C9JAB2|C9JAB2_HUMAN Serine/arginine-rich-splicing factor 7 OS=Homo sapiens OX=9606 GN=SRSF7 PE=1 SV=1;sp|Q16629|SRSF7_HUMAN Serine/arginine-	SRSF7	3	20.0377	19.2583	18.675	21.6713	20.4593	20.9961
	0.269255	-0.531346	A0A1W2PRV5	tr|A0A1W2PRV5|A0A1W2PRV5_HUMAN Survival motor neuron protein OS=Homo sapiens OX=9606 GN=SMN2 PE=1 SV=1;tr|E7EQZ4|E7EQZ4_HUMAN Survival motor neuron protein OS=Homo sapiens OX=9606 GN=SMN1 PE=1 SV=1;sp|Q16637|SMN_HUMAN Survival motor neuron protein OS=Homo	SMN2	2	20.9778	20.5947	18.4723	19.3011	19.7322	19.4174
	0.390515	1.60635	Q16643	sp|Q16643|DREB_HUMAN Drebrin OS=Homo sapiens OX=9606 GN=DBN1 PE=1 SV=4;tr|D6R9W4|D6R9W4_HUMAN Drebrin (Fragment) OS=Homo sapiens OX=9606 GN=DBN1 PE=1 SV=1;tr|D6RCR4|D6RCR4_HUMAN Drebrin (Fragment) OS=Homo sapiens OX=9606 GN=DBN1 PE=1 SV=1;tr|D6RFI1|D6RFI1_	DBN1	8	19.2087	23.1725	25.0048	24.643	23.8479	23.7142
+	2.29997	3.99219	Q16666	sp|Q16666|IF16_HUMAN Gamma-interferon-inducible protein 16 OS=Homo sapiens OX=9606 GN=IFI16 PE=1 SV=3;tr|H3BM18|H3BM18_HUMAN Gamma-interferon-inducible protein 16 (Fragment) OS=Homo sapiens OX=9606 GN=IFI16 PE=1 SV=1;tr|X6RHM1|X6RHM1_HUMAN Gamma-interferon	IFI16	11	19.1488	17.436	19.7088	22.6058	23.1621	22.5023
	0.43449	-0.206148	Q16698	sp|Q16698|DECR_HUMAN 2,4-dienoyl-CoA reductase, mitochondrial OS=Homo sapiens OX=9606 GN=DECR1 PE=1 SV=1;tr|E5RJG7|E5RJG7_HUMAN 2,4-dienoyl-CoA reductase, mitochondrial (Fragment) OS=Homo sapiens OX=9606 GN=DECR1 PE=1 SV=1;tr|E5RFV2|E5RFV2_HUMAN 2,4-dienoy	DECR1	3	23.4984	23.5335	23.5634	23.4524	23.595	22.9294
+	2.76304	2.99967	Q2NKQ5	tr|Q2NKQ5|Q2NKQ5_HUMAN Reticulon OS=Homo sapiens OX=9606 GN=RTN1 PE=1 SV=1;sp|Q16799|RTN1_HUMAN Reticulon-1 OS=Homo sapiens OX=9606 GN=RTN1 PE=1 SV=1;tr|A8MT72|A8MT72_HUMAN Reticulon OS=Homo sapiens OX=9606 GN=RTN1 PE=1 SV=1	RTN1	2	19.5021	19.6239	20.6446	22.5889	23.1778	23.0029
+	4.18628	-3.08105	Q16831	sp|Q16831|UPP1_HUMAN Uridine phosphorylase 1 OS=Homo sapiens OX=9606 GN=UPP1 PE=1 SV=1;tr|F8WD51|F8WD51_HUMAN Uridine phosphorylase 1 OS=Homo sapiens OX=9606 GN=UPP1 PE=1 SV=1;tr|C9J486|C9J486_HUMAN Uridine phosphorylase 1 (Fragment) OS=Homo sapiens OX=960	UPP1	2	23.07	23.1996	22.6355	19.7974	19.8937	19.9708
	1.62658	-0.878366	A0A1W2PQV5	tr|A0A1W2PQV5|A0A1W2PQV5_HUMAN Hydroxyacyl-coenzyme A dehydrogenase, mitochondrial OS=Homo sapiens OX=9606 GN=HADH PE=1 SV=1;sp|Q16836|HCDH_HUMAN Hydroxyacyl-coenzyme A dehydrogenase, mitochondrial OS=Homo sapiens OX=9606 GN=HADH PE=1 SV=3;tr|A0A0A0MSE2|A0	HADH	4	22.2417	22.6046	21.8652	21.1136	21.5139	21.4488
+	3.09496	-1.08053	Q16851	sp|Q16851|UGPA_HUMAN UTP--glucose-1-phosphate uridylyltransferase OS=Homo sapiens OX=9606 GN=UGP2 PE=1 SV=5;tr|A0A087WYS1|A0A087WYS1_HUMAN UTP--glucose-1-phosphate uridylyltransferase OS=Homo sapiens OX=9606 GN=UGP2 PE=1 SV=1;tr|E7EUC7|E7EUC7_HUMAN UTP--gl	UGP2	37	29.4047	29.4847	29.102	28.274	28.2691	28.2068
	0.251896	0.229384	E9PIR7	tr|E9PIR7|E9PIR7_HUMAN Thioredoxin-disulfide reductase OS=Homo sapiens OX=9606 GN=TXNRD1 PE=1 SV=1;tr|F8W809|F8W809_HUMAN Thioredoxin-disulfide reductase OS=Homo sapiens OX=9606 GN=TXNRD1 PE=1 SV=1;tr|A0A087WSW9|A0A087WSW9_HUMAN Thioredoxin-disulfide reduc	TXNRD1	9	22.8062	23.1796	23.4416	23.9815	23.1704	22.9637
	1.7602	2.60022	A0A6Q8PGN3	tr|A0A6Q8PGN3|A0A6Q8PGN3_HUMAN Inverted formin-2 OS=Homo sapiens OX=9606 GN=INF2 PE=4 SV=1;sp|Q27J81|INF2_HUMAN Inverted formin-2 OS=Homo sapiens OX=9606 GN=INF2 PE=1 SV=2;tr|A0A6Q8PHG2|A0A6Q8PHG2_HUMAN Inverted formin-2 OS=Homo sapiens OX=9606 GN=INF2 PE=	INF2	5	19.5655	17.6802	19.7151	21.3687	21.6364	21.7564
	0.804906	0.59391	Q29RF7	sp|Q29RF7|PDS5A_HUMAN Sister chromatid cohesion protein PDS5 homolog A OS=Homo sapiens OX=9606 GN=PDS5A PE=1 SV=1	PDS5A	4	21.0824	20.1875	20.9808	21.4786	20.9677	21.5861
	0.451849	0.715929	E9PG46	tr|E9PG46|E9PG46_HUMAN AP2-associated protein kinase 1 OS=Homo sapiens OX=9606 GN=AAK1 PE=1 SV=1;sp|Q2M2I8|AAK1_HUMAN AP2-associated protein kinase 1 OS=Homo sapiens OX=9606 GN=AAK1 PE=1 SV=3	AAK1	2	20.0588	21.2808	18.9213	20.7267	20.8518	20.8302
	1.21924	0.776547	Q2M389	sp|Q2M389|WASC4_HUMAN WASH complex subunit 4 OS=Homo sapiens OX=9606 GN=WASHC4 PE=1 SV=2;tr|A0A087X256|A0A087X256_HUMAN WASH complex subunit 4 OS=Homo sapiens OX=9606 GN=WASHC4 PE=1 SV=1;tr|F8W1W1|F8W1W1_HUMAN WASH complex subunit 4 (Fragment) OS=Homo sapi	WASHC4	2	19.4855	19.0613	19.8483	20.3365	19.8674	20.5209
	1.03708	1.42141	Q2NL82	sp|Q2NL82|TSR1_HUMAN Pre-rRNA-processing protein TSR1 homolog OS=Homo sapiens OX=9606 GN=TSR1 PE=1 SV=1;tr|I3L1Q5|I3L1Q5_HUMAN Pre-rRNA-processing protein TSR1 homolog OS=Homo sapiens OX=9606 GN=TSR1 PE=1 SV=2	TSR1	3	19.5354	19.1194	20.0597	19.877	21.8462	21.2555
	0.20179	-0.457792	Q2TAY7	sp|Q2TAY7|SMU1_HUMAN WD40 repeat-containing protein SMU1 OS=Homo sapiens OX=9606 GN=SMU1 PE=1 SV=2	SMU1	2	21.3987	21.2671	21.567	21.9039	21.7406	19.215
+	5.20162	2.66857	Q32MZ4	sp|Q32MZ4|LRRF1_HUMAN Leucine-rich repeat flightless-interacting protein 1 OS=Homo sapiens OX=9606 GN=LRRFIP1 PE=1 SV=2	LRRFIP1	18	22.7011	22.9353	22.7722	25.3738	25.5005	25.54
	1.4912	1.71914	Q32P44	sp|Q32P44|EMAL3_HUMAN Echinoderm microtubule-associated protein-like 3 OS=Homo sapiens OX=9606 GN=EML3 PE=1 SV=1;tr|B7WPE2|B7WPE2_HUMAN Echinoderm microtubule associated protein like 3, isoform CRA_e OS=Homo sapiens OX=9606 GN=EML3 PE=1 SV=1;tr|H0Y3M3|H0Y3	EML3	8	19.9171	21.4826	21.519	22.5938	22.6349	22.8474
	2.46189	-1.11237	Q460N5	sp|Q460N5|PAR14_HUMAN Protein mono-ADP-ribosyltransferase PARP14 OS=Homo sapiens OX=9606 GN=PARP14 PE=1 SV=3;tr|H7C5R8|H7C5R8_HUMAN Protein mono-ADP-ribosyltransferase PARP14 (Fragment) OS=Homo sapiens OX=9606 GN=PARP14 PE=1 SV=1	PARP14	15	23.899	23.6919	24.0672	23.0474	22.5647	22.709
+	3.51418	-1.30372	Q4G0N4	sp|Q4G0N4|NAKD2_HUMAN NAD kinase 2, mitochondrial OS=Homo sapiens OX=9606 GN=NADK2 PE=1 SV=2;tr|B7Z8V7|B7Z8V7_HUMAN NAD kinase 2, mitochondrial OS=Homo sapiens OX=9606 GN=NADK2 PE=1 SV=1;tr|A0A0C4DGV3|A0A0C4DGV3_HUMAN NAD kinase 2, mitochondrial OS=Homo sa	NADK2	16	25.6053	25.4917	25.6346	24.4096	24.3385	24.0723
	1.57859	-1.30567	F5H5A1	tr|F5H5A1|F5H5A1_HUMAN Malonate--CoA ligase ACSF3, mitochondrial OS=Homo sapiens OX=9606 GN=ACSF3 PE=1 SV=1;sp|Q4G176|ACSF3_HUMAN Malonate--CoA ligase ACSF3, mitochondrial OS=Homo sapiens OX=9606 GN=ACSF3 PE=1 SV=3;tr|A0A3B3ISK9|A0A3B3ISK9_HUMAN Malonate--	ACSF3	3	21.1589	21.5078	20.3711	19.9888	19.3801	19.7518
	2.39792	-0.883729	Q4V328	sp|Q4V328|GRAP1_HUMAN GRIP1-associated protein 1 OS=Homo sapiens OX=9606 GN=GRIPAP1 PE=1 SV=2;tr|A0A087WT45|A0A087WT45_HUMAN GRIP1-associated protein 1 OS=Homo sapiens OX=9606 GN=GRIPAP1 PE=1 SV=1	GRIPAP1	32	26.3252	26.5905	26.2495	25.3556	25.4473	25.7112
	2.41612	1.28768	Q53EU6	sp|Q53EU6|GPAT3_HUMAN Glycerol-3-phosphate acyltransferase 3 OS=Homo sapiens OX=9606 GN=GPAT3 PE=1 SV=2	GPAT3	3	19.5402	19.0603	19.2136	20.6784	20.7573	20.2414
	0.00835171	0.0117143	Q53EZ4	sp|Q53EZ4|CEP55_HUMAN Centrosomal protein of 55 kDa OS=Homo sapiens OX=9606 GN=CEP55 PE=1 SV=3	CEP55	3	20.0764	21.1683	21.6183	20.8841	20.9407	21.0734
	0.168637	-0.151576	Q53FA7	sp|Q53FA7|QORX_HUMAN Quinone oxidoreductase PIG3 OS=Homo sapiens OX=9606 GN=TP53I3 PE=1 SV=2;tr|H7BZH6|H7BZH6_HUMAN Quinone oxidoreductase PIG3 (Fragment) OS=Homo sapiens OX=9606 GN=TP53I3 PE=1 SV=1	TP53I3	3	21.5208	21.9849	21.554	20.952	21.9797	21.6733
	0.0990778	-0.247323	Q53G59	sp|Q53G59|KLH12_HUMAN Kelch-like protein 12 OS=Homo sapiens OX=9606 GN=KLHL12 PE=1 SV=2;tr|Q9H7R2|Q9H7R2_HUMAN Kelch-like protein 12 OS=Homo sapiens OX=9606 GN=KLHL12 PE=1 SV=1;tr|J3QSX3|J3QSX3_HUMAN Kelch-like protein 12 (Fragment) OS=Homo sapiens OX=9606	KLHL12	2	21.1163	18.3666	20.6502	19.2331	20.0849	20.0732
	0.122233	0.359792	Q53GQ0	sp|Q53GQ0|DHB12_HUMAN Very-long-chain 3-oxoacyl-CoA reductase OS=Homo sapiens OX=9606 GN=HSD17B12 PE=1 SV=2;tr|A0A1B0GVY6|A0A1B0GVY6_HUMAN Very-long-chain 3-oxoacyl-CoA reductase (Fragment) OS=Homo sapiens OX=9606 GN=HSD17B12 PE=1 SV=1;tr|A0A1B0GV93|A0A1B0	HSD17B12	4	21.0487	20.8345	22.3981	23.4799	20.1664	21.7145
	0.923937	-0.308637	Q53H96	sp|Q53H96|P5CR3_HUMAN Pyrroline-5-carboxylate reductase 3 OS=Homo sapiens OX=9606 GN=PYCR3 PE=1 SV=3;tr|A0A0A0MQS1|A0A0A0MQS1_HUMAN Pyrroline-5-carboxylate reductase OS=Homo sapiens OX=9606 GN=PYCR3 PE=1 SV=1	PYCR3	7	23.6743	23.2869	23.2334	23.1971	22.9552	23.1164
	0.618678	0.21712	F8W9X7	tr|F8W9X7|F8W9X7_HUMAN Coiled-coil domain-containing protein 93 OS=Homo sapiens OX=9606 GN=CCDC93 PE=1 SV=1;sp|Q567U6|CCD93_HUMAN Coiled-coil domain-containing protein 93 OS=Homo sapiens OX=9606 GN=CCDC93 PE=1 SV=2	CCDC93	4	22.213	21.7724	22.2214	22.3502	22.3285	22.1795
	0.692908	0.594361	Q58FF8	sp|Q58FF8|H90B2_HUMAN Putative heat shock protein HSP 90-beta 2 OS=Homo sapiens OX=9606 GN=HSP90AB2P PE=1 SV=2	HSP90AB2P	13	22.4083	22.3785	21.9038	22.2994	22.6737	23.5006
	1.18253	1.84768	Q5GLZ8	sp|Q5GLZ8|HERC4_HUMAN Probable E3 ubiquitin-protein ligase HERC4 OS=Homo sapiens OX=9606 GN=HERC4 PE=1 SV=1	HERC4	3	21.6623	19.2569	19.8936	22.4092	22.0204	21.9263
	0.622701	1.59935	H7BXH2	tr|H7BXH2|H7BXH2_HUMAN Serine/threonine-protein phosphatase 6 regulatory subunit 3 OS=Homo sapiens OX=9606 GN=PPP6R3 PE=1 SV=1;tr|E9PKF6|E9PKF6_HUMAN Serine/threonine-protein phosphatase 6 regulatory subunit 3 OS=Homo sapiens OX=9606 GN=PPP6R3 PE=1 SV=1;sp	PPP6R3	2	19.4311	20.4635	17.6686	21.648	19.1526	21.5605
	0.718303	-2.00202	Q5JRX3	sp|Q5JRX3|PREP_HUMAN Presequence protease, mitochondrial OS=Homo sapiens OX=9606 GN=PITRM1 PE=1 SV=3	PITRM1	13	23.648	23.9814	23.6144	22.3963	23.5453	19.2961
	2.06255	-1.01411	Q5JVF3	sp|Q5JVF3|PCID2_HUMAN PCI domain-containing protein 2 OS=Homo sapiens OX=9606 GN=PCID2 PE=1 SV=2	PCID2	5	24.1655	24.1216	24.562	23.3475	22.9641	23.4952
	0.162664	0.187234	Q5M775	sp|Q5M775|CYTSB_HUMAN Cytospin-B OS=Homo sapiens OX=9606 GN=SPECC1 PE=1 SV=1;tr|J3KRD8|J3KRD8_HUMAN Cytospin-B (Fragment) OS=Homo sapiens OX=9606 GN=SPECC1 PE=1 SV=1;tr|J3KRB9|J3KRB9_HUMAN Cytospin-B (Fragment) OS=Homo sapiens OX=9606 GN=SPECC1 PE=1 SV=1;t	SPECC1	2	21.6933	20.3264	21.2253	21.5089	20.9587	21.3391
	1.29552	2.45516	Q5RKV6	sp|Q5RKV6|EXOS6_HUMAN Exosome complex component MTR3 OS=Homo sapiens OX=9606 GN=EXOSC6 PE=1 SV=1	EXOSC6	3	19.1087	18.3895	21.1128	22.2164	21.2991	22.461
	0.794996	0.439425	Q5SYE7	sp|Q5SYE7|NHSL1_HUMAN NHS-like protein 1 OS=Homo sapiens OX=9606 GN=NHSL1 PE=1 SV=2	NHSL1	3	20.8927	20.1044	20.5069	21.0311	20.7111	21.0802
	0.0605586	-0.0335541	Q5T447	sp|Q5T447|HECD3_HUMAN E3 ubiquitin-protein ligase HECTD3 OS=Homo sapiens OX=9606 GN=HECTD3 PE=1 SV=1	HECTD3	7	22.3261	21.8379	22.0972	21.7938	22.1603	22.2063
	1.85799	-0.409779	Q5T4S7	sp|Q5T4S7|UBR4_HUMAN E3 ubiquitin-protein ligase UBR4 OS=Homo sapiens OX=9606 GN=UBR4 PE=1 SV=1	UBR4	53	26.2719	26.5555	26.4484	26.0598	26.0757	25.911
	1.03303	1.43574	Q5TFE4	sp|Q5TFE4|NT5D1_HUMAN 5-nucleotidase domain-containing protein 1 OS=Homo sapiens OX=9606 GN=NT5DC1 PE=1 SV=1;tr|Q5QPD0|Q5QPD0_HUMAN 5-nucleotidase domain-containing protein 1 (Fragment) OS=Homo sapiens OX=9606 GN=NT5DC1 PE=1 SV=1	NT5DC1	3	19.997	21.444	19.4175	21.3796	21.5759	22.2103
	0.17472	-1.15433	B1AKD8	tr|B1AKD8|B1AKD8_HUMAN Rootletin (Fragment) OS=Homo sapiens OX=9606 GN=CROCC PE=1 SV=2;sp|Q5TZA2|CROCC_HUMAN Rootletin OS=Homo sapiens OX=9606 GN=CROCC PE=1 SV=1;tr|A0A087WW81|A0A087WW81_HUMAN Rootletin (Fragment) OS=Homo sapiens OX=9606 GN=CROCC PE=1 SV=6	CROCC	3	19.1078	25.392	25.0083	24.937	20.5726	20.5355
	1.33639	0.799541	Q5VSL9	sp|Q5VSL9|STRP1_HUMAN Striatin-interacting protein 1 OS=Homo sapiens OX=9606 GN=STRIP1 PE=1 SV=1	STRIP1	2	19.0635	19.8582	19.8877	20.5024	20.4473	20.2583
	1.70035	0.381799	A0A0A0MRJ0	tr|A0A0A0MRJ0|A0A0A0MRJ0_HUMAN Non-specific serine/threonine protein kinase OS=Homo sapiens OX=9606 GN=CDC42BPA PE=1 SV=1;sp|Q5VT25|MRCKA_HUMAN Serine/threonine-protein kinase MRCK alpha OS=Homo sapiens OX=9606 GN=CDC42BPA PE=1 SV=1;tr|H0Y7V8|H0Y7V8_HUMAN	CDC42BPA	13	22.3679	22.5885	22.5855	23.0355	22.8048	22.847
	0.597485	1.22189	Q5VYK3	sp|Q5VYK3|ECM29_HUMAN Proteasome adapter and scaffold protein ECM29 OS=Homo sapiens OX=9606 GN=ECPAS PE=1 SV=2;tr|J3KN16|J3KN16_HUMAN Proteasome adapter and scaffold protein ECM29 OS=Homo sapiens OX=9606 GN=ECPAS PE=1 SV=1	ECPAS	7	19.3251	21.8213	22.2085	22.5083	22.0533	22.4589
	0.0719928	-0.0581233	A0A0A0MTR7	tr|A0A0A0MTR7|A0A0A0MTR7_HUMAN E3 ubiquitin-protein ligase RNF213 OS=Homo sapiens OX=9606 GN=RNF213 PE=1 SV=1;sp|Q63HN8|RN213_HUMAN E3 ubiquitin-protein ligase RNF213 OS=Homo sapiens OX=9606 GN=RNF213 PE=1 SV=3;tr|A0A0A0MTC1|A0A0A0MTC1_HUMAN E3 ubiquitin-p	RNF213	31	24.1301	24.3194	24.944	24.6347	24.1524	24.432
	0.918494	-1.80708	Q63ZY3	sp|Q63ZY3|KANK2_HUMAN KN motif and ankyrin repeat domain-containing protein 2 OS=Homo sapiens OX=9606 GN=KANK2 PE=1 SV=1	KANK2	2	20.3624	20.815	21.3203	17.276	19.8108	19.9897
	2.31673	1.96848	A0A087WYF6	tr|A0A087WYF6|A0A087WYF6_HUMAN WASH complex subunit 2A OS=Homo sapiens OX=9606 GN=WASHC2A PE=1 SV=1;tr|E7ESD2|E7ESD2_HUMAN WASH complex subunit 2A OS=Homo sapiens OX=9606 GN=WASHC2A PE=1 SV=2;sp|Q9Y4E1|WAC2C_HUMAN WASH complex subunit 2C OS=Homo sapiens OX	WASHC2A	7	19.6251	19.1291	19.1868	20.7545	21.2609	21.8311
	1.40963	-0.734187	Q658Y4	sp|Q658Y4|F91A1_HUMAN Protein FAM91A1 OS=Homo sapiens OX=9606 GN=FAM91A1 PE=1 SV=3;tr|E7ER68|E7ER68_HUMAN Protein FAM91A1 OS=Homo sapiens OX=9606 GN=FAM91A1 PE=1 SV=1	FAM91A1	10	23.907	24.5716	24.4073	23.4868	23.3688	23.8277
	1.59853	-1.04465	Q66GS9	sp|Q66GS9|CP135_HUMAN Centrosomal protein of 135 kDa OS=Homo sapiens OX=9606 GN=CEP135 PE=1 SV=2	CEP135	13	24.6224	24.4848	24.0889	22.926	23.3331	23.803
	1.03332	1.56623	Q66K74	sp|Q66K74|MAP1S_HUMAN Microtubule-associated protein 1S OS=Homo sapiens OX=9606 GN=MAP1S PE=1 SV=2	MAP1S	3	19.6867	20.3659	19.2357	22.5918	20.6823	20.7128
	0.256685	-0.4667	Q676U5	sp|Q676U5|A16L1_HUMAN Autophagy-related protein 16-1 OS=Homo sapiens OX=9606 GN=ATG16L1 PE=1 SV=2;tr|E7EVC7|E7EVC7_HUMAN Autophagy-related protein 16-1 OS=Homo sapiens OX=9606 GN=ATG16L1 PE=1 SV=1	ATG16L1	7	22.3598	21.8902	22.3326	22.4782	20.3149	22.3894
	1.1447	0.557784	Q68CZ2	sp|Q68CZ2|TENS3_HUMAN Tensin-3 OS=Homo sapiens OX=9606 GN=TNS3 PE=1 SV=2	TNS3	19	24.06	23.7182	24.4553	24.759	24.6741	24.4738
	1.15385	0.689252	Q68CZ6	sp|Q68CZ6|HAUS3_HUMAN HAUS augmin-like complex subunit 3 OS=Homo sapiens OX=9606 GN=HAUS3 PE=1 SV=1;tr|A0A5F9ZHQ7|A0A5F9ZHQ7_HUMAN HAUS augmin-like complex subunit 3 OS=Homo sapiens OX=9606 GN=HAUS3 PE=1 SV=1	HAUS3	2	19.7261	19.2564	19.2315	19.6507	20.2072	20.4239
+	2.77258	2.19808	Q6DD88	sp|Q6DD88|ATLA3_HUMAN Atlastin-3 OS=Homo sapiens OX=9606 GN=ATL3 PE=1 SV=1;tr|F5H6I7|F5H6I7_HUMAN Atlastin-3 OS=Homo sapiens OX=9606 GN=ATL3 PE=1 SV=1	ATL3	12	22.6212	21.9768	22.9312	24.8629	24.5815	24.6791
	0.964767	-0.785685	Q6DKJ4	sp|Q6DKJ4|NXN_HUMAN Nucleoredoxin OS=Homo sapiens OX=9606 GN=NXN PE=1 SV=2	NXN	5	22.7993	22.272	21.8935	21.9139	20.9972	21.6967
+	2.42359	-3.3411	Q6DKK2	sp|Q6DKK2|TTC19_HUMAN Tetratricopeptide repeat protein 19, mitochondrial OS=Homo sapiens OX=9606 GN=TTC19 PE=1 SV=4	TTC19	3	22.2566	23.0214	22.5873	20.2193	19.1393	18.4833
	1.03471	1.23629	H3BV90	tr|H3BV90|H3BV90_HUMAN Anamorsin OS=Homo sapiens OX=9606 GN=CIAPIN1 PE=1 SV=1;sp|Q6FI81|CPIN1_HUMAN Anamorsin OS=Homo sapiens OX=9606 GN=CIAPIN1 PE=1 SV=2;tr|H3BT65|H3BT65_HUMAN Anamorsin OS=Homo sapiens OX=9606 GN=CIAPIN1 PE=1 SV=1	CIAPIN1	3	20.8714	19.9721	19.3502	21.048	20.8689	21.9856
	0.698449	-0.793978	Q6IA69	sp|Q6IA69|NADE_HUMAN Glutamine-dependent NAD(+) synthetase OS=Homo sapiens OX=9606 GN=NADSYN1 PE=1 SV=3;tr|E9PNF5|E9PNF5_HUMAN Glutamine-dependent NAD(+) synthetase (Fragment) OS=Homo sapiens OX=9606 GN=NADSYN1 PE=1 SV=1;tr|A0A0B4J216|A0A0B4J216_HUMAN Glut	NADSYN1	5	22.6041	22.564	21.3525	21.2007	20.9441	21.994
	0.00244681	-0.00960286	Q6IA86	sp|Q6IA86|ELP2_HUMAN Elongator complex protein 2 OS=Homo sapiens OX=9606 GN=ELP2 PE=1 SV=2;tr|K7ER35|K7ER35_HUMAN Elongator complex protein 2 OS=Homo sapiens OX=9606 GN=ELP2 PE=1 SV=1;tr|F5GYE9|F5GYE9_HUMAN Elongator complex protein 2 OS=Homo sapiens OX=96	ELP2	3	22.0949	22.6674	18.8152	21.5745	21.6903	20.284
	1.24164	1.93594	Q6IBS0	sp|Q6IBS0|TWF2_HUMAN Twinfilin-2 OS=Homo sapiens OX=9606 GN=TWF2 PE=1 SV=2;tr|H7C5I2|H7C5I2_HUMAN Uncharacterized protein (Fragment) OS=Homo sapiens OX=9606 PE=4 SV=1;tr|D6RG15|D6RG15_HUMAN Twinfilin-2 OS=Homo sapiens OX=9606 GN=TWF2 PE=1 SV=1;tr|H0Y858|H0	TWF2	2	20.0623	18.5073	19.8771	21.9117	22.0105	20.3324
	1.37498	-0.988471	A0A3B3IRE4	tr|A0A3B3IRE4|A0A3B3IRE4_HUMAN DENN domain-containing protein 10 OS=Homo sapiens OX=9606 GN=DENND10 PE=1 SV=1;sp|Q8TCE6|DEN10_HUMAN DENN domain-containing protein 10 OS=Homo sapiens OX=9606 GN=DENND10 PE=1 SV=1;sp|Q6NSW5|DE10B_HUMAN Putative DENN domain-co	DENND10	3	21.2385	22.145	21.1009	20.6376	20.4972	20.3842
	0.474525	0.600262	A0A494C0V9	tr|A0A494C0V9|A0A494C0V9_HUMAN Mitotic-spindle organizing protein 2B OS=Homo sapiens OX=9606 GN=MZT2B PE=1 SV=1;sp|Q6NZ67|MZT2B_HUMAN Mitotic-spindle organizing protein 2B OS=Homo sapiens OX=9606 GN=MZT2B PE=1 SV=1;tr|B8ZZ87|B8ZZ87_HUMAN Mitotic-spindle or	MZT2B	3	19.3074	19.6869	20.7097	19.8572	20.5684	21.0792
	0.921972	-0.283127	Q6NZI2	sp|Q6NZI2|CAVN1_HUMAN Caveolae-associated protein 1 OS=Homo sapiens OX=9606 GN=CAVIN1 PE=1 SV=1	CAVIN1	17	27.9543	27.5053	27.8363	27.5686	27.3946	27.4833
	0.751642	1.05712	Q6P1N0	sp|Q6P1N0|C2D1A_HUMAN Coiled-coil and C2 domain-containing protein 1A OS=Homo sapiens OX=9606 GN=CC2D1A PE=1 SV=1	CC2D1A	5	21.5757	21.4889	19.649	21.7564	22.2556	21.8728
	0.107048	-0.112051	Q6P2E9	sp|Q6P2E9|EDC4_HUMAN Enhancer of mRNA-decapping protein 4 OS=Homo sapiens OX=9606 GN=EDC4 PE=1 SV=1	EDC4	13	22.8141	24.1103	23.421	23.437	23.2797	23.2926
	2.04979	2.24965	Q6P2Q9	sp|Q6P2Q9|PRP8_HUMAN Pre-mRNA-processing-splicing factor 8 OS=Homo sapiens OX=9606 GN=PRPF8 PE=1 SV=2	PRPF8	17	21.8503	21.8718	22.2085	25.1348	23.8795	23.6651
+	3.11309	1.30989	Q6P6C2	sp|Q6P6C2|ALKB5_HUMAN RNA demethylase ALKBH5 OS=Homo sapiens OX=9606 GN=ALKBH5 PE=1 SV=2	ALKBH5	2	19.0205	18.8954	18.6156	20.1422	20.027	20.2919
	0.290031	0.756759	Q6P996	sp|Q6P996|PDXD1_HUMAN Pyridoxal-dependent decarboxylase domain-containing protein 1 OS=Homo sapiens OX=9606 GN=PDXDC1 PE=1 SV=2;tr|H3BND4|H3BND4_HUMAN Pyridoxal-dependent decarboxylase domain-containing protein 1 OS=Homo sapiens OX=9606 GN=PDXDC1 PE=1 SV=1	PDXDC1	2	20.2681	18.5742	19.2891	18.2782	20.8803	21.2432
+	3.46143	-1.37896	Q6PCE3	sp|Q6PCE3|PGM2L_HUMAN Glucose 1,6-bisphosphate synthase OS=Homo sapiens OX=9606 GN=PGM2L1 PE=1 SV=3	PGM2L1	13	25.0699	24.7104	24.8806	23.5225	23.6099	23.3917
	0.467315	-0.317217	Q6PGP7	sp|Q6PGP7|TTC37_HUMAN Tetratricopeptide repeat protein 37 OS=Homo sapiens OX=9606 GN=TTC37 PE=1 SV=1	SKIC3	14	24.4108	23.6358	23.6782	23.7658	23.7184	23.289
	1.18839	1.76262	Q6PIU2	sp|Q6PIU2|NCEH1_HUMAN Neutral cholesterol ester hydrolase 1 OS=Homo sapiens OX=9606 GN=NCEH1 PE=1 SV=3;tr|A0A0A0MTJ9|A0A0A0MTJ9_HUMAN Neutral cholesterol ester hydrolase 1 OS=Homo sapiens OX=9606 GN=NCEH1 PE=1 SV=1;tr|H7C046|H7C046_HUMAN Neutral cholestero	NCEH1	5	19.1446	21.0477	21.13	22.662	22.1716	21.7766
	0.734792	-0.375237	Q6PJ69	sp|Q6PJ69|TRI65_HUMAN Tripartite motif-containing protein 65 OS=Homo sapiens OX=9606 GN=TRIM65 PE=1 SV=3;tr|H0YGS7|H0YGS7_HUMAN Tripartite motif-containing protein 65 (Fragment) OS=Homo sapiens OX=9606 GN=TRIM65 PE=1 SV=1;tr|H0YG27|H0YG27_HUMAN Tripartite	TRIM65	4	22.1175	22.4286	22.2443	21.4769	21.9798	22.2079
+	2.4737	3.09579	Q6PKG0	sp|Q6PKG0|LARP1_HUMAN La-related protein 1 OS=Homo sapiens OX=9606 GN=LARP1 PE=1 SV=2;tr|A0A0B4J210|A0A0B4J210_HUMAN La-related protein 1 (Fragment) OS=Homo sapiens OX=9606 GN=LARP1 PE=1 SV=5;tr|E5RH50|E5RH50_HUMAN La-related protein 1 (Fragment) OS=Homo s	LARP1	13	20.6357	21.0318	22.1582	24.7603	24.2018	24.151
	0.931473	-1.53518	Q6Q0C0	sp|Q6Q0C0|TRAF7_HUMAN E3 ubiquitin-protein ligase TRAF7 OS=Homo sapiens OX=9606 GN=TRAF7 PE=1 SV=1	TRAF7	4	22.5639	22.4348	22.5544	21.8506	19.4483	21.6486
	1.70358	0.769468	Q6SZW1	sp|Q6SZW1|SARM1_HUMAN NAD(+) hydrolase SARM1 OS=Homo sapiens OX=9606 GN=SARM1 PE=1 SV=1	SARM1	5	19.4948	19.5796	19.884	20.298	20.2156	20.7531
	2.13724	-1.81438	Q6UB28	sp|Q6UB28|MAP12_HUMAN Methionine aminopeptidase 1D, mitochondrial OS=Homo sapiens OX=9606 GN=METAP1D PE=1 SV=1	METAP1D	2	22.0638	21.6254	21.6364	20.5376	19.9499	19.3949
	0.115181	0.0794837	A0A087WVM4	tr|A0A087WVM4|A0A087WVM4_HUMAN Formyltetrahydrofolate synthetase OS=Homo sapiens OX=9606 GN=MTHFD1L PE=1 SV=1;sp|Q6UB35|C1TM_HUMAN Monofunctional C1-tetrahydrofolate synthase, mitochondrial OS=Homo sapiens OX=9606 GN=MTHFD1L PE=1 SV=1;tr|B7ZM99|B7ZM99_HUMA	MTHFD1L	4	20.1388	20.6991	20.6823	20.6451	20.8472	20.2665
	0.332282	0.49367	Q6UXN9	sp|Q6UXN9|WDR82_HUMAN WD repeat-containing protein 82 OS=Homo sapiens OX=9606 GN=WDR82 PE=1 SV=1;tr|C9JBU3|C9JBU3_HUMAN WD repeat-containing protein 82 (Fragment) OS=Homo sapiens OX=9606 GN=WDR82 PE=1 SV=1	WDR82	2	21.3828	21.2905	19.6403	20.8278	21.3419	21.625
	1.73506	2.77414	A0A0D9SEU5	tr|A0A0D9SEU5|A0A0D9SEU5_HUMAN Ran-binding protein 10 OS=Homo sapiens OX=9606 GN=RANBP10 PE=1 SV=1;sp|Q6VN20|RBP10_HUMAN Ran-binding protein 10 OS=Homo sapiens OX=9606 GN=RANBP10 PE=1 SV=1;tr|R4GMX8|R4GMX8_HUMAN Ran-binding protein 10 OS=Homo sapiens OX=96		3	21.6768	19.673	19.5141	23.4449	22.8653	22.876
	1.58274	-3.85304	J3KSW8	tr|J3KSW8|J3KSW8_HUMAN Myosin phosphatase Rho-interacting protein (Fragment) OS=Homo sapiens OX=9606 GN=MPRIP PE=1 SV=1;sp|Q6WCQ1|MPRIP_HUMAN Myosin phosphatase Rho-interacting protein OS=Homo sapiens OX=9606 GN=MPRIP PE=1 SV=3;tr|A0A494BZV2|A0A494BZV2_HUM	MPRIP	5	21.8976	23.2532	25.3658	19.5942	20.5134	18.8498
	0.395825	-1.05527	Q6XZF7	sp|Q6XZF7|DNMBP_HUMAN Dynamin-binding protein OS=Homo sapiens OX=9606 GN=DNMBP PE=1 SV=1	DNMBP	5	21.6177	21.3042	21.7025	18.2466	21.5636	21.6485
	1.30953	2.83586	Q6Y7W6	sp|Q6Y7W6|GGYF2_HUMAN GRB10-interacting GYF protein 2 OS=Homo sapiens OX=9606 GN=GIGYF2 PE=1 SV=1;tr|I1E4Y6|I1E4Y6_HUMAN GRB10-interacting GYF protein 2 OS=Homo sapiens OX=9606 GN=GIGYF2 PE=1 SV=1;tr|E7ESB6|E7ESB6_HUMAN GRB10-interacting GYF protein 2 (Fra	GIGYF2	10	18.7836	21.7615	21.8488	23.4608	23.8597	23.5811
	0.793489	1.81042	Q6YHK3	sp|Q6YHK3|CD109_HUMAN CD109 antigen OS=Homo sapiens OX=9606 GN=CD109 PE=1 SV=2	CD109	7	20.8553	18.9695	21.6652	23.6591	21.4152	21.847
	0.488151	-0.30466	Q6YN16	sp|Q6YN16|HSDL2_HUMAN Hydroxysteroid dehydrogenase-like protein 2 OS=Homo sapiens OX=9606 GN=HSDL2 PE=1 SV=1	HSDL2	9	23.4047	23.2314	23.7776	22.8317	23.578	23.09
	0.465153	-0.286774	Q6ZMI0	sp|Q6ZMI0|PPR21_HUMAN Protein phosphatase 1 regulatory subunit 21 OS=Homo sapiens OX=9606 GN=PPP1R21 PE=1 SV=1	PPP1R21	8	23.2982	23.2094	23.2062	22.5957	22.7887	23.4691
	0.90477	0.98446	Q6ZSR9	sp|Q6ZSR9|YJ005_HUMAN Uncharacterized protein FLJ45252 OS=Homo sapiens OX=9606 PE=2 SV=2;tr|A0A096LP25|A0A096LP25_HUMAN AP2-associated protein kinase 1 (Fragment) OS=Homo sapiens OX=9606 GN=AAK1 PE=1 SV=1;tr|A0A096LNZ0|A0A096LNZ0_HUMAN AP2-associated prote		4	19.8176	19.3759	21.0538	20.9263	21.0927	21.1816
	0.0266651	0.0481351	Q709C8	sp|Q709C8|VP13C_HUMAN Vacuolar protein sorting-associated protein 13C OS=Homo sapiens OX=9606 GN=VPS13C PE=1 SV=1	VPS13C	76	26.2201	26.1929	28.0061	26.9698	26.6975	26.8962
	0.93267	0.792488	Q71U36	sp|Q71U36|TBA1A_HUMAN Tubulin alpha-1A chain OS=Homo sapiens OX=9606 GN=TUBA1A PE=1 SV=1;sp|P0DPH8|TBA3D_HUMAN Tubulin alpha-3D chain OS=Homo sapiens OX=9606 GN=TUBA3D PE=1 SV=1;sp|P0DPH7|TBA3C_HUMAN Tubulin alpha-3C chain OS=Homo sapiens OX=9606 GN=TUBA3C	TUBA1A	32	22.3312	21.2688	21.3676	22.0439	22.7291	22.5719
	1.03746	1.22964	Q71UM5	sp|Q71UM5|RS27L_HUMAN 40S ribosomal protein S27-like OS=Homo sapiens OX=9606 GN=RPS27L PE=1 SV=3;tr|H0YMV8|H0YMV8_HUMAN 40S ribosomal protein S27 OS=Homo sapiens OX=9606 GN=RPS27L PE=1 SV=1;tr|C9JLI6|C9JLI6_HUMAN 40S ribosomal protein S27 OS=Homo sapiens O	RPS27L	6	23.6977	22.3582	22.8352	24.3139	23.4565	24.8097
	2.46648	0.560156	Q7KZF4	sp|Q7KZF4|SND1_HUMAN Staphylococcal nuclease domain-containing protein 1 OS=Homo sapiens OX=9606 GN=SND1 PE=1 SV=1	SND1	25	25.124	25.1088	25.2678	25.8752	25.668	25.6378
	0.051837	-0.070371	Q7L099	sp|Q7L099|RUFY3_HUMAN Protein RUFY3 OS=Homo sapiens OX=9606 GN=RUFY3 PE=1 SV=1	RUFY3	3	19.702	21.1106	19.8359	19.9728	20.3967	20.0679
	0.209836	0.228552	Q7L273	sp|Q7L273|KCTD9_HUMAN BTB/POZ domain-containing protein KCTD9 OS=Homo sapiens OX=9606 GN=KCTD9 PE=1 SV=1	KCTD9	2	18.6075	19.1131	19.2463	18.6284	19.9125	19.1116
	0.92103	1.55416	H7BXY3	tr|H7BXY3|H7BXY3_HUMAN RNA helicase OS=Homo sapiens OX=9606 GN=DHX30 PE=1 SV=1;sp|Q7L2E3|DHX30_HUMAN ATP-dependent RNA helicase DHX30 OS=Homo sapiens OX=9606 GN=DHX30 PE=1 SV=1	DHX30	5	20.9411	18.5732	20.8463	21.4196	21.6669	21.9366
+	4.07796	2.55194	Q7L2H7	sp|Q7L2H7|EIF3M_HUMAN Eukaryotic translation initiation factor 3 subunit M OS=Homo sapiens OX=9606 GN=EIF3M PE=1 SV=1;tr|H0YCQ8|H0YCQ8_HUMAN Eukaryotic translation initiation factor 3 subunit M (Fragment) OS=Homo sapiens OX=9606 GN=EIF3M PE=1 SV=8	EIF3M	9	23.5328	23.1818	23.2613	25.7064	25.8282	26.0971
	1.66971	1.06192	Q7L576	sp|Q7L576|CYFP1_HUMAN Cytoplasmic FMR1-interacting protein 1 OS=Homo sapiens OX=9606 GN=CYFIP1 PE=1 SV=1;tr|A0A0G2JR96|A0A0G2JR96_HUMAN Cytoplasmic FMR1-interacting protein 1 (Fragment) OS=Homo sapiens OX=9606 GN=CYFIP1 PE=1 SV=4;tr|A0A0G2JQT1|A0A0G2JQT1_H	CYFIP1	18	23.2386	23.7865	24.1899	24.9494	24.8064	24.645
	1.89793	-0.905609	C9J236	tr|C9J236|C9J236_HUMAN Protein arginine methyltransferase NDUFAF7 (Fragment) OS=Homo sapiens OX=9606 GN=NDUFAF7 PE=1 SV=1;tr|C9JS27|C9JS27_HUMAN Protein arginine methyltransferase NDUFAF7 (Fragment) OS=Homo sapiens OX=9606 GN=NDUFAF7 PE=1 SV=8;sp|Q7L592|ND	NDUFAF7	2	20.7713	21.0669	20.9733	20.3265	19.6719	20.0962
	1.7027	2.57686	Q7L5D6	sp|Q7L5D6|GET4_HUMAN Golgi to ER traffic protein 4 homolog OS=Homo sapiens OX=9606 GN=GET4 PE=1 SV=1	GET4	2	17.958	19.456	19.5282	20.7077	22.2721	21.6929
	0.534335	0.426877	E7EM64	tr|E7EM64|E7EM64_HUMAN COP9 signalosome complex subunit 6 OS=Homo sapiens OX=9606 GN=COPS6 PE=1 SV=1;sp|Q7L5N1|CSN6_HUMAN COP9 signalosome complex subunit 6 OS=Homo sapiens OX=9606 GN=COPS6 PE=1 SV=1	COPS6	4	22.9997	23.2199	22.0791	23.173	23.2778	23.1286
+	3.65158	3.07497	H3BU68	tr|H3BU68|H3BU68_HUMAN Lysophosphatidylcholine acyltransferase 2 (Fragment) OS=Homo sapiens OX=9606 GN=LPCAT2 PE=1 SV=2;sp|Q7L5N7|PCAT2_HUMAN Lysophosphatidylcholine acyltransferase 2 OS=Homo sapiens OX=9606 GN=LPCAT2 PE=1 SV=1	LPCAT2	3	18.3796	18.7764	19.1044	21.5971	22.0126	21.8755
	0.83716	2.26529	D6RA86	tr|D6RA86|D6RA86_HUMAN E3 ubiquitin-protein transferase MAEA OS=Homo sapiens OX=9606 GN=MAEA PE=1 SV=1;tr|D6RE80|D6RE80_HUMAN E3 ubiquitin-protein transferase MAEA (Fragment) OS=Homo sapiens OX=9606 GN=MAEA PE=1 SV=1;tr|D6RDW4|D6RDW4_HUMAN E3 ubiquitin-pro	MAEA	2	20.509	17.4483	19.037	21.2208	19.7407	22.8286
	0.984253	0.772298	Q7L775	sp|Q7L775|EPMIP_HUMAN EPM2A-interacting protein 1 OS=Homo sapiens OX=9606 GN=EPM2AIP1 PE=1 SV=1	EPM2AIP1	4	20.7536	19.6166	20.5557	21.3013	20.9496	20.9918
	0.692387	-1.19717	Q7L7V1	sp|Q7L7V1|DHX32_HUMAN Putative pre-mRNA-splicing factor ATP-dependent RNA helicase DHX32 OS=Homo sapiens OX=9606 GN=DHX32 PE=1 SV=1	DHX32	4	22.143	20.5348	22.4655	21.1928	19.51	20.8489
+	2.90509	-1.0071	Q7L7X3	sp|Q7L7X3|TAOK1_HUMAN Serine/threonine-protein kinase TAO1 OS=Homo sapiens OX=9606 GN=TAOK1 PE=1 SV=1	TAOK1	21	26.0511	26.2971	25.9369	25.0401	25.2139	25.0098
	0.72365	1.93506	Q7Z2W4	sp|Q7Z2W4|ZCCHV_HUMAN Zinc finger CCCH-type antiviral protein 1 OS=Homo sapiens OX=9606 GN=ZC3HAV1 PE=1 SV=3;tr|C9J6P4|C9J6P4_HUMAN Zinc finger CCCH-type antiviral protein 1 OS=Homo sapiens OX=9606 GN=ZC3HAV1 PE=1 SV=1	ZC3HAV1	8	18.7531	22.3464	22.3681	22.9782	22.7568	23.5378
	1.81567	-1.23274	Q7Z392	sp|Q7Z392|TPC11_HUMAN Trafficking protein particle complex subunit 11 OS=Homo sapiens OX=9606 GN=TRAPPC11 PE=1 SV=2	TRAPPC11	8	23.261	23.5659	23.155	22.2199	21.5643	22.4995
	0.814303	-0.716924	Q7Z3B4	sp|Q7Z3B4|NUP54_HUMAN Nucleoporin p54 OS=Homo sapiens OX=9606 GN=NUP54 PE=1 SV=2	NUP54	5	22.1594	22.3372	23.1707	21.3871	22.2963	21.8331
	1.42002	-3.56948	Q7Z406	sp|Q7Z406|MYH14_HUMAN Myosin-14 OS=Homo sapiens OX=9606 GN=MYH14 PE=1 SV=2;tr|M0QY43|M0QY43_HUMAN Myosin-14 (Fragment) OS=Homo sapiens OX=9606 GN=MYH14 PE=1 SV=8	MYH14	14	26.1432	25.2023	26.4708	24.2428	22.4533	20.4118
	1.48577	1.89697	Q7Z417	sp|Q7Z417|NUFP2_HUMAN Nuclear fragile X mental retardation-interacting protein 2 OS=Homo sapiens OX=9606 GN=NUFIP2 PE=1 SV=1	NUFIP2	4	19.3849	21.3017	20.7864	22.2846	22.1998	22.6795
	1.41842	-1.6567	Q7Z4G1	sp|Q7Z4G1|COMD6_HUMAN COMM domain-containing protein 6 OS=Homo sapiens OX=9606 GN=COMMD6 PE=1 SV=1;tr|B0QZ40|B0QZ40_HUMAN COMM domain-containing protein 6 OS=Homo sapiens OX=9606 GN=COMMD6 PE=1 SV=1	COMMD6	2	20.0135	21.644	20.1998	18.6298	19.0409	19.2165
	1.78182	-0.576362	Q5VY60	tr|Q5VY60|Q5VY60_HUMAN HAUS augmin-like complex subunit 6 OS=Homo sapiens OX=9606 GN=HAUS6 PE=1 SV=1;sp|Q7Z4H7|HAUS6_HUMAN HAUS augmin-like complex subunit 6 OS=Homo sapiens OX=9606 GN=HAUS6 PE=1 SV=2;tr|Q5SYF9|Q5SYF9_HUMAN HAUS augmin-like complex subunit	HAUS6	6	22.9856	23.3886	23.266	22.6186	22.5039	22.7887
	0.952857	-2.13044	A0A494C0N4	tr|A0A494C0N4|A0A494C0N4_HUMAN Tetratricopeptide repeat protein 21B OS=Homo sapiens OX=9606 GN=TTC21B PE=1 SV=1;sp|Q7Z4L5|TT21B_HUMAN Tetratricopeptide repeat protein 21B OS=Homo sapiens OX=9606 GN=TTC21B PE=1 SV=2	TTC21B	4	22.4253	21.991	19.2608	19.2124	18.4605	19.6129
	0.386094	0.314519	J3KS22	tr|J3KS22|J3KS22_HUMAN L-xylulose reductase (Fragment) OS=Homo sapiens OX=9606 GN=DCXR PE=1 SV=8;sp|Q7Z4W1|DCXR_HUMAN L-xylulose reductase OS=Homo sapiens OX=9606 GN=DCXR PE=1 SV=2;tr|J3QS36|J3QS36_HUMAN L-xylulose reductase (Fragment) OS=Homo sapiens OX=9	DCXR	6	23.4011	23.2894	23.9628	23.5271	24.4047	23.665
+	2.7196	1.52916	Q7Z6Z7	sp|Q7Z6Z7|HUWE1_HUMAN E3 ubiquitin-protein ligase HUWE1 OS=Homo sapiens OX=9606 GN=HUWE1 PE=1 SV=3	HUWE1	32	22.8864	23.6051	23.308	24.8466	24.7939	24.7465
	0.148456	-0.0990073	G3V4C3	tr|G3V4C3|G3V4C3_HUMAN Trafficking protein particle complex subunit 6B OS=Homo sapiens OX=9606 GN=TRAPPC6B PE=1 SV=1;tr|G3V2H7|G3V2H7_HUMAN Trafficking protein particle complex subunit 6B (Fragment) OS=Homo sapiens OX=9606 GN=TRAPPC6B PE=1 SV=1;sp|Q86SZ2|T	TRAPPC6B	2	22.2759	22.1539	21.9901	21.8368	21.7781	22.5079
	0.313317	0.53722	A0A087WXK2	tr|A0A087WXK2|A0A087WXK2_HUMAN Retrotransposon-derived protein PEG10 OS=Homo sapiens OX=9606 GN=PEG10 PE=1 SV=1;sp|Q86TG7|PEG10_HUMAN Retrotransposon-derived protein PEG10 OS=Homo sapiens OX=9606 GN=PEG10 PE=1 SV=2;tr|A0A087WUL4|A0A087WUL4_HUMAN Retrotrans	PEG10	7	19.9978	22.2607	21.8515	21.926	22.0353	21.7603
	0.744228	0.983842	H0Y8P0	tr|H0Y8P0|H0Y8P0_HUMAN TBC1 domain family member 1 (Fragment) OS=Homo sapiens OX=9606 GN=TBC1D1 PE=1 SV=3;sp|Q86TI0|TBCD1_HUMAN TBC1 domain family member 1 OS=Homo sapiens OX=9606 GN=TBC1D1 PE=1 SV=2;tr|A0JNU9|A0JNU9_HUMAN TBC1 domain family member 1 OS=Ho	TBC1D1	4	18.6101	20.0703	20.5444	20.4125	20.7617	21.0021
+	2.30062	4.3383	Q86UE4	sp|Q86UE4|LYRIC_HUMAN Protein LYRIC OS=Homo sapiens OX=9606 GN=MTDH PE=1 SV=2;tr|E5RJU9|E5RJU9_HUMAN Protein LYRIC OS=Homo sapiens OX=9606 GN=MTDH PE=1 SV=1	MTDH	14	20.4512	19.1796	21.8459	25.0002	24.693	24.7984
	0.789116	0.515359	Q86UP2	sp|Q86UP2|KTN1_HUMAN Kinectin OS=Homo sapiens OX=9606 GN=KTN1 PE=1 SV=1;tr|G3V4Y7|G3V4Y7_HUMAN Kinectin OS=Homo sapiens OX=9606 GN=KTN1 PE=1 SV=1	KTN1	33	25.0201	25.2857	26.0022	25.8782	26.0906	25.8852
	1.91597	-1.12327	Q86UY8	sp|Q86UY8|NT5D3_HUMAN 5-nucleotidase domain-containing protein 3 OS=Homo sapiens OX=9606 GN=NT5DC3 PE=1 SV=1	NT5DC3	13	24.8309	24.7482	24.9796	23.9894	23.9678	23.2317
	2.22275	2.17129	Q86V81	sp|Q86V81|THOC4_HUMAN THO complex subunit 4 OS=Homo sapiens OX=9606 GN=ALYREF PE=1 SV=3;tr|E9PB61|E9PB61_HUMAN THO complex subunit 4 OS=Homo sapiens OX=9606 GN=ALYREF PE=1 SV=1	ALYREF	8	24.2733	25.1441	23.9574	26.3575	26.5095	27.0218
	0.719287	0.437685	F2Z2E2	tr|F2Z2E2|F2Z2E2_HUMAN Ras GTPase-activating-like protein IQGAP3 OS=Homo sapiens OX=9606 GN=IQGAP3 PE=1 SV=1;sp|Q86VI3|IQGA3_HUMAN Ras GTPase-activating-like protein IQGAP3 OS=Homo sapiens OX=9606 GN=IQGAP3 PE=1 SV=2	IQGAP3	11	22.7254	22.8343	23.4235	23.756	23.3821	23.1582
	0.859682	0.242165	Q86VP6	sp|Q86VP6|CAND1_HUMAN Cullin-associated NEDD8-dissociated protein 1 OS=Homo sapiens OX=9606 GN=CAND1 PE=1 SV=2;tr|A0A0C4DGH5|A0A0C4DGH5_HUMAN Cullin-associated NEDD8-dissociated protein 1 (Fragment) OS=Homo sapiens OX=9606 GN=CAND1 PE=1 SV=1	CAND1	19	24.7211	24.7941	24.449	24.7423	24.9957	24.9527
	0.875289	0.683599	K7ENZ6	tr|K7ENZ6|K7ENZ6_HUMAN Reticulophagy regulator 3 OS=Homo sapiens OX=9606 GN=RETREG3 PE=1 SV=1;tr|K7EMF4|K7EMF4_HUMAN Reticulophagy regulator 3 OS=Homo sapiens OX=9606 GN=RETREG3 PE=1 SV=1;tr|K7ELM8|K7ELM8_HUMAN Reticulophagy regulator 3 OS=Homo sapiens OX=	RETREG3	2	19.0685	19.8357	20.2439	20.5066	20.1675	20.5248
	0.351868	-0.0541	Q86VS8	sp|Q86VS8|HOOK3_HUMAN Protein Hook homolog 3 OS=Homo sapiens OX=9606 GN=HOOK3 PE=1 SV=2	HOOK3	13	23.9465	23.8823	23.7458	23.7564	23.8341	23.8217
	2.00757	0.975919	Q86W92	sp|Q86W92|LIPB1_HUMAN Liprin-beta-1 OS=Homo sapiens OX=9606 GN=PPFIBP1 PE=1 SV=2;tr|H0YFE4|H0YFE4_HUMAN Liprin-beta-1 (Fragment) OS=Homo sapiens OX=9606 GN=PPFIBP1 PE=1 SV=1;tr|F5GZP6|F5GZP6_HUMAN Liprin-beta-1 (Fragment) OS=Homo sapiens OX=9606 GN=PPFIBP1	PPFIBP1	10	22.2133	22.1151	22.7706	23.3395	23.4354	23.2518
	1.07828	2.00633	C9J0I9	tr|C9J0I9|C9J0I9_HUMAN Nuclear-interacting partner of ALK OS=Homo sapiens OX=9606 GN=ZC3HC1 PE=1 SV=1;sp|Q86WB0|NIPA_HUMAN Nuclear-interacting partner of ALK OS=Homo sapiens OX=9606 GN=ZC3HC1 PE=1 SV=1	ZC3HC1	6	19.088	21.8714	19.9131	22.062	21.9567	22.8728
	0.892051	0.838488	A0A0J9YW54	tr|A0A0J9YW54|A0A0J9YW54_HUMAN Ral GTPase-activating protein subunit beta (Fragment) OS=Homo sapiens OX=9606 GN=RALGAPB PE=1 SV=1;tr|A2A2F0|A2A2F0_HUMAN Ral GTPase-activating protein subunit beta (Fragment) OS=Homo sapiens OX=9606 GN=RALGAPB PE=1 SV=1;sp|Q	RALGAPB	2	18.4921	19.5997	19.1169	20.0352	20.3499	19.339
	1.58519	1.02294	Q86X55	sp|Q86X55|CARM1_HUMAN Histone-arginine methyltransferase CARM1 OS=Homo sapiens OX=9606 GN=CARM1 PE=1 SV=3;tr|K7EQA8|K7EQA8_HUMAN Coactivator-associated arginine methyltransferase 1 (Fragment) OS=Homo sapiens OX=9606 GN=CARM1 PE=1 SV=1	CARM1	13	23.4814	23.895	24.3805	25.1667	24.6783	24.9807
	0.700782	-0.311226	Q86X83	sp|Q86X83|COMD2_HUMAN COMM domain-containing protein 2 OS=Homo sapiens OX=9606 GN=COMMD2 PE=1 SV=2;tr|F8WBW1|F8WBW1_HUMAN COMM domain-containing protein 2 OS=Homo sapiens OX=9606 GN=COMMD2 PE=1 SV=1	COMMD2	3	21.9493	21.8142	21.407	21.3396	21.2501	21.6471
+	3.26949	4.12499	S4R446	tr|S4R446|S4R446_HUMAN RNA-binding protein MEX3D (Fragment) OS=Homo sapiens OX=9606 GN=MEX3D PE=1 SV=1;sp|Q86XN8|MEX3D_HUMAN RNA-binding protein MEX3D OS=Homo sapiens OX=9606 GN=MEX3D PE=1 SV=3	MEX3D	2	19.5028	20.253	19.2799	23.2877	23.863	24.26
	1.49951	0.787176	Q86Y56	sp|Q86Y56|DAAF5_HUMAN Dynein assembly factor 5, axonemal OS=Homo sapiens OX=9606 GN=DNAAF5 PE=1 SV=4	DNAAF5	3	19.8221	19.4591	20.1509	20.4199	20.8699	20.5038
	0.580207	0.821761	Q86YP4	sp|Q86YP4|P66A_HUMAN Transcriptional repressor p66-alpha OS=Homo sapiens OX=9606 GN=GATAD2A PE=1 SV=1;tr|A0A0U1RR30|A0A0U1RR30_HUMAN Transcriptional repressor p66-beta (Fragment) OS=Homo sapiens OX=9606 GN=GATAD2B PE=1 SV=1;tr|A0A0U1RRM1|A0A0U1RRM1_HUMAN T	GATAD2A	2	19.8619	18.0411	19.9781	20.0413	20.0469	20.2582
	0.846664	-0.338736	G8JLD3	tr|G8JLD3|G8JLD3_HUMAN ELKS/Rab6-interacting/CAST family member 1 OS=Homo sapiens OX=9606 GN=ERC1 PE=1 SV=1;sp|Q8IUD2|RB6I2_HUMAN ELKS/Rab6-interacting/CAST family member 1 OS=Homo sapiens OX=9606 GN=ERC1 PE=1 SV=1;tr|X6RLX0|X6RLX0_HUMAN ELKS/Rab6-interact	ERC1	9	24.1957	23.8534	23.7219	23.5182	23.4173	23.8193
	0.570329	-0.25828	Q8IUR0	sp|Q8IUR0|TPPC5_HUMAN Trafficking protein particle complex subunit 5 OS=Homo sapiens OX=9606 GN=TRAPPC5 PE=1 SV=1	TRAPPC5	3	22.5675	22.8833	22.669	22.7251	22.1144	22.5055
+	2.76514	2.21425	G5E9V6	tr|G5E9V6|G5E9V6_HUMAN Armadillo repeat-containing protein 8 OS=Homo sapiens OX=9606 GN=ARMC8 PE=1 SV=1;sp|Q8IUR7|ARMC8_HUMAN Armadillo repeat-containing protein 8 OS=Homo sapiens OX=9606 GN=ARMC8 PE=1 SV=2;tr|C9JAA7|C9JAA7_HUMAN Armadillo repeat-containin	ARMC8	3	18.7659	19.6926	18.9493	21.2327	21.5207	21.2971
	0.174235	0.490571	Q8IV08	sp|Q8IV08|PLD3_HUMAN 5-3 exonuclease PLD3 OS=Homo sapiens OX=9606 GN=PLD3 PE=1 SV=1	PLD3	2	19.0606	21.8062	21.673	20.8823	20.6358	22.4934
	0.591801	1.12778	Q8IVM0	sp|Q8IVM0|CCD50_HUMAN Coiled-coil domain-containing protein 50 OS=Homo sapiens OX=9606 GN=CCDC50 PE=1 SV=1	CCDC50	3	18.5764	19.2977	20.322	19.7646	19.9222	21.8926
	0.670762	1.96396	Q8IWE2	sp|Q8IWE2|NXP20_HUMAN Protein NOXP20 OS=Homo sapiens OX=9606 GN=FAM114A1 PE=1 SV=2	FAM114A1	6	18.1319	20.935	22.6334	22.1843	22.8985	22.5093
	1.88693	-0.404728	Q8IWJ2	sp|Q8IWJ2|GCC2_HUMAN GRIP and coiled-coil domain-containing protein 2 OS=Homo sapiens OX=9606 GN=GCC2 PE=1 SV=4;tr|B8ZZW2|B8ZZW2_HUMAN GRIP and coiled-coil domain-containing protein 2 (Fragment) OS=Homo sapiens OX=9606 GN=GCC2 PE=1 SV=1	GCC2	8	22.2095	21.8951	22.0134	21.6364	21.5917	21.6757
	0.18815	0.273898	Q8IWV7	sp|Q8IWV7|UBR1_HUMAN E3 ubiquitin-protein ligase UBR1 OS=Homo sapiens OX=9606 GN=UBR1 PE=1 SV=1;tr|A0A087WTJ9|A0A087WTJ9_HUMAN E3 ubiquitin-protein ligase OS=Homo sapiens OX=9606 GN=UBR1 PE=1 SV=1	UBR1	3	19.4772	20.9135	19.6988	19.7388	20.8894	20.2831
	0.104376	0.27936	Q8IWX8	sp|Q8IWX8|CHERP_HUMAN Calcium homeostasis endoplasmic reticulum protein OS=Homo sapiens OX=9606 GN=CHERP PE=1 SV=3;tr|J3QK89|J3QK89_HUMAN Calcium homeostasis endoplasmic reticulum protein OS=Homo sapiens OX=9606 GN=CHERP PE=1 SV=1	CHERP	4	19.1726	19.6108	21.9475	21.2994	19.8031	20.4665
+	3.07778	3.29573	Q8IX12	sp|Q8IX12|CCAR1_HUMAN Cell division cycle and apoptosis regulator protein 1 OS=Homo sapiens OX=9606 GN=CCAR1 PE=1 SV=2;tr|A0A0C4DGG8|A0A0C4DGG8_HUMAN Cell division cycle and apoptosis regulator protein 1 (Fragment) OS=Homo sapiens OX=9606 GN=CCAR1 PE=1 SV=	CCAR1	3	19.1943	18.0962	18.7975	21.8791	22.3337	21.7624
	1.5044	-0.953555	Q8IXB1	sp|Q8IXB1|DJC10_HUMAN DnaJ homolog subfamily C member 10 OS=Homo sapiens OX=9606 GN=DNAJC10 PE=1 SV=2;tr|E7EP04|E7EP04_HUMAN DnaJ homolog subfamily C member 10 OS=Homo sapiens OX=9606 GN=DNAJC10 PE=1 SV=1;tr|A0A494C1G5|A0A494C1G5_HUMAN DnaJ homolog subfami	DNAJC10	8	23.5568	23.1281	22.7733	21.828	22.4088	22.3609
	2.3913	-1.39668	Q8IXQ6	sp|Q8IXQ6|PARP9_HUMAN Protein mono-ADP-ribosyltransferase PARP9 OS=Homo sapiens OX=9606 GN=PARP9 PE=1 SV=2	PARP9	24	26.4733	26.0701	26.6603	25.2458	24.7051	25.0628
	0.868872	0.355622	Q8IYI6	sp|Q8IYI6|EXOC8_HUMAN Exocyst complex component 8 OS=Homo sapiens OX=9606 GN=EXOC8 PE=1 SV=2	EXOC8	8	21.4738	21.5508	21.7818	22.278	21.8765	21.7188
	0.379766	-1.00493	Q8IYU8	sp|Q8IYU8|MICU2_HUMAN Calcium uptake protein 2, mitochondrial OS=Homo sapiens OX=9606 GN=MICU2 PE=1 SV=2;tr|A0A0A0MTD5|A0A0A0MTD5_HUMAN Calcium uptake protein 2, mitochondrial (Fragment) OS=Homo sapiens OX=9606 GN=MICU2 PE=1 SV=1	MICU2	2	22.8902	19.8103	19.5089	19.2093	19.9679	20.0175
	0.218802	0.100761	Q8IZ83	sp|Q8IZ83|A16A1_HUMAN Aldehyde dehydrogenase family 16 member A1 OS=Homo sapiens OX=9606 GN=ALDH16A1 PE=1 SV=2;tr|F5H4B6|F5H4B6_HUMAN Aldehyde dehydrogenase family 16 member A1 OS=Homo sapiens OX=9606 GN=ALDH16A1 PE=1 SV=1	ALDH16A1	10	24.7924	24.4023	24.1932	24.5055	24.554	24.6307
+	2.67976	2.13534	B6VEX4	tr|B6VEX4|B6VEX4_HUMAN Abl interactor 1 OS=Homo sapiens OX=9606 GN=ABI1 PE=1 SV=1;tr|A0A0A0MRT6|A0A0A0MRT6_HUMAN Abl interactor 1 OS=Homo sapiens OX=9606 GN=ABI1 PE=1 SV=1;sp|Q8IZP0|ABI1_HUMAN Abl interactor 1 OS=Homo sapiens OX=9606 GN=ABI1 PE=1 SV=4	ABI1	7	20.6467	21.1427	21.6368	23.4073	23.0922	23.3327
	0.317618	-0.442267	I3L3J1	tr|I3L3J1|I3L3J1_HUMAN L-fucose kinase (Fragment) OS=Homo sapiens OX=9606 GN=FCSK PE=1 SV=1;tr|I3L106|I3L106_HUMAN L-fucose kinase (Fragment) OS=Homo sapiens OX=9606 GN=FCSK PE=1 SV=1;tr|I3L171|I3L171_HUMAN L-fucose kinase (Fragment) OS=Homo sapiens OX=960	FCSK	2	21.4428	21.0311	20.9973	21.3795	21.1456	19.6192
	0.878052	1.64951	Q8N0X7	sp|Q8N0X7|SPART_HUMAN Spartin OS=Homo sapiens OX=9606 GN=SPART PE=1 SV=1	SPART	4	19.7119	19.0097	21.8835	21.5928	22.013	21.9479
	0.266301	0.304689	Q8N163	sp|Q8N163|CCAR2_HUMAN Cell cycle and apoptosis regulator protein 2 OS=Homo sapiens OX=9606 GN=CCAR2 PE=1 SV=2;tr|G3V119|G3V119_HUMAN Cell cycle and apoptosis regulator protein 2 OS=Homo sapiens OX=9606 GN=CCAR2 PE=1 SV=1;tr|H0YB24|H0YB24_HUMAN Cell cycle a	CCAR2	10	22.9657	23.1203	24.2128	23.888	23.2777	24.0472
	0.667945	1.52264	Q8N1B4	sp|Q8N1B4|VPS52_HUMAN Vacuolar protein sorting-associated protein 52 homolog OS=Homo sapiens OX=9606 GN=VPS52 PE=1 SV=1	VPS52	3	20.6301	19.0092	19.4043	22.1148	19.3809	22.1158
	0.760533	-0.633362	Q8N1F7	sp|Q8N1F7|NUP93_HUMAN Nuclear pore complex protein Nup93 OS=Homo sapiens OX=9606 GN=NUP93 PE=1 SV=2;tr|H3BVG0|H3BVG0_HUMAN Nuclear pore complex protein Nup93 OS=Homo sapiens OX=9606 GN=NUP93 PE=1 SV=1	NUP93	11	23.4825	23.9076	23.2679	22.8053	22.4067	23.5458
	0.485889	-0.813636	Q8N1G2	sp|Q8N1G2|CMTR1_HUMAN Cap-specific mRNA (nucleoside-2-O-)-methyltransferase 1 OS=Homo sapiens OX=9606 GN=CMTR1 PE=1 SV=1	CMTR1	5	21.5183	21.3672	21.8216	19.3674	21.1423	21.7564
	0.1739	0.0565046	Q8N1G4	sp|Q8N1G4|LRC47_HUMAN Leucine-rich repeat-containing protein 47 OS=Homo sapiens OX=9606 GN=LRRC47 PE=1 SV=1	LRRC47	12	24.3695	24.3811	24.3989	24.2361	24.4225	24.6604
	0.696172	1.46188	Q8N3C0	sp|Q8N3C0|ASCC3_HUMAN Activating signal cointegrator 1 complex subunit 3 OS=Homo sapiens OX=9606 GN=ASCC3 PE=1 SV=3	ASCC3	12	19.2228	21.8976	22.1192	22.9256	22.5436	22.156
	0.843656	-0.805122	C9JJN9	tr|C9JJN9|C9JJN9_HUMAN Vacuolar protein sorting-associated protein 8 homolog OS=Homo sapiens OX=9606 GN=VPS8 PE=1 SV=1;sp|Q8N3P4|VPS8_HUMAN Vacuolar protein sorting-associated protein 8 homolog OS=Homo sapiens OX=9606 GN=VPS8 PE=1 SV=3	VPS8	7	22.53	23.2736	23.6504	22.8807	21.8564	22.3016
	0.494878	2.87234	H0YDJ4	tr|H0YDJ4|H0YDJ4_HUMAN Ninein (Fragment) OS=Homo sapiens OX=9606 GN=NIN PE=1 SV=1;tr|H9KV85|H9KV85_HUMAN Ninein (Fragment) OS=Homo sapiens OX=9606 GN=NIN PE=1 SV=1;tr|C9J066|C9J066_HUMAN Ninein OS=Homo sapiens OX=9606 GN=NIN PE=1 SV=1;sp|Q8N4C6|NIN_HUMAN N		2	23.7148	17.6066	19.5797	19.6116	25.0129	24.8937
	0.268739	0.850169	Q8N684	sp|Q8N684|CPSF7_HUMAN Cleavage and polyadenylation specificity factor subunit 7 OS=Homo sapiens OX=9606 GN=CPSF7 PE=1 SV=1;tr|J3QT54|J3QT54_HUMAN Cleavage and polyadenylation-specificity factor subunit 7 (Fragment) OS=Homo sapiens OX=9606 GN=CPSF7 PE=1 SV=	CPSF7	3	21.0076	20.4409	18.8885	18.7708	22.0589	22.0578
	0.872652	0.659197	Q8N6T3	sp|Q8N6T3|ARFG1_HUMAN ADP-ribosylation factor GTPase-activating protein 1 OS=Homo sapiens OX=9606 GN=ARFGAP1 PE=1 SV=2;tr|E5RHT6|E5RHT6_HUMAN ADP-ribosylation factor GTPase-activating protein 1 (Fragment) OS=Homo sapiens OX=9606 GN=ARFGAP1 PE=1 SV=2;tr|E5R	ARFGAP1	3	21.6304	21.8678	21.2291	22.2493	21.7116	22.744
	0.77025	1.36843	Q8N8A2	sp|Q8N8A2|ANR44_HUMAN Serine/threonine-protein phosphatase 6 regulatory ankyrin repeat subunit B OS=Homo sapiens OX=9606 GN=ANKRD44 PE=1 SV=3;tr|A0A2R8Y7Y4|A0A2R8Y7Y4_HUMAN Serine/threonine-protein phosphatase 6 regulatory ankyrin repeat subunit B OS=Homo	ANKRD44	5	18.5952	19.2154	21.0488	20.2761	21.3568	21.3318
	0.117703	0.402773	Q8N8S7	sp|Q8N8S7|ENAH_HUMAN Protein enabled homolog OS=Homo sapiens OX=9606 GN=ENAH PE=1 SV=2;tr|A0A0U1RRM6|A0A0U1RRM6_HUMAN Protein enabled homolog OS=Homo sapiens OX=9606 GN=ENAH PE=1 SV=1;tr|A0A075B6E5|A0A075B6E5_HUMAN Protein enabled homolog (Fragment) OS=Hom	ENAH	3	20.3072	20.9337	18.6835	19.1839	19.4791	22.4698
	1.71927	0.666555	Q8NB90	sp|Q8NB90|AFG2H_HUMAN ATPase family protein 2 homolog OS=Homo sapiens OX=9606 GN=SPATA5 PE=1 SV=3;tr|A0A6Q8PGU6|A0A6Q8PGU6_HUMAN ATPase family protein 2 homolog OS=Homo sapiens OX=9606 GN=SPATA5 PE=4 SV=1	AFG2A	5	20.9239	21.3316	20.8987	21.8838	21.5229	21.7472
	0.270239	0.57341	Q8NBF2	sp|Q8NBF2|NHLC2_HUMAN NHL repeat-containing protein 2 OS=Homo sapiens OX=9606 GN=NHLRC2 PE=1 SV=1	NHLRC2	3	20.0021	19.027	20.1138	21.8199	19.7395	19.3038
	0.0359955	0.0184905	Q8NBJ5	sp|Q8NBJ5|GT251_HUMAN Procollagen galactosyltransferase 1 OS=Homo sapiens OX=9606 GN=COLGALT1 PE=1 SV=1	COLGALT1	19	25.7203	25.7346	25.4429	25.4703	25.9395	25.5434
	1.65432	-0.74765	Q8NBS9	sp|Q8NBS9|TXND5_HUMAN Thioredoxin domain-containing protein 5 OS=Homo sapiens OX=9606 GN=TXNDC5 PE=1 SV=2	TXNDC5	17	28.1126	27.9886	27.5678	26.9148	27.3393	27.1719
	0.0333639	-0.0267893	Q8NBT2	sp|Q8NBT2|SPC24_HUMAN Kinetochore protein Spc24 OS=Homo sapiens OX=9606 GN=SPC24 PE=1 SV=2	SPC24	5	24.418	24.2002	23.9237	24.5603	24.1384	23.7627
+	4.23044	4.20987	Q8NC51	sp|Q8NC51|PAIRB_HUMAN Plasminogen activator inhibitor 1 RNA-binding protein OS=Homo sapiens OX=9606 GN=SERBP1 PE=1 SV=2	SERBP1	7	19.1505	19.4484	18.7628	23.2287	23.1757	23.5869
	0.522136	0.705481	E9PH82	tr|E9PH82|E9PH82_HUMAN Protein FAM98A OS=Homo sapiens OX=9606 GN=FAM98A PE=1 SV=1;sp|Q8NCA5|FA98A_HUMAN Protein FAM98A OS=Homo sapiens OX=9606 GN=FAM98A PE=1 SV=2	FAM98A	4	20.7543	20.6782	22.4342	21.7453	21.9577	22.2801
	0.343932	-0.26183	Q8NDH3	sp|Q8NDH3|PEPL1_HUMAN Probable aminopeptidase NPEPL1 OS=Homo sapiens OX=9606 GN=NPEPL1 PE=1 SV=3;tr|H0YEP3|H0YEP3_HUMAN Probable aminopeptidase NPEPL1 (Fragment) OS=Homo sapiens OX=9606 GN=NPEPL1 PE=1 SV=1	NPEPL1	5	22.6066	23.5998	22.9746	22.5552	22.9611	22.8792
+	2.62256	3.83855	Q8NE71	sp|Q8NE71|ABCF1_HUMAN ATP-binding cassette sub-family F member 1 OS=Homo sapiens OX=9606 GN=ABCF1 PE=1 SV=2;tr|H0YGW7|H0YGW7_HUMAN ATP-binding cassette sub-family F member 1 (Fragment) OS=Homo sapiens OX=9606 GN=ABCF1 PE=1 SV=1	ABCF1	11	20.9681	19.4912	19.4294	23.5912	23.5171	24.2961
	0.416143	0.168919	Q8NEM2	sp|Q8NEM2|SHCBP_HUMAN SHC SH2 domain-binding protein 1 OS=Homo sapiens OX=9606 GN=SHCBP1 PE=1 SV=3	SHCBP1	3	20.8638	21.0721	20.8461	21.3589	20.8165	21.1133
	2.41209	-1.6106	Q8NEZ5	sp|Q8NEZ5|FBX22_HUMAN F-box only protein 22 OS=Homo sapiens OX=9606 GN=FBXO22 PE=1 SV=1;tr|H3BTH6|H3BTH6_HUMAN F-box only protein 22 (Fragment) OS=Homo sapiens OX=9606 GN=FBXO22 PE=1 SV=1	FBXO22	17	27.7036	27.9832	28.2536	26.6046	25.9377	26.5663
	2.40505	-1.46004	Q8NF91	sp|Q8NF91|SYNE1_HUMAN Nesprin-1 OS=Homo sapiens OX=9606 GN=SYNE1 PE=1 SV=4;tr|E7ENN3|E7ENN3_HUMAN Nesprin-1 OS=Homo sapiens OX=9606 GN=SYNE1 PE=1 SV=2;tr|A0A0C4DG40|A0A0C4DG40_HUMAN Nesprin-1 OS=Homo sapiens OX=9606 GN=SYNE1 PE=1 SV=1	SYNE1	6	23.6171	23.0336	23.813	22.0184	21.9122	22.153
	0.941456	-0.560249	Q8NFF5	sp|Q8NFF5|FAD1_HUMAN FAD synthase OS=Homo sapiens OX=9606 GN=FLAD1 PE=1 SV=1;tr|Q5T196|Q5T196_HUMAN FAD synthase OS=Homo sapiens OX=9606 GN=FLAD1 PE=1 SV=1	FLAD1	7	21.1559	21.519	21.9606	21.2904	20.8371	20.8273
+	2.34777	-2.45337	Q8NFH3	sp|Q8NFH3|NUP43_HUMAN Nucleoporin Nup43 OS=Homo sapiens OX=9606 GN=NUP43 PE=1 SV=1	NUP43	2	21.1867	22.444	22.4097	19.3674	19.7047	19.6083
	0.136748	0.339295	B5MCN0	tr|B5MCN0|B5MCN0_HUMAN Atlastin-2 OS=Homo sapiens OX=9606 GN=ATL2 PE=1 SV=1;sp|Q8NHH9|ATLA2_HUMAN Atlastin-2 OS=Homo sapiens OX=9606 GN=ATL2 PE=1 SV=2;tr|C9JQQ5|C9JQQ5_HUMAN Atlastin-2 (Fragment) OS=Homo sapiens OX=9606 GN=ATL2 PE=1 SV=1;tr|H7C3A2|H7C3A2_H	ATL2	2	21.1895	18.7189	19.6161	20.4077	19.1108	21.0238
	0.548783	0.803658	Q8NHV4	sp|Q8NHV4|NEDD1_HUMAN Protein NEDD1 OS=Homo sapiens OX=9606 GN=NEDD1 PE=1 SV=1	NEDD1	2	20.7199	18.8229	20.6512	21.1712	20.5355	20.8982
	0.299469	0.483632	Q8TAQ2	sp|Q8TAQ2|SMRC2_HUMAN SWI/SNF complex subunit SMARCC2 OS=Homo sapiens OX=9606 GN=SMARCC2 PE=1 SV=1;tr|F8VXC8|F8VXC8_HUMAN SWI/SNF complex subunit SMARCC2 OS=Homo sapiens OX=9606 GN=SMARCC2 PE=1 SV=1	SMARCC2	6	21.6908	19.8992	19.6353	20.6852	21.083	20.9081
+	2.75975	2.52045	Q8TAT6	sp|Q8TAT6|NPL4_HUMAN Nuclear protein localization protein 4 homolog OS=Homo sapiens OX=9606 GN=NPLOC4 PE=1 SV=3	NPLOC4	6	19.9717	18.8195	19.2198	21.8276	21.8404	21.9043
	0.165496	0.471141	H0YIZ8	tr|H0YIZ8|H0YIZ8_HUMAN Uncharacterized protein (Fragment) OS=Homo sapiens OX=9606 PE=4 SV=1;tr|G3V2G6|G3V2G6_HUMAN Retinol dehydrogenase 11 (Fragment) OS=Homo sapiens OX=9606 GN=RDH11 PE=1 SV=1;sp|Q8TC12|RDH11_HUMAN Retinol dehydrogenase 11 OS=Homo sapiens		2	18.1406	20.344	19.9698	21.3992	19.9402	18.5285
	0.419131	-1.06193	Q8TCG1	sp|Q8TCG1|CIP2A_HUMAN Protein CIP2A OS=Homo sapiens OX=9606 GN=CIP2A PE=1 SV=2;tr|A0A087X211|A0A087X211_HUMAN Protein CIP2A OS=Homo sapiens OX=9606 GN=CIP2A PE=1 SV=1	CIP2A	2	22.2767	22.0184	19.5495	20.1746	21.3502	19.134
	1.27787	-1.22969	Q8TCS8	sp|Q8TCS8|PNPT1_HUMAN Polyribonucleotide nucleotidyltransferase 1, mitochondrial OS=Homo sapiens OX=9606 GN=PNPT1 PE=1 SV=2	PNPT1	7	23.4024	22.6047	23.6483	21.7199	22.6324	21.6141
	1.52741	0.961313	Q8TD19	sp|Q8TD19|NEK9_HUMAN Serine/threonine-protein kinase Nek9 OS=Homo sapiens OX=9606 GN=NEK9 PE=1 SV=2	NEK9	6	22.518	21.8717	22.6184	23.6051	23.0095	23.2774
+	3.53115	-1.17145	Q8TD30	sp|Q8TD30|ALAT2_HUMAN Alanine aminotransferase 2 OS=Homo sapiens OX=9606 GN=GPT2 PE=1 SV=1	GPT2	13	25.9175	25.91	25.8576	24.6939	24.9052	24.5717
	2.52638	-1.42456	Q8TDB6	sp|Q8TDB6|DTX3L_HUMAN E3 ubiquitin-protein ligase DTX3L OS=Homo sapiens OX=9606 GN=DTX3L PE=1 SV=1	DTX3L	22	26.4148	26.3188	26.8367	25.2945	24.7966	25.2055
	0.654974	1.06102	A0A0D9SEU2	tr|A0A0D9SEU2|A0A0D9SEU2_HUMAN Biogenesis of lysosome-related organelles complex 1 subunit 5 OS=Homo sapiens OX=9606 GN=BLOC1S5 PE=1 SV=1;tr|A0A0A0MTN6|A0A0A0MTN6_HUMAN Biogenesis of lysosome-related organelles complex 1 subunit 5 OS=Homo sapiens OX=9606 G	BLOC1S5	2	19.8905	18.3327	18.8129	20.6731	18.9331	20.6128
	1.16854	-1.32284	Q8TDJ6	sp|Q8TDJ6|DMXL2_HUMAN DmX-like protein 2 OS=Homo sapiens OX=9606 GN=DMXL2 PE=1 SV=2;tr|H0YLM8|H0YLM8_HUMAN DmX-like protein 2 OS=Homo sapiens OX=9606 GN=DMXL2 PE=1 SV=2	DMXL2	2	20.4031	21.9941	21.4894	19.7856	19.6629	20.4696
	0.230574	0.532873	Q5TBH0	tr|Q5TBH0|Q5TBH0_HUMAN Serine/threonine-protein kinase Nek6 (Fragment) OS=Homo sapiens OX=9606 GN=NEK6 PE=1 SV=8;tr|Q5TBG1|Q5TBG1_HUMAN Serine/threonine-protein kinase Nek6 (Fragment) OS=Homo sapiens OX=9606 GN=NEK6 PE=1 SV=1;tr|Q5TBG7|Q5TBG7_HUMAN Serine/	NEK6	2	21.1982	20.7916	19.1401	19.6514	21.2423	21.8348
	2.17258	-0.837608	Q8TDY2	sp|Q8TDY2|RBCC1_HUMAN RB1-inducible coiled-coil protein 1 OS=Homo sapiens OX=9606 GN=RB1CC1 PE=1 SV=3	RB1CC1	7	22.4621	21.9666	22.1088	21.3892	21.4291	21.2065
	1.28839	-0.27024	Q8TEQ6	sp|Q8TEQ6|GEMI5_HUMAN Gem-associated protein 5 OS=Homo sapiens OX=9606 GN=GEMIN5 PE=1 SV=3	GEMIN5	10	23.8764	23.735	23.8313	23.3705	23.5958	23.6657
	1.20768	1.699	Q8TEX9	sp|Q8TEX9|IPO4_HUMAN Importin-4 OS=Homo sapiens OX=9606 GN=IPO4 PE=1 SV=2;tr|H0YN07|H0YN07_HUMAN Importin-4 (Fragment) OS=Homo sapiens OX=9606 GN=IPO4 PE=1 SV=1;tr|H0YMR4|H0YMR4_HUMAN Importin-4 (Fragment) OS=Homo sapiens OX=9606 GN=IPO4 PE=1 SV=1;tr|H0YN1	IPO4	5	20.4756	18.727	20.8474	21.892	21.5506	21.7044
	1.07381	1.14256	Q8TF05	sp|Q8TF05|PP4R1_HUMAN Serine/threonine-protein phosphatase 4 regulatory subunit 1 OS=Homo sapiens OX=9606 GN=PPP4R1 PE=1 SV=1	PPP4R1	3	20.6885	19.6294	20.8605	20.9152	21.9777	21.7131
	0.313222	0.666544	A0A087WVI0	tr|A0A087WVI0|A0A087WVI0_HUMAN Conserved oligomeric Golgi complex subunit 1 OS=Homo sapiens OX=9606 GN=COG1 PE=1 SV=1;sp|Q8WTW3|COG1_HUMAN Conserved oligomeric Golgi complex subunit 1 OS=Homo sapiens OX=9606 GN=COG1 PE=1 SV=1;tr|E9PBL8|E9PBL8_HUMAN Conserv		5	19.063	21.8362	21.4585	21.4234	21.5478	21.3861
	0.957152	0.71867	Q8WU90	sp|Q8WU90|ZC3HF_HUMAN Zinc finger CCCH domain-containing protein 15 OS=Homo sapiens OX=9606 GN=ZC3H15 PE=1 SV=1;tr|H7C466|H7C466_HUMAN Zinc finger CCCH domain-containing protein 15 (Fragment) OS=Homo sapiens OX=9606 GN=ZC3H15 PE=1 SV=1;tr|F8WB26|F8WB26_HUM	ZC3H15	2	19.4994	20.228	20.6316	20.9401	20.9707	20.6042
	1.6539	-0.937525	Q8WUH2	sp|Q8WUH2|TGFA1_HUMAN Transforming growth factor-beta receptor-associated protein 1 OS=Homo sapiens OX=9606 GN=TGFBRAP1 PE=1 SV=1	TGFBRAP1	9	23.8083	23.9472	23.1317	22.642	22.8061	22.6265
	1.34317	-2.9543	Q8WUM0	sp|Q8WUM0|NU133_HUMAN Nuclear pore complex protein Nup133 OS=Homo sapiens OX=9606 GN=NUP133 PE=1 SV=2	NUP133	8	22.8644	22.8941	23.399	18.7655	19.4409	22.0882
	2.5981	1.22359	Q8WUM4	sp|Q8WUM4|PDC6I_HUMAN Programmed cell death 6-interacting protein OS=Homo sapiens OX=9606 GN=PDCD6IP PE=1 SV=1	PDCD6IP	14	22.7489	22.3979	22.5133	23.6351	23.6204	24.0753
	1.25141	1.09797	Q8WUW1	sp|Q8WUW1|BRK1_HUMAN Protein BRICK1 OS=Homo sapiens OX=9606 GN=BRK1 PE=1 SV=1	BRK1	4	21.3277	21.852	20.719	22.0479	22.8818	22.263
	0.524581	0.493271	Q8WVM0	sp|Q8WVM0|TFB1M_HUMAN Dimethyladenosine transferase 1, mitochondrial OS=Homo sapiens OX=9606 GN=TFB1M PE=1 SV=1	TFB1M	2	19.5085	18.8924	20.0572	20.4577	19.7812	19.699
	0.693971	-0.737357	Q8WVT3	sp|Q8WVT3|TPC12_HUMAN Trafficking protein particle complex subunit 12 OS=Homo sapiens OX=9606 GN=TRAPPC12 PE=1 SV=3;tr|A0A0J9YXQ9|A0A0J9YXQ9_HUMAN Trafficking protein particle complex subunit 12 OS=Homo sapiens OX=9606 GN=TRAPPC12 PE=1 SV=1;tr|Q53QD4|Q53QD	TRAPPC12	11	23.5076	23.5406	22.2975	21.8628	22.6798	22.591
	0.0582562	-0.200694	B7WPG3	tr|B7WPG3|B7WPG3_HUMAN Heterogeneous nuclear ribonucleoprotein L-like OS=Homo sapiens OX=9606 GN=HNRNPLL PE=1 SV=1;tr|C9IYN3|C9IYN3_HUMAN Heterogeneous nuclear ribonucleoprotein L-like OS=Homo sapiens OX=9606 GN=HNRNPLL PE=1 SV=2;tr|V9GYK2|V9GYK2_HUMAN Het	HNRNPLL	2	22.2864	21.8679	19.8219	22.0552	19.2905	22.0285
	0.90893	0.399183	Q8WWM7	sp|Q8WWM7|ATX2L_HUMAN Ataxin-2-like protein OS=Homo sapiens OX=9606 GN=ATXN2L PE=1 SV=2;tr|H3BUF6|H3BUF6_HUMAN Ataxin-2-like protein OS=Homo sapiens OX=9606 GN=ATXN2L PE=1 SV=1	ATXN2L	16	24.209	24.1241	24.1518	24.1724	24.65	24.8601
	0.552839	0.86208	E7EVX8	tr|E7EVX8|E7EVX8_HUMAN Pre-mRNA-processing factor 31 OS=Homo sapiens OX=9606 GN=PRPF31 PE=1 SV=1;sp|Q8WWY3|PRP31_HUMAN U4/U6 small nuclear ribonucleoprotein Prp31 OS=Homo sapiens OX=9606 GN=PRPF31 PE=1 SV=2;tr|E7EU94|E7EU94_HUMAN U4/U6 small nuclear ribonu	PRPF31	3	20.0444	18.3241	20.548	20.611	20.6946	20.1971
	0.487471	1.03144	Q8WX92	sp|Q8WX92|NELFB_HUMAN Negative elongation factor B OS=Homo sapiens OX=9606 GN=NELFB PE=1 SV=1;tr|A0A5H1ZRP4|A0A5H1ZRP4_HUMAN Negative elongation factor B OS=Homo sapiens OX=9606 GN=NELFB PE=1 SV=1	NELFB	2	18.4159	20.0935	21.1073	21.3566	19.9399	21.4145
	0.928822	0.487553	Q8WX93	sp|Q8WX93|PALLD_HUMAN Palladin OS=Homo sapiens OX=9606 GN=PALLD PE=1 SV=3	PALLD	11	24.3896	24.023	24.0072	24.3247	25.0338	24.524
	1.15241	1.0852	Q8WXF1	sp|Q8WXF1|PSPC1_HUMAN Paraspeckle component 1 OS=Homo sapiens OX=9606 GN=PSPC1 PE=1 SV=1;tr|X6RDA4|X6RDA4_HUMAN Paraspeckle component 1 (Fragment) OS=Homo sapiens OX=9606 GN=PSPC1 PE=1 SV=1	PSPC1	5	20.3992	21.1882	20.1614	21.3789	21.3263	22.2992
	1.14335	2.85023	Q8WXX5	sp|Q8WXX5|DNJC9_HUMAN DnaJ homolog subfamily C member 9 OS=Homo sapiens OX=9606 GN=DNAJC9 PE=1 SV=1	DNAJC9	5	18.8315	22.5454	19.7146	23.8759	22.7091	23.0571
+	3.09179	0.922181	Q92499	sp|Q92499|DDX1_HUMAN ATP-dependent RNA helicase DDX1 OS=Homo sapiens OX=9606 GN=DDX1 PE=1 SV=2;tr|F1T0B3|F1T0B3_HUMAN ATP-dependent RNA helicase DDX1 OS=Homo sapiens OX=9606 GN=DDX1 PE=1 SV=1;tr|A0A087X2G1|A0A087X2G1_HUMAN ATP-dependent RNA helicase DDX1 O	DDX1	17	24.382	24.4136	24.4963	25.5411	25.2858	25.2314
	0.686285	3.65341	Q92526	sp|Q92526|TCPW_HUMAN T-complex protein 1 subunit zeta-2 OS=Homo sapiens OX=9606 GN=CCT6B PE=1 SV=5	CCT6B	7	19.8308	26.2686	19.0108	24.5496	24.616	26.9048
	0.279696	0.569187	Q5QPM7	tr|Q5QPM7|Q5QPM7_HUMAN Proteasome inhibitor PI31 subunit OS=Homo sapiens OX=9606 GN=PSMF1 PE=1 SV=2;sp|Q92530|PSMF1_HUMAN Proteasome inhibitor PI31 subunit OS=Homo sapiens OX=9606 GN=PSMF1 PE=1 SV=2;tr|H0Y555|H0Y555_HUMAN Proteasome inhibitor PI31 subunit	PSMF1	2	18.4662	19.1112	20.1748	21.0784	19.4707	18.9106
	0.0241398	0.0283661	Q92572	sp|Q92572|AP3S1_HUMAN AP-3 complex subunit sigma-1 OS=Homo sapiens OX=9606 GN=AP3S1 PE=1 SV=1	AP3S1	5	23.1603	23.1785	22.1103	22.5124	22.9294	23.0923
+	3.18163	1.48939	Q92598	sp|Q92598|HS105_HUMAN Heat shock protein 105 kDa OS=Homo sapiens OX=9606 GN=HSPH1 PE=1 SV=1	HSPH1	16	23.4865	23.0826	23.193	24.5846	24.7243	24.9214
	1.15631	2.75741	A0A087X142	tr|A0A087X142|A0A087X142_HUMAN Septin-8 OS=Homo sapiens OX=9606 GN=SEPTIN8 PE=1 SV=1;tr|A6NMH6|A6NMH6_HUMAN Septin-8 OS=Homo sapiens OX=9606 GN=SEPTIN8 PE=1 SV=1;tr|A6NFQ9|A6NFQ9_HUMAN Septin-8 OS=Homo sapiens OX=9606 GN=SEPTIN8 PE=1 SV=1;tr|F8W8I8|F8W8I8_	SEPTIN8	9	21.4547	21.6379	18.2135	23.0338	23.0659	23.4786
	0.3195	-0.177379	Q92609	sp|Q92609|TBCD5_HUMAN TBC1 domain family member 5 OS=Homo sapiens OX=9606 GN=TBC1D5 PE=1 SV=1;tr|C9J3F6|C9J3F6_HUMAN TBC1 domain family member 5 OS=Homo sapiens OX=9606 GN=TBC1D5 PE=1 SV=1	TBC1D5	7	23.1255	23.6203	23.3864	23.2132	23.4998	22.887
	0.336768	0.684663	A0A0D9SFK2	tr|A0A0D9SFK2|A0A0D9SFK2_HUMAN Unconventional myosin-XVIIIa OS=Homo sapiens OX=9606 GN=MYO18A PE=1 SV=1;sp|Q92614|MY18A_HUMAN Unconventional myosin-XVIIIa OS=Homo sapiens OX=9606 GN=MYO18A PE=1 SV=3		11	22.4459	21.3381	23.7617	24.1216	22.6701	22.808
	0.927107	1.35445	Q92615	sp|Q92615|LAR4B_HUMAN La-related protein 4B OS=Homo sapiens OX=9606 GN=LARP4B PE=1 SV=3	LARP4B	3	18.4069	20.6519	20.1148	20.9935	21.2583	20.9852
	1.76248	1.59662	Q92616	sp|Q92616|GCN1_HUMAN eIF-2-alpha kinase activator GCN1 OS=Homo sapiens OX=9606 GN=GCN1 PE=1 SV=6	GCN1	52	23.5722	24.7274	24.8392	26.0666	25.9378	25.9243
	1.31132	-1.44501	Q92621	sp|Q92621|NU205_HUMAN Nuclear pore complex protein Nup205 OS=Homo sapiens OX=9606 GN=NUP205 PE=1 SV=3	NUP205	8	21.5566	21.7684	23.0916	21.0598	20.5932	20.4286
	1.43198	-2.03006	Q92688	sp|Q92688|AN32B_HUMAN Acidic leucine-rich nuclear phosphoprotein 32 family member B OS=Homo sapiens OX=9606 GN=ANP32B PE=1 SV=1	ANP32B	7	23.3171	22.5027	23.2488	19.9343	21.0121	22.032
+	2.35563	2.66978	Q92734	sp|Q92734|TFG_HUMAN Protein TFG OS=Homo sapiens OX=9606 GN=TFG PE=1 SV=2;tr|A0A6Q8PFY7|A0A6Q8PFY7_HUMAN Protein TFG OS=Homo sapiens OX=9606 GN=TFG PE=4 SV=1;tr|A0A6Q8PFC4|A0A6Q8PFC4_HUMAN Protein TFG OS=Homo sapiens OX=9606 GN=TFG PE=4 SV=1;tr|A0A6Q8PH89|A	TFG	9	22.0611	23.3414	23.5126	25.7379	25.567	25.6195
	0.202356	0.104342	Q92747	sp|Q92747|ARC1A_HUMAN Actin-related protein 2/3 complex subunit 1A OS=Homo sapiens OX=9606 GN=ARPC1A PE=1 SV=2;tr|E9PF58|E9PF58_HUMAN Actin-related protein 2/3 complex subunit 1A OS=Homo sapiens OX=9606 GN=ARPC1A PE=1 SV=1	ARPC1A	6	22.6417	22.5978	22.4085	22.7422	22.9215	22.2973
	0.407914	-0.666288	Q92785	sp|Q92785|REQU_HUMAN Zinc finger protein ubi-d4 OS=Homo sapiens OX=9606 GN=DPF2 PE=1 SV=2;tr|J3KMZ8|J3KMZ8_HUMAN Zinc finger protein ubi-d4 OS=Homo sapiens OX=9606 GN=DPF2 PE=1 SV=1;tr|E9PN04|E9PN04_HUMAN Zinc finger protein ubi-d4 OS=Homo sapiens OX=9606	DPF2	2	19.1963	20.3944	20.3603	20.0038	19.7636	18.1848
	0.899738	-2.34361	Q92786	sp|Q92786|PROX1_HUMAN Prospero homeobox protein 1 OS=Homo sapiens OX=9606 GN=PROX1 PE=1 SV=2	PROX1	1	23.6541	23.8966	23.4903	20.1999	20.0566	23.7538
	1.99831	2.07323	A0A075B7D9	tr|A0A075B7D9|A0A075B7D9_HUMAN TATA-binding protein-associated factor 2N OS=Homo sapiens OX=9606 GN=TAF15 PE=1 SV=1;sp|Q92804|RBP56_HUMAN TATA-binding protein-associated factor 2N OS=Homo sapiens OX=9606 GN=TAF15 PE=1 SV=1	TAF15	3	19.1654	20.2862	20.4664	22.1097	22.3452	21.6828
	1.77871	-0.917441	Q92820	sp|Q92820|GGH_HUMAN Gamma-glutamyl hydrolase OS=Homo sapiens OX=9606 GN=GGH PE=1 SV=2	GGH	9	25.3099	25.7453	25.1423	24.5622	24.6845	24.1984
+	2.94001	3.81575	C9JYY6	tr|C9JYY6|C9JYY6_HUMAN Neuronal cell adhesion molecule OS=Homo sapiens OX=9606 GN=NRCAM PE=1 SV=3;tr|F8W775|F8W775_HUMAN Neuronal cell adhesion molecule OS=Homo sapiens OX=9606 GN=NRCAM PE=1 SV=2;sp|Q92823|NRCAM_HUMAN Neuronal cell adhesion molecule OS=Hom	NRCAM	7	19.8559	18.5308	18.6768	22.4995	23.1471	22.8641
	1.7148	0.623445	A0A1X7SBZ2	tr|A0A1X7SBZ2|A0A1X7SBZ2_HUMAN RNA helicase OS=Homo sapiens OX=9606 GN=DDX17 PE=1 SV=1;sp|Q92841|DDX17_HUMAN Probable ATP-dependent RNA helicase DDX17 OS=Homo sapiens OX=9606 GN=DDX17 PE=1 SV=2;tr|A0A5H1ZRQ2|A0A5H1ZRQ2_HUMAN RNA helicase OS=Homo sapiens OX	DDX17	21	23.7856	23.9781	24.3407	24.7017	24.6177	24.6554
+	2.98234	1.07956	H7C3L4	tr|H7C3L4|H7C3L4_HUMAN TRAF family member-associated NF-kappa-B activator (Fragment) OS=Homo sapiens OX=9606 GN=TANK PE=1 SV=1;tr|E7EQA9|E7EQA9_HUMAN TRAF family member-associated NF-kappa-B activator OS=Homo sapiens OX=9606 GN=TANK PE=1 SV=1;sp|Q92844|TAN	TANK	3	19.3433	19.3323	19.348	20.1851	20.4582	20.619
	0.23506	0.419656	Q92879	sp|Q92879|CELF1_HUMAN CUGBP Elav-like family member 1 OS=Homo sapiens OX=9606 GN=CELF1 PE=1 SV=2;tr|G5EA30|G5EA30_HUMAN CUG triplet repeat, RNA binding protein 1, isoform CRA_c OS=Homo sapiens OX=9606 GN=CELF1 PE=1 SV=1;tr|E9PQK4|E9PQK4_HUMAN CUGBP Elav-li	CELF1	4	20.9742	21.5724	19.2889	20.899	21.3466	20.849
	1.32042	0.894676	Q92888	sp|Q92888|ARHG1_HUMAN Rho guanine nucleotide exchange factor 1 OS=Homo sapiens OX=9606 GN=ARHGEF1 PE=1 SV=2;tr|M0QZR4|M0QZR4_HUMAN Rho guanine nucleotide exchange factor 1 OS=Homo sapiens OX=9606 GN=ARHGEF1 PE=1 SV=1;tr|M0QZH8|M0QZH8_HUMAN Rho guanine nucl	ARHGEF1	5	20.084	19.1183	19.4378	20.1605	20.5542	20.6094
	1.63527	2.36809	Q92890	sp|Q92890|UFD1_HUMAN Ubiquitin recognition factor in ER-associated degradation protein 1 OS=Homo sapiens OX=9606 GN=UFD1 PE=1 SV=3;tr|C9JNP9|C9JNP9_HUMAN Ubiquitin recognition factor in ER-associated degradation protein 1 (Fragment) OS=Homo sapiens OX=9606	UFD1	4	18.3583	19.8258	20.1508	21.0995	22.3057	22.0338
+	3.74139	1.23974	Q92900	sp|Q92900|RENT1_HUMAN Regulator of nonsense transcripts 1 OS=Homo sapiens OX=9606 GN=UPF1 PE=1 SV=2	UPF1	23	23.607	23.8117	23.4947	24.8773	24.8764	24.879
	0.65862	0.59671	Q92905	sp|Q92905|CSN5_HUMAN COP9 signalosome complex subunit 5 OS=Homo sapiens OX=9606 GN=COPS5 PE=1 SV=4	COPS5	3	20.1948	21.1224	21.0286	21.1039	21.083	21.9491
	1.07278	2.59802	Q92922	sp|Q92922|SMRC1_HUMAN SWI/SNF complex subunit SMARCC1 OS=Homo sapiens OX=9606 GN=SMARCC1 PE=1 SV=3	SMARCC1	8	18.3768	21.0744	21.8755	23.8789	22.6106	22.6313
	0.274686	0.11993	A0A087WTP3	tr|A0A087WTP3|A0A087WTP3_HUMAN Far upstream element-binding protein 2 OS=Homo sapiens OX=9606 GN=KHSRP PE=1 SV=1;sp|Q92945|FUBP2_HUMAN Far upstream element-binding protein 2 OS=Homo sapiens OX=9606 GN=KHSRP PE=1 SV=4;tr|M0R0I5|M0R0I5_HUMAN Far upstream ele		20	26.379	26.4376	26.4941	26.5334	26.2713	26.8658
	0.87012	-0.672861	Q92973	sp|Q92973|TNPO1_HUMAN Transportin-1 OS=Homo sapiens OX=9606 GN=TNPO1 PE=1 SV=2	TNPO1	15	26.5965	26.7516	26.7661	26.7393	25.6127	25.7437
	1.0893	1.27149	Q92974	sp|Q92974|ARHG2_HUMAN Rho guanine nucleotide exchange factor 2 OS=Homo sapiens OX=9606 GN=ARHGEF2 PE=1 SV=4;tr|V9GYM8|V9GYM8_HUMAN Guanine nucleotide exchange factor H1 OS=Homo sapiens OX=9606 GN=ARHGEF2 PE=1 SV=1;tr|A0A5F9ZI21|A0A5F9ZI21_HUMAN Guanine nuc	ARHGEF2	35	24.5388	24.3739	26.0757	26.4357	26.1453	26.2219
	0.0657143	-0.0371558	Q93008	sp|Q93008|USP9X_HUMAN Probable ubiquitin carboxyl-terminal hydrolase FAF-X OS=Homo sapiens OX=9606 GN=USP9X PE=1 SV=4	USP9X	31	25.0207	25.2368	25.5863	25.4584	25.1601	25.1139
	0.0545042	0.0547034	H3BND8	tr|H3BND8|H3BND8_HUMAN Ubiquitin carboxyl-terminal hydrolase (Fragment) OS=Homo sapiens OX=9606 GN=USP7 PE=1 SV=1;sp|Q93009|UBP7_HUMAN Ubiquitin carboxyl-terminal hydrolase 7 OS=Homo sapiens OX=9606 GN=USP7 PE=1 SV=2;tr|A0A669KBL1|A0A669KBL1_HUMAN Ubiquiti	USP7	7	21.9664	22.1437	23.041	22.6174	22.4067	22.2912
	1.55985	-0.411273	Q93034	sp|Q93034|CUL5_HUMAN Cullin-5 OS=Homo sapiens OX=9606 GN=CUL5 PE=1 SV=4	CUL5	6	22.8444	23.062	23.0331	22.7684	22.4847	22.4526
	1.02234	1.72119	Q93052	sp|Q93052|LPP_HUMAN Lipoma-preferred partner OS=Homo sapiens OX=9606 GN=LPP PE=1 SV=1;tr|C9JUT4|C9JUT4_HUMAN LIM domain containing preferred translocation partner in lipoma, isoform CRA_e OS=Homo sapiens OX=9606 GN=LPP PE=1 SV=1;tr|A0A087WZF1|A0A087WZF1_HU	LPP	4	19.945	20.2737	19.3517	21.0462	20.6424	23.0453
+	3.26176	-0.858434	Q93100	sp|Q93100|KPBB_HUMAN Phosphorylase b kinase regulatory subunit beta OS=Homo sapiens OX=9606 GN=PHKB PE=1 SV=3	PHKB	18	25.2661	25.4755	25.3925	24.4049	24.5483	24.6056
	1.95817	2.33445	J3QR61	tr|J3QR61|J3QR61_HUMAN SWI/SNF-related matrix-associated actin-dependent regulator of chromatin subfamily E member 1 (Fragment) OS=Homo sapiens OX=9606 GN=SMARCE1 PE=1 SV=2;tr|A0A2R8Y765|A0A2R8Y765_HUMAN SWI/SNF-related matrix-associated actin-dependent re	SMARCE1	5	20.3944	19.158	18.9547	21.378	21.8415	22.2909
	0.577283	-0.488541	M0QXF7	tr|M0QXF7|M0QXF7_HUMAN Myeloid-derived growth factor (Fragment) OS=Homo sapiens OX=9606 GN=MYDGF PE=1 SV=1;sp|Q969H8|MYDGF_HUMAN Myeloid-derived growth factor OS=Homo sapiens OX=9606 GN=MYDGF PE=1 SV=1;tr|M0QYN0|M0QYN0_HUMAN Myeloid-derived growth factor O	MYDGF	4	23.8455	24.1301	23.5277	22.8284	23.9715	23.2377
	0.389718	1.15978	Q969P0	sp|Q969P0|IGSF8_HUMAN Immunoglobulin superfamily member 8 OS=Homo sapiens OX=9606 GN=IGSF8 PE=1 SV=1;tr|C9J8Z4|C9J8Z4_HUMAN Immunoglobulin superfamily member 8 (Fragment) OS=Homo sapiens OX=9606 GN=IGSF8 PE=1 SV=1	IGSF8	5	18.8629	20.9697	19.7384	18.825	22.1037	22.1216
	1.38898	-0.588106	Q96A65	sp|Q96A65|EXOC4_HUMAN Exocyst complex component 4 OS=Homo sapiens OX=9606 GN=EXOC4 PE=1 SV=1	EXOC4	24	25.3585	25.9277	25.3686	24.9852	24.85	25.0554
	0.0287801	-0.142946	Q96A72	sp|Q96A72|MGN2_HUMAN Protein mago nashi homolog 2 OS=Homo sapiens OX=9606 GN=MAGOHB PE=1 SV=1;tr|F5H6N1|F5H6N1_HUMAN Protein mago nashi homolog 2 OS=Homo sapiens OX=9606 GN=MAGOHB PE=1 SV=1;sp|P61326|MGN_HUMAN Protein mago nashi homolog OS=Homo sapiens OX=	MAGOHB	4	19.9313	22.029	21.5643	21.8045	23.234	18.0572
	0.792669	-2.09805	Q96AB3	sp|Q96AB3|ISOC2_HUMAN Isochorismatase domain-containing protein 2 OS=Homo sapiens OX=9606 GN=ISOC2 PE=1 SV=1;tr|K7ENV7|K7ENV7_HUMAN Isochorismatase domain-containing protein 2 (Fragment) OS=Homo sapiens OX=9606 GN=ISOC2 PE=1 SV=8;tr|K7EKW4|K7EKW4_HUMAN Iso	ISOC2	4	23.4828	23.1819	22.8572	22.4409	18.6654	22.1216
	0.715384	1.98191	Q96AC1	sp|Q96AC1|FERM2_HUMAN Fermitin family homolog 2 OS=Homo sapiens OX=9606 GN=FERMT2 PE=1 SV=1;tr|A0A0U1RRM8|A0A0U1RRM8_HUMAN Fermitin family homolog 2 (Fragment) OS=Homo sapiens OX=9606 GN=FERMT2 PE=1 SV=1;tr|H0YJ34|H0YJ34_HUMAN Fermitin family homolog 2 (Fr	FERMT2	4	20.4589	23.208	19.0342	22.2691	23.3515	23.0263
	1.98047	2.08615	Q96AE4	sp|Q96AE4|FUBP1_HUMAN Far upstream element-binding protein 1 OS=Homo sapiens OX=9606 GN=FUBP1 PE=1 SV=3;tr|E9PEB5|E9PEB5_HUMAN Far upstream element-binding protein 1 OS=Homo sapiens OX=9606 GN=FUBP1 PE=1 SV=1	FUBP1	9	21.2183	20.326	20.5331	22.1357	23.4227	22.7775
	0.507167	0.426973	Q96AG4	sp|Q96AG4|LRC59_HUMAN Leucine-rich repeat-containing protein 59 OS=Homo sapiens OX=9606 GN=LRRC59 PE=1 SV=1	LRRC59	13	24.6622	24.5988	25.7001	25.5953	25.3422	25.3045
	2.87037	-0.906105	Q96AX1	sp|Q96AX1|VP33A_HUMAN Vacuolar protein sorting-associated protein 33A OS=Homo sapiens OX=9606 GN=VPS33A PE=1 SV=1;tr|A0A2R8YF87|A0A2R8YF87_HUMAN Vacuolar protein sorting-associated protein 33A OS=Homo sapiens OX=9606 GN=VPS33A PE=1 SV=1;tr|H3BMM5|H3BMM5_HU	VPS33A	17	25.0164	24.9243	24.9015	24.2552	23.9053	23.9635
	0.396795	0.509441	A0A087WW06	tr|A0A087WW06|A0A087WW06_HUMAN Tetratricopeptide repeat protein 28 OS=Homo sapiens OX=9606 GN=TTC28 PE=1 SV=1;sp|Q96AY4|TTC28_HUMAN Tetratricopeptide repeat protein 28 OS=Homo sapiens OX=9606 GN=TTC28 PE=1 SV=4	TTC28	4	19.4458	18.9482	20.0645	19.2304	20.0153	20.7412
	0.863893	0.493547	Q96B36	sp|Q96B36|AKTS1_HUMAN Proline-rich AKT1 substrate 1 OS=Homo sapiens OX=9606 GN=AKT1S1 PE=1 SV=1;tr|M0R2V8|M0R2V8_HUMAN Proline-rich AKT1 substrate 1 (Fragment) OS=Homo sapiens OX=9606 GN=AKT1S1 PE=1 SV=1;tr|H9KV91|H9KV91_HUMAN Proline-rich AKT1 substrate 1	AKT1S1	2	19.2972	18.9829	18.7973	19.1751	19.4484	19.9345
	1.46373	1.09996	Q5JPT2	tr|Q5JPT2|Q5JPT2_HUMAN SH3 domain-containing kinase-binding protein 1 (Fragment) OS=Homo sapiens OX=9606 GN=SH3KBP1 PE=1 SV=1;sp|Q96B97|SH3K1_HUMAN SH3 domain-containing kinase-binding protein 1 OS=Homo sapiens OX=9606 GN=SH3KBP1 PE=1 SV=2	SH3KBP1	5	20.2342	19.0725	19.8432	20.8137	20.9422	20.6939
	0.0532174	0.159384	Q96BR5	sp|Q96BR5|COA7_HUMAN Cytochrome c oxidase assembly factor 7 OS=Homo sapiens OX=9606 GN=COA7 PE=1 SV=2	COA7	1	21.1299	20.7951	19.1681	21.3198	21.3964	18.8551
	1.41874	-1.07287	Q96C01	sp|Q96C01|F136A_HUMAN Protein FAM136A OS=Homo sapiens OX=9606 GN=FAM136A PE=1 SV=1;tr|E7EQY1|E7EQY1_HUMAN Protein FAM136A OS=Homo sapiens OX=9606 GN=FAM136A PE=1 SV=1	FAM136A	7	23.9131	24.7869	23.7405	22.8303	23.308	23.0836
	1.42648	1.22908	Q96C19	sp|Q96C19|EFHD2_HUMAN EF-hand domain-containing protein D2 OS=Homo sapiens OX=9606 GN=EFHD2 PE=1 SV=1	EFHD2	5	20.1783	20.8986	21.363	21.6529	22.3472	22.1269
	1.70885	-0.956741	Q96C36	sp|Q96C36|P5CR2_HUMAN Pyrroline-5-carboxylate reductase 2 OS=Homo sapiens OX=9606 GN=PYCR2 PE=1 SV=1;tr|A0A087WTV6|A0A087WTV6_HUMAN Pyrroline-5-carboxylate reductase OS=Homo sapiens OX=9606 GN=PYCR2 PE=1 SV=1;tr|J3KR12|J3KR12_HUMAN Pyrroline-5-carboxylate	PYCR2	6	23.5105	23.4463	23.8093	23.0844	22.4486	22.3629
	1.02012	0.837596	Q96C86	sp|Q96C86|DCPS_HUMAN m7GpppX diphosphatase OS=Homo sapiens OX=9606 GN=DCPS PE=1 SV=2;tr|A0A3B3ITF0|A0A3B3ITF0_HUMAN DCS-1 OS=Homo sapiens OX=9606 GN=DCPS PE=1 SV=1	DCPS	5	20.9986	21.6457	21.4423	21.539	22.4372	22.6232
	0.301685	0.789108	Q96CS2	sp|Q96CS2|HAUS1_HUMAN HAUS augmin-like complex subunit 1 OS=Homo sapiens OX=9606 GN=HAUS1 PE=1 SV=1	HAUS1	3	21.1474	17.9372	21.1017	20.8044	20.8155	20.9338
	0.88228	0.994487	Q96CV9	sp|Q96CV9|OPTN_HUMAN Optineurin OS=Homo sapiens OX=9606 GN=OPTN PE=1 SV=3;tr|A0A087WY28|A0A087WY28_HUMAN Optineurin (Fragment) OS=Homo sapiens OX=9606 GN=OPTN PE=1 SV=1	OPTN	2	19.832	18.8985	19.2922	20.1121	19.6921	21.202
	0.386081	1.39545	A0A087WY71	tr|A0A087WY71|A0A087WY71_HUMAN AP-2 complex subunit mu OS=Homo sapiens OX=9606 GN=AP2M1 PE=1 SV=1;sp|Q96CW1|AP2M1_HUMAN AP-2 complex subunit mu OS=Homo sapiens OX=9606 GN=AP2M1 PE=1 SV=2;tr|E9PFW3|E9PFW3_HUMAN AP-2 complex subunit mu OS=Homo sapiens OX=960	AP2M1	5	18.4465	22.9548	23.0229	23.036	23.0091	22.5654
	1.53084	1.46536	A0A087WU06	tr|A0A087WU06|A0A087WU06_HUMAN Gamma-tubulin complex component OS=Homo sapiens OX=9606 GN=TUBGCP3 PE=1 SV=1;tr|A0A3B3ITE3|A0A3B3ITE3_HUMAN Gamma-tubulin complex component OS=Homo sapiens OX=9606 GN=TUBGCP3 PE=1 SV=1;sp|Q96CW5|GCP3_HUMAN Gamma-tubulin compl	TUBGCP3	2	18.014	19.1956	19.3965	20.33	20.1705	20.5016
	0.481405	-0.211397	Q96D46	sp|Q96D46|NMD3_HUMAN 60S ribosomal export protein NMD3 OS=Homo sapiens OX=9606 GN=NMD3 PE=1 SV=1;tr|C9JA08|C9JA08_HUMAN 60S ribosomal export protein NMD3 OS=Homo sapiens OX=9606 GN=NMD3 PE=1 SV=1;tr|C9IZW9|C9IZW9_HUMAN 60S ribosomal export protein NMD3 (Fr	NMD3	6	22.0047	21.8794	21.8803	21.6376	22.0627	21.4299
	1.51308	-0.869138	Q96DB5	sp|Q96DB5|RMD1_HUMAN Regulator of microtubule dynamics protein 1 OS=Homo sapiens OX=9606 GN=RMDN1 PE=1 SV=1;tr|H0YB03|H0YB03_HUMAN Regulator of microtubule dynamics protein 1 (Fragment) OS=Homo sapiens OX=9606 GN=RMDN1 PE=1 SV=1;tr|E5RH53|E5RH53_HUMAN Regu	RMDN1	12	25.8488	25.7226	25.1062	24.4248	24.8508	24.7946
	1.50726	1.8644	B4DHE8	tr|B4DHE8|B4DHE8_HUMAN RNA-binding protein Musashi homolog 2 OS=Homo sapiens OX=9606 GN=MSI2 PE=1 SV=1;sp|Q96DH6|MSI2H_HUMAN RNA-binding protein Musashi homolog 2 OS=Homo sapiens OX=9606 GN=MSI2 PE=1 SV=1;tr|A0A6Q8PF05|A0A6Q8PF05_HUMAN RNA-binding protein	MSI2	2	20.4128	19.3048	19.3965	22.3953	20.8536	21.4583
	0.710117	1.27499	Q96DI7	sp|Q96DI7|SNR40_HUMAN U5 small nuclear ribonucleoprotein 40 kDa protein OS=Homo sapiens OX=9606 GN=SNRNP40 PE=1 SV=1	SNRNP40	3	19.8715	21.4387	19.9018	22.3074	20.4069	22.3227
	0.501629	-0.246525	Q96EA4	sp|Q96EA4|SPDLY_HUMAN Protein Spindly OS=Homo sapiens OX=9606 GN=SPDL1 PE=1 SV=2;tr|D6RIF7|D6RIF7_HUMAN Protein Spindly (Fragment) OS=Homo sapiens OX=9606 GN=SPDL1 PE=1 SV=8;tr|D6RIB8|D6RIB8_HUMAN Protein Spindly (Fragment) OS=Homo sapiens OX=9606 GN=SPDL1	SPDL1	5	22.3646	22.6587	22.2103	21.8251	22.3352	22.3338
	0.273174	1.17423	A0A1W2PQA7	tr|A0A1W2PQA7|A0A1W2PQA7_HUMAN Elongator complex protein 4 OS=Homo sapiens OX=9606 GN=ELP4 PE=1 SV=1;tr|A0A1W2PNY5|A0A1W2PNY5_HUMAN Elongator complex protein 4 OS=Homo sapiens OX=9606 GN=ELP4 PE=1 SV=1;tr|A0A1W2PQZ6|A0A1W2PQZ6_HUMAN Elongator complex prote	ELP4	3	16.6516	21.8675	21.3757	21.5935	21.5933	20.2307
	0.0642754	-0.0911287	Q96ED9	sp|Q96ED9|HOOK2_HUMAN Protein Hook homolog 2 OS=Homo sapiens OX=9606 GN=HOOK2 PE=1 SV=3	HOOK2	2	19.0404	19.7299	20.2244	19.085	19.374	20.2624
	1.35994	-1.69202	K7ELV2	tr|K7ELV2|K7ELV2_HUMAN Nucleoporin SEH1 (Fragment) OS=Homo sapiens OX=9606 GN=SEH1L PE=1 SV=1;sp|Q96EE3|SEH1_HUMAN Nucleoporin SEH1 OS=Homo sapiens OX=9606 GN=SEH1L PE=1 SV=3;tr|K7ENI5|K7ENI5_HUMAN Nucleoporin SEH1 (Fragment) OS=Homo sapiens OX=9606 GN=SEH	SEH1L	4	22.2082	21.9401	23.4385	20.7607	21.4842	20.2658
+	3.88399	-1.13885	Q96EK5	sp|Q96EK5|KBP_HUMAN KIF-binding protein OS=Homo sapiens OX=9606 GN=KIFBP PE=1 SV=1;tr|A0A1B0GUA3|A0A1B0GUA3_HUMAN KIF-binding protein OS=Homo sapiens OX=9606 GN=KIFBP PE=1 SV=1;tr|A0A6Q8PGG2|A0A6Q8PGG2_HUMAN KIF-binding protein OS=Homo sapiens OX=9606 GN=K	KIFBP	11	25.6176	25.5562	25.4217	24.3121	24.4925	24.3744
	0.332951	0.837464	Q96EY1	sp|Q96EY1|DNJA3_HUMAN DnaJ homolog subfamily A member 3, mitochondrial OS=Homo sapiens OX=9606 GN=DNAJA3 PE=1 SV=2	DNAJA3	2	18.2794	19.2355	21.0715	19.7682	21.6367	19.6939
	0.362021	-0.103952	D6RA57	tr|D6RA57|D6RA57_HUMAN Translation machinery-associated protein 16 OS=Homo sapiens OX=9606 GN=TMA16 PE=1 SV=1;sp|Q96EY4|TMA16_HUMAN Translation machinery-associated protein 16 OS=Homo sapiens OX=9606 GN=TMA16 PE=1 SV=2;tr|H0Y9X1|H0Y9X1_HUMAN Translation ma	TMA16	3	20.3322	20.0338	20.0965	20.0824	19.9018	20.1664
+	3.00299	2.61	E9PLL0	tr|E9PLL0|E9PLL0_HUMAN Multivesicular body subunit 12A (Fragment) OS=Homo sapiens OX=9606 GN=MVB12A PE=1 SV=1;tr|E9PQA6|E9PQA6_HUMAN Multivesicular body subunit 12A OS=Homo sapiens OX=9606 GN=MVB12A PE=1 SV=1;sp|Q96EY5|MB12A_HUMAN Multivesicular body subun	MVB12A	2	19.5564	20.4237	19.5238	22.5732	22.3388	22.4219
	1.33774	-0.726945	B8ZZB8	tr|B8ZZB8|B8ZZB8_HUMAN CB1 cannabinoid receptor-interacting protein 1 OS=Homo sapiens OX=9606 GN=CNRIP1 PE=1 SV=1;sp|Q96F85|CNRP1_HUMAN CB1 cannabinoid receptor-interacting protein 1 OS=Homo sapiens OX=9606 GN=CNRIP1 PE=1 SV=1	CNRIP1	6	25.7562	25.8146	25.4286	24.8394	25.3678	24.6113
+	3.32746	1.8771	F5GYN4	tr|F5GYN4|F5GYN4_HUMAN Ubiquitinyl hydrolase 1 OS=Homo sapiens OX=9606 GN=OTUB1 PE=1 SV=1;sp|Q96FW1|OTUB1_HUMAN Ubiquitin thioesterase OTUB1 OS=Homo sapiens OX=9606 GN=OTUB1 PE=1 SV=2;tr|J3KR44|J3KR44_HUMAN Ubiquitin thioesterase OS=Homo sapiens OX=9606 GN	OTUB1	2	19.3555	19.1483	19.1392	20.7694	21.1918	21.3131
	0.667057	1.01353	A8MVZ6	tr|A8MVZ6|A8MVZ6_HUMAN BICD1 protein OS=Homo sapiens OX=9606 GN=BICD1 PE=1 SV=3;sp|Q96G01|BICD1_HUMAN Protein bicaudal D homolog 1 OS=Homo sapiens OX=9606 GN=BICD1 PE=1 SV=3;tr|F8VZX7|F8VZX7_HUMAN Protein bicaudal D homolog 1 OS=Homo sapiens OX=9606 GN=BIC	BICD1	2	19.8241	20.8109	18.9098	21.6764	20.6046	20.3044
	1.93625	-0.797693	Q96GK7	sp|Q96GK7|FAH2A_HUMAN Fumarylacetoacetate hydrolase domain-containing protein 2A OS=Homo sapiens OX=9606 GN=FAHD2A PE=1 SV=1;tr|C9JGM0|C9JGM0_HUMAN Fumarylacetoacetate hydrolase domain-containing protein 2A (Fragment) OS=Homo sapiens OX=9606 GN=FAHD2A PE=1	FAHD2A	7	24.6252	24.7646	24.9534	24.2559	23.9704	23.7238
	1.57607	1.84731	Q96HC4	sp|Q96HC4|PDLI5_HUMAN PDZ and LIM domain protein 5 OS=Homo sapiens OX=9606 GN=PDLIM5 PE=1 SV=5;tr|H0Y8Y3|H0Y8Y3_HUMAN PDZ and LIM domain protein 5 (Fragment) OS=Homo sapiens OX=9606 GN=PDLIM5 PE=1 SV=1;tr|A0A0A0MSP3|A0A0A0MSP3_HUMAN PDZ and LIM domain prot	PDLIM5	4	19.0701	20.1064	20.2066	21.2186	22.4364	21.2699
	0.0417438	-0.149035	Q96HE7	sp|Q96HE7|ERO1A_HUMAN ERO1-like protein alpha OS=Homo sapiens OX=9606 GN=ERO1A PE=1 SV=2;tr|G3V2H0|G3V2H0_HUMAN ERO1-like protein alpha (Fragment) OS=Homo sapiens OX=9606 GN=ERO1A PE=1 SV=1;tr|G3V5B3|G3V5B3_HUMAN ERO1-like protein alpha (Fragment) OS=Homo	ERO1A	2	18.0788	21.1212	20.6195	20.6407	18.2555	20.4762
+	4.16361	-2.95823	Q96HP4	sp|Q96HP4|OXND1_HUMAN Oxidoreductase NAD-binding domain-containing protein 1 OS=Homo sapiens OX=9606 GN=OXNAD1 PE=1 SV=1;tr|C9JLB7|C9JLB7_HUMAN Oxidoreductase NAD-binding domain-containing protein 1 OS=Homo sapiens OX=9606 GN=OXNAD1 PE=1 SV=2;tr|U3KQU8|U3K	OXNAD1	4	23.7826	23.7104	23.5803	20.4131	20.9436	20.8419
	0.640536	-0.606339	Q96HR9	sp|Q96HR9|REEP6_HUMAN Receptor expression-enhancing protein 6 OS=Homo sapiens OX=9606 GN=REEP6 PE=1 SV=2	REEP6	2	19.4646	19.9531	20.4613	19.1192	18.9625	19.9783
+	2.21028	3.06762	Q96HS1	sp|Q96HS1|PGAM5_HUMAN Serine/threonine-protein phosphatase PGAM5, mitochondrial OS=Homo sapiens OX=9606 GN=PGAM5 PE=1 SV=2;tr|F5GXG4|F5GXG4_HUMAN Serine/threonine-protein phosphatase PGAM5, mitochondrial OS=Homo sapiens OX=9606 GN=PGAM5 PE=1 SV=1	PGAM5	4	20.1315	18.6905	18.2208	22.1789	21.9169	22.1498
+	3.73936	2.24787	Q96I24	sp|Q96I24|FUBP3_HUMAN Far upstream element-binding protein 3 OS=Homo sapiens OX=9606 GN=FUBP3 PE=1 SV=2	FUBP3	13	21.1192	20.9247	21.3434	23.5526	23.4235	23.1548
	0.333625	-0.197688	Q96IJ6	sp|Q96IJ6|GMPPA_HUMAN Mannose-1-phosphate guanyltransferase alpha OS=Homo sapiens OX=9606 GN=GMPPA PE=1 SV=1;tr|A0A087WUI8|A0A087WUI8_HUMAN Mannose-1-phosphate guanyltransferase alpha OS=Homo sapiens OX=9606 GN=GMPPA PE=1 SV=1	GMPPA	7	23.7082	24.1514	23.6178	23.7885	23.2681	23.8277
	0.0817426	0.349709	D6RGZ2	tr|D6RGZ2|D6RGZ2_HUMAN THO complex subunit 3 OS=Homo sapiens OX=9606 GN=THOC3 PE=1 SV=1;sp|Q96J01|THOC3_HUMAN THO complex subunit 3 OS=Homo sapiens OX=9606 GN=THOC3 PE=1 SV=1	THOC3	2	18.5034	18.2866	22.1649	21.5825	18.7276	19.6938
	1.36692	-0.592101	A0A590UK44	tr|A0A590UK44|A0A590UK44_HUMAN E3 ubiquitin-protein ligase OS=Homo sapiens OX=9606 GN=ITCH PE=1 SV=1;tr|A0A590UJW8|A0A590UJW8_HUMAN E3 ubiquitin-protein ligase OS=Homo sapiens OX=9606 GN=ITCH PE=1 SV=1;sp|Q96J02|ITCH_HUMAN E3 ubiquitin-protein ligase Itchy	ITCH	6	23.1399	22.5569	22.9727	22.4093	22.0891	22.3947
	0.421038	0.116468	Q96JB2	sp|Q96JB2|COG3_HUMAN Conserved oligomeric Golgi complex subunit 3 OS=Homo sapiens OX=9606 GN=COG3 PE=1 SV=3	COG3	6	21.8343	21.6722	21.5188	21.68	21.7607	21.934
+	2.74987	-1.29712	Q96JC1	sp|Q96JC1|VPS39_HUMAN Vam6/Vps39-like protein OS=Homo sapiens OX=9606 GN=VPS39 PE=1 SV=2	VPS39	16	25.0929	24.8904	25.0817	23.4395	23.7318	24.0023
	0.916826	0.771228	Q5JVZ5	tr|Q5JVZ5|Q5JVZ5_HUMAN Engulfment and cell motility protein 2 OS=Homo sapiens OX=9606 GN=ELMO2 PE=1 SV=1;sp|Q96JJ3|ELMO2_HUMAN Engulfment and cell motility protein 2 OS=Homo sapiens OX=9606 GN=ELMO2 PE=1 SV=2;tr|H0YCM7|H0YCM7_HUMAN Engulfment and cell moti	ELMO2	11	23.2079	22.8258	22.0582	23.0771	23.7364	23.5921
	1.69213	3.2448	Q96JJ7	sp|Q96JJ7|TMX3_HUMAN Protein disulfide-isomerase TMX3 OS=Homo sapiens OX=9606 GN=TMX3 PE=1 SV=2;tr|B4DIE3|B4DIE3_HUMAN Protein disulfide-isomerase TMX3 OS=Homo sapiens OX=9606 GN=TMX3 PE=1 SV=1	TMX3	6	19.0643	20.4084	22.0125	23.6149	23.5171	24.0876
	1.94596	2.05042	Q96K76	sp|Q96K76|UBP47_HUMAN Ubiquitin carboxyl-terminal hydrolase 47 OS=Homo sapiens OX=9606 GN=USP47 PE=1 SV=3	USP47	4	18.6287	18.364	19.7889	21.2085	20.7035	21.0209
	0.145256	-0.171645	E9PS17	tr|E9PS17|E9PS17_HUMAN N-terminal kinase-like protein OS=Homo sapiens OX=9606 GN=SCYL1 PE=1 SV=1;tr|E9PK59|E9PK59_HUMAN N-terminal kinase-like protein OS=Homo sapiens OX=9606 GN=SCYL1 PE=1 SV=1;sp|Q96KG9|SCYL1_HUMAN N-terminal kinase-like protein OS=Homo s	SCYL1	7	23.3525	22.3875	23.6702	23.149	22.5468	23.1994
	1.27815	-0.540694	Q96KP1	sp|Q96KP1|EXOC2_HUMAN Exocyst complex component 2 OS=Homo sapiens OX=9606 GN=EXOC2 PE=1 SV=1	EXOC2	14	24.4989	24.9046	24.6716	24.3041	23.8314	24.3175
	0.26863	0.433534	Q96KP4	sp|Q96KP4|CNDP2_HUMAN Cytosolic non-specific dipeptidase OS=Homo sapiens OX=9606 GN=CNDP2 PE=1 SV=2;tr|J3QQN6|J3QQN6_HUMAN Cytosolic non-specific dipeptidase (Fragment) OS=Homo sapiens OX=9606 GN=CNDP2 PE=1 SV=1;tr|J3QR27|J3QR27_HUMAN Cytosolic non-specifi	CNDP2	4	18.6161	19.8136	19.7317	20.2729	20.4006	18.7884
+	3.99549	2.30929	Q96M27	sp|Q96M27|PRRC1_HUMAN Protein PRRC1 OS=Homo sapiens OX=9606 GN=PRRC1 PE=1 SV=1	PRRC1	2	19.2247	19.44	19.5578	21.655	21.5602	21.9352
	0.442265	1.09162	Q96MW5	sp|Q96MW5|COG8_HUMAN Conserved oligomeric Golgi complex subunit 8 OS=Homo sapiens OX=9606 GN=COG8 PE=1 SV=2;tr|B4DYU2|B4DYU2_HUMAN Conserved oligomeric Golgi complex subunit 8 OS=Homo sapiens OX=9606 GN=COG8 PE=1 SV=1;tr|H3BQV3|H3BQV3_HUMAN Conserved oligo	COG8	7	18.7151	21.8696	21.5884	21.1874	21.9706	22.2899
	1.58863	0.952412	Q96MX6	sp|Q96MX6|WDR92_HUMAN WD repeat-containing protein 92 OS=Homo sapiens OX=9606 GN=WDR92 PE=1 SV=1;tr|Q8ND98|Q8ND98_HUMAN WD repeat-containing protein 92 OS=Homo sapiens OX=9606 GN=WDR92 PE=1 SV=1	DNAAF10	6	22.6641	22.0808	21.7205	23.1186	23.1197	23.0843
	0.184064	0.16319	Q96N67	sp|Q96N67|DOCK7_HUMAN Dedicator of cytokinesis protein 7 OS=Homo sapiens OX=9606 GN=DOCK7 PE=1 SV=4;tr|A0A1B0GWE0|A0A1B0GWE0_HUMAN Dedicator of cytokinesis protein 7 (Fragment) OS=Homo sapiens OX=9606 GN=DOCK7 PE=1 SV=1	DOCK7	28	24.6756	24.4744	25.5507	25.1922	25.0543	24.9438
	1.07466	0.831633	Q96P47	sp|Q96P47|AGAP3_HUMAN Arf-GAP with GTPase, ANK repeat and PH domain-containing protein 3 OS=Homo sapiens OX=9606 GN=AGAP3 PE=1 SV=2;tr|C9J975|C9J975_HUMAN Arf-GAP with GTPase, ANK repeat and PH domain-containing protein 3 OS=Homo sapiens OX=9606 GN=AGAP3 P	AGAP3	4	20.6493	19.8445	20.1986	20.5174	21.442	21.2279
	0.619477	1.44771	Q96P70	sp|Q96P70|IPO9_HUMAN Importin-9 OS=Homo sapiens OX=9606 GN=IPO9 PE=1 SV=3	IPO9	6	21.0002	21.1977	18.0253	21.8673	21.5975	21.1016
	0.986557	-0.36382	Q96PK6	sp|Q96PK6|RBM14_HUMAN RNA-binding protein 14 OS=Homo sapiens OX=9606 GN=RBM14 PE=1 SV=2	RBM14	15	24.7456	25.0173	25.2047	24.7542	24.4063	24.7157
	1.26716	1.17033	Q96PU8	sp|Q96PU8|QKI_HUMAN Protein quaking OS=Homo sapiens OX=9606 GN=QKI PE=1 SV=1;tr|F5GXS8|F5GXS8_HUMAN Protein quaking (Fragment) OS=Homo sapiens OX=9606 GN=QKI PE=1 SV=1;tr|F5GYM3|F5GYM3_HUMAN Protein quaking (Fragment) OS=Homo sapiens OX=9606 GN=QKI PE=1 SV	QKI	6	22.5277	23.2703	23.0221	23.3842	24.6314	24.3155
	0.268856	0.20753	Q96PY5	sp|Q96PY5|FMNL2_HUMAN Formin-like protein 2 OS=Homo sapiens OX=9606 GN=FMNL2 PE=1 SV=3;tr|C9IZY8|C9IZY8_HUMAN Formin-like protein 2 OS=Homo sapiens OX=9606 GN=FMNL2 PE=1 SV=1;tr|F8W1F5|F8W1F5_HUMAN Formin-like protein 3 OS=Homo sapiens OX=9606 GN=FMNL3 PE=	FMNL2	3	20.6186	20.55	21.2384	20.5742	21.2183	21.237
+	2.79988	-1.30757	Q96QG7	sp|Q96QG7|MTMR9_HUMAN Myotubularin-related protein 9 OS=Homo sapiens OX=9606 GN=MTMR9 PE=1 SV=1	MTMR9	12	24.1507	23.7927	23.8668	22.5783	22.4299	22.8793
	0.119427	-0.0163708	Q96QK1	sp|Q96QK1|VPS35_HUMAN Vacuolar protein sorting-associated protein 35 OS=Homo sapiens OX=9606 GN=VPS35 PE=1 SV=2	VPS35	11	24.03	24.0483	24.1347	24.0999	24.0851	23.9788
	0.950129	2.33675	Q96QR8	sp|Q96QR8|PURB_HUMAN Transcriptional activator protein Pur-beta OS=Homo sapiens OX=9606 GN=PURB PE=1 SV=3	PURB	10	18.9541	22.2943	22.5078	23.6017	23.6253	23.5394
	0.833268	1.43158	Q96R06	sp|Q96R06|SPAG5_HUMAN Sperm-associated antigen 5 OS=Homo sapiens OX=9606 GN=SPAG5 PE=1 SV=2	SPAG5	5	19.1104	21.6926	20.722	21.8135	21.5657	22.4407
	1.26027	0.940218	Q96RE7	sp|Q96RE7|NACC1_HUMAN Nucleus accumbens-associated protein 1 OS=Homo sapiens OX=9606 GN=NACC1 PE=1 SV=1	NACC1	3	19.8289	19.2719	20.036	20.6507	20.1934	21.1134
+	2.56583	1.7805	Q96RF0	sp|Q96RF0|SNX18_HUMAN Sorting nexin-18 OS=Homo sapiens OX=9606 GN=SNX18 PE=1 SV=2	SNX18	9	22.5722	21.8367	21.8309	23.7476	23.7542	24.0796
	0.0305577	-0.0295188	Q96RL7	sp|Q96RL7|VP13A_HUMAN Vacuolar protein sorting-associated protein 13A OS=Homo sapiens OX=9606 GN=VPS13A PE=1 SV=2	VPS13A	6	22.0949	22.3171	23.0651	22.4114	22.2497	22.7275
	2.04823	-1.73938	Q96RQ3	sp|Q96RQ3|MCCA_HUMAN Methylcrotonoyl-CoA carboxylase subunit alpha, mitochondrial OS=Homo sapiens OX=9606 GN=MCCC1 PE=1 SV=3;tr|E9PHF7|E9PHF7_HUMAN Methylcrotonoyl-CoA carboxylase subunit alpha, mitochondrial OS=Homo sapiens OX=9606 GN=MCCC1 PE=1 SV=1;tr|F	MCCC1	36	28.5693	28.7954	29.4887	27.6129	27.2381	26.7842
	0.608577	1.01699	Q96RS6	sp|Q96RS6|NUDC1_HUMAN NudC domain-containing protein 1 OS=Homo sapiens OX=9606 GN=NUDCD1 PE=1 SV=2	NUDCD1	2	19.2951	19.2797	19.0971	19.5683	19.4226	21.7319
	0.877853	0.499674	Q96S55	sp|Q96S55|WRIP1_HUMAN ATPase WRNIP1 OS=Homo sapiens OX=9606 GN=WRNIP1 PE=1 SV=2	WRNIP1	6	21.3295	21.2946	21.1562	22.1201	21.9036	21.2556
	1.04651	0.803658	Q96S59	sp|Q96S59|RANB9_HUMAN Ran-binding protein 9 OS=Homo sapiens OX=9606 GN=RANBP9 PE=1 SV=1	RANBP9	6	20.9117	21.7075	21.6764	22.4615	21.7365	22.5086
	2.1556	2.15346	Q96SB4	sp|Q96SB4|SRPK1_HUMAN SRSF protein kinase 1 OS=Homo sapiens OX=9606 GN=SRPK1 PE=1 SV=2;tr|H3BLV9|H3BLV9_HUMAN SRSF protein kinase 1 (Fragment) OS=Homo sapiens OX=9606 GN=SRPK1 PE=1 SV=1;tr|D6RBM8|D6RBM8_HUMAN SRSF protein kinase 1 (Fragment) OS=Homo sapien	SRPK1	2	18.7729	18.8871	20.0494	21.3308	21.6028	21.2361
	0.771152	0.38343	Q96SU4	sp|Q96SU4|OSBL9_HUMAN Oxysterol-binding protein-related protein 9 OS=Homo sapiens OX=9606 GN=OSBPL9 PE=1 SV=2	OSBPL9	4	21.4927	21.1854	20.9388	21.5372	21.8949	21.3352
	1.43979	-0.95728	J3QT87	tr|J3QT87|J3QT87_HUMAN Protein cereblon (Fragment) OS=Homo sapiens OX=9606 GN=CRBN PE=1 SV=1;sp|Q96SW2|CRBN_HUMAN Protein cereblon OS=Homo sapiens OX=9606 GN=CRBN PE=1 SV=1;tr|A0A1W2PPJ5|A0A1W2PPJ5_HUMAN Protein cereblon OS=Homo sapiens OX=9606 GN=CRBN PE=	CRBN	5	24.2973	24.722	24.6405	24.1212	23.1634	23.5032
	2.26552	-0.853303	Q96T51	sp|Q96T51|RUFY1_HUMAN RUN and FYVE domain-containing protein 1 OS=Homo sapiens OX=9606 GN=RUFY1 PE=1 SV=2;tr|H0YA47|H0YA47_HUMAN RUN and FYVE domain-containing protein 1 (Fragment) OS=Homo sapiens OX=9606 GN=RUFY1 PE=1 SV=1	RUFY1	9	23.9808	23.924	23.7131	22.7534	23.1459	23.1586
	1.49458	0.50732	Q96T76	sp|Q96T76|MMS19_HUMAN MMS19 nucleotide excision repair protein homolog OS=Homo sapiens OX=9606 GN=MMS19 PE=1 SV=2	MMS19	5	21.6759	22.1108	21.9869	22.5629	22.4712	22.2614
+	2.76617	1.18704	Q96TA1	sp|Q96TA1|NIBA2_HUMAN Protein Niban 2 OS=Homo sapiens OX=9606 GN=NIBAN2 PE=1 SV=3	NIBAN2	10	22.2889	22.7463	22.3544	23.5225	23.6665	23.7616
	1.0329	1.37757	K7EP07	tr|K7EP07|K7EP07_HUMAN Tubulin-folding cofactor B (Fragment) OS=Homo sapiens OX=9606 GN=TBCB PE=1 SV=8;tr|K7EK42|K7EK42_HUMAN Tubulin-folding cofactor B OS=Homo sapiens OX=9606 GN=TBCB PE=1 SV=1;sp|Q99426|TBCB_HUMAN Tubulin-folding cofactor B OS=Homo sapie	TBCB	4	21.7313	21.5342	20.0434	21.8266	22.7417	22.8733
	1.43553	0.889059	B4DDF4	tr|B4DDF4|B4DDF4_HUMAN Calponin OS=Homo sapiens OX=9606 GN=CNN2 PE=1 SV=1;sp|Q99439|CNN2_HUMAN Calponin-2 OS=Homo sapiens OX=9606 GN=CNN2 PE=1 SV=4;tr|B4DUT8|B4DUT8_HUMAN Calponin OS=Homo sapiens OX=9606 GN=CNN2 PE=1 SV=1;tr|H3BVI6|H3BVI6_HUMAN Calponin OS	CNN2	8	23.6425	23.7148	24.5346	24.793	24.9084	24.8576
	0.89211	0.750606	Q99459	sp|Q99459|CDC5L_HUMAN Cell division cycle 5-like protein OS=Homo sapiens OX=9606 GN=CDC5L PE=1 SV=2	CDC5L	5	20.6058	19.9988	20.8081	21.4928	20.6074	21.5643
+	3.15774	1.01229	Q99460	sp|Q99460|PSMD1_HUMAN 26S proteasome non-ATPase regulatory subunit 1 OS=Homo sapiens OX=9606 GN=PSMD1 PE=1 SV=2;tr|A0A087WW66|A0A087WW66_HUMAN 26S proteasome non-ATPase regulatory subunit 1 OS=Homo sapiens OX=9606 GN=PSMD1 PE=1 SV=1	PSMD1	27	25.4219	25.4535	25.2128	26.2736	26.5232	26.3282
	1.17828	1.33214	H3BPF6	tr|H3BPF6|H3BPF6_HUMAN Prefoldin subunit 5 (Fragment) OS=Homo sapiens OX=9606 GN=PFDN5 PE=1 SV=1;sp|Q99471|PFD5_HUMAN Prefoldin subunit 5 OS=Homo sapiens OX=9606 GN=PFDN5 PE=1 SV=2;tr|H3BMQ1|H3BMQ1_HUMAN Prefoldin subunit 5 OS=Homo sapiens OX=9606 GN=PFDN5	PFDN5	2	18.7431	20.5353	19.5236	20.7013	21.0548	21.0423
	1.19902	-1.65658	K7ELW0	tr|K7ELW0|K7ELW0_HUMAN Parkinson disease protein 7 OS=Homo sapiens OX=9606 GN=PARK7 PE=1 SV=1;sp|Q99497|PARK7_HUMAN Parkinson disease protein 7 OS=Homo sapiens OX=9606 GN=PARK7 PE=1 SV=2	PARK7	3	23.0762	22.6663	22.9366	21.4939	20.0251	22.1902
	0.155836	-0.438418	Q99536	sp|Q99536|VAT1_HUMAN Synaptic vesicle membrane protein VAT-1 homolog OS=Homo sapiens OX=9606 GN=VAT1 PE=1 SV=2	VAT1	3	21.9967	21.839	19.4421	19.4124	20.9288	21.6214
	0.912712	-1.10543	Q99567	sp|Q99567|NUP88_HUMAN Nuclear pore complex protein Nup88 OS=Homo sapiens OX=9606 GN=NUP88 PE=1 SV=2;tr|J3KMX1|J3KMX1_HUMAN Nuclear pore complex protein Nup88 (Fragment) OS=Homo sapiens OX=9606 GN=NUP88 PE=1 SV=1	NUP88	4	20.9257	20.5919	20.9583	20.078	20.4474	18.6342
	0.366199	0.21775	Q99570	sp|Q99570|PI3R4_HUMAN Phosphoinositide 3-kinase regulatory subunit 4 OS=Homo sapiens OX=9606 GN=PIK3R4 PE=1 SV=3	PIK3R4	4	21.3615	21.8926	21.4035	21.5742	21.6053	22.1314
	0.816824	1.58235	C4P0D6	tr|C4P0D6|C4P0D6_HUMAN Disrupted in schizophrenia 1 isoform 49 OS=Homo sapiens OX=9606 GN=TSNAX-DISC1 PE=2 SV=1;tr|C4P0D8|C4P0D8_HUMAN Disrupted in schizophrenia 1 isoform 51 OS=Homo sapiens OX=9606 GN=TSNAX-DISC1 PE=2 SV=1;sp|Q99598|TSNAX_HUMAN Translin-a	TSNAX-DISC1	3	19.8779	19.8669	22.3825	21.8025	22.9019	22.1699
+	3.5907	1.84457	Q99613	sp|Q99613|EIF3C_HUMAN Eukaryotic translation initiation factor 3 subunit C OS=Homo sapiens OX=9606 GN=EIF3C PE=1 SV=1;sp|B5ME19|EIFCL_HUMAN Eukaryotic translation initiation factor 3 subunit C-like protein OS=Homo sapiens OX=9606 GN=EIF3CL PE=1 SV=1	EIF3C	32	25.4554	25.1046	24.9464	27.0134	26.9939	27.0329
+	3.33876	-0.85081	Q99615	sp|Q99615|DNJC7_HUMAN DnaJ homolog subfamily C member 7 OS=Homo sapiens OX=9606 GN=DNAJC7 PE=1 SV=2;tr|A0A6I8PU73|A0A6I8PU73_HUMAN DnaJ homolog subfamily C member 7 OS=Homo sapiens OX=9606 GN=DNAJC7 PE=1 SV=1;tr|A0A6I8PIK4|A0A6I8PIK4_HUMAN DnaJ homolog sub	DNAJC7	20	26.013	26.0083	25.8901	25.1516	24.9857	25.2218
	0.959499	2.17874	E9PGT6	tr|E9PGT6|E9PGT6_HUMAN COP9 signalosome complex subunit 8 OS=Homo sapiens OX=9606 GN=COPS8 PE=1 SV=1;sp|Q99627|CSN8_HUMAN COP9 signalosome complex subunit 8 OS=Homo sapiens OX=9606 GN=COPS8 PE=1 SV=1;tr|H7C3S9|H7C3S9_HUMAN COP9 signalosome complex subunit	COPS8	4	22.4644	22.8631	19.5086	23.9811	23.6205	23.7707
	1.64783	1.98765	Q99661	sp|Q99661|KIF2C_HUMAN Kinesin-like protein KIF2C OS=Homo sapiens OX=9606 GN=KIF2C PE=1 SV=2	KIF2C	5	19.8852	18.8723	18.7382	20.3822	21.275	21.8015
	1.00734	1.28421	Q99683	sp|Q99683|M3K5_HUMAN Mitogen-activated protein kinase kinase kinase 5 OS=Homo sapiens OX=9606 GN=MAP3K5 PE=1 SV=1	MAP3K5	4	20.4416	21.5547	19.7346	21.3364	21.9656	22.2816
	1.11139	-0.707877	Q99714	sp|Q99714|HCD2_HUMAN 3-hydroxyacyl-CoA dehydrogenase type-2 OS=Homo sapiens OX=9606 GN=HSD17B10 PE=1 SV=3;tr|Q5H928|Q5H928_HUMAN 3-hydroxyacyl-CoA dehydrogenase type-2 OS=Homo sapiens OX=9606 GN=HSD17B10 PE=1 SV=1	HSD17B10	9	24.6807	24.6081	25.0648	24.524	24.0955	23.6104
	0.247026	-0.333295	E9PNW0	tr|E9PNW0|E9PNW0_HUMAN Nucleosome assembly protein 1-like 4 (Fragment) OS=Homo sapiens OX=9606 GN=NAP1L4 PE=1 SV=1;tr|E9PJJ2|E9PJJ2_HUMAN Nucleosome assembly protein 1-like 4 (Fragment) OS=Homo sapiens OX=9606 GN=NAP1L4 PE=1 SV=1;tr|E9PS34|E9PS34_HUMAN Nuc	NAP1L4	7	24.302	23.3041	23.02	22.7706	22.9204	23.9352
	1.07845	-0.319679	Q99747	sp|Q99747|SNAG_HUMAN Gamma-soluble NSF attachment protein OS=Homo sapiens OX=9606 GN=NAPG PE=1 SV=1	NAPG	3	21.8689	21.4144	21.7668	21.3893	21.321	21.3807
+	3.73288	-1.64538	A0A5K1VW60	tr|A0A5K1VW60|A0A5K1VW60_HUMAN ATP synthase subunit s, mitochondrial OS=Homo sapiens OX=9606 GN=DMAC2L PE=1 SV=1;sp|Q99766|ATP5S_HUMAN ATP synthase subunit s, mitochondrial OS=Homo sapiens OX=9606 GN=DMAC2L PE=1 SV=3;tr|A0A2R8YDJ1|A0A2R8YDJ1_HUMAN ATP synt	DMAC2L	5	23.2785	23.681	23.566	21.8855	21.9029	21.801
	1.84468	1.22469	F5H442	tr|F5H442|F5H442_HUMAN Tumor susceptibility gene 101 protein OS=Homo sapiens OX=9606 GN=TSG101 PE=1 SV=1;sp|Q99816|TS101_HUMAN Tumor susceptibility gene 101 protein OS=Homo sapiens OX=9606 GN=TSG101 PE=1 SV=2	TSG101	8	22.5146	23.3712	23.1676	24.0954	24.1035	24.5286
	0.845885	0.409487	F2Z2V0	tr|F2Z2V0|F2Z2V0_HUMAN Copine-1 (Fragment) OS=Homo sapiens OX=9606 GN=CPNE1 PE=1 SV=1;sp|Q99829|CPNE1_HUMAN Copine-1 OS=Homo sapiens OX=9606 GN=CPNE1 PE=1 SV=1;tr|B0QZ18|B0QZ18_HUMAN Copine-1 OS=Homo sapiens OX=9606 GN=CPNE1 PE=1 SV=1;tr|A6PVH9|A6PVH9_HUMA	CPNE1	7	22.2955	22.8445	22.1534	22.69	22.953	22.8788
	0.816303	-0.218318	Q99832	sp|Q99832|TCPH_HUMAN T-complex protein 1 subunit eta OS=Homo sapiens OX=9606 GN=CCT7 PE=1 SV=2	CCT7	41	29.8217	29.77	29.4319	29.4181	29.4849	29.4657
	2.50871	-0.544619	E9PKG1	tr|E9PKG1|E9PKG1_HUMAN Protein arginine N-methyltransferase 1 OS=Homo sapiens OX=9606 GN=PRMT1 PE=1 SV=1;sp|Q99873|ANM1_HUMAN Protein arginine N-methyltransferase 1 OS=Homo sapiens OX=9606 GN=PRMT1 PE=1 SV=3;tr|E9PIX6|E9PIX6_HUMAN Protein arginine N-methyl	PRMT1	16	28.0491	27.798	27.8118	27.3465	27.3833	27.2953
	2.46598	1.5302	Q99961	sp|Q99961|SH3G1_HUMAN Endophilin-A2 OS=Homo sapiens OX=9606 GN=SH3GL1 PE=1 SV=1;tr|M0R0I3|M0R0I3_HUMAN Endophilin-A2 (Fragment) OS=Homo sapiens OX=9606 GN=SH3GL1 PE=1 SV=1	SH3GL1	13	22.9201	23.4028	22.7323	24.3293	24.4956	24.8208
	1.52492	-0.725546	Q9BPW8	sp|Q9BPW8|NIPS1_HUMAN Protein NipSnap homolog 1 OS=Homo sapiens OX=9606 GN=NIPSNAP1 PE=1 SV=1;tr|H7C2U6|H7C2U6_HUMAN Protein NipSnap homolog 1 (Fragment) OS=Homo sapiens OX=9606 GN=NIPSNAP1 PE=1 SV=1	NIPSNAP1	11	25.9937	25.6039	25.5068	24.9045	25.2847	24.7386
	2.74093	0.852595	Q9BPX3	sp|Q9BPX3|CND3_HUMAN Condensin complex subunit 3 OS=Homo sapiens OX=9606 GN=NCAPG PE=1 SV=1	NCAPG	14	23.4154	23.7828	23.7077	24.5171	24.5176	24.429
	0.997542	2.26513	Q9BQ67	sp|Q9BQ67|GRWD1_HUMAN Glutamate-rich WD repeat-containing protein 1 OS=Homo sapiens OX=9606 GN=GRWD1 PE=1 SV=1	GRWD1	2	20.5786	19.3088	19.0116	20.0022	22.9658	22.7263
	0.753886	0.208764	Q9BQA1	sp|Q9BQA1|MEP50_HUMAN Methylosome protein 50 OS=Homo sapiens OX=9606 GN=WDR77 PE=1 SV=1	WDR77	6	23.5205	23.3889	23.2095	23.6063	23.7236	23.4153
	0.868329	2.31142	Q9BQE3	sp|Q9BQE3|TBA1C_HUMAN Tubulin alpha-1C chain OS=Homo sapiens OX=9606 GN=TUBA1C PE=1 SV=1;tr|F5H5D3|F5H5D3_HUMAN Tubulin alpha chain OS=Homo sapiens OX=9606 GN=TUBA1C PE=1 SV=1;tr|A0A1W2PQM2|A0A1W2PQM2_HUMAN Tubulin alpha-1C chain OS=Homo sapiens OX=9606 GN	TUBA1C	31	23.8155	20.1468	23.1549	23.6694	25.113	25.269
	1.66088	-0.64843	Q9BQS8	sp|Q9BQS8|FYCO1_HUMAN FYVE and coiled-coil domain-containing protein 1 OS=Homo sapiens OX=9606 GN=FYCO1 PE=1 SV=3	FYCO1	20	24.9298	25.2742	24.6787	24.3976	24.2743	24.2655
	1.23847	2.78934	Q9BR76	sp|Q9BR76|COR1B_HUMAN Coronin-1B OS=Homo sapiens OX=9606 GN=CORO1B PE=1 SV=1	CORO1B	8	20.4284	18.9488	22.5699	23.318	23.6735	23.3237
	0.199361	-0.41191	A0A087X2D5	tr|A0A087X2D5|A0A087X2D5_HUMAN 39S ribosomal protein L45, mitochondrial OS=Homo sapiens OX=9606 GN=MRPL45 PE=1 SV=1;sp|Q9BRJ2|RM45_HUMAN 39S ribosomal protein L45, mitochondrial OS=Homo sapiens OX=9606 GN=MRPL45 PE=1 SV=2;tr|A0A0G2JMS5|A0A0G2JMS5_HUMAN 39S	MRPL45	2	19.4811	20.8567	18.8109	19.0925	18.529	20.2915
	0.514807	1.09072	Q9BRP4	sp|Q9BRP4|PAAF1_HUMAN Proteasomal ATPase-associated factor 1 OS=Homo sapiens OX=9606 GN=PAAF1 PE=1 SV=2;tr|F5H0C4|F5H0C4_HUMAN Proteasomal ATPase-associated factor 1 OS=Homo sapiens OX=9606 GN=PAAF1 PE=1 SV=1;tr|F5H103|F5H103_HUMAN Proteasomal ATPase-assoc	PAAF1	4	20.6731	20.4566	18.038	20.898	21.4382	20.1036
	1.24463	2.92182	Q9BRP8	sp|Q9BRP8|PYM1_HUMAN Partner of Y14 and mago OS=Homo sapiens OX=9606 GN=PYM1 PE=1 SV=1	PYM1	3	18.2071	19.7636	18.1603	22.4007	22.7871	19.7087
	0.709761	1.20186	Q9BRX2	sp|Q9BRX2|PELO_HUMAN Protein pelota homolog OS=Homo sapiens OX=9606 GN=PELO PE=1 SV=2	PELO	3	19.4536	20.505	21.5725	20.9086	21.6816	22.5465
+	2.61861	1.39585	Q9BSD7	sp|Q9BSD7|NTPCR_HUMAN Cancer-related nucleoside-triphosphatase OS=Homo sapiens OX=9606 GN=NTPCR PE=1 SV=1;tr|Q5TDF0|Q5TDF0_HUMAN Cancer-related nucleoside-triphosphatase OS=Homo sapiens OX=9606 GN=NTPCR PE=1 SV=1	NTPCR	5	20.6952	20.9992	20.8045	21.959	22.5807	22.1468
	0.622498	1.05193	F2Z2B9	tr|F2Z2B9|F2Z2B9_HUMAN Gamma-tubulin complex component OS=Homo sapiens OX=9606 GN=TUBGCP2 PE=1 SV=1;sp|Q9BSJ2|GCP2_HUMAN Gamma-tubulin complex component 2 OS=Homo sapiens OX=9606 GN=TUBGCP2 PE=1 SV=2	TUBGCP2	5	19.7505	22.0014	21.5941	22.7907	21.9048	21.8064
	1.36027	1.2257	Q9BSJ8	sp|Q9BSJ8|ESYT1_HUMAN Extended synaptotagmin-1 OS=Homo sapiens OX=9606 GN=ESYT1 PE=1 SV=1	ESYT1	13	22.1997	22.7245	23.5842	24.2025	24.16	23.823
	0.376338	0.851374	Q9BT22	sp|Q9BT22|ALG1_HUMAN Chitobiosyldiphosphodolichol beta-mannosyltransferase OS=Homo sapiens OX=9606 GN=ALG1 PE=1 SV=2;tr|K7EID2|K7EID2_HUMAN Chitobiosyldiphosphodolichol beta-mannosyltransferase (Fragment) OS=Homo sapiens OX=9606 GN=ALG1 PE=1 SV=8	ALG1	3	19.7693	20.3197	18.7335	21.1395	18.8124	21.4247
	0.595886	1.20542	Q9BT25	sp|Q9BT25|HAUS8_HUMAN HAUS augmin-like complex subunit 8 OS=Homo sapiens OX=9606 GN=HAUS8 PE=1 SV=3	HAUS8	3	20.0057	22.5911	19.9695	21.6484	22.5283	22.0058
	1.68101	0.740965	Q9BT78	sp|Q9BT78|CSN4_HUMAN COP9 signalosome complex subunit 4 OS=Homo sapiens OX=9606 GN=COPS4 PE=1 SV=1;tr|D6RAX7|D6RAX7_HUMAN COP9 signalosome complex subunit 4 OS=Homo sapiens OX=9606 GN=COPS4 PE=1 SV=1;tr|D6RFN0|D6RFN0_HUMAN COP9 signalosome complex subunit	COPS4	14	23.8871	23.8896	23.9144	24.3136	25.0032	24.5972
	0.0648919	0.0846074	Q9BTE3	sp|Q9BTE3|MCMBP_HUMAN Mini-chromosome maintenance complex-binding protein OS=Homo sapiens OX=9606 GN=MCMBP PE=1 SV=2	MCMBP	2	19.7488	19.8609	19.0697	18.9022	19.8682	20.1629
	2.07261	-1.02461	E9PPH5	tr|E9PPH5|E9PPH5_HUMAN Acidic leucine-rich nuclear phosphoprotein 32 family member E (Fragment) OS=Homo sapiens OX=9606 GN=ANP32E PE=1 SV=1;sp|Q9BTT0|AN32E_HUMAN Acidic leucine-rich nuclear phosphoprotein 32 family member E OS=Homo sapiens OX=9606 GN=ANP32	ANP32E	2	24.3131	23.9697	23.8551	23.24	22.7063	23.1177
+	4.31986	-1.24644	Q9BTV5	sp|Q9BTV5|FSD1_HUMAN Fibronectin type III and SPRY domain-containing protein 1 OS=Homo sapiens OX=9606 GN=FSD1 PE=1 SV=1;tr|M0R366|M0R366_HUMAN Fibronectin type III and SPRY domain-containing protein 1 OS=Homo sapiens OX=9606 GN=FSD1 PE=1 SV=1	FSD1	22	27.1329	27.2577	27.0364	25.8672	25.8912	25.9293
	0.644983	0.436846	Q9BTW9	sp|Q9BTW9|TBCD_HUMAN Tubulin-specific chaperone D OS=Homo sapiens OX=9606 GN=TBCD PE=1 SV=2;tr|J3KR97|J3KR97_HUMAN Tubulin-specific chaperone D OS=Homo sapiens OX=9606 GN=TBCD PE=1 SV=1;tr|I3L0V3|I3L0V3_HUMAN Tubulin-specific chaperone D (Fragment) OS=Homo	TBCD	8	22.4255	22.9878	22.9672	23.2115	23.6626	22.8169
	0.923641	1.61983	Q9BTY7	sp|Q9BTY7|HGH1_HUMAN Protein HGH1 homolog OS=Homo sapiens OX=9606 GN=HGH1 PE=1 SV=1;tr|E9PIX0|E9PIX0_HUMAN Protein HGH1 homolog OS=Homo sapiens OX=9606 GN=HGH1 PE=1 SV=1	HGH1	4	19.0442	21.7126	21.2075	22.1937	22.31	22.3201
	2.14566	0.715721	Q9BUF5	sp|Q9BUF5|TBB6_HUMAN Tubulin beta-6 chain OS=Homo sapiens OX=9606 GN=TUBB6 PE=1 SV=1;tr|K7ESM5|K7ESM5_HUMAN Tubulin beta chain (Fragment) OS=Homo sapiens OX=9606 GN=TUBB6 PE=1 SV=1	TUBB6	22	24.4082	24.1745	23.9398	24.9315	24.93	24.8081
	2.2856	1.50212	A0A0A0MRA5	tr|A0A0A0MRA5|A0A0A0MRA5_HUMAN Heterogeneous nuclear ribonucleoprotein U-like protein 1 OS=Homo sapiens OX=9606 GN=HNRNPUL1 PE=1 SV=1;tr|B7Z4B8|B7Z4B8_HUMAN Heterogeneous nuclear ribonucleoprotein U-like protein 1 OS=Homo sapiens OX=9606 GN=HNRNPUL1 PE=1 S	HNRNPUL1	12	24.1737	23.5154	23.4396	25.4293	25.2507	24.9552
+	2.71805	2.74269	Q9BV44	sp|Q9BV44|THUM3_HUMAN THUMP domain-containing protein 3 OS=Homo sapiens OX=9606 GN=THUMPD3 PE=1 SV=1;tr|H7C3J3|H7C3J3_HUMAN THUMP domain-containing protein 3 (Fragment) OS=Homo sapiens OX=9606 GN=THUMPD3 PE=1 SV=1	THUMPD3	5	19.3922	18.9109	19.7724	21.5521	22.2496	22.5019
	0.0339828	0.035998	Q9BVA0	sp|Q9BVA0|KTNB1_HUMAN Katanin p80 WD40 repeat-containing subunit B1 OS=Homo sapiens OX=9606 GN=KATNB1 PE=1 SV=1	KATNB1	5	21.676	21.7511	21.291	21.6162	22.1737	21.0362
[truncated: 331 more rows]

## Sheet: Free_Ircat
Significant	-Log(P-value)	Difference	Protein IDs	Fasta headers	Gene Names (primary)	Peptides	E1	E2	E3	E4_NC	E5_NC	E6_NC
[truncated: 3,027 more rows]

[truncated: 1 more sheets: Free_RFT]
