# Supplementary material for: Uncovering the glutamate carboxypeptidase II microenvironment using a multi-labeling proteomic approach
Source: Sci Rep. 2025 Nov 27;15:45461. doi: 10.1038/s41598-025-28826-5 (PMC12749419; doi:10.1038/s41598-025-28826-5)
Supplement: Supplementary file 3 — Supplementary Material 3 [file 41598_2025_28826_MOESM3_ESM.xlsx]

## Sheet: Legend
Significant			Proteins significantly changed based on FDR < 0.01 and effect size threshold (S0 = 0.1)
-Log(P-value)			Negative log10 of the t-test p-value
Difference			Log 2 protein fold change
Protein.Group			Uniprot accession number of protein group
Protein.Ids			Uniprot accession number of protein
Protein.Names			Uniprot entry name of protein
Genes			Gene name
First.Protein.Description			Protein name
"Sample name"			Log 2 of protein intensity

## Sheet: HRP_iBody1_hexaplicate
Significant	-Log(P-value)	Difference	Protein.Group	Protein.Ids	Protein.Names	Genes	First.Protein.Description	E12_NC	E1	E2	E3	E4	E5	E6	E7_NC	E8_NC	E9_NC	E10_NC	E11_NC
	1.09212	-0.777312	A0A024R4E5;C9J5E5;C9JBS3;C9JEJ8;C9JES8;C9JHN6;C9JHS7;C9JHZ8;C9JIZ1;C9JK79;C9JT62;C9JZI8	C9JIZ1;C9JHN6;C9J5E5;C9JK79;C9JZI8;A0A024R4E5;C9JEJ8;C9JHS7;C9JHZ8;C9JBS3;C9JT62;C9JES8	A0A024R4E5_HUMAN;C9J5E5_HUMAN;C9JBS3_HUMAN;C9JEJ8_HUMAN;C9JES8_HUMAN;C9JHN6_HUMAN;C9JHS7_HUMAN;C9JHZ8_HUMAN;C9JIZ1_HUMAN;C9JK79_HUMAN;C9JT62_HUMAN;C9JZI8_HUMAN	HDLBP	High density lipoprotein binding protein (Vigilin), isoform CRA_a	15.6397	15.2036	15.9689	14.5747	15.7433	13.9136	13.8044	15.874	15.3676	15.9329	15.9479	15.1102
	0.785466	0.499919	A0A075B6Q3	A0A075B6Q3	A0A075B6Q3_HUMAN	BCORL1	BCL-6 corepressor-like protein 1 (Fragment)	14.2313	14.1839	13.5998	15.0692	14.3111	15.3527	14.8531	13.2465	14.0417	14.4735	13.7844	14.5931
	0.994234	1.10178	A0A087WVZ6;H7C4X9	H7C4X9;A0A087WVZ6	A0A087WVZ6_HUMAN;H7C4X9_HUMAN	ZMYND8	Protein kinase C-binding protein 1	13.4678	14.4877	14.4913	16.3509	13.011	15.9824	16.2119	13.0431	14.2008	13.8104	15.0478	14.3546
	0.383	0.198546	A0A087WWU8	A0A087WWU8;J3KN67	A0A087WWU8_HUMAN	TPM3	Tropomyosin alpha-3 chain	20.2724	19.5762	19.5748	19.9148	19.6668	19.6469	20.701	19.2266	19.6834	19.4592	19.4384	19.8093
	0.869263	-0.935883	A0A087WX69;A0A087WZF0	A0A087WX69;A0A087WZF0	A0A087WX69_HUMAN;A0A087WZF0_HUMAN	PYCR2	Pyrroline-5-carboxylate reductase 2 (Fragment)	15.7788	13.9117	13.6217	16.3652	15.5193	16.6132	16.41	16.5371	15.9273	16.4738	16.2394	17.1001
+	2.38342	1.8742	A0A087WY61;H0YFY6;K4DIE0	H0YFY6;K4DIE0;A0A087WY61	A0A087WY61_HUMAN;H0YFY6_HUMAN;K4DIE0_HUMAN	NUMA1	Nuclear mitotic apparatus protein 1	15.4693	17.097	16.4996	17.6321	16.5468	17.3558	17.431	15.6089	15.3817	15.2891	13.057	16.5111
	0.323999	0.120737	A0A087WZ13;E9PAU2	A0A087WZ13;E9PAU2	A0A087WZ13_HUMAN;E9PAU2_HUMAN	RAVER1	Ribonucleoprotein PTB-binding 1	17.5802	17.8299	18.024	17.5805	17.9587	17.4672	17.68	17.6973	17.0659	17.5979	18.0746	17.8
	1.44434	-1.32047	A0A087X1X7;E9PRY8	E9PJV8;E9PKH7;E9PRY8;E9PNC8;E9PN56;E9PRL0;E9PPY1;E9PQR8;E9PN71;A0A087X1X7	A0A087X1X7_HUMAN;E9PRY8_HUMAN	EEF1D	Elongation factor 1-delta	17.3853	17.1165	17.0691	14.987	17.3579	14.0844	15.8638	17.4648	17.3495	17.4202	17.3662	17.4154
	2.56159	-0.693992	A0A096LP07;A0A096LPJ3;A8K070	A0A096LP07;A0A096LPJ3;A8K070	A0A096LP07_HUMAN;A0A096LPJ3_HUMAN;A8K070_HUMAN	GPS1	COP9 signalosome complex subunit 1	15.8304	15.7665	15.2439	15.1281	15.4843	15.4094	14.6244	16.2401	16.128	15.7863	16.0222	15.8136
	0.496029	0.114419	A0A096LP25	Q6ZSR9;A0A096LP25	A0A096LP25_HUMAN	AAK1	AP2-associated protein kinase 1 (Fragment)	16.8235	16.998	17.1215	16.8889	17.2315	16.7091	16.6411	17.0483	16.6465	16.8618	16.7772	16.7463
	1.33112	0.827692	A0A0A0MQS9;A0A0A0MTC7;E5RFQ2;H0Y351;H0YAQ5	A0A0A0MTC7;H0Y351;A0A0A0MQS9;H0YAQ5;E5RFQ2	A0A0A0MQS9_HUMAN;A0A0A0MTC7_HUMAN;E5RFQ2_HUMAN;H0Y351_HUMAN;H0YAQ5_HUMAN	LAMA4	Laminin subunit alpha-4	13.3955	14.1149	14.6421	15.4003	14.2739	15.4879	15.0963	12.9525	14.675	14.4448	14.3973	14.1841
	0.925675	1.47957	A0A0A0MRM8	A0A0A0MRM8;A0A1Y0BRN3	A0A0A0MRM8_HUMAN	MYO6	Unconventional myosin-6	15.8659	14.2012	13.397	17.4279	15.2577	16.3381	18.0995	14.8571	13.3887	13.185	13.6195	14.9277
+	3.0378	3.38308	A0A0A0MST8;E9PFN4	A0A0A0MST8;E9PFN4	A0A0A0MST8_HUMAN;E9PFN4_HUMAN	SLC4A7	Anion exchange protein	14.2348	16.1923	15.5434	18.779	16.8047	19.1439	18.7535	13.8411	14.1145	13.8641	13.0802	15.7835
	0.047857	-0.0669646	A0A0A0MTC1;A0A0A0MTR7	A0A0A0MTC1;A0A0A0MTR7	A0A0A0MTC1_HUMAN;A0A0A0MTR7_HUMAN	RNF213	E3 ubiquitin-protein ligase RNF213	17.34	18.0213	18.1046	16.1925	18.1807	15.7503	16.4854	16.6188	16.9009	17.8676	16.7064	17.7029
	0.334448	0.333881	A0A0A6YYJ5	O94854;A0A0A6YYJ5	A0A0A6YYJ5_HUMAN	MACF1	Microtubule-actin cross-linking factor 1, isoforms 1/2/3/5 (Fragment)	13.7422	14.1034	12.2794	15.0552	14.3206	14.4304	14.4381	13.3013	14.7041	13.4546	13.8579	13.5638
	0.23629	0.12368	A0A0B4J1R6	A0A0B4J1R6	A0A0B4J1R6_HUMAN	TKT	Transketolase	15.3723	15.5087	16.0176	14.8723	15.2928	15.0429	15.1816	15.581	15.1307	15.2853	15.2358	14.5688
	1.27095	-0.841732	A0A0B4J2D5;P0DPI2	P0DPI2;A0A0B4J2D5;H7C1F6;A0A096LNH5;A0A096LPI6;H7C2G3	GAL3A_HUMAN;GAL3B_HUMAN	GATD3A;GATD3B	Glutamine amidotransferase-like class 1 domain-containing protein 3B, mitochondrial	18.9852	18.4377	17.7816	19.2085	18.6035	18.8329	19.7571	18.8542	19.4928	19.9044	19.7949	20.6401
	0.60728	0.468298	A0A0C4DFT3;A0A590UJ08;A0A590UJD9	A0A590UJD9;A0A590UJ08;A0A0C4DFT3	A0A0C4DFT3_HUMAN;A0A590UJ08_HUMAN;A0A590UJD9_HUMAN	DLG1	Disks large homolog 1	13.265	13.1016	13.9836	14.5759	13.7572	14.9139	14.905	13.0559	14.693	13.9108	13.5026	13.9999
	1.12887	-0.8631	A0A0C4DG40;F8WAI0;H0Y325	A0A0C4DG40;H0Y325;F8WAI0	A0A0C4DG40_HUMAN;F8WAI0_HUMAN;H0Y325_HUMAN	SYNE1	Nesprin-1	15.8705	15.1995	13.7247	15.9025	14.4162	15.6307	16.2803	15.7862	15.9675	16.0187	15.7491	16.9406
	1.6818	-1.06288	A0A0C4DGH8;A0A0C4DGY3;H0YJX0	A0A0C4DGH8;H0YJX0;A0A0C4DGY3	A0A0C4DGH8_HUMAN;A0A0C4DGY3_HUMAN;H0YJX0_HUMAN	TTC8	Tetratricopeptide repeat domain 8 isoform 3	15.2914	13.5395	15.1945	14.0685	15.241	13.0121	14.3824	15.4569	15.4312	15.3622	15.6121	14.6616
+	2.97211	-0.93881	A0A0D9SF54	A0A0D9SF54	A0A0D9SF54_HUMAN	SPTAN1	Spectrin alpha chain, non-erythrocytic 1	17.4759	16.693	16.7648	16.3897	16.8235	15.5055	16.6944	17.4046	17.4632	17.4607	17.4362	17.2631
	1.37868	1.97457	A0A0G2JH50;Q5RIP0	P01893;A0A1W2PR11;A0A140T9U0;A0A140T912;A0A1W2PRX1;A0A1W2PNZ7;A0A1W2PP77;A0A140T9M0;A0A140T930;Q5QT33;A0A1W2PRZ0;Q53YP1;A0A140T9J9;A0A140T962;A0A140T9B3;O78179;A0A140T9W2;A0A140T937;A2BF26;A0A0G2JPT2;A0A0G2JIF0;A0A1W2PS56;Q5RIP0;A0A0G2JH50	A0A0G2JH50_HUMAN;Q5RIP0_HUMAN	HLA-C	HLA class I histocompatibility antigen, C alpha chain	15.9497	16.1662	16.0034	19.7757	17.4635	20.3418	19.4949	15.78	16.304	16.1001	15.4903	17.7739
	0.160945	0.12968	A0A0J9YWM6	A0A0J9YWM6	A0A0J9YWM6_HUMAN	ALDH7A1	Alpha-aminoadipic semialdehyde dehydrogenase (Fragment)	12.9038	13.7832	13.7365	14.0288	14.9521	14.2118	13.667	13.5306	14.3511	14.012	14.3792	14.4248
	1.19829	1.2758	A0A0J9YXF2	A0A0J9YXF2	A0A0J9YXF2_HUMAN	PON2	Paraoxonase 2, isoform CRA_a	16.2357	16.1131	16.1714	18.8482	17.0703	19.2868	18.4136	15.6437	16.6961	16.2677	16.0966	17.3088
	0.145356	-0.0714744	A0A0U1RRL7	A0A0U1RRL7	MMPOS_HUMAN	MMP24OS	Protein MMP24OS	17.1532	16.7303	16.9233	16.6301	17.0319	16.1911	16.9814	16.9817	17.1023	16.6015	16.8374	16.2409
+	2.30076	2.43943	A0A140T913;A0A140T9I0;A0A140T9X5;Q53Z42	A0A140T933;A0A140T955;A0A1W2PRT9;A0A140T913;A0A140T9X5;Q53Z42;A0A1W2PPQ2;A0A140T9I0	A0A140T913_HUMAN;A0A140T9I0_HUMAN;A0A140T9X5_HUMAN;Q53Z42_HUMAN	HLA-A	HLA class I histocompatibility antigen, A alpha chain	19.0147	19.6158	19.8213	22.5287	20.5847	23.0919	22.5873	18.4121	18.7583	18.8849	18.3917	20.1313
	1.62813	3.05472	A0A140TA02;A0A1W2PNR7;S6AU73	A0A1W2PNR7;A0A140TA02;S6AU73	A0A140TA02_HUMAN;A0A1W2PNR7_HUMAN;S6AU73_HUMAN	HLA-B	HLA class I histocompatibility antigen, B alpha chain	14.7742	15.7579	14.354	20.0106	17.4733	20.4657	19.9935	13.8785	14.8501	14.2795	14.7713	17.1729
	0.247489	-0.129151	A0A1C7CYX9	A0A1C7CYX9	A0A1C7CYX9_HUMAN	DPYSL2	Dihydropyrimidinase-related protein 2	14.6348	15.2357	13.8865	14.5618	14.8683	14.7939	14.5059	14.867	14.5837	14.5119	15.285	14.7446
	0.0466334	-0.0505036	A0A1W2PQU7	A0A1W2PQU7	A0A1W2PQU7_HUMAN	GFAP	Glial fibrillary acidic protein (Fragment)	17.136	17.3648	17.0765	16.6128	17.7025	15.8578	17.4433	16.0158	17.1733	17.1751	16.8127	18.0479
	0.43406	0.270969	A0A2R8Y566	A0A2R8Y566	A0A2R8Y566_HUMAN	RELCH	RAB11-binding protein RELCH	15.6796	15.9111	15.518	15.9838	15.497	16.1395	15.5604	15.8265	15.7402	15.3614	16.1059	14.2704
	0.487703	1.04699	A0A2R8Y602;A0A2R8YDH5;F5H7A5	A0A2R8YDH5;A0A2R8Y602;F5H7A5	A0A2R8Y602_HUMAN;A0A2R8YDH5_HUMAN;F5H7A5_HUMAN	CLPB	Caseinolytic peptidase B protein homolog (Fragment)	18.411	18.3359	18.3788	18.5659	18.688	18.3201	18.3665	17.983	18.4354	18.6016	12.3645	18.5779
+	4.70901	-1.09365	A0A2R8YE54;E5KLJ9	A0A2R8YE54;E5KLJ9	A0A2R8YE54_HUMAN;E5KLJ9_HUMAN	OPA1	Dynamin-like 120 kDa protein, form S1	19.3991	18.7423	18.6048	17.8186	18.4522	18.1857	18.3785	19.3739	19.5984	19.3175	19.4011	19.6539
	1.98441	1.68984	A0A2R8YFJ4;F2Z2U4;H0Y4W2	F2Z2U4;A0A2R8YFJ4;H0Y4W2	A0A2R8YFJ4_HUMAN;F2Z2U4_HUMAN;H0Y4W2_HUMAN	TRRAP	Transformation/transcription domain-associated protein (Fragment)	14.5261	15.6522	15.0401	17.0567	15.3356	16.2265	16.335	12.7035	13.5951	14.9914	13.9114	15.7796
	0.688037	-0.602785	A0A2R8YG42;B1ALK7	A0A2R8YG42;B1ALK7	A0A2R8YG42_HUMAN;B1ALK7_HUMAN	ARHGEF7	Rho guanine nucleotide exchange factor 7	18.1362	18.2664	18.3936	15.8471	18.2274	16.4902	17.1497	18.1259	17.7173	18.055	18.1911	17.7654
	0.386464	0.0755237	A0A384N5Y3;F5H2F4;V9GY75;V9GYY3;V9GZ78	V9GY75;V9GYY3;F5H2F4;V9GZ78;A0A384N5Y3	A0A384N5Y3_HUMAN;F5H2F4_HUMAN;V9GY75_HUMAN;V9GYY3_HUMAN;V9GZ78_HUMAN	MTHFD1	C-1-tetrahydrofolate synthase, cytoplasmic	17.8514	17.9365	17.8691	17.7487	18.0331	17.9548	17.9563	17.8619	17.8913	17.6356	17.6458	18.1594
	0.565947	1.26505	A0A3B3ITJ4	A0A3B3ITJ4	A0A3B3ITJ4_HUMAN	HNRNPL	Heterogeneous nuclear ribonucleoprotein L (Fragment)	13.4617	13.3837	13.2561	17.961	15.4389	18.3652	17.9083	14.0322	14.2238	15.6931	14.4848	16.8272
	1.35857	-0.297835	A0A3B3IUC1	A0A3B3IUC1;H0Y9L1	A0A3B3IUC1_HUMAN	NEDD4	E3 ubiquitin-protein ligase NEDD4	17.9109	17.7001	17.7229	17.0433	17.6929	17.4806	17.2996	17.8	17.5677	17.6387	17.9812	17.828
	1.84061	1.04591	A0A494C0G5	A0A494C0G5	A0A494C0G5_HUMAN	AGRN	Agrin	12.9867	14.0977	14.31	15.6517	13.9049	15.046	15.3443	13.3763	14.2571	13.595	13.6704	14.1937
	0.0924919	-0.0372442	A0A494C0R8;I3L2B0	A0A494C0R8;I3L2B0	A0A494C0R8_HUMAN;I3L2B0_HUMAN	CLUH	Clustered mitochondria protein homolog	16.8579	17.2413	17.126	16.6223	17.5274	17.0421	16.6702	17.1069	17.0516	17.0673	17.1938	17.1753
	1.13245	0.776633	A0A494C0Y9	A0A494C0Y9	A0A494C0Y9_HUMAN	FAM120A	Constitutive coactivator of PPAR-gamma-like protein 1 (Fragment)	14.0136	14.4178	13.9122	15.5357	15.2662	15.7804	15.4955	14.6839	13.589	15.005	14.77	13.6865
	0.398198	0.66906	A0A499FIX8;H7BXI1	H7BXI1;A0A499FIX8	A0A499FIX8_HUMAN;H7BXI1_HUMAN	ESYT2	Extended synaptotagmin-2	16.799	16.151	15.7988	18.204	16.4202	16.7572	15.4775	15.3243	15.932	16.6094	17.2731	12.8564
	0.302977	0.177057	A0A499FIZ0	A0A499FIZ0	A0A499FIZ0_HUMAN	WDR26	WD repeat-containing protein 26	16.1875	17.0334	16.659	16.8509	16.7046	16.8995	17.4531	16.6615	16.725	17.0934	16.2378	17.6328
	0.743274	-0.728581	A0A590UJG2;H3BPE1;H3BQK9	H3BQK9;H3BPE1;A0A590UJG2	A0A590UJG2_HUMAN;H3BPE1_HUMAN;H3BQK9_HUMAN	MACF1	Microtubule-actin cross-linking factor 1, isoforms 1/2/3/5	20.0488	20.5164	20.0559	18.0197	20.356	17.8376	18.8141	19.9222	19.7974	20.4862	20.1643	19.5523
	0.150529	0.180773	A0A5F9ZGX0	A0A5F9ZGX0	A0A5F9ZGX0_HUMAN	MACF1	Microtubule-actin cross-linking factor 1, isoforms 1/2/3/5 (Fragment)	15.7828	16.6408	16.1267	14.4916	16.639	15.0574	17.5033	15.8573	15.6136	16.3223	15.7307	16.0674
	0.413883	-0.387573	A0A5F9ZH79;A0A5F9ZHP1	A0A5F9ZHP1;A0A5F9ZH79	A0A5F9ZH79_HUMAN;A0A5F9ZHP1_HUMAN	ASCC1	Activating signal cointegrator 1 complex subunit 1	15.3401	15.0538	14.6992	14.186	15.4974	12.8406	14.7642	14.0237	15.1505	15.2943	14.812	14.7461
	0.196816	0.409562	A0A5H1ZRP4	A0A5H1ZRP4	A0A5H1ZRP4_HUMAN	NELFB	Negative elongation factor B	16.8809	14.6648	16.7718	14.1994	17.0189	17.217	17.5049	16.7759	14.0982	16.2751	17.1016	13.7878
	0.428174	-0.191968	A0A6Q8PHK0	A0A6Q8PHK0	A0A6Q8PHK0_HUMAN	TRIP12	E3 ubiquitin-protein ligase TRIP12	16.4516	16.332	16.4896	16.2441	16.3194	15.963	15.7831	15.6179	16.4692	16.7359	16.2096	16.7989
	1.06169	0.442384	A0AV96	A0AV96;B7Z8Z7;D6REZ6;D6RA49;D6R9M7;D6RFL5;D6R9D6;D6RBS9;D6RBP6	RBM47_HUMAN	RBM47	RNA-binding protein 47	13.8428	15.2193	14.7345	15.4861	15.3375	14.7858	14.6262	14.8895	14.2634	14.7281	14.9623	14.8491
	1.007	-0.957435	A0AVF1	A0AVF1;Q96CU4;B7Z2T3;B7Z6R6;F8WEZ4	IFT56_HUMAN	TTC26	Intraflagellar transport protein 56	17.0503	17.3404	17.2304	14.9954	17.3797	14.8503	15.1263	17.1589	17.0251	17.3118	17.2274	16.8937
	0.332291	-0.141438	A0AVT1	A0AVT1	UBA6_HUMAN	UBA6	Ubiquitin-like modifier-activating enzyme 6	18.3746	18.6669	18.8446	17.9012	18.6367	18.2278	17.8415	18.6021	18.3895	18.6787	18.6429	18.2795
	0.939195	0.627947	A0FGR8	A0FGR8;H7BXI1;A0A499FIX8;A0A087WXU3	ESYT2_HUMAN	ESYT2	Extended synaptotagmin-2	18.6634	18.7315	18.4316	20.1486	19.2148	20.1668	19.8195	18.2047	18.2478	19.0708	19.182	19.3765
	0.532203	-0.648881	A0JNW5	A0JNW5	UH1BL_HUMAN	UHRF1BP1L	UHRF1-binding protein 1-like	17.2335	17.6863	17.6052	15.4153	17.4602	14.4704	15.3539	16.9679	16.899	17.1788	17.0449	16.5605
	2.25805	0.409103	A0MZ66	A0MZ66	SHOT1_HUMAN	SHTN1	Shootin-1	15.4803	15.7923	15.552	15.6391	15.8219	16.1084	16.0008	15.501	15.4921	15.1948	15.6375	15.154
	0.688353	-0.293038	A1A4S6	A1A4S6;H0Y8W5	RHG10_HUMAN	ARHGAP10	Rho GTPase-activating protein 10	16.5594	16.6085	16.7912	15.9789	16.6017	15.401	16.0903	16.5644	16.502	16.4233	16.6784	16.5023
+	2.96037	1.51572	A1L0T0	A1L0T0;M0R026	HACL2_HUMAN	ILVBL	2-hydroxyacyl-CoA lyase 2	17.2613	18.3818	18.3734	19.889	18.761	20.0948	19.1379	17.1747	17.6375	17.6932	17.6449	18.1319
+	2.85407	1.23742	A1X283	A1X283;A0A1B0GUF2;G3V144	SPD2B_HUMAN	SH3PXD2B	SH3 and PX domain-containing protein 2B	16.435	17.4133	17.4875	17.7174	17.7482	18.0092	17.4831	16.5167	16.2496	16.7736	17.2087	15.2505
	0.022194	-0.0137281	A2RRP1	A2RRP1;H7C007;H0Y5G7	NBAS_HUMAN	NBAS	Neuroblastoma-amplified sequence	17.9365	18.1547	18.0829	18.6283	18.1309	17.4262	18.5991	17.8587	18.035	18.5726	18.2391	18.4623
	1.28488	-0.848943	A2RTX5	A2RTX5;B7ZLP8;H0YKB9	SYTC2_HUMAN	TARS3	Threonine--tRNA ligase 2, cytoplasmic	16.7094	16.5636	16.6989	14.8389	16.3706	14.9265	15.0389	16.7601	16.701	16.7287	16.6739	15.9579
	1.44768	0.949951	A3KMH1	A3KMH1	VWA8_HUMAN	VWA8	von Willebrand factor A domain-containing protein 8	15.7189	16.5532	16.3645	18.1109	17.0023	17.2949	17.8919	15.9632	15.746	16.58	16.0885	17.4214
	0.451694	-0.416804	A4D1E9	A4D1E9;F8WBB5;F8WBY0;C9JEQ8;F8WCN4;C9J8R7	GTPBA_HUMAN	GTPBP10	GTP-binding protein 10	17.4341	16.7761	15.8766	18.2984	17.2872	17.967	18.3808	17.5089	17.7159	17.9243	18.0783	18.4254
	0.671938	-0.420549	A4D1P6	A4D1P6;C9J1X0	WDR91_HUMAN	WDR91	WD repeat-containing protein 91	19.2444	19.5448	19.3063	17.8797	19.1328	17.9405	18.2128	19.3704	19.1541	19.0708	18.961	18.7396
	1.45204	1.70883	A5PLL7	A5PLL7;Q5TGE2	PDES1_HUMAN	PEDS1	Plasmanylethanolamine desaturase	13.6289	13.5873	13.2676	16.8721	14.7198	16.8899	15.9935	12.3832	13.6183	13.5654	13.5568	14.3245
+	3.72197	-1.06029	A5PLN9	A5PLN9	TPC13_HUMAN	TRAPPC13	Trafficking protein particle complex subunit 13	18.9266	18.105	18.0337	17.3883	18.4611	17.3597	17.5833	18.8458	18.9302	18.9361	18.9264	18.7278
	1.65658	0.308309	A5YKK6	A5YKK6;H3BMZ2	CNOT1_HUMAN	CNOT1	CCR4-NOT transcription complex subunit 1	18.4757	18.9552	18.9801	18.5663	19.0086	18.5665	18.465	18.3588	18.338	18.6653	18.4978	18.3562
	0.0854711	-0.0601199	A6NCE7;Q9GZQ8;Q9H492	Q9H492;A6NCE7;Q9GZQ8;H3BTL1	MLP3A_HUMAN;MLP3B_HUMAN;MP3B2_HUMAN	MAP1LC3A;MAP1LC3B;MAP1LC3B2	Microtubule-associated proteins 1A/1B light chain 3 beta 2	18.2247	17.4358	17.6261	18.4097	17.8646	18.8724	18.8138	18.2265	18.4514	17.9594	18.2684	18.2528
	1.25317	0.234133	A6NDG6	A6NDG6	PGP_HUMAN	PGP	Glycerol-3-phosphate phosphatase	16.2445	16.2647	16.5843	16.4919	16.3909	16.8041	16.6868	16.4839	16.5083	16.0266	16.3079	16.2468
	1.02416	0.337396	A6NDU8	A6NDU8	CE051_HUMAN	C5orf51	UPF0600 protein C5orf51	17.4768	17.7701	17.8192	16.9066	17.7737	17.3946	17.1227	17.1003	17.1173	17.132	16.7678	17.1682
+	4.90715	1.34109	A6NFQ2	A6NFQ2;Q8N1I1;A0A1B0GVM2	TCAF2_HUMAN	TCAF2	TRPM8 channel-associated factor 2	15.0898	16.4043	16.6776	16.1127	16.0724	16.1196	16.3099	15.2368	14.4648	15.2195	14.5567	15.0826
	0.0544299	0.0326897	A6NHR9	A6NHR9;J3KTL8	SMHD1_HUMAN	SMCHD1	Structural maintenance of chromosomes flexible hinge domain-containing protein 1	19.0166	19.1835	18.993	19.5185	19.3173	18.9157	19.6775	19.3314	18.7689	19.6721	18.8249	19.7955
	0.399997	-0.36474	A6NIH7	A6NIH7;Q13432;C9JSK0;K7EJU3;K7EN86	U119B_HUMAN	UNC119B	Protein unc-119 homolog B	16.6737	17.1185	16.6083	15.031	16.8662	14.8439	15.9213	16.2828	16.7061	15.8821	16.621	16.412
	0.878598	-0.357364	A6NKF1	A6NKF1;A0A6I8PRW4;F8WC89;H9KVA8	SAC31_HUMAN	SAC3D1	SAC3 domain-containing protein 1	15.5027	15.8742	15.3829	15.0017	15.8416	14.9673	15.0667	15.8873	15.7274	15.8968	16.1009	15.1636
	1.69511	0.520566	A6NNY8;Q9UPT9	Q9UPT9;A6NNY8	UBP22_HUMAN;UBP27_HUMAN	USP22;USP27X	Ubiquitin carboxyl-terminal hydrolase 27	14.93	15.4221	15.4112	15.6414	15.6826	15.6425	15.3143	15.6543	14.3365	14.8261	15.0349	15.209
	2.09266	0.966722	A6ZKI3	A6ZKI3;Q9BWD3;Q17RB0	RTL8C_HUMAN	RTL8C	Retrotransposon Gag-like protein 8C	15.4103	15.9982	15.33	16.6274	16.2364	16.851	17.0393	14.8915	15.3997	15.4359	15.1948	15.9498
	1.12728	1.10141	A7E2V4	A7E2V4;H7BZ52;S4R393;S4R3H3;S4R410;H0YCW2	ZSWM8_HUMAN	ZSWIM8	Zinc finger SWIM domain-containing protein 8	15.5299	16.2957	16.0585	16.0464	16.7215	15.7919	15.5057	15.8318	14.7851	15.6902	12.4419	15.5323
+	3.61106	2.15746	A8CG34	Q96HA1;Q6PJE2;A8CG34;A0A0J9YWR1;C9JER0;C9J370	P121C_HUMAN	POM121C	Nuclear envelope pore membrane protein POM 121C	13.7465	14.8605	14.8011	16.4415	15.4195	16.0456	15.7816	12.6172	12.8526	13.3934	13.2409	14.5543
	0.28485	0.297375	A8MWD9;P62308	A8MWD9;P62308;C9JVQ0;Q49AN9;F5H013	RUXGL_HUMAN;RUXG_HUMAN	SNRPG;SNRPGP15	Putative small nuclear ribonucleoprotein G-like protein 15	17.7199	17.957	17.3675	18.9332	17.865	18.8446	19.4253	17.3916	18.2778	18.026	17.6802	19.5128
+	3.87739	-2.47174	A8MXV4	A8MXV4	NUD19_HUMAN	NUDT19	Nucleoside diphosphate-linked moiety X motif 19	16.1665	14.3434	14.6605	13.468	13.4014	13.8334	14.4181	15.1055	16.2077	16.8592	17.0586	17.5576
	1.00762	0.254599	B1AK88	B1AK88	B1AK88_HUMAN	CAPZB	F-actin-capping protein subunit beta	18.9963	18.8083	18.8024	19.027	18.9248	18.681	19.5079	18.7679	18.4995	18.5879	18.7491	18.6231
	0.706835	0.424378	B4E3L3;G3V1N5	G3V1N5;B4E3L3	B4E3L3_HUMAN;G3V1N5_HUMAN	USP28	Ubiquitin carboxyl-terminal hydrolase	14.7526	15.7191	15.002	14.5393	15.3513	14.9183	14.7527	13.7684	14.3931	15.378	14.2108	15.2334
	1.52143	-0.614653	B7Z4M1	B7Z4M1	B7Z4M1_HUMAN	RTN3	Reticulon	19.616	18.9905	19.3754	19.3366	19.6574	19.4852	18.2249	19.686	19.8613	20.1615	20.0701	19.3629
	2.31912	0.665409	B7Z645	H0YAA0;B7Z645	B7Z645_HUMAN	SYNCRIP	Heterogeneous nuclear ribonucleoprotein Q	18.0775	18.6087	18.4276	19.0488	18.915	18.9861	18.9141	18.1071	17.5437	18.2161	18.7324	18.231
	0.196747	-0.174593	B7Z8V7	B7Z8V7	B7Z8V7_HUMAN	NADK2	NAD kinase 2, mitochondrial	13.7435	14.8035	13.6887	14.9887	13.075	14.1375	14.5969	14.2573	14.8502	14.712	14.8386	13.9363
	0.912555	-0.723128	B7ZAP0	B7ZAP0;E9PS63;F5H8L0	RBG10_HUMAN	RABGAP1L	Rab GTPase-activating protein 1-like, isoform 10	15.7808	15.9615	15.2545	13.984	15.6013	13.8513	14.0257	15.9511	14.8582	15.8288	15.6609	14.9371
	1.24555	1.89876	B7ZAQ6;P0CG08	B7ZAQ6;P0CG08	GPHRA_HUMAN;GPHRB_HUMAN	GPR89A;GPR89B	Golgi pH regulator A	14.1001	14.839	13.3277	17.8861	16.1058	18.183	17.1583	13.3827	13.8814	15.2092	13.4926	16.0413
	0.734535	1.04008	B7ZW38;O60812;P0DMR1	O60812;B7ZW38;P0DMR1;A0A0G2JPF8	HNRC1_HUMAN;HNRC3_HUMAN;HNRC4_HUMAN	HNRNPCL1;HNRNPCL3;HNRNPCL4	Heterogeneous nuclear ribonucleoprotein C-like 3	18.283	17.9992	17.3228	20.6411	19.1477	20.9759	21.1377	17.8176	18.5613	18.6695	17.8449	19.8075
	0.993802	-0.974885	B8ZZA8	B8ZZA8;B8ZZC5	B8ZZA8_HUMAN	GLS	Glutaminase	18.0581	16.0689	15.8395	18.2888	16.7904	18.5158	18.3719	17.669	18.2864	18.3964	18.1421	19.1725
	1.70123	0.86942	C4AMC7;Q6VEQ5;Q9NQA3	C4AMC7;A8K0Z3;Q6VEQ5;A8MWX3;Q9NQA3	WASH2_HUMAN;WASH3_HUMAN;WASH6_HUMAN	WASH2P;WASH3P;WASH6P	Putative WAS protein family homolog 3	14.722	15.1852	15.2508	16.5405	15.407	16.692	16.461	15.1402	15.3394	14.6669	15.104	15.3475
	2.37325	-0.885136	C9IZG4	C9IZG4	C9IZG4_HUMAN	CUTA	Protein CutA	16.341	15.6451	15.9371	14.8255	15.8058	14.9044	14.7183	16.2333	16.1168	16.5124	15.9279	16.0155
	2.05622	-1.17235	C9J0J7;G5E9Q6	G5E9Q6;C9J0J7	C9J0J7_HUMAN;G5E9Q6_HUMAN	PFN2	Profilin	19.8205	19.5343	19.1009	17.8396	18.4887	18.3096	18.0408	19.5665	20.7875	19.0969	19.8458	19.2309
	0.873457	-1.07858	C9J2V2	C9J2V2	C9J2V2_HUMAN	IKBKG	NF-kappa-B essential modulator (Fragment)	19.0759	19.0617	19.2314	15.8267	18.9517	15.7652	17.846	18.6457	18.9644	18.8382	18.7907	18.8394
+	2.98756	1.10066	C9JA93	C9JA93	C9JA93_HUMAN	TBC1D15	TBC1 domain family member 15 (Fragment)	13.5975	14.1888	14.8089	15.3514	15.1494	15.2276	14.593	13.4648	14.5393	13.6927	13.5784	13.8424
	0.780198	-0.772017	C9JLW8	C9JLW8;I3L317;I3L2L5;I3L4Q0	MCRI1_HUMAN	MCRIP1	Mapk-regulated corepressor-interacting protein 1	15.8269	15.735	15.7752	14.6042	16.0578	12.741	15.6102	15.6467	15.7678	15.7634	16.09	16.0607
	1.75188	2.02704	C9JRP1	C9JRP1	C9JRP1_HUMAN	SLC4A7	Anion exchange protein (Fragment)	13.0584	13.4626	14.2092	17.1838	14.7472	17.2735	16.795	13.2975	13.5464	14.1654	13.1558	14.2856
+	4.43158	0.922732	C9JWJ8	C9JWJ8	C9JWJ8_HUMAN	NFIX	Nuclear factor 1	15.6363	16.9389	16.9725	16.8821	17.2699	16.673	16.7683	16.1835	15.8339	16.1567	15.8796	16.2783
	2.16467	1.74451	C9JYN0	C9JYN0	C9JYN0_HUMAN	SYPL1	Synaptophysin-like protein 1	16.7269	17.2754	17.1841	19.4853	17.9244	20.125	19.3489	16.7841	16.82	16.6852	16.9111	16.9487
	1.96784	-1.31412	C9JYY9	C9JYY9	C9JYY9_HUMAN	NUDT5	ADP-sugar pyrophosphatase (Fragment)	16.8285	16.6942	14.2677	14.853	16.7651	15.3916	15.5666	17.1939	17.1974	16.7919	16.9335	16.4777
	0.647212	0.606376	D6R9P3;D6RBZ0;D6RD18	D6RD18;D6RBZ0;D6R9P3	D6R9P3_HUMAN;D6RBZ0_HUMAN;D6RD18_HUMAN	HNRNPAB	Heterogeneous nuclear ribonucleoprotein A/B	20.5661	20.1444	20.0609	22.168	20.6384	22.04	22.4515	20.2987	20.5593	20.4732	20.6019	21.3657
	0.999485	1.45222	D6RBY2	D6RBY2	D6RBY2_HUMAN	TMEM33	Transmembrane protein 33	13.5665	17.4402	17.3556	16.4521	17.5099	15.8696	16.9862	16.6671	13.7286	17.3465	17.4269	14.1649
	0.134274	-0.219791	E5RI98	E5RI98	E5RI98_HUMAN	NPM1	Nucleophosmin (Fragment)	15.9481	14.3467	15.915	16.0819	16.9287	16.0187	16.3673	17.2508	13.8706	16.2013	16.258	17.4482
	0.448286	0.485965	E7ERI8;E7EW49	E7EW49;E7ERI8	E7ERI8_HUMAN;E7EW49_HUMAN	CLASP2	CLIP-associating protein 2	13.5032	15.8828	14.3778	16.1456	15.8245	15.5342	15.9894	15.8947	14.6949	15.8858	14.6152	16.2446
	0.156705	0.121509	E7EVA0	E7EVA0	E7EVA0_HUMAN	MAP4	Microtubule-associated protein	14.6933	15.4169	15.4971	14.5976	16.0126	14.5161	14.5026	14.9274	14.5449	15.2112	15.5913	14.8456
	0.762101	-0.199015	E9PAV3;Q13765	E9PAV3;Q13765;F8VZJ2;F8VNW4;F8W0W4;F8W1N5;H0YHX9	NACAM_HUMAN;NACA_HUMAN	NACA	Nascent polypeptide-associated complex subunit alpha, muscle-specific form	17.3381	16.6896	16.6773	17.1674	16.8101	17.4061	17.1798	17.2043	17.3054	16.9663	17.118	17.1921
+	6.88737	3.36855	E9PGC5;H0Y6P5;Q5TG12	H0Y6P5;E9PGC5;Q5TG12	E9PGC5_HUMAN;H0Y6P5_HUMAN;Q5TG12_HUMAN	PTPRK	Protein-tyrosine-phosphatase	14.2246	17.0554	17.129	16.9876	17.0944	17.2725	16.8717	14.0416	13.0947	13.7682	12.7997	14.2706
+	4.27204	-0.849	E9PK54	E9PK54	E9PK54_HUMAN	HSPA8	Heat shock cognate 71 kDa protein (Fragment)	18.9749	18.0939	18.1311	17.9496	18.5645	18.031	18.0835	18.6248	18.8688	19.0681	19.2198	19.1911
	0.391057	0.260173	E9PKU7;E9PNH1	E9PNH1;E9PKU7	E9PKU7_HUMAN;E9PNH1_HUMAN	GANAB	Neutral alpha-glucosidase AB	16.5474	16.5568	16.8466	18.0685	16.9181	17.7852	17.2219	16.5145	16.9989	17.2958	17.6615	16.8181
	1.45298	-1.09306	E9PL71;E9PN91	E9PL71;E9PN91	E9PL71_HUMAN;E9PN91_HUMAN	EEF1D	Elongation factor 1-delta (Fragment)	20.497	19.7371	19.9194	17.5501	19.7007	17.9432	18.7591	20.08	20.0951	19.7039	20.4225	19.3696
	1.71279	-0.740713	E9PLP0	E9PLP0	E9PLP0_HUMAN	CARS1	Cysteine--tRNA ligase, cytoplasmic	18.5065	18.4856	18.3621	16.9964	18.4328	17.5038	17.3964	18.7598	18.4927	18.5346	18.7308	18.5969
	0.937686	-0.676288	E9PLY5	E9PLY5	E9PLY5_HUMAN	MACF1	Microtubule-actin cross-linking factor 1, isoforms 1/2/3/5 (Fragment)	19.2112	19.3546	19.4922	17.5396	19.3913	17.5199	18.2463	19.2255	19.1381	19.6609	19.0867	19.2794
	0.102806	-0.174068	E9PMV1;H0YDN1	H0YDN1;E9PMV1	E9PMV1_HUMAN;H0YDN1_HUMAN	PLEC	Plectin (Fragment)	15.2711	15.7158	13.1071	16.6374	15.9013	15.7986	16.8196	14.9298	15.7859	16.3531	15.5565	17.1279
	0.842083	0.690589	E9PQG4	E9PQG4	E9PQG4_HUMAN	PDE4DIP	Myomegalin	17.7599	17.7793	17.659	18.9287	18.0398	18.7691	19.5941	17.3582	17.56	17.7368	17.0184	19.1934
	1.34919	-1.12972	F5H038	F5H038	F5H038_HUMAN	CLEC1A	C-type lectin domain family 1 member A	16.2621	15.6968	16.9352	14.2383	15.6688	14.3099	13.8284	16.5179	16.2593	16.1231	16.4111	15.8821
	1.09715	-0.621906	F5H136;F5H676;F5H726	F5H726;F5H136;F5H676	F5H136_HUMAN;F5H676_HUMAN;F5H726_HUMAN	TCP1	T-complex protein 1 subunit alpha (Fragment)	18.0513	17.6602	17.579	16.6675	18.0793	17.2558	16.958	18.6832	17.6381	18.239	18.3159	17.0037
	0.634458	-0.3	F6QMI7	F6QMI7;Q5T0V7;E7ETB9	F6QMI7_HUMAN	DST	Dystonin	16.8309	16.7532	17.026	16.4219	16.9915	15.7129	15.9156	16.7367	16.6459	17.0212	16.8128	16.5736
	1.22808	-1.29017	F8W914	F8W914	F8W914_HUMAN	RTN4	Reticulon	21.0382	20.8227	21.045	19.6138	20.509	19.1948	17.8622	20.6326	22.0922	21.1801	22.042	19.8037
	0.340441	-0.219106	F8WCM5;P01308	F8WCM5;P01308;A6XGL2;C9JNR5	INSR2_HUMAN;INS_HUMAN	INS;INS-IGF2	Insulin, isoform 2	15.1207	15.4562	14.9169	13.9259	15.2848	15.4912	15.2712	15.1165	15.5316	15.1636	14.8573	15.8711
	1.8614	1.04523	G2XKQ0;P63165	G2XKQ0;P63165;B8ZZJ0;B9A032;B8ZZN6	SUMO1_HUMAN;SUMO5_HUMAN	SUMO1;SUMO1P1	Small ubiquitin-related modifier 5	17.3015	18.7863	18.7388	17.8421	19.1177	17.6105	18.6818	16.8006	17.1152	17.5944	17.1291	18.5648
	0.973529	-0.417003	G3V5R9	G3V3H3;G3V5R9	G3V5R9_HUMAN	KLC1	Kinesin light chain	18.2985	17.5257	18.1714	16.9833	17.5878	17.1048	17.4125	17.949	17.8013	17.9938	18.0924	17.1525
	0.276705	-0.174288	G5E9V6;G5E9V7;H7C5B7	H7C5B7;G5E9V6;G5E9V7	G5E9V6_HUMAN;G5E9V7_HUMAN;H7C5B7_HUMAN	ARMC8	Armadillo repeat-containing protein 8	17.1626	17.6856	17.4794	16.43	17.4492	16.1866	17.4118	17.1839	17.2931	17.2889	17.1473	17.6126
	1.65515	-0.411328	H0Y8H4	H0Y8H4	H0Y8H4_HUMAN	NEDD4	E3 ubiquitin-protein ligase NEDD4 (Fragment)	16.5008	15.618	15.7813	15.295	15.5321	15.9032	15.8271	16.1492	15.9944	15.6431	16.2428	15.8943
	0.128006	0.195146	H0Y8R3	H0Y8R3	H0Y8R3_HUMAN	RBPJ	Recombining-binding protein suppressor of hairless (Fragment)	16.3362	16.6462	17.2674	14.847	16.9856	15.4272	16.0421	16.3372	16.6819	16.7089	16.12	13.8604
	0.0760169	-0.0517217	H0YAR2	H0YAR2	H0YAR2_HUMAN	PABPC1	Polyadenylate-binding protein 1 (Fragment)	13.3005	13.7506	13.9957	14.5799	13.7222	14.4981	13.9701	13.9366	14.6097	14.0634	14.4601	14.4567
+	3.06748	1.61811	H0YCG2	H0YCG2	H0YCG2_HUMAN	LAMP2	Lysosome-associated membrane glycoprotein 2 (Fragment)	15.1219	16.2589	16.3669	17.5464	16.5765	17.667	17.4939	14.6214	15.0902	15.544	15.6472	16.1763
	0.676261	0.347507	H0YDF6	H0YDF6	H0YDF6_HUMAN	NHSL1	NHS-like protein 1 (Fragment)	16.9214	17.5215	17.4291	16.5679	17.3855	16.1637	17.0544	16.7527	16.0832	16.9672	16.7817	16.5309
	0.365397	-0.364952	H0YG16;H0YJK1	H0YJK1;H0YG16	H0YG16_HUMAN;H0YJK1_HUMAN	KLC1	Kinesin light chain 1 (Fragment)	14.0634	13.7053	12.9814	12.0732	13.9848	13.6897	14.3839	14.5287	12.5712	13.5135	14.379	13.9521
	0.0607598	-0.0895718	H0YGZ3;J3QSU6	J3QSU6;H0YGZ3	H0YGZ3_HUMAN;J3QSU6_HUMAN	TNC	Tenascin (Fragment)	14.2011	13.7401	13.8428	16.1707	13.9248	15.7616	15.096	14.2242	15.2366	14.1164	15.701	15.5942
	0.564367	-0.44259	H0YJT2	H0YJT2	H0YJT2_HUMAN	STRN3	Striatin-3 (Fragment)	15.2756	14.9639	13.1312	14.1155	15.2207	14.5203	15.2806	15.5966	14.9612	14.7699	15.0054	14.2791
	0.0217923	0.031758	H0YN48	H0YN48	H0YN48_HUMAN	UACA	Uveal autoantigen with coiled-coil domains and ankyrin repeats (Fragment)	15.6851	15.8553	17.443	14.6877	16.2243	14.6218	14.4518	16.0049	14.9144	15.383	15.7061	15.3999
+	2.71121	-2.27006	H3BMB8	H3BMB8	H3BMB8_HUMAN	EDC3	Enhancer of mRNA-decapping protein 3 (Fragment)	16.3166	16.1588	12.6963	12.753	13.6144	14.8321	14.3948	16.4872	16.4118	16.1973	16.3528	16.304
	0.827624	0.965897	H3BT57;H3BUJ5	H3BT57;H3BUJ5;H3BRN3	H3BT57_HUMAN;H3BUJ5_HUMAN	PML	Protein PML	15.4786	15.231	14.78	16.5699	15.5898	15.9705	16.6164	12.676	14.7021	14.0085	16.1335	15.9635
	0.166141	0.256549	H7BYY1	F5H7S3;H7BYY1;H0YN06;B7Z596;H0YK48;A0A494BZZ2;H0YKJ4	H7BYY1_HUMAN	TPM1	Tropomyosin 1 (Alpha), isoform CRA_m	19.3375	17.1234	17.1036	18.5087	17.2601	17.5012	20.1112	17.4139	17.3552	17.0471	16.9017	18.0134
	0.00635237	-0.00952673	H7BZB3	H7BZB3	H7BZB3_HUMAN	CAD	CAD protein (Fragment)	16.608	17.8352	18.0733	15.5838	17.6109	15.3414	16.3681	17.301	16.4916	17.2628	16.6353	16.5711
+	4.00967	-0.955276	H7BZJ3	H7BZJ3	H7BZJ3_HUMAN	PDIA3	Protein disulfide-isomerase A3 (Fragment)	19.9488	18.6811	19.0349	19.0974	19.0707	19.2759	18.735	19.5165	20.0797	19.8255	20.4119	19.8443
	0.724277	-0.357653	H7C144	H7C144	H7C144_HUMAN	ACTN4	Alpha-actinin-4 (Fragment)	14.9852	14.9533	13.7981	15.3011	14.4191	15.1195	14.9265	15.4414	15.4075	14.838	15.2031	14.7883
	1.55092	-1.89639	H7C2E7	H7C2E7	H7C2E7_HUMAN	FLNA	Filamin-A (Fragment)	19.4645	19.4895	19.1733	15.7175	19.1535	15.6153	16.9573	19.6054	19.8294	19.5436	19.5247	19.5171
	0.76163	-0.904119	H7C5L4	H7C5L4	H7C5L4_HUMAN	FLNB	Filamin-B (Fragment)	16.2615	16.6809	16.6	14.4248	16.8807	15.0631	13.6455	17.6501	15.9543	16.6943	16.2509	15.9087
	0.810654	-0.672722	I3L213	I3L213	I3L213_HUMAN	PHKB	Phosphorylase b kinase regulatory subunit (Fragment)	19.564	19.8304	19.8993	17.7213	19.815	17.7812	18.339	19.5754	19.4239	19.7757	19.4964	19.5871
+	2.83751	1.11797	I3L2J0	I3L2J0;I3L2I4	I3L2J0_HUMAN	CIC	Protein capicua homolog	14.2986	15.7202	15.2897	15.9467	14.4229	15.354	15.4724	13.8395	13.8169	14.3512	14.5322	14.6597
	0.642197	-1.19432	I3L505	I3L505	I3L505_HUMAN	NDUFAB1	Acyl carrier protein, mitochondrial (Fragment)	16.3938	12.1248	14.0381	16.3941	15.588	17.6196	17.6865	15.976	16.867	16.5884	16.7787	18.0131
	1.5854	2.38995	J3KN66	J3KN66	J3KN66_HUMAN	TOR1AIP1	Torsin-1A-interacting protein 1	13.9056	14.8314	13.8479	18.3492	15.889	18.8222	17.66	14.8792	13.7502	13.6174	13.1139	15.7935
	0.667716	0.699401	J3KP58	J3KP58	J3KP58_HUMAN	CLIP1	CAP-Gly domain-containing linker protein 1	13.9229	12.7761	15.5229	14.8187	16.0332	15.1794	15.2175	14.5881	14.4671	14.6234	14.6871	13.0628
	0.188314	-0.194287	J3KPF0	J3KPF0;F8VWT9	J3KPF0_HUMAN	HECTD4	Probable E3 ubiquitin-protein ligase HECTD4	16.0768	16.5587	16.4962	15.8893	16.3281	15.9024	13.9278	15.6467	15.9955	16.3155	16.2277	16.006
	0.237541	0.369703	J3KS54	J3KS54	J3KS54_HUMAN	FLII	Protein flightless-1 homolog	14.6139	14.8645	13.477	15.5488	15.0967	11.9151	15.8819	13.5761	14.5402	13.4569	14.3743	14.0045
	1.66372	-1.07382	J3QKY5;J3QLP0;J3QR69	Q309B1;J3QR69;J3QLP0;J3QKY5	J3QKY5_HUMAN;J3QLP0_HUMAN;J3QR69_HUMAN	TRIM16	Tripartite motif-containing protein 16 (Fragment)	15.8833	15.4065	15.6564	14.123	15.409	14.4821	13.3756	16.3632	15.6362	15.8057	15.9357	15.2713
	0.229041	-0.323648	K7EJE8;K7EKE6	K7EKE6;K7EJE8	K7EJE8_HUMAN;K7EKE6_HUMAN	LONP1	Lon protease homolog, mitochondrial	18.0526	17.1577	16.6875	19.4349	17.9532	19.4761	19.3137	17.8356	18.578	19.2782	18.5669	19.6538
	1.6029	-0.571977	K7EJH0	K7EJH0;K7ESQ2;K7EMX1;K7EJV2	K7EJH0_HUMAN	SPC24	Kinetochore protein Spc24 (Fragment)	19.3621	19.0614	19.0877	17.9301	19.143	18.2043	18.7243	19.074	19.3386	19.1872	19.1757	19.4451
	1.22552	-1.0595	K7EL81	K7EL81	K7EL81_HUMAN	PPP1R12C	Protein phosphatase 1 regulatory subunit 12C (Fragment)	15.6461	15.9659	15.2813	13.0573	15.8855	13.5889	14.4867	15.7593	15.7517	15.8923	16.0115	15.5617
	0.0443943	-0.0759808	K7EMS3	K7EMS3	K7EMS3_HUMAN	KRT19	Keratin, type I cytoskeletal 19 (Fragment)	16.9239	18.5584	16.4892	17.2524	15.4967	16.3924	17.1891	16.5933	17.6608	15.3129	16.8531	18.4901
	0.486849	0.310985	K7EPT8	K7EPT8	K7EPT8_HUMAN	GFAP	Glial fibrillary acidic protein (Fragment)	17.227	18.1551	18.3494	18.2338	18.1161	17.5979	18.4156	17.1332	18.3733	17.9265	17.4964	18.8454
	1.26664	1.21481	K7EQX8;Q6ZR64	K7EQX8;Q6ZR64	K7EQX8_HUMAN;Q6ZR64_HUMAN	MXRA7	Matrix-remodeling-associated protein 7	16.0558	16.4925	16.4894	18.6243	16.7666	19.1173	18.4813	15.578	16.2046	16.5701	16.9027	17.3715
	1.1107	-1.32883	L0R819	L0R819;U3KQP1	ASURF_HUMAN	ASDURF	ASNSD1 upstream open reading frame protein	17.8175	17.6534	17.4057	15.3637	17.742	13.6092	16.4765	17.3077	17.5598	17.5165	17.8975	18.1244
	0.582274	-0.584068	L0R8F8	L0R8F8	MIDUO_HUMAN	MIEF1	MIEF1 upstream open reading frame protein	18.4412	17.3866	17.0348	19.1448	17.8581	19.2706	19.5275	18.4399	19.0115	18.9156	18.9984	19.9203
	2.11794	1.20053	M0QYM7;M0R042	M0QYM7;M0R042	M0QYM7_HUMAN;M0R042_HUMAN	TUBB4A	Tubulin beta-4A chain (Fragment)	13.5969	15.9241	14.2819	14.4335	15.6462	14.1215	14.3659	12.9047	13.9937	13.6579	14.0275	13.3892
+	3.13445	0.895063	M0QZM1	M0QZM1	M0QZM1_HUMAN	HNRNPM	Heterogeneous nuclear ribonucleoprotein M (Fragment)	15.2957	16.0945	16.1124	16.3308	16.625	16.5495	16.3264	15.1345	15.0393	15.5561	15.4816	16.1611
	1.1555	-1.24399	M0R2H5	M0R2H5	M0R2H5_HUMAN	SARS2	Serine--tRNA ligase, mitochondrial	16.7228	17.0008	17.0342	14.0754	16.9372	14.313	14.4729	17.1847	17.0786	16.8855	16.6323	16.7935
	2.15427	1.02934	M0R346	M0R346	M0R346_HUMAN	PRKD2	Serine/threonine-protein kinase D2 (Fragment)	14.7583	16.2941	16.3133	16.3423	17.091	16.1037	16.2714	16.2029	14.429	15.5553	15.5085	15.7858
+	5.75816	-1.74193	O00115	O00115;K7ENE5	DNS2A_HUMAN	DNASE2	Deoxyribonuclease-2-alpha	20.8693	19.2227	19.268	18.7979	19.578	18.7314	19.2824	20.4201	20.7911	20.9124	21.275	21.0641
	1.02584	-0.325323	O00116	O00116;A0A1B0GWA2;A0A2R8YEL0	ADAS_HUMAN	AGPS	Alkyldihydroxyacetonephosphate synthase, peroxisomal	20.194	19.9013	20.0982	20.2725	20.1529	20.2678	19.7338	20.1255	20.2619	20.6674	21.0322	20.0975
	0.385462	-0.247284	O00139	O00139;A0A6Q8PGH7;D6R9M0;A0A6Q8PH57;A0A6Q8PG37;A0A6Q8PGG1;A0A6Q8PFA6	KIF2A_HUMAN	KIF2A	Kinesin-like protein KIF2A	18.0777	18.2184	18.2146	17.2115	18.364	16.9768	17.5833	18.3036	17.3091	18.1198	18.3982	17.844
	0.598431	-0.632989	O00142	O00142;H3BP77;J3QRP0;J3KS73;A0A0A0MSY7;J3QL12	KITM_HUMAN	TK2	Thymidine kinase 2, mitochondrial	18.4191	17.1867	16.4588	19.3827	17.9166	18.9432	19.3377	18.4334	18.9419	19.0035	18.7788	19.4471
	2.00718	0.683493	O00148	O00148;K7EQN7;A0A0D9SEM9	DX39A_HUMAN	DDX39A	ATP-dependent RNA helicase DDX39A	19.6207	19.8269	19.8395	20.4729	20.0486	21.0071	20.5637	19.4729	19.6534	19.5563	19.3195	20.0349
	0.944831	-0.151454	O00154	O00154;K7EKP8	BACH_HUMAN	ACOT7	Cytosolic acyl coenzyme A thioester hydrolase	22.2935	22.2169	22.1202	22.2901	22.1627	22.1718	22.3478	22.0846	22.4269	22.5218	22.2627	22.6287
	1.0099	1.16305	O00159	O00159;F5H6E2	MYO1C_HUMAN	MYO1C	Unconventional myosin-Ic	20.2893	19.1325	18.5702	20.8155	19.2142	19.856	21.6862	19.6194	18.1259	18.0224	17.631	18.6083
+	2.48215	2.6511	O00161	O00161;H3BM38;H3BP15;H3BV99;H3BQY9	SNP23_HUMAN	SNAP23	Synaptosomal-associated protein 23	12.8563	14.9149	14.5986	17.4678	15.9363	18.0623	17.7763	14.6942	14.4917	14.2351	13.3656	13.2066
	1.05317	0.693734	O00165	O00165;E9PIQ7;Q5VYD6	HAX1_HUMAN	HAX1	HCLS1-associated protein X-1	17.3644	17.4317	17.0922	18.7371	17.8132	18.6146	19.0547	16.942	17.2703	17.315	17.4536	18.2357
	1.11811	-0.422522	O00170	O00170;E9PMH2;V9GYQ3	AIP_HUMAN	AIP	AH receptor-interacting protein	20.8015	20.6933	20.6706	19.5088	20.6002	19.8209	20.0709	20.7572	20.793	20.5071	20.5535	20.4875
	2.72082	0.889827	O00178	O00178	GTPB1_HUMAN	GTPBP1	GTP-binding protein 1	16.1825	16.5816	16.5504	17.2778	17.3489	17.2013	17.6184	16.2313	16.0485	16.3643	16.6355	15.7773
+	3.443	2.89787	O00186	O00186	STXB3_HUMAN	STXBP3	Syntaxin-binding protein 3	14.1865	15.7289	15.3199	18.0764	16.0219	18.4114	17.5987	14.2308	13.9789	13.6875	13.9915	13.6946
	0.102283	-0.0825421	O00189	O00189;H7BZV3;C9JWL4;C9JMG3;C9IZL5;H7C0A0;C9JC87	AP4M1_HUMAN	AP4M1	AP-4 complex subunit mu-1	16.5649	17.2087	17.2211	15.9074	16.9493	15.6894	16.0175	16.8006	16.4503	16.7594	16.7237	16.1897
	0.967267	-0.671993	O00193	O00193;E9PM92;E9PQA1	SMAP_HUMAN	SMAP	Small acidic protein	16.0803	15.2573	16.4134	14.7633	15.9808	14.3201	15.1032	16.4517	15.4672	15.2183	16.1919	16.4606
	2.1924	-0.61306	O00203	O00203;Q13367;A0A590UJ60;A0A590UK04;A0A2R8Y2A8;A0A590UJU7;A0A590UJU0;A0A5F9UJV3;A0A590UKC4;A0A590UJE5	AP3B1_HUMAN	AP3B1	AP-3 complex subunit beta-1	19.7112	19.3576	19.3762	18.5784	19.4469	18.7339	18.6453	19.7595	19.6838	19.5647	19.7406	19.3569
+	6.44348	3.27829	O00214	O00214;F6V2D4;E9PN19;H7BXD8	LEG8_HUMAN	LGALS8	Galectin-8	13.6893	16.296	16.7303	17.304	16.7865	17.6266	16.8375	12.9611	14.0525	13.8007	13.1661	14.2416
	0.276497	0.635317	O00217	O00217;F8W9K7;E9PKH6;E9PPW7;E9PN51	NDUS8_HUMAN	NDUFS8	NADH dehydrogenase [ubiquinone] iron-sulfur protein 8, mitochondrial	16.8398	15.95	14.0028	19.5587	17.1802	20.0182	19.0194	16.5075	17.0409	16.9849	16.7593	17.785
	1.97373	-0.536113	O00231	O00231;J3QRY4	PSD11_HUMAN	PSMD11	26S proteasome non-ATPase regulatory subunit 11	19.7506	19.6303	19.5199	18.6201	19.6895	18.9888	19.2689	19.8093	19.8731	19.8006	19.8433	19.8573
	2.5093	-0.419079	O00232	O00232	PSD12_HUMAN	PSMD12	26S proteasome non-ATPase regulatory subunit 12	19.1118	18.8849	18.8503	18.2909	18.8827	18.9231	18.5128	19.1625	19.2174	19.0884	19.104	19.1749
	1.09709	0.35049	O00233	O00233;F5H169;F5H5V4;F5GX23;J3KN29;F5H7X1	PSMD9_HUMAN	PSMD9	26S proteasome non-ATPase regulatory subunit 9	17.7701	17.9116	17.6043	18.0846	18.2153	18.5383	18.5322	17.5981	17.8927	17.5076	17.7964	18.2184
	1.2608	-0.83917	O00244	O00244;E5RIM7;E5RGN3	ATOX1_HUMAN	ATOX1	Copper transport protein ATOX1	16.9654	17.0636	16.3764	14.9062	16.5642	14.832	15.6755	16.7055	16.5271	16.4131	16.8898	16.9521
	1.6493	0.916762	O00255	O00255;A0A5F9ZHS3;A0A5F9ZI68;E7EN32;E7ENS2;Q9GZQ5	MEN1_HUMAN	MEN1	Menin	13.4444	15.5826	14.717	15.2517	14.335	15.5063	14.7235	13.3661	13.822	14.7831	14.2853	14.9147
	0.676616	0.959684	O00264	O00264	PGRC1_HUMAN	PGRMC1	Membrane-associated progesterone receptor component 1	19.4524	18.6871	18.5632	21.6868	19.9197	22.3569	21.7098	18.6922	19.4881	19.3357	19.6808	20.5161
	1.893	0.873341	O00267	O00267	SPT5H_HUMAN	SUPT5H	Transcription elongation factor SPT5	15.2202	15.8133	16.262	17.1857	15.7605	17.0577	16.9409	15.5864	15.8235	15.7716	15.3602	16.018
	1.8463	1.68905	O00268	O00268	TAF4_HUMAN	TAF4	Transcription initiation factor TFIID subunit 4	14.3722	15.2728	15.0824	17.3089	15.8626	16.7948	17.4494	14.0895	13.5319	15.5389	14.1298	15.9743
	0.490492	0.451198	O00273	O00273	DFFA_HUMAN	DFFA	DNA fragmentation factor subunit alpha	14.4322	14.0691	14.3007	12.8652	13.9824	14.3095	13.2421	13.1138	13.7581	12.9195	11.943	13.8952
	1.2606	-0.29172	O00299	O00299	CLIC1_HUMAN	CLIC1	Chloride intracellular channel protein 1	18.9145	18.3549	18.5098	18.3162	18.5858	19.0385	18.6851	18.9278	19.0623	18.5012	18.8419	18.9928
+	3.28277	-0.825692	O00303	O00303	EIF3F_HUMAN	EIF3F	Eukaryotic translation initiation factor 3 subunit F	20.8419	20.1762	20.0241	19.3137	20.247	20.173	19.8709	20.7642	21.0196	20.5181	21.0039	20.6114
	1.11058	-0.635243	O00329	O00329;Q5SR50;F8W9P4	PK3CD_HUMAN	PIK3CD	Phosphatidylinositol 4,5-bisphosphate 3-kinase catalytic subunit delta isoform	18.9581	18.9316	19.0708	17.6944	18.9367	17.5111	17.4765	19.0525	18.9011	18.9554	18.858	18.7077
	1.40336	-0.741951	O00330	O00330;H0YD97	ODPX_HUMAN	PDHX	Pyruvate dehydrogenase protein X component, mitochondrial	17.2494	16.0369	16.9389	17.3456	15.9046	17.6127	17.1946	17.3893	17.7239	17.3275	17.9644	17.8304
	0.023711	-0.0129795	O00399	O00399;E5RIK5;E5RGW9;E5RK00;E5RFU3	DCTN6_HUMAN	DCTN6	Dynactin subunit 6	16.9127	16.3073	16.4303	17.1305	17.0471	17.1111	17.402	17.0007	17.0516	16.8287	16.6338	17.0786
	2.97348	-0.528388	O00410	O00410;H0Y8C6	IPO5_HUMAN	IPO5	Importin-5	21.3788	21.0019	21.0855	20.4172	21.0436	20.7942	20.6756	21.2562	21.3434	21.4007	21.2427	21.5665
	0.752112	-0.560548	O00411	O00411	RPOM_HUMAN	POLRMT	DNA-directed RNA polymerase, mitochondrial	18.9918	18.1162	17.4797	19.6732	18.5591	19.1988	19.4715	18.8201	19.0862	19.6323	19.4503	19.8811
	0.864768	1.28547	O00422	O00422;U3KPY7;U3KQ12	SAP18_HUMAN	SAP18	Histone deacetylase complex subunit SAP18	15.8714	15.9072	15.1891	17.9627	16.8343	19.0079	18.1484	15.9557	16.0683	16.3185	13.5761	17.5467
	0.0793245	-0.0295302	O00423	O00423;G3V4U5;G3V3N9;G3V497;G3V3J1;G3V4H6;G3V5C8;F8W717;A0A3B3IU69;G3V500;G3V538	EMAL1_HUMAN	EML1	Echinoderm microtubule-associated protein-like 1	19.5926	19.7373	19.7062	19.4977	19.7439	19.3858	18.9699	19.4961	19.6616	19.6185	19.5899	19.2593
	0.363539	0.108412	O00425	O00425	IF2B3_HUMAN	IGF2BP3	Insulin-like growth factor 2 mRNA-binding protein 3	17.3035	17.2262	17.1041	17.5192	17.6116	17.6872	17.7844	17.2279	17.3459	17.3589	17.7434	17.3027
	2.26173	-0.437668	O00429	O00429	DNM1L_HUMAN	DNM1L	Dynamin-1-like protein	18.7092	18.3026	18.3829	17.7036	18.3072	18.3297	17.9568	18.6065	18.4876	18.513	18.8129	18.4796
	0.636782	0.284254	O00442	O00442;A6NIC1	RTCA_HUMAN	RTCA	RNA 3'-terminal phosphate cyclase	17.8794	18.5159	18.5502	17.6534	18.7959	17.5405	17.9022	17.9951	17.6824	17.8829	17.7565	18.0563
	1.62038	-0.880534	O00459	O00459;E9PFP1	P85B_HUMAN	PIK3R2	Phosphatidylinositol 3-kinase regulatory subunit beta	20.32	20.0736	20.0978	18.5604	20.1601	18.3738	19.3259	20.3768	20.2788	20.3328	20.3469	20.2195
	0.780425	1.37024	O00461	O00461;F8W785	GOLI4_HUMAN	GOLIM4	Golgi integral membrane protein 4	16.2569	16.1565	16.1807	17.3469	14.9729	17.2329	17.2163	13.4393	17.6369	13.1256	13.418	17.0078
	1.09007	0.477308	O00468	O00468	AGRIN_HUMAN	AGRN	Agrin	16.557	16.7258	16.7469	17.9589	17.0305	17.7904	17.7169	16.6154	16.8249	17.0293	17.1427	16.9364
	2.28954	-0.88792	O00469	O00469;E7ETU9;C9JXZ0	PLOD2_HUMAN	PLOD2	Procollagen-lysine,2-oxoglutarate 5-dioxygenase 2	20.5524	20.0229	20.1803	19.4049	20.348	19.2062	19.4297	20.0798	20.7828	20.9165	21.1564	20.4317
	1.18472	-0.8844	O00471	O00471;F8W9B8;A0A0A0MSI8	EXOC5_HUMAN	EXOC5	Exocyst complex component 5	20.6081	20.6113	20.649	18.6626	20.4616	18.4046	19.1681	20.5677	20.7253	20.6652	20.4283	20.2689
	0.868499	1.60796	O00478	O00481;O00478;P78410;C9JQT8;C9J3Q8;C9JVU4;E9PRR1;C9JZT5;C9JUV8;E9PJE9;E9PRX1;C9JNZ3;C9J877	BT3A3_HUMAN	BTN3A3	Butyrophilin subfamily 3 member A3	13.6007	14.1202	13.5405	18.0451	16.2272	18.2772	17.6699	13.8378	16.7479	15.7706	13.7692	14.5063
	1.05034	2.21841	O00483	O00483	NDUA4_HUMAN	NDUFA4	Cytochrome c oxidase subunit NDUFA4	15.455	14.1543	15.3346	20.3667	17.601	20.7752	19.366	15.4992	15.6722	15.5787	14.6113	17.471
	2.29239	-0.451461	O00487	O00487	PSDE_HUMAN	PSMD14	26S proteasome non-ATPase regulatory subunit 14	20.3219	20.1954	20.0696	19.3961	20.1759	19.801	19.813	20.3333	20.455	20.2912	20.3684	20.3898
	1.94034	1.06344	O00505	O00505	IMA4_HUMAN	KPNA3	Importin subunit alpha-4	17.069	17.7508	17.8557	19.1386	18.285	18.8348	19.2084	17.2486	17.2213	17.1988	17.4048	18.5501
	1.33283	0.821048	O00522	O00522;A0A3B3ITR4	KRIT1_HUMAN	KRIT1	Krev interaction trapped protein 1	14.3912	15.8022	15.7475	14.7467	15.6979	14.0042	14.6513	14.0974	13.9302	14.9199	14.7079	13.677
	0.172594	0.294389	O00541	O00541;B5MCF9	PESC_HUMAN	PES1	Pescadillo homolog	18.2182	17.9302	18.274	17.3993	17.7072	17.5144	17.1569	18.0736	18.3643	17.9091	17.5004	14.1501
+	2.88651	2.09596	O00560	O00560;G5EA09	SDCB1_HUMAN	SDCBP	Syntenin-1	14.7496	17.6237	17.3211	17.6284	17.4535	17.6552	17.7692	15.8414	17.2949	14.3189	16.134	14.5365
	0.0447061	-0.0152117	O00571	O00571;O15523;Q9NQI0;A0A2U3TZJ9;A0A2R8YFS5;D6RCM4;A0A2R8YCW1;A0A0D9SF53;A0A2R8YFR4;A0A2R8YF78;A0A0D9SFB3;A0A2R8Y645;F6S8Q4;A0A0D9SG12;A0A2R8Y4A4;A0A2R8YDH3;A0A2R8Y5G6;A0A2R8YDT5;A0A2R8Y7T2	DDX3X_HUMAN	DDX3X	ATP-dependent RNA helicase DDX3X	19.8736	20.0847	20.1085	19.7657	20.1681	19.4863	20.0387	20.1441	19.8632	19.8739	19.8737	20.1147
+	6.05068	-2.18416	O00584	O00584;A0A087WZM2;D6RHI9;D6REQ6	RNT2_HUMAN	RNASET2	Ribonuclease T2	17.755	15.7073	15.2993	15.4876	15.9893	14.9272	15.6668	17.0441	17.7682	17.6925	18.0309	17.8917
+	4.16346	3.33287	O00592	O00592	PODXL_HUMAN	PODXL	Podocalyxin	16.223	18.0836	18.7476	20.5363	18.7112	20.8006	20.5444	16.0973	16.0162	16.0306	15.9934	17.066
	0.717949	-0.283181	O00622	O00622	CCN1_HUMAN	CCN1	CCN family member 1	16.347	16.102	15.6176	16.6302	16.4276	16.3179	16.5745	16.1429	16.3983	16.9564	16.6241	16.9002
	0.045868	0.0614311	O00625	O00625	PIR_HUMAN	PIR	Pirin	14.1539	14.8481	15.0876	13.7663	14.3435	13.7449	13.2444	13.7943	14.5495	15.071	14.6449	12.4526
	1.84862	1.04227	O00629	O00629	IMA3_HUMAN	KPNA4	Importin subunit alpha-3	17.2969	18.0411	17.7971	19.049	18.4059	19.0265	19.2078	17.3976	17.2362	17.6192	16.9744	18.7496
	1.92557	-0.519665	O00635	O00635	TRI38_HUMAN	TRIM38	E3 ubiquitin-protein ligase TRIM38	17.7752	17.4085	17.4833	16.7635	17.2954	16.6055	17.0289	17.9184	17.5664	17.5369	17.5925	17.3138
	1.08269	0.233454	O00712	O00712;A0A1B0GVN4;A0A1B0GWJ4;Q5VW27;Q5VW31;A0A1B0GWB8;A0A1B0GWI9;U3KQE8;A0A1B0GW37;A0A0A0MRX8;Q5VW26;A0A1B0GU97;A0A2R8Y7V8;Q5VW30	NFIB_HUMAN	NFIB	Nuclear factor 1 B-type	17.3465	17.6346	17.8136	17.6068	18.0717	17.3042	17.6566	17.3287	17.2626	17.6118	17.6155	17.5216
	0.238122	-0.165536	O00743	O00743	PPP6_HUMAN	PPP6C	Serine/threonine-protein phosphatase 6 catalytic subunit	18.4047	18.7101	18.9836	17.4713	18.8474	17.5777	17.7503	18.3867	18.3463	18.3494	18.6091	18.2373
	0.196296	0.44201	O00746	O00746;H0Y6J0;F2Z2X0;A0A087WVT9;Q4TT34	NDKM_HUMAN	NME4	Nucleoside diphosphate kinase, mitochondrial	15.9917	18.4205	13.6722	16.9517	16.404	16.5573	17.0822	12.9748	16.6416	16.5992	16.9699	17.2585
+	6.06078	-1.81492	O00754	O00754	MA2B1_HUMAN	MAN2B1	Lysosomal alpha-mannosidase	19.7562	17.9353	17.7523	17.5898	18.1962	17.6758	18.153	19.1161	19.7764	19.662	20.1407	19.7404
	0.87391	-1.15404	O00763	O00763;H0YGH5;F8W8T8	ACACB_HUMAN	ACACB	Acetyl-CoA carboxylase 2	20.5176	20.8021	20.8973	17.5012	20.5209	17.004	19.0478	20.5992	20.3656	20.6475	20.2763	20.2912
+	3.88797	-0.641203	O00764	O00764;F2Z2Y4	PDXK_HUMAN	PDXK	Pyridoxal kinase	18.5425	18.0534	18.0023	17.4304	18.0676	17.7618	17.8615	18.6059	18.4454	18.3863	18.432	18.6121
	1.18499	1.21566	O00767	O00767	ACOD_HUMAN	SCD	Acyl-CoA desaturase	17.6003	17.654	17.5553	20.3264	18.7478	20.716	19.8111	17.4866	17.7223	17.9677	17.9236	18.8162
	0.64446	0.905893	O14494	O14494	PLPP1_HUMAN	PLPP1	Phospholipid phosphatase 1	13.5515	12.7142	14.0989	16.4454	13.7697	16.7432	16.0523	14.4416	14.5549	13.4492	14.2078	14.1834
+	4.14038	2.85308	O14497	O14497;A0A087WUV6;H0Y488;A0A1B0GTU5	ARI1A_HUMAN	ARID1A	AT-rich interactive domain-containing protein 1A	14.7508	17.4054	17.5018	18.4564	17.6028	18.1969	18.0405	14.5099	13.5843	15.8391	15.0096	16.3915
+	2.74873	-0.947463	O14530	O14530;B8ZZX4;F8WCJ3;F8WBV5;G3XAJ4	TXND9_HUMAN	TXNDC9	Thioredoxin domain-containing protein 9	20.4678	19.8005	19.686	18.4919	19.856	19.2041	19.1303	20.3777	20.3718	20.1816	20.4208	20.0339
	2.05059	0.385956	O14531	O14531;Q5T0Q6	DPYL4_HUMAN	DPYSL4	Dihydropyrimidinase-related protein 4	16.682	17.3405	17.2145	16.7723	17.3973	16.9461	17.0775	16.6961	16.5571	16.7041	16.7387	17.0545
	0.518804	-0.462131	O14578	O14578;H7BYJ3	CTRO_HUMAN	CIT	Citron Rho-interacting kinase	16.7726	17.1097	16.9879	15.1269	17.1479	15.0036	15.7001	16.4538	16.6113	16.9833	16.3569	16.671
	2.07621	-1.08046	O14579	O14579;M0QXB4	COPE_HUMAN	COPE	Coatomer subunit epsilon	20.0966	19.4505	19.6075	18.1068	19.6726	17.841	19.0299	20.0877	20.1841	19.8037	20.1398	19.8791
	0.612291	-0.564843	O14602;P47813	O14602;P47813;A6NJH9	IF1AX_HUMAN;IF1AY_HUMAN	EIF1AX;EIF1AY	Eukaryotic translation initiation factor 1A, Y-chromosomal	13.1962	13.5044	14.127	13.1687	12.9928	12.7993	12.197	13.0236	14.8088	12.5659	13.9847	14.599
	0.821704	0.382611	O14617	O14617;A0A2R8Y611	AP3D1_HUMAN	AP3D1	AP-3 complex subunit delta-1	18.4328	18.0604	18.1089	18.8122	18.3566	18.7887	18.3235	18.4756	17.8259	18.2245	18.0837	17.1121
	0.233576	-0.0903219	O14618	O14618;J3KNF4;E9PP76	CCS_HUMAN	CCS	Copper chaperone for superoxide dismutase	15.7845	16.0108	15.8052	15.6869	16.2107	15.3122	15.5652	15.7863	15.962	16.1871	15.9033	15.5098
	2.09142	1.7549	O14646	O14646	CHD1_HUMAN	CHD1	Chromodomain-helicase-DNA-binding protein 1	15.9283	17.2916	16.8199	19.0842	17.6326	19.2077	19.171	16.2722	16.3136	16.714	15.6801	17.7693
	0.369903	0.528266	O14653	O14653;I3NI02;A0A1X7SBU8;A0A1W2PRV0;I3L0K1;A0A1W2PS81;A0A1W2PR23;A0A1W2PRL0;A0A1W2PPJ0;A0A1W2PNV3;E7EQ34;A0A1W2PQM3;A0A1W2PPP5;A0A1W2PQP2;A0A1W2PRE6;I3L4Z6;I3L1K7;A0A1W2PQ38;A0A1W2PS12;A0A1W2PRC2;A0A1W2PPW8;A0A1W2PRP7;A0A1W2PQ06;A0A1W2PQE0;A0A1W2PR02;A0A1W2PRD0;A0A1W2PPG5;A0A1W2PPG1;A0A1W2PQ77	GOSR2_HUMAN	GOSR2	Golgi SNAP receptor complex member 2	15.9948	14.7512	14.1595	17.7137	16.0675	17.4732	17.4315	15.1346	15.6641	15.9189	15.7719	15.9427
	0.536759	0.490548	O14656	O14656	TOR1A_HUMAN	TOR1A	Torsin-1A	16.6344	15.8514	16.1658	18.1742	16.5425	18.1236	17.3817	15.7797	16.7692	16.5974	16.5864	16.9289
	1.76977	-1.21727	O14657	O14657	TOR1B_HUMAN	TOR1B	Torsin-1B	16.2634	15.567	13.1005	15.4703	15.2397	15.7207	15.3547	15.703	16.1953	16.5503	16.7347	16.3098
	1.80954	2.81872	O14662	O14662;F8W9Z6;H0YEW0;B7ZBM5;B7ZBM4;H3BU86;B7ZBM8;Q96NX8;E9PND6	STX16_HUMAN	STX16	Syntaxin-16	13.5348	16.7204	13.9218	18.2649	15.5906	18.4554	18.0267	13.5615	13.6984	12.7103	13.4756	17.0868
+	5.92016	2.14928	O14672	O14672	ADA10_HUMAN	ADAM10	Disintegrin and metalloproteinase domain-containing protein 10	16.7217	18.8693	19.4534	19.5141	18.6559	19.7166	18.9429	17.0007	17.2798	16.7745	17.4549	17.0247
	1.04779	1.32363	O14681	O14681;E9PL33;E9PK61;E9PS58;E9PM05;E9PLB8	EI24_HUMAN	EI24	Etoposide-induced protein 2.4 homolog	15.5746	15.1205	14.8631	17.9788	16.5028	18.2782	17.5803	13.9887	15.3534	15.9369	14.9002	16.6282
	0.108172	-0.121971	O14682	O14682;D6R9D7	ENC1_HUMAN	ENC1	Ectoderm-neural cortex protein 1	14.8294	15.681	15.4078	13.221	15.2055	13.7742	14.1921	15.013	14.1432	14.8818	14.6509	14.695
	1.59389	1.4619	O14686	O14686	KMT2D_HUMAN	KMT2D	Histone-lysine N-methyltransferase 2D	14.2583	15.0499	15.5362	15.6449	14.4009	14.577	15.6184	12.334	13.5698	12.7158	13.3504	15.8274
	0.246353	-0.168366	O14713	O14713;C9IZZ8;C9J0J6;A8MPU2;C9J5T5;C9JZ07;C9J6Y2;C9JBU8;G3V1A3	ITBP1_HUMAN	ITGB1BP1	Integrin beta-1-binding protein 1	15.998	15.0421	15.2216	14.3847	15.3808	14.654	15.2848	14.952	14.442	14.6879	15.422	15.4763
	0.0450606	0.0445186	O14727	O14727;C9JLV4	APAF_HUMAN	APAF1	Apoptotic protease-activating factor 1	15.645	16.2054	16.1824	15.2183	15.8192	15.1912	14.5515	16.0144	15.4206	15.6262	15.7756	14.4191
	0.184319	0.367012	O14732	O14732;K7ELF8;K7EL65	IMPA2_HUMAN	IMPA2	Inositol monophosphatase 2	15.1774	18.007	15.3927	16.2922	14.2884	12.9928	17.205	15.7907	14.9065	14.7276	15.1542	16.2197
	1.19635	0.438748	O14733	O14733	MP2K7_HUMAN	MAP2K7	Dual specificity mitogen-activated protein kinase kinase 7	13.3936	14.0613	14.0759	14.4724	14.8305	14.2862	13.9559	14.246	14.1056	13.9549	13.2934	14.0563
	1.40986	0.489518	O14734	O14734;E9PJN0;E9PRD4;H7C5A7;A0A494C0N6	ACOT8_HUMAN	ACOT8	Acyl-coenzyme A thioesterase 8	18.5443	19.1345	19.3529	19.0419	19.5485	18.7473	19.0762	17.918	18.6309	19.0563	19.0659	18.7487
	2.26377	-1.03961	O14737	O14737;K7EQA1	PDCD5_HUMAN	PDCD5	Programmed cell death protein 5	17.2596	16.6856	16.2008	15.0061	16.6902	15.4139	15.8529	17.2238	16.9233	16.6257	17.0624	16.9924
	1.83225	-0.577933	O14744	O14744;H0YJX6;H0YJ77;G3V5T6	ANM5_HUMAN	PRMT5	Protein arginine N-methyltransferase 5	22.3179	22.1855	22.1684	21.1332	22.2176	21.5872	21.4553	22.5927	22.3589	22.2771	22.4488	22.2194
	1.12412	-0.551771	O14757	O14757;E7EPP6	CHK1_HUMAN	CHEK1	Serine/threonine-protein kinase Chk1	17.7788	17.8361	17.8135	16.5428	17.8611	16.5278	16.8148	17.967	17.6671	17.7583	17.8769	17.6586
+	2.60338	2.93341	O14763	O14763	TR10B_HUMAN	TNFRSF10B	Tumor necrosis factor receptor superfamily member 10B	13.468	15.1387	15.3385	18.5933	16.1834	18.7166	17.7811	15.0813	13.7663	13.2152	13.6801	14.9402
	0.0222838	0.0214723	O14773	O14773;A0A2R8YGD1;A0A2R8Y7U1;A0A2R8YD45	TPP1_HUMAN	TPP1	Tripeptidyl-peptidase 1	17.9623	17.4247	17.1084	18.8086	17.426	18.8724	18.5034	17.6551	18.0125	17.956	18.2805	18.1483
	0.312046	-0.348235	O14775	O14775;H0YLU1	GNB5_HUMAN	GNB5	Guanine nucleotide-binding protein subunit beta-5	15.7191	14.5486	15.4499	13.9219	15.0045	14.0747	13.6265	15.1361	15.166	13.0826	15.3285	14.2833
+	2.68816	1.24032	O14776	O14776	TCRG1_HUMAN	TCERG1	Transcription elongation regulator 1	14.4474	15.7935	16.0922	17.0233	16.0653	16.8299	16.8519	14.9049	15.3642	15.4941	15.0447	15.9589
	1.33674	-0.563164	O14777	O14777	NDC80_HUMAN	NDC80	Kinetochore protein NDC80 homolog	18.6775	18.6422	18.5621	17.3505	18.6952	17.4824	18.024	18.7105	18.6505	18.6447	18.8317	18.6204
+	3.33261	1.63892	O14786	O14786;E9PEP6;E7EX60;Q5T7F0;Q5JWQ4	NRP1_HUMAN	NRP1	Neuropilin-1	16.5113	18.1402	18.7431	19.7648	17.6199	18.9209	18.722	16.8752	17.0401	17.1804	17.076	17.3942
	0.12902	-0.048315	O14787	O14787;A0A075B780	TNPO2_HUMAN	TNPO2	Transportin-2	19.2229	19.5927	19.5759	18.9509	19.3879	18.9188	18.9589	19.4124	19.3833	19.2726	19.0422	19.3417
	0.316649	-0.160252	O14795	Q9UPW8;O14795;B1AM27;F8W8M9;F8W059;F8VZH8;I6L9J0;F8W0P6;A0A1B0GVW8;A0A1B0GUS7	UN13B_HUMAN	UNC13B	Protein unc-13 homolog B	17.8319	18.2529	18.5322	17.2402	18.2948	17.5622	17.5639	18.1797	18.0808	18.2482	18.0045	18.0625
+	6.31586	2.701	O14817	O14817;J3KQ42;A8MVV6;E9PN41;J3KNL1	TSN4_HUMAN	TSPAN4	Tetraspanin-4	13.8228	16.1806	16.1855	16.1964	16.4195	17.2967	15.9189	13.3725	13.5315	13.2561	13.9762	14.0326
	0.216157	0.0835489	O14818	O14818;H0Y586	PSA7_HUMAN	PSMA7	Proteasome subunit alpha type-7	18.8151	19.0376	18.5792	18.8048	18.709	19.0811	19.3754	18.6802	18.8715	18.5709	18.8316	19.3163
	1.60819	1.86547	O14828	O14828	SCAM3_HUMAN	SCAMP3	Secretory carrier-associated membrane protein 3	16.4604	16.3743	16.208	19.6309	17.6148	20.0434	18.9197	15.674	15.5975	16.4774	16.4395	16.9496
+	3.06499	-0.798033	O14841	O14841	OPLA_HUMAN	OPLAH	5-oxoprolinase	16.8345	16.5181	15.7492	16.04	16.0549	16.3721	16.2333	16.9551	16.5347	16.8263	17.1472	17.458
	0.227962	-0.356151	O14874	O14874;H3BTL2;H3BS02	BCKD_HUMAN	BCKDK	[3-methyl-2-oxobutanoate dehydrogenase [lipoamide]] kinase, mitochondrial	16.9927	15.6656	15.05	18.3326	16.6974	18.1878	18.1883	16.7572	17.3077	17.4881	17.1115	18.6014
	0.430731	-0.313169	O14879	O14879	IFIT3_HUMAN	IFIT3	Interferon-induced protein with tetratricopeptide repeats 3	15.5256	16.1497	16.074	14.4155	15.9357	14.5065	15.0863	15.8798	15.4643	15.8108	15.863	15.5031
	0.964397	2.10722	O14880	O14880;Q5VV89	MGST3_HUMAN	MGST3	Microsomal glutathione S-transferase 3	15.3003	15.0138	13.807	19.4698	17.568	20.0541	19.0744	15.0525	14.7342	15.9334	13.5165	17.8068
	1.76818	-1.50371	O14893	O14893;H0YEL0;A0A3B3IU42;G5EA29	GEMI2_HUMAN	GEMIN2	Gem-associated protein 2	16.9977	15.9478	16.0559	13.8103	15.9673	13.4829	14.1206	15.7957	16.7779	16.276	16.3952	16.1645
	1.74907	0.814398	O14908	O14908;K7EM11	GIPC1_HUMAN	GIPC1	PDZ domain-containing protein GIPC1	16.1231	16.7377	16.4769	16.0967	16.2484	15.811	16.841	15.6983	15.4005	14.536	15.4659	16.1014
	0.559577	-0.721365	O14920	O14920;A0A499FJS7	IKKB_HUMAN	IKBKB	Inhibitor of nuclear factor kappa-B kinase subunit beta	20.0758	20.6588	20.659	17.73	20.5488	17.3627	18.8448	20.04	20.0509	20.1436	20.0099	19.8123
+	2.62773	3.16558	O14925	Q5SRD1;O14925	TIM23_HUMAN	TIMM23	Mitochondrial import inner membrane translocase subunit Tim23	14.1056	18.8348	15.1221	17.76	14.7129	18.548	16.3571	12.4492	13.471	13.4226	14.4699	14.423
	1.77827	0.914249	O14929	O14929	HAT1_HUMAN	HAT1	Histone acetyltransferase type B catalytic subunit	15.7869	16.0301	16.0782	17.3987	16.5078	17.8105	16.8816	16.0181	15.8322	15.9153	15.3735	16.2956
	1.88875	-0.691081	O14933	O14933;E9PKW8;E9PQT7	UB2L6_HUMAN	UBE2L6	Ubiquitin/ISG15-conjugating enzyme E2 L6	15.7169	15.2016	15.4152	14.3151	15.3895	15.0201	15.1126	16.0356	16.1507	15.0392	15.8377	15.8205
	2.98942	0.550095	O14936	O14936;A0A2U3TZN6;A0A2U3TZM4;A0A2R8YEK3;Q5JS79;Q5JS72;A0A2R8YFN5;A0A2U3TZM1;A0A2R8Y6F8;A0A2R8YE77	CSKP_HUMAN	CASK	Peripheral plasma membrane protein CASK	16.9307	17.3934	17.0491	17.4695	17.2345	17.6651	17.3905	16.922	16.4713	16.9517	16.9766	16.6492
+	4.76462	2.3099	O14939	O14939;I3L222;I3L1F3	PLD2_HUMAN	PLD2	Phospholipase D2	13.6947	15.2516	14.7168	16.373	15.5118	16.4502	16.1684	13.2311	13.6857	13.2306	13.1808	13.5894
	0.066157	-0.122688	O14950;P19105	P19105;O14950;J3QRS3	ML12A_HUMAN;ML12B_HUMAN	MYL12A;MYL12B	Myosin regulatory light chain 12B	23.2164	20.1659	20.1554	22.1555	20.5952	21.5101	23.4089	21.7281	21.2647	20.3006	20.6419	21.5756
	0.687377	0.72205	O14964	O14964;I3L1P5	HGS_HUMAN	HGS	Hepatocyte growth factor-regulated tyrosine kinase substrate	16.1822	17.0431	16.1524	16.2713	16.0508	16.5017	16.349	16.3572	13.1361	16.0917	15.874	16.3948
	2.32965	0.489208	O14965	O14965	AURKA_HUMAN	AURKA	Aurora kinase A	16.1958	16.6291	16.539	16.5546	16.6788	16.3995	16.3928	16.2449	15.5907	16.0833	16.3937	15.7501
	0.374126	0.699794	O14966	O14966;E9PL56	RAB7L_HUMAN	RAB29	Ras-related protein Rab-7L1	15.9325	14.2199	13.0348	17.357	15.851	17.4531	16.912	13.7184	15.3199	15.0789	14.3551	16.2243
+	4.33672	3.27318	O14967	O14967;D6RAZ4	CLGN_HUMAN	CLGN	Calmegin	13.8599	17.6732	16.0001	17.6505	16.3588	18.0137	16.7006	12.9503	13.2147	14.3388	13.2351	15.1592
	0.99141	-0.591056	O14972	O14972;A8MTY9;A8MY26	VP26C_HUMAN	VPS26C	Vacuolar protein sorting-associated protein 26C	16.4465	16.5065	16.5331	14.8365	16.2993	15.062	15.5747	16.4901	16.2533	16.497	16.7686	15.9029
	1.08842	0.540922	O14974	O14974;H0YIS3;H0YIM2	MYPT1_HUMAN	PPP1R12A	Protein phosphatase 1 regulatory subunit 12A	18.0407	17.8877	17.8077	18.6329	18.229	17.9357	19.5374	17.521	17.7601	17.7205	17.8257	17.9169
	2.35177	1.11859	O14976	O14976	GAK_HUMAN	GAK	Cyclin-G-associated kinase	16.2571	16.6023	16.3499	17.4581	16.7236	16.9998	17.0444	16.7746	15.3125	15.1792	15.6705	15.2727
	0.997317	1.12924	O14979	O14979;A0A087WUK2	HNRDL_HUMAN	HNRNPDL	Heterogeneous nuclear ribonucleoprotein D-like	19.5498	19.2483	19.5197	22.0604	20.1904	22.2846	22.1402	19.2752	19.4979	19.8215	19.5903	20.9337
	0.621963	-0.163178	O14980	O14980;C9IZS4;C9JQ02;C9JV99;H7BZC5;C9JKM9;C9J673	XPO1_HUMAN	XPO1	Exportin-1	20.8129	20.7654	20.81	20.3385	20.8677	20.3453	20.3329	20.4082	20.8271	20.9404	20.7038	20.7464
+	5.49377	2.06917	O14981	O14981;A0A0A0MTH9	BTAF1_HUMAN	BTAF1	TATA-binding protein-associated factor 172	15.1705	17.2833	17.2635	17.9768	17.4407	18.1135	17.5211	15.361	15.5841	15.6989	15.1321	16.2373
	0.0142089	-0.0085001	O15013	O15013;E9PB39;H0YAN8	ARHGA_HUMAN	ARHGEF10	Rho guanine nucleotide exchange factor 10	16.48	16.4497	16.8066	16.4469	16.6141	16.4199	16.0931	16.4965	15.7061	17.0149	16.7872	16.3966
	1.02984	1.14852	O15014	O15014	ZN609_HUMAN	ZNF609	Zinc finger protein 609	14.1442	15.7982	13.5168	16.6442	15.8125	16.4866	16.2339	14.3603	13.8498	15.6088	13.5951	16.0428
	1.47929	-0.40958	O15020	O15020;A4QPE4	SPTN2_HUMAN	SPTBN2	Spectrin beta chain, non-erythrocytic 2	17.2214	16.8813	16.7004	16.7588	16.9274	16.0496	17.2657	17.1499	17.2316	17.2151	17.0704	17.1523
	2.06368	1.47578	O15027	O15027;A0A3F2YNX0;A0A0C4DH09;X6RGP5;Q8N9G1;A0A3F2YNZ0;F1T0I1	SC16A_HUMAN	SEC16A	Protein transport protein Sec16A	15.7865	16.6891	16.5628	17.8269	16.953	17.2474	17.5451	15.3722	14.809	16.0035	14.6256	17.3729
+	4.85678	3.95643	O15031	O15031	PLXB2_HUMAN	PLXNB2	Plexin-B2	14.7885	17.6452	17.3118	19.6248	17.8073	19.4673	19.3323	14.1643	14.1838	14.2955	14.206	15.8122
	0.60699	-0.732767	O15040	O15040	TCPR2_HUMAN	TECPR2	Tectonin beta-propeller repeat-containing protein 2	18.294	18.6084	18.7021	15.988	18.5639	15.7206	16.4258	18.411	17.9886	18.1918	17.8931	17.627
	0.762864	1.40739	O15042	O15042;H7C4V2;E7ET15	SR140_HUMAN	U2SURP	U2 snRNP-associated SURP motif-containing protein	15.9155	15.0442	14.1511	19.1395	16.329	18.7999	18.9444	14.8536	15.6041	15.307	15.0751	17.2085
	0.264794	0.469752	O15047	O15047	SET1A_HUMAN	SETD1A	Histone-lysine N-methyltransferase SETD1A	16.7228	16.6673	16.5622	16.5154	17.3667	16.5321	16.8917	16.7871	12.687	16.8604	17.7099	16.9497
	0.112674	-0.0871032	O15056	O15056;E7ER60;A0A1W2PR85	SYNJ2_HUMAN	SYNJ2	Synaptojanin-2	18.1507	18.8223	18.4062	17.6568	18.7315	17.4959	17.6252	18.5545	17.5797	18.5046	18.5096	17.9613
	0.452051	0.290235	O15061	O15061;A0A075B7B1;H0YL34	SYNEM_HUMAN	SYNM	Synemin	21.278	21.9769	22.0004	21.9188	22.3115	21.0972	21.9738	20.7267	21.667	22.0765	21.3648	22.4243
	2.05138	-0.489322	O15067	O15067;H0YGH1	PUR4_HUMAN	PFAS	Phosphoribosylformylglycinamidine synthase	18.4332	18.343	18.3139	17.6236	18.3734	17.8631	17.6734	18.675	18.3625	18.5187	18.6268	18.5101
	1.64662	0.736617	O15075	O15075;Q5VZY9	DCLK1_HUMAN	DCLK1	Serine/threonine-protein kinase DCLK1	16.7052	17.5325	17.3048	16.8921	17.6766	16.7249	17.3589	16.7358	15.546	16.8359	17.0779	16.1694
	0.930884	1.09372	O15078	Q6AZZ1;O15078;E9PR29;A0A6Q8PGP6;A0A6Q8PGC3;A0A6Q8PGB1;A0A6Q8PH78;A0A6Q8PG44;A0A5K1VW81;A0A5F9ZHU6;J3KNF5;A0A6Q8PH24	CE290_HUMAN	CEP290	Centrosomal protein of 290 kDa	14.7351	16.3949	15.5938	14.8775	16.3404	12.8243	13.9622	13.831	13.5532	14.7134	13.0934	13.5046
	0.00175749	0.00192134	O15084	O15084;B4DIW9	ANR28_HUMAN	ANKRD28	Serine/threonine-protein phosphatase 6 regulatory ankyrin repeat subunit A	18.2249	18.7643	18.9128	17.2962	19.0541	17.1743	17.4776	18.1056	17.9166	18.252	18.3475	17.8212
	0.629609	0.81699	O15091	O15091	MRPP3_HUMAN	PRORP	Mitochondrial ribonuclease P catalytic subunit	13.9488	13.8162	14.3155	17.2493	14.7661	16.6867	16.3844	13.8842	14.9034	15.2182	14.6816	15.6802
	0.56488	-0.732951	O15111	O15111	IKKA_HUMAN	CHUK	Inhibitor of nuclear factor kappa-B kinase subunit alpha	21.1579	21.6857	21.7938	18.835	21.7261	18.5581	19.6482	21.1824	21.0066	21.3742	21.1255	20.7978
	0.799355	-0.352025	O15116	O15116	LSM1_HUMAN	LSM1	U6 snRNA-associated Sm-like protein LSm1	16.8568	17.0969	16.5008	16.1532	16.588	15.889	16.0231	16.351	17.0378	16.3405	17.1668	16.6104
	1.37305	1.9197	O15118	O15118;K7EQ23	NPC1_HUMAN	NPC1	NPC intracellular cholesterol transporter 1	14.7522	14.2318	13.8193	17.7875	14.775	18.3528	16.7194	13.8073	14.0335	13.4519	13.3835	14.739
	1.38497	2.18819	O15127	O15127	SCAM2_HUMAN	SCAMP2	Secretory carrier-associated membrane protein 2	15.3726	14.9608	14.0715	18.7905	16.463	19.332	18.0759	15.487	14.0228	15.6599	14.062	13.9603
	0.420387	-0.186463	O15143	O15143	ARC1B_HUMAN	ARPC1B	Actin-related protein 2/3 complex subunit 1B	15.5885	14.9916	15.0053	14.728	14.8063	15.4181	15.4646	15.6698	14.9966	15.272	15.3799	14.6257
	1.24914	-0.28808	O15144	O15144	ARPC2_HUMAN	ARPC2	Actin-related protein 2/3 complex subunit 2	18.5488	18.0042	17.7904	17.7655	18.062	18.3481	18.2891	18.4879	18.4548	18.1426	18.3613	17.9923
	0.729261	-0.219554	O15145	O15145	ARPC3_HUMAN	ARPC3	Actin-related protein 2/3 complex subunit 3	18.4952	17.8038	17.7908	17.8809	17.9145	18.3722	18.6412	18.3076	18.2784	18.0665	18.2765	18.2966
	1.14518	0.872747	O15160	O15160;A0A2R8Y5D3;A0A2R8Y8D6;E7EQB9;H0Y723;A0A2R8YEZ4	RPAC1_HUMAN	POLR1C	DNA-directed RNA polymerases I and III subunit RPAC1	17.5228	17.5053	17.2018	18.9835	18.1503	19.6098	19.0502	16.8909	17.2438	17.5755	17.7495	18.2819
	0.936054	0.784865	O15162	O15162;C9JE06;C9J0H3;C9J7K9	PLS1_HUMAN	PLSCR1	Phospholipid scramblase 1	13.714	14.6971	13.5845	15.4061	13.7911	15.7596	15.1796	13.7372	14.8483	14.4568	12.8816	14.0709
	0.966507	1.27215	O15173	O15173	PGRC2_HUMAN	PGRMC2	Membrane-associated progesterone receptor component 2	18.2684	18.0065	17.8516	21.0689	19.1261	21.6765	20.9379	17.7079	18.4541	18.368	18.7795	19.4568
+	2.20358	-2.00649	O15182	O15182;E5RK82;E5RJF8	CETN3_HUMAN	CETN3	Centrin-3	17.7014	16.3239	16.5737	13.7673	16.5473	13.7837	14.8171	17.2234	17.6608	17.1298	17.6269	16.5096
	2.13488	-0.781423	O15212	O15212	PFD6_HUMAN	PFDN6	Prefoldin subunit 6	19.2455	18.743	18.7932	17.683	18.9183	17.7937	18.4381	19.0456	19.3623	18.8253	19.3012	19.2781
	1.0872	1.3141	O15226	O15226	NKRF_HUMAN	NKRF	NF-kappa-B-repressing factor	15.5808	15.9135	15.5231	18.6714	16.7496	18.2359	18.5109	15.6154	15.8952	16.4399	14.7323	17.4562
	0.645763	-0.273671	O15228	O15228	GNPAT_HUMAN	GNPAT	Dihydroxyacetone phosphate acyltransferase	18.6958	18.6663	18.9617	18.5231	18.936	18.3	18.0279	18.4749	18.7996	19.1867	19.3884	18.5116
	1.76716	0.680437	O15230	O15230	LAMA5_HUMAN	LAMA5	Laminin subunit alpha-5	15.8539	16.1874	16.2622	17.4281	16.2634	17.0339	16.7095	15.6879	15.5898	16.258	16.2334	16.179
	0.0894771	0.176983	O15235	O15235	RT12_HUMAN	MRPS12	28S ribosomal protein S12, mitochondrial	14.6266	12.7822	14.714	17.6307	15.2097	16.8108	16.3484	15.4445	15.3325	15.6596	16.009	15.3617
	0.478322	-0.4356	O15254	O15254	ACOX3_HUMAN	ACOX3	Peroxisomal acyl-coenzyme A oxidase 3	18.6713	18.9207	19.0119	17.7622	19.2779	17.1187	17.7477	18.0038	18.6386	19.2085	19.5861	18.3444
	0.740314	0.894078	O15258	O15258	RER1_HUMAN	RER1	Protein RER1	17.9347	17.3451	17.0303	20.0754	17.9901	20.3463	19.6136	17.0287	17.6868	17.9233	18.0249	18.4381
	1.23606	1.85234	O15260	O15260;Q5T8U5	SURF4_HUMAN	SURF4	Surfeit locus protein 4	15.8361	15.0053	15.0129	19.3638	16.9447	19.638	17.9938	15.1165	15.4307	15.6983	14.5658	16.1969
	0.723497	0.362739	O15269	O15269;A0A2R8Y4S0;A0A2R8Y763;A0A2R8Y6A2	SPTC1_HUMAN	SPTLC1	Serine palmitoyltransferase 1	20.9513	21.0969	20.9432	22.0488	21.2217	22.3627	21.7954	20.8874	21.22	21.2318	21.4885	21.5132
	0.864496	0.491266	O15270	O15270;H0YJV2	SPTC2_HUMAN	SPTLC2	Serine palmitoyltransferase 2	16.1637	16.3089	16.0557	17.6386	16.6478	17.6761	16.7375	16.0759	16.0477	16.7312	16.7176	16.3809
	0.28438	0.162761	O15287	O15287;C9JSE3	FANCG_HUMAN	FANCG	Fanconi anemia group G protein	15.7968	16.4439	15.9118	16.1303	16.4611	15.0361	16.3856	15.7351	16.0511	15.8711	15.6352	16.303
	0.770559	0.147582	O15294	O15294	OGT1_HUMAN	OGT	UDP-N-acetylglucosamine--peptide N-acetylglucosaminyltransferase 110 kDa subunit	19.5067	19.5437	19.5832	19.7488	19.711	19.8096	19.7977	19.518	19.4017	19.6488	19.3064	19.9269
	1.21908	-0.600603	O15344	O15344;A0A6Q8PGA5;A0A6Q8PF94	TRI18_HUMAN	MID1	E3 ubiquitin-protein ligase Midline-1	17.4016	17.3902	17.3434	16.1365	17.2811	15.8059	16.5511	17.481	17.3729	17.2475	17.4258	17.183
	0.636329	-0.330812	O15347	O15347;E7EQU1;E7ES08;E9PES6	HMGB3_HUMAN	HMGB3	High mobility group protein B3	16.4507	15.3701	16.2219	15.5572	16.2479	15.6016	15.3722	16.0473	15.6774	15.2974	16.3135	16.5695
	1.38518	-0.378205	O15355	O15355	PPM1G_HUMAN	PPM1G	Protein phosphatase 1G	19.7852	19.1482	19.4551	18.6338	19.4235	19.1094	19.2173	19.533	19.1557	19.3242	19.8217	19.6367
+	3.39639	0.712677	O15357	O15357;A0A0A0MTP6	SHIP2_HUMAN	INPPL1	Phosphatidylinositol 3,4,5-trisphosphate 5-phosphatase 2	16.2355	16.6908	16.6527	17.4182	16.9729	17.3749	17.1465	16.4297	16.3403	16.3479	16.3335	16.293
	1.32498	0.627549	O15360	O15360;H3BS84	FANCA_HUMAN	FANCA	Fanconi anemia group A protein	13.965	15.5548	14.9206	15.0906	15.2942	14.2124	14.3957	14.0949	14.3262	14.4018	13.8447	15.0704
	0.0157286	-0.0071551	O15371	O15371;B0QYA5	EIF3D_HUMAN	EIF3D	Eukaryotic translation initiation factor 3 subunit D	19.6966	19.3949	19.4155	20.0951	19.6446	20.0614	20.0262	19.9892	19.5262	19.7663	20.0395	19.6627
+	3.14452	-0.783664	O15372	O15372;A0A087WZK9;E5RJT0;E5RGU4;B3KS98	EIF3H_HUMAN	EIF3H	Eukaryotic translation initiation factor 3 subunit H	19.7344	19.3125	19.285	18.5176	19.3205	19.0066	18.7314	19.868	19.9965	19.5454	20.0849	19.6464
	0.0857934	0.0646235	O15379	O15379;E7ESJ6	HDAC3_HUMAN	HDAC3	Histone deacetylase 3	15.4728	15.7578	15.2075	16.6948	15.8891	16.1272	16.4819	16.2499	15.7968	16.0027	15.6315	16.6169
	1.38126	-1.4044	O15382	O15382;M0QXF9;M0QZP4;M0QZ10;B3KSI3	BCAT2_HUMAN	BCAT2	Branched-chain-amino-acid aminotransferase, mitochondrial	15.5259	14.8323	12.0443	15.2721	13.0914	15.9769	13.9075	15.466	15.4401	15.5608	15.6144	15.9438
	3.22611	0.575643	O15397	O15397	IPO8_HUMAN	IPO8	Importin-8	16.9304	17.4931	17.3966	17.7756	17.6439	17.9552	17.4771	17.0877	16.73	17.1493	17.1084	17.2819
	1.61312	3.15622	O15400	O15400	STX7_HUMAN	STX7	Syntaxin-7	15.3266	14.8665	13.8934	19.7163	16.9771	20.2967	19.3942	14.3902	13.3548	13.9101	13.2357	15.9896
	0.235223	-0.328204	O15417;Q9P281	O15417;Q9P281;H9KVB4;F8WBW8	BAHC1_HUMAN;TNC18_HUMAN	BAHCC1;TNRC18	Trinucleotide repeat-containing gene 18 protein	15.9448	16.9224	16.8485	13.8007	17.1042	14.6772	15.0843	16.0666	16.0651	16.3133	15.8025	16.2142
+	4.84877	4.00756	O15427	O15427;J3QQS9;J3QSC3;J3KTI8;J3QQV2	MOT4_HUMAN	SLC16A3	Monocarboxylate transporter 4	16.3393	19.0677	19.153	21.1834	19.4222	21.4788	20.8236	16.4177	16.2098	15.6788	15.3406	17.0972
	1.60412	1.67433	O15438	O15438	MRP3_HUMAN	ABCC3	Canalicular multispecific organic anion transporter 2	14.6792	15.6871	15.6869	17.9333	15.9925	18.0789	17.6982	15.4246	14.4908	16.2608	16.3694	13.8063
+	2.9706	2.81071	O15439	O15439;A0A2R8YDC1;A0A2R8Y6V8	MRP4_HUMAN	ABCC4	Multidrug resistance-associated protein 4	13.4906	15.7115	15.1918	17.7914	15.8598	18.1761	17.6131	13.7843	13.0161	14.7793	13.366	15.0431
	0.317042	0.549373	O15446	O15446	RPA34_HUMAN	POLR1G	DNA-directed RNA polymerase I subunit RPA34	15.691	15.8816	12.2506	15.9764	15.3011	16.0047	15.624	14.9429	13.7813	13.994	16.0844	13.2485
+	4.47719	-1.26267	O15460	O15460	P4HA2_HUMAN	P4HA2	Prolyl 4-hydroxylase subunit alpha-2	18.6704	17.572	17.6509	17.159	17.841	17.3334	17.2942	18.3143	18.827	18.8811	19.302	18.4317
	2.6706	-0.650755	O15511	O15511;B1ALC0	ARPC5_HUMAN	ARPC5	Actin-related protein 2/3 complex subunit 5	18.7705	18.0667	17.6203	17.3535	18.1364	17.8233	17.994	18.5404	18.6456	18.0447	18.4475	18.4501
	0.331623	0.344234	O15514	O15514;E9PB93	RPB4_HUMAN	POLR2D	DNA-directed RNA polymerase II subunit RPB4	15.5325	15.5858	15.3763	16.3887	16.073	15.5341	17.3729	15.585	15.647	15.5854	14.6931	17.2224
+	3.29645	2.69709	O15525;O60675;Q9ULX9	Q9ULX9;O60675;O15525;B0QY70;B0QY71	MAFF_HUMAN;MAFG_HUMAN;MAFK_HUMAN	MAFF;MAFG;MAFK	Transcription factor MafG	13.8001	17.118	17.0465	17.1409	17.0925	17.3998	17.2115	14.0854	16.7989	14.1065	13.0319	15.004
	1.02738	-0.387857	O15530	O15530;E9PER6	PDPK1_HUMAN	PDPK1	3-phosphoinositide-dependent protein kinase 1	17.2999	17.2193	17.3359	16.3687	17.2407	16.5922	16.5568	17.6586	17.2431	17.0152	17.5214	16.9026
	1.65629	3.12362	O15533	O15533;Q6P1N7;A2AB90;A0A0G2JKZ1;A0A0G2JH37;C9JA35;A0A0A0MSV9	TPSN_HUMAN	TAPBP	Tapasin	13.9142	14.5987	14.3699	19.0102	16.3618	19.8729	19.037	12.7486	14.2876	13.506	13.1928	16.8594
	2.22492	-0.692995	O15540	O15540	FABP7_HUMAN	FABP7	Fatty acid-binding protein, brain	17.6767	16.5485	16.5992	16.0606	16.3412	16.5451	16.2337	16.9838	17.3841	16.4303	16.8146	17.1967
+	2.89288	1.65175	O15550	O14607;O15550;A0A6Q8PHJ0;A0A6Q8PFK0;F5H3N7;A0A6Q8PFD0;F5H6S1;A0A087X0Y2;A0A087X0R0;A0A6Q8PHB6;A0A096LPD8;A0A087X248;A0A6Q8PG92;A0A6Q8PG32;F8W8R6;F5H5V6;F5H8B4;A0A087X2I9;A0A6Q8PGN0	KDM6A_HUMAN	KDM6A	Lysine-specific demethylase 6A	13.4553	14.7006	16.1989	16.0651	14.4233	15.1778	15.8339	13.439	14.0735	13.706	13.1747	14.6407
	0.806409	0.694276	O43143	O43143	DHX15_HUMAN	DHX15	Pre-mRNA-splicing factor ATP-dependent RNA helicase DHX15	18.3105	18.2052	17.9749	20.1994	18.8486	19.9055	20.0083	18.5199	18.2388	18.516	17.9194	19.4717
	0.0426675	0.0226746	O43148	O43148;K7EP06	MCES_HUMAN	RNMT	mRNA cap guanine-N7 methyltransferase	17.898	17.7572	17.5561	18.0948	17.8592	18.2732	18.4467	18.152	17.8824	17.794	17.6106	18.5142
	0.815542	-0.784997	O43149	O43149;I3L3Q3	ZZEF1_HUMAN	ZZEF1	Zinc finger ZZ-type and EF-hand domain-containing protein 1	19.5292	19.7481	19.7969	17.5444	19.6707	17.1826	17.884	19.4037	19.4539	19.7314	19.2391	19.1794
	1.51885	-0.973657	O43150	O43150	ASAP2_HUMAN	ASAP2	Arf-GAP with SH3 domain, ANK repeat and PH domain-containing protein 2	17.9787	17.9691	17.7112	16.2324	17.8223	16.1278	16.0944	18.1243	17.6983	18.0312	18.1816	17.7852
	2.12569	1.85155	O43156	O43156	TTI1_HUMAN	TTI1	TELO2-interacting protein 1 homolog	15.9774	16.8785	16.042	17.5225	17.1074	17.5961	17.3437	15.6488	13.6497	16.1297	16.2933	13.6821
+	2.40708	1.49261	O43157	O43157	PLXB1_HUMAN	PLXNB1	Plexin-B1	13.9522	14.9916	15.6955	16.2602	14.3626	15.4155	15.6602	13.8966	13.81	12.7423	15.0447	13.984
	0.761892	1.09944	O43169	O43169;H3BUX2	CYB5B_HUMAN	CYB5B	Cytochrome b5 type B	18.7515	18.1032	17.8748	21.3671	19.2155	21.9843	21.1053	18.1274	18.7708	18.7885	19.0382	19.5772
	0.660241	0.515304	O43172	O43172	PRP4_HUMAN	PRPF4	U4/U6 small nuclear ribonucleoprotein Prp4	16.7555	16.8746	16.5279	18.1389	17.3192	18.3133	18.4071	16.8399	16.7046	17.1081	16.9531	18.128
	2.6187	0.311464	O43175	O43175;A0A286YFM8;A0A286YER3;A0A286YF34;A0A286YFB2;A0A286YFC8;A0A286YFA2;A0A286YFL2;A0A2C9F2M7;A0A286YF22	SERA_HUMAN	PHGDH	D-3-phosphoglycerate dehydrogenase	21.6973	21.8186	21.9587	21.8957	22.1311	22.1992	22.0044	21.4622	21.7601	21.6892	21.6985	21.8316
	0.576897	1.32556	O43181	O43181	NDUS4_HUMAN	NDUFS4	NADH dehydrogenase [ubiquinone] iron-sulfur protein 4, mitochondrial	15.2484	13.0733	13.418	18.5172	16.1699	18.9573	18.3383	14.5678	14.7929	14.7288	14.5962	16.5866
	0.972784	-0.506879	O43237	O43237;B4E2E0	DC1L2_HUMAN	DYNC1LI2	Cytoplasmic dynein 1 light intermediate chain 2	19.5706	19.6276	19.6592	18.2161	19.7242	18.5774	18.5304	19.4227	19.5738	19.5229	19.8265	19.4596
	0.00735438	-0.00191339	O43242	O43242	PSMD3_HUMAN	PSMD3	26S proteasome non-ATPase regulatory subunit 3	18.9106	18.9116	18.8847	18.9529	19.0596	19.4038	18.9086	19.0782	18.9116	19.0641	19.1211	19.0471
	2.01087	1.03127	O43251	O43251;A0A0G2JRD1;A0A0G2JRA5;B0QYV1;S4R3K7	RFOX2_HUMAN	RBFOX2	RNA binding protein fox-1 homolog 2	16.1144	16.3214	16.228	17.5386	16.9468	17.5628	17.5699	15.7675	15.1817	16.0202	16.3423	16.5538
	0.961233	0.25353	O43252	O43252	PAPS1_HUMAN	PAPSS1	Bifunctional 3'-phosphoadenosine 5'-phosphosulfate synthase 1	15.5464	16.0925	15.6527	15.5733	16.0445	15.9073	15.633	15.6985	15.3276	15.6989	15.9266	15.1842
	0.582605	-0.285144	O43264	O43264	ZW10_HUMAN	ZW10	Centromere/kinetochore protein zw10 homolog	19.4321	19.7057	19.6429	18.6875	19.7387	18.5799	18.7671	19.3291	19.3796	19.7283	19.6398	19.3238
	1.51471	1.72698	O43290	O43290	SNUT1_HUMAN	SART1	U4/U6.U5 tri-snRNP-associated protein 1	15.1781	16.2667	15.9007	17.7609	16.706	17.3549	18.0722	16.0058	12.4628	16.0419	15.5964	16.4147
	1.29568	1.34788	O43292	O43292;E9PQ31	GPAA1_HUMAN	GPAA1	Glycosylphosphatidylinositol anchor attachment 1 protein	17.4989	17.5873	17.5177	20.2779	18.3785	20.7443	19.6317	17.4023	17.6863	17.8215	17.0362	18.605
	0.43041	0.263668	O43293	O43293	DAPK3_HUMAN	DAPK3	Death-associated protein kinase 3	15.2155	15.3699	14.3926	14.2612	15.2323	15.314	15.4022	14.0555	14.4405	14.8855	14.6145	15.1787
	0.953072	-1.22149	O43299	O43299;A0A3B3ISJ0	AP5Z1_HUMAN	AP5Z1	AP-5 complex subunit zeta-1	17.6214	18.0123	17.9638	14.946	17.9921	14.5513	15.1738	17.741	17.5198	17.8046	17.7614	17.5201
	0.796948	-1.22308	O43307	Q96N96;O43307;Q9NR80;A0A1B0GV82;A0A1B0GWI5;A0A1B0GTF0;E7EV07;E9PEM0;A0A0A6YYF8;A0A087X0P1;A0A0A0MRY4;A0A1B0GVC4;H0YCT6;A0A5F9ZGZ3;J3KQJ8;A0A0C4DFY6;E9PFR9;A0A0A6YYB3;B1AMR4;A0A5F9ZI31;A0A1B0GVV2;A0A5F9ZHY9;A0A1B0GV84;B1AMR3	ARHG9_HUMAN	ARHGEF9	Rho guanine nucleotide exchange factor 9	17.4459	14.3598	13.467	17.6917	17.2769	16.5672	15.5398	17.7216	14.9556	17.703	17.0728	17.342
	0.638512	0.385365	O43314	O43314;A0A087WWN8;K7ENU7;H0Y9S9;A0A087WZV0	VIP2_HUMAN	PPIP5K2	Inositol hexakisphosphate and diphosphoinositol-pentakisphosphate kinase 2	14.0742	14.1931	13.4171	14.0978	14.7168	12.918	14.0562	13.1508	13.2712	13.1606	13.7021	13.728
	1.16003	-0.70265	O43318	O43318;Q9UG54	M3K7_HUMAN	MAP3K7	Mitogen-activated protein kinase kinase kinase 7	17.7366	17.8095	17.5576	16.3558	17.7705	16.0427	16.3039	17.7666	18.0057	17.5135	17.572	17.4615
	1.46058	-1.21818	O43324	O43324	MCA3_HUMAN	EEF1E1	Eukaryotic translation elongation factor 1 epsilon-1	23.6178	23.2718	23.3057	21.041	23.1479	20.5482	22.1742	23.4916	23.6583	23.2577	23.4555	23.3171
	0.670091	0.257812	O43353	O43353	RIPK2_HUMAN	RIPK2	Receptor-interacting serine/threonine-protein kinase 2	15.6925	16.9214	16.5836	15.9256	16.2755	15.8191	15.8522	16.0964	16.102	16.0395	16.0031	15.8972
	0.127529	0.114225	O43379	O43379	WDR62_HUMAN	WDR62	WD repeat-containing protein 62	13.8014	14.0302	12.8308	14.3396	14.5627	13.6865	14.9604	14.0561	14.6291	13.9937	13.7021	13.5425
	1.32126	1.4237	O43390	O43390;A0A6Q8PEX7	HNRPR_HUMAN	HNRNPR	Heterogeneous nuclear ribonucleoprotein R	19.1054	19.4833	18.7802	21.8765	20.1404	21.9967	22.0311	19.0524	18.4687	19.8375	19.256	20.0459
	1.87254	1.56208	O43395	O43395	PRPF3_HUMAN	PRPF3	U4/U6 small nuclear ribonucleoprotein Prp3	14.608	15.4716	14.667	17.1963	15.8176	17.1319	17.0829	14.9494	13.2783	15.0914	15.1482	14.9194
	1.3288	0.904174	O43396	O43396;K7EKG2;K7EPB7	TXNL1_HUMAN	TXNL1	Thioredoxin-like protein 1	15.6199	15.7369	15.7246	16.2453	15.8304	16.3714	15.8947	15.7566	13.775	15.695	15.5949	13.9369
	0.168341	0.0580387	O43399	O43399;A0A087WYR3	TPD54_HUMAN	TPD52L2	Tumor protein D54	17.9413	17.8886	18.1576	17.8508	18.266	18.0226	18.1049	17.7056	18.2283	17.7616	18.4546	17.8508
	1.41897	0.253043	O43414	O43414;F6QUN3;A0A3B3ISV9;H0Y4B0;F6UGJ8	ERI3_HUMAN	ERI3	ERI1 exoribonuclease 3	17.6828	17.5943	17.7162	17.7242	17.985	18.1154	17.9265	17.7716	17.6527	17.5241	17.2861	17.6262
	0.969377	-1.18	O43426	O43426;J3KQV8;J3KPK1;C9J1Z6;A0A0D9SGJ6;C9JFZ1;C9JW66	SYNJ1_HUMAN	SYNJ1	Synaptojanin-1	17.3163	17.3908	17.5363	15.9219	17.6318	15.7616	13.4218	17.6496	17.6804	17.4428	17.3146	17.3405
	0.314927	-0.0964382	O43427	O43427;E9PSD3;E9PJW6	FIBP_HUMAN	FIBP	Acidic fibroblast growth factor intracellular-binding protein	16.2807	15.8636	16.0932	16.4974	16.0993	16.3001	16.6612	16.2331	16.1717	16.4041	16.4926	16.5111
+	2.73036	1.13066	O43432	O43432;A0A0U1RQK7;A0A0A0MSA7	IF4G3_HUMAN	EIF4G3	Eukaryotic translation initiation factor 4 gamma 3	13.6772	15.0199	14.6547	15.6126	15.2419	15.9588	15.7851	14.4535	13.7197	14.6797	14.3881	14.571
	1.12549	0.544925	O43447	O43447;C9JQD4;A6NM32	PPIH_HUMAN	PPIH	Peptidyl-prolyl cis-trans isomerase H	16.5905	16.7949	16.5618	17.3686	16.9174	17.4525	17.8325	16.1442	16.5307	16.3445	16.5309	17.5173
	1.46179	-0.526068	O43464	O43464;P83110;A0A0C4DG44	HTRA2_HUMAN	HTRA2	Serine protease HTRA2, mitochondrial	18.8801	18.6484	18.7562	18.1725	18.8564	17.5112	18.2649	18.657	19.0487	18.9384	19.0853	18.7565
	0.505176	-0.578011	O43482	O43482;H0YKL4	MS18B_HUMAN	OIP5	Protein Mis18-beta	15.5746	15.696	15.0706	13.9835	15.5801	12.9196	13.4833	15.2046	15.0998	15.1218	15.4488	13.7517
	2.658	-0.75211	O43488	O43488;Q8NHP1;H3BLU7;A0A499FJT0	ARK72_HUMAN	AKR7A2	Aflatoxin B1 aldehyde reductase member 2	16.2157	15.4099	15.0529	16.0889	15.7325	16.1069	15.9639	16.403	16.4205	16.6264	16.6205	16.5815
	1.30056	1.24327	O43491	O43491;E9PII3;A0A2R8Y5B3;E9PHY5;E9PK52	E41L2_HUMAN	EPB41L2	Band 4.1-like protein 2	17.0053	16.9257	16.5473	19.2356	17.6182	19.8084	19.0868	16.9153	16.6257	16.8987	17.0973	17.2202
	2.192	1.37552	O43502	O43502;J3QLB5;E9PI66;Q7KZJ0;J3QKK3	RA51C_HUMAN	RAD51C	DNA repair protein RAD51 homolog 3	15.0469	15.5281	15.5638	15.8212	15.3527	15.8594	15.8625	14.8855	12.9774	15.1352	13.1995	14.4899
	0.731423	1.51499	O43504	O43504;R4GMU8;E9PLX3;A0A0C4DGV4	LTOR5_HUMAN	LAMTOR5	Ragulator complex protein LAMTOR5	14.9127	13.6465	13.5833	18.6444	16.1495	18.6468	18.3501	14.582	15.0125	13.7773	14.917	16.7292
	1.53486	1.79286	O43505	O43505	B4GA1_HUMAN	B4GAT1	Beta-1,4-glucuronyltransferase 1	14.8548	14.312	14.6031	17.7168	15.303	18.113	17.145	13.9095	13.7285	14.7822	14.6877	14.4731
	0.131616	-0.316716	O43513	O43513;E5RIE8	MED7_HUMAN	MED7	Mediator of RNA polymerase II transcription subunit 7	15.3697	12.7356	12.8501	16.2719	14.9957	16.0024	16.7381	14.1136	15.8231	15.7018	13.2003	17.2857
	1.52787	2.12106	O43542	O43542;G3V3Q2	XRCC3_HUMAN	XRCC3	DNA repair protein XRCC3	14.3948	13.5677	14.2996	16.8642	17.8139	13.8169	17.355	12.6248	13.8456	12.7561	13.4296	13.9399
+	3.72244	2.7729	O43556	O43556;A0A2R8Y416;A0A2R8Y5P8;A0A2R8Y2R1;A0A2R8Y5J3;A0A2R8Y5J6;A0A2R8Y621;A0A2R8Y5M2;A0A2R8YFA5;A0A2R8Y6S4;A0A2R8Y5R7;A0A2R8Y7J1;A0A2R8Y638;A0A2R8YGQ3;A0A2R8YE48;A0A2R8YE99;A0A2R8Y652;A0A2R8Y5X0;A0A2R8Y5X5;A0A2R8Y6G8;A0A2R8Y6Y5;A0A2R8Y4X1;A0A2R8Y5Q3;B7Z2R4;A0A2R8Y628;A0A2R8Y7Q5;E9PEH6;A0A2R8Y4E3;A0A2R8Y6D4;A0A2R8YD68;A0A2R8Y4P8;A0A2R8YE16;A0A2R8Y504;A0A2R8Y5H7;A0A2R8Y448;A0A2R8Y821;A0A2R8Y5L4;A0A2…	SGCE_HUMAN	SGCE	Epsilon-sarcoglycan	13.8766	16.688	17.2611	17.737	16.5691	17.7873	17.082	14.0864	12.6934	15.4915	15.0148	15.3244
	0.127958	-0.0724565	O43572	O43572;J3QL61;E7EMD6	AKA10_HUMAN	AKAP10	A-kinase anchor protein 10, mitochondrial	15.8358	16.153	15.7436	15.1265	15.8566	14.9747	15.429	15.4799	15.5201	15.7442	15.9495	15.1885
	0.123074	0.107266	O43583	O43583;F8VVL1	DENR_HUMAN	DENR	Density-regulated protein	15.0939	14.0934	14.9484	14.0074	14.2431	14.6031	14.887	14.5911	13.1756	14.5849	14.8114	13.882
	1.67306	0.306356	O43592	O43592;F8WDU6	XPOT_HUMAN	XPOT	Exportin-T	18.9879	19.4124	19.5012	19.0306	19.5702	19.3677	19.0316	18.9846	18.9388	19.2629	18.8329	19.0686
	0.251873	-0.309064	O43615	O43615;M0QXU7	TIM44_HUMAN	TIMM44	Mitochondrial import inner membrane translocase subunit TIM44	17.9186	16.3078	16.4911	18.8296	17.3486	19.1431	18.3995	17.5772	18.061	17.9708	18.3954	18.4512
+	2.65796	-1.51392	O43617	O43617;A0A087WYS5;A0A087WWM0	TPPC3_HUMAN	TRAPPC3	Trafficking protein particle complex subunit 3	21.8078	20.9057	20.9405	19.1612	20.9183	19.0748	20.4053	21.5018	21.9568	21.5505	21.9268	21.7455
+	2.20088	1.87365	O43660	O43660	PLRG1_HUMAN	PLRG1	Pleiotropic regulator 1	14.9633	16.0796	15.7909	17.4701	16.7134	17.259	17.3036	15.3097	12.7356	16.1008	15.2422	15.0232
	0.28267	-0.157681	O43663	O43663	PRC1_HUMAN	PRC1	Protein regulator of cytokinesis 1	19.2488	19.2733	19.3525	18.5794	19.5365	18.1865	19.1246	19.1146	19.1591	19.2583	18.7054	19.5126
	1.89082	0.484971	O43670	O43670;J3QRS9;J3KS31;X6R4W8	ZN207_HUMAN	ZNF207	BUB3-interacting and GLEBS motif-containing protein ZNF207	18.3037	18.7289	18.9184	19.2637	18.9033	19.3471	18.9879	18.4416	18.2058	18.5866	18.6019	19.1
	0.145042	0.42588	O43678	O43678	NDUA2_HUMAN	NDUFA2	NADH dehydrogenase [ubiquinone] 1 alpha subcomplex subunit 2	16.2267	13.55	14.0915	19.0862	16.7158	19.8139	18.9147	15.9266	16.3662	16.7986	16.3761	17.9227
	2.25646	1.22122	O43681	O43681	GET3_HUMAN	GET3	ATPase GET3	18.7191	19.0438	19.0581	20.5245	19.5779	21.0073	20.2755	18.2717	18.637	18.6967	18.8001	19.0351
	3.51983	0.308519	O43684	O43684;J3QSX4;J3QT28	BUB3_HUMAN	BUB3	Mitotic checkpoint protein BUB3	19.9005	20.2174	20.1611	20.2352	20.2977	20.1671	20.2726	19.7978	19.9114	19.9301	19.8066	20.1536
+	3.32646	4.18148	O43688	O43688;K7EMK9;A0A0J9YXA3	PLPP2_HUMAN	PLPP2	Phospholipid phosphatase 2	13.0906	15.3629	15.7824	19.3055	17.1391	19.7098	18.7549	13.8181	13.3719	12.9293	12.8343	14.9214
	0.795493	-0.148556	O43707	O43707;F5GXS2;H7C144	ACTN4_HUMAN	ACTN4	Alpha-actinin-4	23.0605	22.878	22.9101	22.9144	22.9393	23.2543	23.322	23.3582	23.2406	23.0027	23.159	23.2882
	0.681534	-0.930994	O43716	O43716;H0YIV9	GATC_HUMAN	GATC	Glutamyl-tRNA(Gln) amidotransferase subunit C, mitochondrial	16.9298	15.9083	13.4753	17.553	16.3494	17.1426	17.9295	16.7199	17.5766	17.162	17.3758	18.1799
	0.432702	0.272773	O43719	O43719	HTSF1_HUMAN	HTATSF1	HIV Tat-specific factor 1	16.67	16.6791	16.4683	17.622	16.9707	17.8407	17.7933	16.4656	17.2536	17.2662	16.7183	17.3638
	0.851477	-0.241219	O43741	O43741;Q9Y478;F5H2X8	AAKB2_HUMAN	PRKAB2	5'-AMP-activated protein kinase subunit beta-2	18.8794	18.8464	18.8475	18.1256	18.8016	18.3388	18.754	19.129	19.0342	18.5977	18.8416	18.6794
	1.19224	0.955269	O43747	O43747	AP1G1_HUMAN	AP1G1	AP-1 complex subunit gamma-1	17.5506	17.3253	17.3102	19.4492	17.9882	19.9573	18.8635	17.5873	17.3355	17.3881	17.5347	17.766
	0.663052	1.81583	O43759	O43759;B5MCD7	SNG1_HUMAN	SYNGR1	Synaptogyrin-1	13.9971	18.4876	14.5206	18.3778	18.747	18.822	18.0908	12.4368	18.6219	13.706	18.472	18.9169
+	2.81822	1.32781	O43760	O43760;K7ELS8;K7ENG9;K7ELD9	SNG2_HUMAN	SYNGR2	Synaptogyrin-2	17.6751	18.5858	18.2399	19.4702	18.9102	19.4912	19.4599	16.9428	17.8117	17.8065	17.403	18.5513
	2.36055	0.40263	O43765	O43765;K7EMD6	SGTA_HUMAN	SGTA	Small glutamine-rich tetratricopeptide repeat-containing protein alpha	16.1878	16.2286	16.7108	16.5979	16.763	16.987	16.6416	16.2469	16.1791	16.3301	16.4156	16.1535
	0.853313	0.388173	O43776	O43776	SYNC_HUMAN	NARS1	Asparagine--tRNA ligase, cytoplasmic	17.4441	17.3967	17.4825	18.1995	17.7601	18.839	17.7619	17.9462	17.5182	17.5308	17.5198	17.1516
	0.897247	1.05188	O43795	O43795;E9PDF6;H7C2Y7	MYO1B_HUMAN	MYO1B	Unconventional myosin-Ib	20.18	19.0265	18.5921	20.6323	18.9787	19.5074	21.5768	19.3096	17.8648	17.9891	17.5234	19.1356
	0.677541	0.639305	O43809	O43809;H3BV41;H3BND3	CPSF5_HUMAN	NUDT21	Cleavage and polyadenylation specificity factor subunit 5	18.5222	18.4649	18.009	20.236	18.9869	20.3248	20.5483	18.2053	18.7088	18.9178	18.8499	19.53
	1.88339	-0.424654	O43813	O43813;H7C2E3	LANC1_HUMAN	LANCL1	Glutathione S-transferase LANCL1	21.0414	20.7449	21.0108	20.3921	20.9594	20.9004	20.2907	21.3788	21.2366	20.983	20.9885	21.2178
	0.0688891	-0.0203641	O43815	O43815	STRN_HUMAN	STRN	Striatin	18.3951	18.3414	18.1898	18.5515	18.4906	18.2928	18.7235	18.2929	18.2619	18.4624	18.567	18.7324
	0.292863	0.466769	O43818	O43818	U3IP2_HUMAN	RRP9	U3 small nucleolar RNA-interacting protein 2	15.562	14.6043	13.5828	17.0484	15.8285	17.6291	16.3313	15.4883	14.0336	15.9497	15.3034	15.8867
	0.972978	1.17277	O43823	O43823	AKAP8_HUMAN	AKAP8	A-kinase anchor protein 8	15.1094	15.5759	14.6123	17.4067	15.9172	17.4483	17.8716	14.7222	15.0515	15.8238	14.1429	16.9454
	0.789922	-0.720802	O43837	O43837;A0A087WZN1;A0A0D9SG66	IDH3B_HUMAN	IDH3B	Isocitrate dehydrogenase [NAD] subunit beta, mitochondrial	19.0346	17.713	17.2702	19.6926	18.2823	19.5999	19.6614	18.9468	19.4504	19.5533	19.4037	20.1553
	0.015065	0.00824992	O43847	O43847;G3V1R5;F5H7V1	NRDC_HUMAN	NRDC	Nardilysin	17.3828	17.7111	17.7869	16.7607	17.6148	16.9987	17.0186	17.3676	17.159	17.4922	17.3139	17.1259
+	4.5683	-1.5546	O43852	O43852;H0Y875	CALU_HUMAN	CALU	Calumenin	21.1447	19.9458	20.3518	19.3302	19.888	19.4778	19.2998	20.7476	21.6461	21.2906	21.5459	21.2459
	2.00859	2.03393	O43854	O43854	EDIL3_HUMAN	EDIL3	EGF-like repeat and discoidin I-like domain-containing protein 3	16.0241	15.9668	15.9535	17.6098	16.9168	18.0132	17.1664	13.8715	16.1227	13.0038	15.9422	14.4584
	0.446361	0.128518	O43865	O43865	SAHH2_HUMAN	AHCYL1	S-adenosylhomocysteine hydrolase-like protein 1	19.1712	19.0187	19.0655	19.4175	19.4175	19.7982	19.1768	19.0251	19.0971	19.4533	19.2343	19.1421
	0.282978	0.243721	O43896	O43896	KIF1C_HUMAN	KIF1C	Kinesin-like protein KIF1C	15.8496	15.7455	15.1254	15.1571	15.8269	15.9357	15.8704	15.503	15.374	15.7711	15.9471	13.754
	1.27777	1.61102	O43913	O43913;G3V0H0	ORC5_HUMAN	ORC5	Origin recognition complex subunit 5	13.7787	14.5068	12.9497	16.9973	15.7877	16.9927	16.507	13.1479	15.0546	14.5339	13.1075	14.4524
	1.97494	1.64283	O43929	O43929	ORC4_HUMAN	ORC4	Origin recognition complex subunit 4	12.907	14.8455	14.0614	16.6268	15.0597	16.6682	15.9227	13.2302	14.9517	13.9101	14.3338	13.9944
+	2.3443	1.35444	O43933	O43933;A0A0C4DG33	PEX1_HUMAN	PEX1	Peroxisome biogenesis factor 1	16.1924	16.9244	16.5267	17.2151	17.0349	16.7398	17.2361	15.4592	13.8944	15.9843	16.053	15.967
	1.63334	1.63095	O60216	Q9H4I0;O60216;A0A140T8W2;E5RJK5;E5RIN7;E5RJW1;E5RFV8	RAD21_HUMAN	RAD21	Double-strand-break repair protein rad21 homolog	16.0812	17.072	16.4166	19.0412	17.4123	19.0816	18.9739	16.3139	16.2923	16.7311	14.9816	17.8119
	2.51268	-0.667251	O60220	O60220	TIM8A_HUMAN	TIMM8A	Mitochondrial import inner membrane translocase subunit Tim8 A	17.9739	17.2762	17.0192	17.4178	17.5549	17.6191	17.7164	17.6422	18.1516	17.976	18.6542	18.2089
	1.12261	-0.541125	O60232	O60232;H0YEB6;G3V1B8	ZNRD2_HUMAN	ZNRD2	Protein ZNRD2	19.3259	19.2599	19.2979	17.8565	19.2495	18.0822	18.4591	19.2094	19.4273	19.0517	19.0994	19.3381
	0.542151	0.407995	O60244	O60244	MED14_HUMAN	MED14	Mediator of RNA polymerase II transcription subunit 14	16.62	17.2818	16.8416	18.0179	17.4597	17.3255	17.9645	16.6548	16.9965	17.7361	16.1969	18.2389
	0.400218	-0.0684512	O60256	O60256;C9JJS3;I3L331;E7EW35;I3L164;E7EPA1;C9K0K7;C9JDH0;C9JDU5	KPRB_HUMAN	PRPSAP2	Phosphoribosyl pyrophosphate synthase-associated protein 2	16.2294	16.2882	16.1017	16.0368	16.3026	16.3784	16.228	16.1358	16.264	16.2846	16.5506	16.282
	1.69975	1.92721	O60262	O60262	GBG7_HUMAN	GNG7	Guanine nucleotide-binding protein G(I)/G(S)/G(O) subunit gamma-7	16.0868	16.5083	15.9073	19.0475	17.1697	19.7162	19.3255	16.1664	15.3981	15.5698	15.9333	16.9569
+	2.88882	2.38729	O60264	O60264;P28370;B7ZLQ5;A0A0A0MRP6	SMCA5_HUMAN	SMARCA5	SWI/SNF-related matrix-associated actin-dependent regulator of chromatin subfamily A member 5	14.9399	16.9022	16.0254	18.8891	17.611	18.8062	18.5778	14.6118	16.0973	15.4515	15.2142	16.1731
	1.92755	0.736722	O60271	O60271;A0A087X2D8	JIP4_HUMAN	SPAG9	C-Jun-amino-terminal kinase-interacting protein 4	15.198	15.7796	15.6872	16.5122	15.9211	17.081	16.046	15.3306	15.708	15.512	15.7196	15.1385
+	2.47051	1.21087	O60281	O60281;J3KNV1	ZN292_HUMAN	ZNF292	Zinc finger protein 292	14.4131	15.3371	13.9467	15.9708	15.2597	15.6415	15.2774	13.6554	14.2968	13.5306	14.2002	14.0718
	1.42715	-0.802373	O60282	O60282;A0A0G2JMZ6	KIF5C_HUMAN	KIF5C	Kinesin heavy chain isoform 5C	17.38	17.2979	17.0879	15.5796	17.1184	15.6823	15.9815	17.3674	17.2811	17.2595	17.421	16.8528
	1.32936	1.37779	O60291	O60291;K7EIM7;K7EPJ5;B4DR12	MGRN1_HUMAN	MGRN1	E3 ubiquitin-protein ligase MGRN1	13.0027	13.8195	13.2777	15.7181	13.7964	16.1319	14.8435	13.112	13.3374	12.7415	12.169	14.9577
	1.0796	1.07758	O60293	O60293	ZC3H1_HUMAN	ZFC3H1	Zinc finger C3H1 domain-containing protein	13.605	13.951	13.0063	16.3932	14.3143	15.5991	15.7621	14.4763	13.1635	13.5309	14.1764	13.6084
	1.06043	1.3814	O60306	O60306	AQR_HUMAN	AQR	RNA helicase aquarius	15.1568	15.3921	14.482	18.2446	16.1295	18.0344	17.7342	14.7381	15.3068	15.9048	14.0831	16.5391
+	4.3795	-1.15286	O60313	O60313;A0A2R8YE78;A0A2R8YD53;A0A2R8Y5E2;C9JMB8;A0A2R8YE54;A0A2R8YGE5;E5KLJ9;A0A2R8Y5G3;A0A2R8YDM2	OPA1_HUMAN	OPA1	Dynamin-like 120 kDa protein, mitochondrial	23.0043	22.0785	22.1466	21.2928	22.1826	21.3538	21.7278	22.8831	22.9357	22.9744	22.8443	23.0574
	1.18353	0.567309	O60318	O60318	GANP_HUMAN	MCM3AP	Germinal-center associated nuclear protein	17.3788	18.3321	18.129	18.365	18.5885	17.4822	18.5096	17.1612	17.3313	18.0404	17.5086	18.5822
	1.15714	0.274774	O60333	O60333;Q4R9M9;A0A087WWA3;A0A0U1RQL3	KIF1B_HUMAN	KIF1B	Kinesin-like protein KIF1B	16.7188	16.8107	17.0487	16.6513	17.0614	16.8911	16.4264	16.5469	16.4587	16.5718	16.7895	16.1552
+	2.63938	1.04638	O60341	O60341;R4GMQ1	KDM1A_HUMAN	KDM1A	Lysine-specific histone demethylase 1A	16.2857	17.3571	16.9682	18.0716	17.7349	17.9358	18.1429	16.3171	16.3463	16.9252	16.6739	17.384
	1.08654	0.744327	O60343	O60343;A0A3B3IRT3;Q5JU47	TBCD4_HUMAN	TBC1D4	TBC1 domain family member 4	14.5459	15.6632	14.7645	15.4066	15.5679	15.2018	15.06	14.2762	13.599	15.6937	15.4342	13.6491
	0.100596	0.0899684	O60346	O60346	PHLP1_HUMAN	PHLPP1	PH domain leucine-rich repeat-containing protein phosphatase 1	15.6422	15.97	16.2957	14.7676	15.9934	14.7009	14.8889	15.6145	14.8418	15.4534	15.6427	14.882
+	4.76465	2.59229	O60353	O60353	FZD6_HUMAN	FZD6	Frizzled-6	13.3048	15.5877	15.8883	16.5135	15.2225	16.7241	15.1046	13.4291	13.5857	13.722	12.3445	13.1007
	1.39524	1.25405	O60427	O60427;H7C2V0;A0A0A0MR51;H0YB97	FADS1_HUMAN	FADS1	Acyl-CoA (8-3)-desaturase	14.6714	15.2288	15.3746	17.1763	16.0172	17.1464	16.8652	13.2562	15.4254	15.6675	15.4671	15.7966
	0.573664	-0.775197	O60437	O60437;K7EQ71;K7EKI8	PEPL_HUMAN	PPL	Periplakin	17.8567	14.9451	13.856	14.8097	13.5727	14.3094	16.6747	15.2109	15.0544	14.8365	14.8537	15.0066
	0.0677052	0.0416102	O60443	O60443;C9JSR4	GSDME_HUMAN	GSDME	Gasdermin-E	15.1189	14.9845	13.9349	15.0807	15.2795	15.2524	14.6461	14.7861	14.513	14.888	14.8633	14.7591
	0.117293	0.0812581	O60447	O60447;A0A1B0GUF4	EVI5_HUMAN	EVI5	Ecotropic viral integration site 5 protein homolog	15.1278	16.1303	15.3776	14.7268	15.5054	14.4485	14.6606	15.0207	14.964	15.0651	15.1182	15.0658
+	4.6197	2.47013	O60462	O60462	NRP2_HUMAN	NRP2	Neuropilin-2	15.6757	18.2447	19.0473	19.2703	17.8243	18.7599	18.2498	15.5922	15.7079	16.5267	15.946	17.1272
	0.723223	0.462176	O60488	O60488	ACSL4_HUMAN	ACSL4	Long-chain-fatty-acid--CoA ligase 4	19.1042	19.0891	19.1825	20.6764	19.5276	20.5227	20.0604	19.3235	18.7564	19.5485	20.0094	19.5437
	1.42449	2.28415	O60499	O60499;X6R2W0;K7ELY2;K7EPP9;K7EIY4;K7EQ84;K7EJ05;Q5U8S2	STX10_HUMAN	STX10	Syntaxin-10	14.1557	16.6232	13.3404	18.2673	15.9852	18.7058	18.272	13.6	14.2068	14.7671	13.9478	16.8116
	0.402822	0.148667	O60502	O60502	OGA_HUMAN	OGA	Protein O-GlcNAcase	17.6559	17.4692	17.3691	17.7664	17.6086	18.4876	17.6896	17.6331	17.3818	17.6154	17.6284	17.5838
	1.55061	0.514283	O60506	O60506;F6UXX1;B7Z645	HNRPQ_HUMAN	SYNCRIP	Heterogeneous nuclear ribonucleoprotein Q	21.0646	21.2464	21.0574	21.8397	21.5889	22.0999	22.116	21.0887	20.8184	21.201	21.475	21.2149
	0.851969	1.1823	O60508	O60508;Q5SRN1	PRP17_HUMAN	CDC40	Pre-mRNA-processing factor 17	14.6353	14.6843	13.7069	17.2417	15.2734	17.193	16.9282	14.6405	13.1354	14.8723	14.342	16.3083
	1.62593	0.423467	O60518	O60518	RNBP6_HUMAN	RANBP6	Ran-binding protein 6	16.422	16.9485	16.6156	17.2564	16.8219	17.4695	16.6767	16.4159	16.3763	16.7066	16.467	16.8601
	1.74081	0.793821	O60524	O60524;G3V547;G3V4D9;G3V5V3	NEMF_HUMAN	NEMF	Nuclear export mediator factor NEMF	15.2773	15.6666	15.4518	15.9317	16.0377	15.2232	15.7206	14.58	14.0236	15.2451	15.678	14.4645
	0.910522	-0.329673	O60547	O60547	GMDS_HUMAN	GMDS	GDP-mannose 4,6 dehydratase	19.1478	19.2347	19.0497	18.2034	19.2347	18.4435	18.4066	19.2854	19.0719	19.0193	19.1137	18.9126
	0.212935	-0.278806	O60566	O60566	BUB1B_HUMAN	BUB1B	Mitotic checkpoint serine/threonine-protein kinase BUB1 beta	17.2646	17.9742	17.9597	15.6154	17.7573	15.2456	15.8699	17.0131	17.0698	17.1936	16.8717	16.682
+	3.29665	-1.21926	O60568	O60568;H7C2V1	PLOD3_HUMAN	PLOD3	Multifunctional procollagen lysine hydroxylase and glycosyltransferase LH3	21.7122	20.9369	20.8333	20.264	21.1712	20.0718	20.2976	21.1519	21.9801	21.9969	22.3233	21.7263
	0.0859236	-0.0334943	O60573	O60573;B8ZZ50;C9JEL3;B9A044	IF4E2_HUMAN	EIF4E2	Eukaryotic translation initiation factor 4E type 2	16.4734	16.4211	16.0803	15.9793	16.5426	15.907	16.3525	16.1926	16.3531	16.3919	16.2685	15.8043
	0.560573	0.958991	O60610	O60610;A0A2R8Y5N1;A0A0G2JH68;A0A140T8Z0;H9KV28	DIAP1_HUMAN	DIAPH1	Protein diaphanous homolog 1	14.7909	15.8362	13.6838	16.8405	16.5817	17.7182	16.4454	15.6898	12.4999	15.7863	15.6274	16.9576
+	4.29539	-1.46884	O60613	O60613;A0A087X1G7	SEP15_HUMAN	SELENOF	Selenoprotein F	21.4689	20.1798	20.3156	19.3147	20.3562	19.4027	19.8597	21.0523	21.5992	21.0845	21.722	21.3148
	1.1856	-0.984108	O60645	O60645;H0Y995;D6RB59	EXOC3_HUMAN	EXOC3	Exocyst complex component 3	21.591	21.6537	21.6071	19.3535	21.4759	19.1104	20.2949	21.5787	21.5541	21.6569	21.5634	21.4561
	0.519053	0.704851	O60658	O60658	PDE8A_HUMAN	PDE8A	High affinity cAMP-specific and IBMX-insensitive 3',5'-cyclic phosphodiesterase 8A	14.1945	13.4569	13.4617	15.6659	13.3483	15.6638	15.3585	13.2893	13.5245	12.8612	13.1026	15.754
	1.17993	1.31291	O60664	O60664;K7EL96;K7ER39	PLIN3_HUMAN	PLIN3	Perilipin-3	18.4778	18.0775	18.2877	21.0448	19.0692	21.0083	21.4553	17.9815	18.5868	18.3621	18.5968	19.0603
	1.30464	-1.57928	O60671	O60671	RAD1_HUMAN	RAD1	Cell cycle checkpoint protein RAD1	20.1267	19.8586	19.3153	18.3096	19.6209	18.4727	15.1656	20.1095	20.1853	19.8283	19.9138	20.0548
	1.64349	-0.381588	O60678	O60678	ANM3_HUMAN	PRMT3	Protein arginine N-methyltransferase 3	17.0725	16.9664	16.9385	16.3134	17.0688	16.6418	16.3286	17.2117	17.1206	17.1086	17.1234	16.9102
	0.967993	0.60209	O60684	O60684	IMA7_HUMAN	KPNA6	Importin subunit alpha-7	18.525	18.6447	18.526	19.9489	19.2361	20.0377	20.0055	18.6878	18.5971	18.8898	18.4145	19.6722
	1.17977	-0.341996	O60701	O60701;E7ETF4;D6RHF4;E7ER95;E9PBD2;E7ER83;E7EV97	UGDH_HUMAN	UGDH	UDP-glucose 6-dehydrogenase	19.4537	19.5266	19.435	18.5766	19.3498	18.8425	18.7675	19.4546	19.5138	19.3794	19.34	19.4086
+	2.41995	2.35998	O60716	O60716;A0A669KB62;A0A669KB05;C9JZR2	CTND1_HUMAN	CTNND1	Catenin delta-1	15.7882	16.8511	16.6222	19.5358	17.7187	19.7337	19.7838	16.0776	15.8776	16.025	15.5336	16.7834
	0.880108	1.7787	O60725	O60725	ICMT_HUMAN	ICMT	Protein-S-isoprenylcysteine O-methyltransferase	15.3942	15.2369	13.0054	18.9938	16.9271	19.3	18.4216	14.459	13.8509	15.8226	15.0485	16.6374
	1.283	-0.394328	O60739;P41567	P41567;O60739;K7EM18	EIF1B_HUMAN;EIF1_HUMAN	EIF1;EIF1B	Eukaryotic translation initiation factor 1b	15.3537	15.5281	14.6257	14.7719	14.8216	14.8212	15.5979	15.2193	15.4553	15.5703	15.4709	15.4629
	1.15447	-0.378387	O60749	O60749	SNX2_HUMAN	SNX2	Sorting nexin-2	17.5901	16.7496	16.6477	16.9192	17.1927	17.685	16.5827	17.261	17.4155	17.1213	17.4977	17.1615
	1.32893	2.34804	O60762	O60762;H0Y368;Q5QPJ9;Q5QPK2	DPM1_HUMAN	DPM1	Dolichol-phosphate mannosyltransferase subunit 1	16.4876	16.2185	15.9495	21.0458	18.4313	21.1675	20.5576	16.4518	15.4876	16.1247	16.6761	18.0543
	0.933234	0.726798	O60763	O60763	USO1_HUMAN	USO1	General vesicular transport factor p115	17.8543	17.5749	17.6874	19.4143	18.1099	20.1736	18.8536	17.9065	17.8266	17.8056	18.0603	17.9996
	0.576927	0.664684	O60783	O60783	RT14_HUMAN	MRPS14	28S ribosomal protein S14, mitochondrial	15.2007	15.5017	14.6363	17.6506	15.6405	16.6978	17.4214	15.6137	14.8063	16.1579	16.6532	15.1285
+	2.35283	2.60691	O60814;P57053;P58876;P62807;Q5QNW6;Q93079;Q99877;Q99879;Q99880	Q99880;Q93079;Q8N257;Q96A08;P06899;P33778;Q99879;O60814;Q99877;Q16778;P57053;Q5QNW6;P23527;P62807;P58876;U3KQK0	H2B1C_HUMAN;H2B1D_HUMAN;H2B1H_HUMAN;H2B1K_HUMAN;H2B1L_HUMAN;H2B1M_HUMAN;H2B1N_HUMAN;H2B2F_HUMAN;H2BFS_HUMAN	H2BC12;H2BC13;H2BC14;H2BC15;H2BC18;H2BC4;H2BC5;H2BC9;H2BS1	Histone H2B type 1-K	19.9645	21.149	21.3352	24.5281	22.2891	24.3171	24.442	20.1576	19.6228	20.5411	20.4909	21.6423
+	2.65849	-1.04531	O60826	O60826	CCD22_HUMAN	CCDC22	Coiled-coil domain-containing protein 22	19.0681	18.5287	18.4574	17.1968	18.5151	17.4418	17.5641	19.0728	18.9807	18.8225	19.1496	18.8821
	0.912047	0.765521	O60831	O60831;A6NP52	PRAF2_HUMAN	PRAF2	PRA1 family protein 2	18.4631	18.2704	18.4959	20.2959	19.0711	20.8852	19.6442	18.117	18.3474	19.2026	18.9983	18.9412
	0.543221	0.842707	O60832	O60832;H7C2Q2	DKC1_HUMAN	DKC1	H/ACA ribonucleoprotein complex subunit DKC1	15.8198	15.6922	13.7516	18.1853	16.0479	18.3687	17.7507	15.5387	16.011	15.7851	15.3055	16.28
	0.59093	-0.252376	O60841	O60841;A0A087WUT6	IF2P_HUMAN	EIF5B	Eukaryotic translation initiation factor 5B	19.6705	19.0328	18.6241	19.1277	19.7625	18.99	19.0657	19.214	18.7874	19.7133	19.5463	19.1856
	0.999878	0.787862	O60879	O60879;C9J6U3;A6NML8;K4DI95	DIAP2_HUMAN	DIAPH2	Protein diaphanous homolog 2	13.0666	15.2171	14.6694	16.0376	15.6235	16.2158	14.7505	15.1817	14.2512	15.0387	15.2053	15.0432
	2.6684	0.482744	O60884	O60884	DNJA2_HUMAN	DNAJA2	DnaJ homolog subfamily A member 2	19.8453	20.4643	20.4459	20.0397	20.6103	20.0391	20.3971	19.6981	19.8439	19.73	19.8253	20.1573
+	3.78857	-1.35895	O60888	O60888;C9IZG4	CUTA_HUMAN	CUTA	Protein CutA	23.7935	22.3587	22.1361	21.9689	22.3534	21.9216	22.6035	22.6512	24.0713	23.4801	23.5751	23.9247
	0.0671703	-0.0545955	O60907	O60907;A0A2R8YFW3	TBL1X_HUMAN	TBL1X	F-box-like/WD repeat-containing protein TBL1X	15.7199	15.5652	15.3325	15.9078	15.3998	15.4394	16.484	15.7525	15.6657	15.7198	14.8985	16.6999
	1.56455	-0.351716	O60921	O60921;C9JCK8;C9JA95;F8WAW9	HUS1_HUMAN	HUS1	Checkpoint protein HUS1	15.8336	15.1967	15.6646	15.4691	15.2784	15.7313	15.2638	15.9831	15.5659	15.8844	15.41	16.0373
	2.00233	-0.556314	O60925	O60925;E5RGS4	PFD1_HUMAN	PFDN1	Prefoldin subunit 1	18.3548	18.0946	17.5385	17.2941	18.1027	17.3794	18.0745	18.3628	18.3619	18.0233	18.5714	18.1474
	2.15701	1.56477	O60934	O60934;E5RGU1	NBN_HUMAN	NBN	Nibrin	13.563	15.6676	15.1414	16.7105	15.7782	16.7068	16.5103	15.0029	14.2088	15.1539	13.4498	15.7478
	0.00429144	-0.00316413	O60936	O60936;H3BUN4;H3BM67;H3BUP2	NOL3_HUMAN	NOL3	Nucleolar protein 3	16.3691	15.9646	16.8602	15.7229	16.2745	16.4021	15.7965	16.0336	16.2601	15.4129	16.7313	16.2328
	0.878361	0.25976	O60942	O60942	MCE1_HUMAN	RNGTT	mRNA-capping enzyme	17.5332	18.2296	17.882	17.7177	18.0103	17.3545	17.9473	17.6361	17.4942	17.7038	17.2315	17.9839
	0.301811	-0.157932	O75044	Q7Z6B7;O75044;G5EA48;Q5VZB4;A0A075B7B5;B7ZM87	SRGP2_HUMAN	SRGAP2	SLIT-ROBO Rho GTPase-activating protein 2	16.9304	17.2424	17.023	16.1185	17.2408	16.1574	16.4047	16.8195	16.5894	16.984	16.9814	16.8295
+	4.42689	4.01958	O75054	O75054	IGSF3_HUMAN	IGSF3	Immunoglobulin superfamily member 3	13.5342	17.1045	17.4218	19.5637	17.2295	19.2343	18.6623	13.3164	13.4925	14.5544	14.5771	15.6239
+	4.82408	-1.00673	O75083	O75083;D6RD66	WDR1_HUMAN	WDR1	WD repeat-containing protein 1	18.5422	17.6738	17.5228	17.0109	17.6097	17.2076	17.4684	18.5712	18.6037	18.1157	18.3139	18.387
	0.426176	-0.237626	O75113	O75113	N4BP1_HUMAN	N4BP1	NEDD4-binding protein 1	17.3296	17.5652	17.5989	16.2644	17.497	16.493	16.6652	17.5089	17.079	17.1723	17.3025	17.1171
	1.60605	-0.975872	O75116	O75116;E9PF63;Q14DU5	ROCK2_HUMAN	ROCK2	Rho-associated protein kinase 2	21.8007	21.6314	21.6566	19.8575	21.6265	19.7806	20.5698	21.9378	21.8779	21.8545	21.7111	21.7956
	1.3783	0.932162	O75122	O75122;E3W994;E7EW49;J3KR49;E7ERI8;A0A0U1RQI6	CLAP2_HUMAN	CLASP2	CLIP-associating protein 2	14.7598	15.1093	14.755	16.1963	15.7838	16.2929	16.0356	15.1086	15.6465	14.8545	14.8321	13.3782
	0.281085	-0.24581	O75127	O75127;G3V325	PTCD1_HUMAN	PTCD1	Pentatricopeptide repeat-containing protein 1, mitochondrial	16.8222	16.6826	15.8774	17.8329	16.8142	17.41	17.8191	16.6707	17.2279	17.6311	17.6151	17.944
	3.06657	-0.596041	O75131	O75131;A0A087WYQ3;E5RHZ0;E5RFT7;A0A087WUS8;A0A087WXR6	CPNE3_HUMAN	CPNE3	Copine-3	20.2597	19.9698	19.9493	19.3569	19.8405	19.4303	19.3679	20.3972	20.2409	20.1765	20.2874	20.1292
	0.901873	-0.685613	O75143	O75143;J9JIF6	ATG13_HUMAN	ATG13	Autophagy-related protein 13	17.807	17.9774	17.7977	16.035	17.9602	15.8737	16.4723	17.648	17.8341	17.6327	17.5821	17.7262
	1.19917	0.783422	O75144	O75144;A0A087X1L8;K4DIA0	ICOSL_HUMAN	ICOSLG	ICOS ligand	14.2541	14.4545	15.8594	14.4083	13.7245	14.5843	13.8879	14.145	13.2504	13.3573	13.0882	14.1233
	0.325466	0.193101	O75146	O75146	HIP1R_HUMAN	HIP1R	Huntingtin-interacting protein 1-related protein	15.1526	15.4436	14.695	15.5309	15.716	15.3513	15.5305	15.2239	14.1937	15.3018	15.591	15.6457
	0.58282	-0.545074	O75147	O75147;A6NN50	OBSL1_HUMAN	OBSL1	Obscurin-like protein 1	18.6305	18.8722	18.926	16.9982	18.8614	16.4614	17.4245	18.6179	18.5112	18.6381	18.3601	18.0562
	0.264162	0.133629	O75150	O75150;H3BQ99;H3BP71;I3L332;H3BUL6	BRE1B_HUMAN	RNF40	E3 ubiquitin-protein ligase BRE1B	15.6584	15.7562	15.623	16.198	16.0211	16.5364	16.6453	15.9582	15.786	16.1361	15.8757	16.5637
	1.42619	1.03104	O75152	O75152;E9PQ61;E9PBY7	ZC11A_HUMAN	ZC3H11A	Zinc finger CCCH domain-containing protein 11A	13.1924	15.527	14.7886	16.2357	15.5326	15.9061	16.2275	14.8249	14.5594	14.9371	15.9896	14.5278
	0.0235875	0.0154912	O75153	O75153;A0A494C0R8;K7EIG1;I3L2B0;I3L318	CLU_HUMAN	CLUH	Clustered mitochondria protein homolog	17.7688	18.1566	18.2738	17.252	18.2658	17.6001	17.1169	17.8505	17.6932	17.9066	17.9383	17.4148
	1.24473	1.94168	O75165	O75165;A0A3B3IRM0	DJC13_HUMAN	DNAJC13	DnaJ homolog subfamily C member 13	13.0851	15.4696	13.1771	18.4525	16.0332	17.7658	17.6111	15.1102	13.7447	14.8833	14.0486	15.9873
	0.156755	0.130169	O75170	O75170;T1ECW5	PP6R2_HUMAN	PPP6R2	Serine/threonine-protein phosphatase 6 regulatory subunit 2	17.5891	18.2604	18.3224	16.8903	18.357	16.816	16.9578	17.4347	17.2632	17.5324	17.6416	17.3621
	1.03955	-0.384577	O75175	O75175;H7C148;A0A2R8Y7Z8;B7Z6J7	CNOT3_HUMAN	CNOT3	CCR4-NOT transcription complex subunit 3	18.3359	18.1004	18.1566	17.1369	18.4279	17.3808	17.7326	18.0805	18.122	18.2207	18.2579	18.2256
	0.394196	0.22905	O75179	Q8IWZ3;O75179;H0Y4P6;E9PDP5;H0YLQ3;H0YM23;H7C2F5;H3BLS9	ANR17_HUMAN	ANKRD17	Ankyrin repeat domain-containing protein 17	17.6317	18.125	18.1942	17.295	18.3087	17.2298	17.1449	17.5978	17.0271	17.7742	17.8003	17.0922
	0.971357	1.33997	O75182	O75182;M0QYC5	SIN3B_HUMAN	SIN3B	Paired amphipathic helix protein Sin3b	12.7115	14.9973	12.0546	16.7363	14.344	16.153	16.3103	13.5844	14.1932	14.4639	13.4609	14.1417
	3.1572	0.530894	O75190	P25686;O75190;Q8NHS0;A0A0J9YX62;C9J2C4;C9JRD2;C9JXB9	DNJB6_HUMAN	DNAJB6	DnaJ homolog subfamily B member 6	17.5082	18.0936	18.0897	17.9018	18.1214	18.0307	18.428	17.5009	17.4002	17.4876	17.6046	17.9783
	0.202532	0.264375	O75223	O75223;M0QZK8	GGCT_HUMAN	GGCT	Gamma-glutamylcyclotransferase	17.342	19.1567	16.7879	18.101	16.3417	16.7909	17.8142	16.8704	17.3642	16.3086	16.9764	18.5446
	0.49631	0.876949	O75251	O75251;A0A087WXF6;A0A087WTI3;F5GXJ1;F5H5N1	NDUS7_HUMAN	NDUFS7	NADH dehydrogenase [ubiquinone] iron-sulfur protein 7, mitochondrial	16.2419	15.5607	15.4766	19.3854	17.1341	19.9859	18.8688	16.548	16.5931	16.8121	17.0349	17.9197
	0.334708	0.726107	O75306	O75306	NDUS2_HUMAN	NDUFS2	NADH dehydrogenase [ubiquinone] iron-sulfur protein 2, mitochondrial	17.6025	16.7428	15.5664	20.7281	18.4568	21.1238	20.1907	17.786	18.0649	18.0458	17.9137	19.0389
	0.276408	0.328737	O75323	O75323;H7C333	NIPS2_HUMAN	NIPSNAP2	Protein NipSnap homolog 2	20.9628	20.624	20.1799	22.5258	21.3523	22.691	22.6767	21.2464	21.4676	21.3718	20.7409	22.2878
	1.06146	-0.976183	O75330	O75330	HMMR_HUMAN	HMMR	Hyaluronan mediated motility receptor	18.0591	17.9757	17.9786	15.5301	17.9049	15.3655	16.4545	17.6383	17.9769	17.8424	17.9477	17.6018
	0.0688868	0.0300821	O75340	O75340;A0A024QZ42	PDCD6_HUMAN	PDCD6	Programmed cell death protein 6	18.2872	18.027	18.1739	18.3518	18.2253	18.5102	18.7352	17.8392	18.3908	18.1546	18.4719	18.6991
	0.218702	0.246721	O75342	O75342	LX12B_HUMAN	ALOX12B	Arachidonate 12-lipoxygenase, 12R-type	15.9686	18.3469	16.8566	16.8246	16.8131	15.4437	16.8907	16.377	16.5501	17.0799	16.0398	17.6799
	0.197883	0.186375	O75348	O75348	VATG1_HUMAN	ATP6V1G1	V-type proton ATPase subunit G 1	17.7478	17.3837	16.8553	18.8483	17.7653	19.0743	18.662	17.7293	17.9947	17.8628	17.7477	18.3884
+	3.12846	1.20473	O75351	O75351	VPS4B_HUMAN	VPS4B	Vacuolar protein sorting-associated protein 4B	15.7545	16.8753	16.8084	17.2142	16.9686	17.3847	17.192	15.405	16.2306	15.8994	15.1642	16.7613
	0.927382	1.77678	O75352	O75352;I3L261;I3L4E0;I3L405;I3L1D2;J3KTK8;J3QQZ4;J3QS48;J3QRD5;J3KT75;I3L4T1;J3QW43;I3L295;J3KSI4	MPU1_HUMAN	MPDU1	Mannose-P-dolichol utilization defect 1 protein	16.5591	15.5572	15.1748	20.4368	17.8143	20.7943	19.5566	15.9245	16.3952	16.3866	15.6701	17.7379
	1.15993	-0.727337	O75369	O75369;E7EN95	FLNB_HUMAN	FLNB	Filamin-B	21.9588	22.0301	22.1066	20.3468	21.9994	20.5089	20.6118	22.203	22.0251	22.1065	21.9938	21.6805
	1.76165	0.95606	O75376	O75376;E7EVU5;E7EW50;J3KS51	NCOR1_HUMAN	NCOR1	Nuclear receptor corepressor 1	14.4893	15.759	15.5149	16.0761	15.6153	15.4163	16.8196	15.4477	14.0773	15.6611	14.5051	15.2843
	1.10876	2.4531	O75381	O75381;K7EK59	PEX14_HUMAN	PEX14	Peroxisomal membrane protein PEX14	15.7235	14.8618	13.8873	19.5356	16.9389	19.6538	19.1076	12.4405	15.1504	15.2292	13.3697	17.353
	1.46693	-0.735586	O75382	O75382;A0A1W2PPI7	TRIM3_HUMAN	TRIM3	Tripartite motif-containing protein 3	17.9153	17.7655	17.8686	16.3323	17.7899	16.4061	17.0607	18.1152	17.9882	17.8215	18.1541	17.6424
	0.804643	0.705959	O75385	O75385	ULK1_HUMAN	ULK1	Serine/threonine-protein kinase ULK1	13.301	15.6295	14.9667	15.3707	15.8219	14.8177	13.1945	14.7874	13.9507	14.6154	14.0155	14.8954
	1.45773	1.05574	O75386	O75386	TULP3_HUMAN	TULP3	Tubby-related protein 3	14.6458	14.9681	15.5458	14.452	15.3507	14.6877	13.8788	14.2871	14.338	12.5064	12.8859	13.8856
	1.30579	-0.946697	O75390	O75390;A0A0C4DGI3;H0YIC4;B4DJV2	CISY_HUMAN	CS	Citrate synthase, mitochondrial	18.1876	16.7221	16.047	18.2525	17.1836	18.427	18.2808	18.0884	18.3364	18.4206	18.5511	19.0089
	0.546825	-0.62887	O75394	O75394	RM33_HUMAN	MRPL33	39S ribosomal protein L33, mitochondrial	16.023	15.2236	14.6633	17.4386	15.5702	17.1659	17.2878	16.2488	16.8003	17.1423	17.3279	17.5803
	1.25165	1.47263	O75396	O75396	SC22B_HUMAN	SEC22B	Vesicle-trafficking protein SEC22b	18.6378	18.6377	18.498	21.7042	19.5774	22.049	21.3154	18.1481	18.8538	18.7985	18.7664	19.7414
	0.530208	0.762935	O75400	O75400;F5H578;H0YG38	PR40A_HUMAN	PRPF40A	Pre-mRNA-processing factor 40 homolog A	17.2237	16.6557	16.3068	19.2782	17.2614	19.333	19.2978	16.8195	16.6357	17.5699	16.4294	18.8771
	2.81962	-0.738914	O75410	O75410;H0YBT8;H0YAY0;E7ET87;B4E3H6;E7EVI4	TACC1_HUMAN	TACC1	Transforming acidic coiled-coil-containing protein 1	18.0041	16.9063	17.1054	17.2666	17.4706	17.0279	17.5602	17.3726	17.8536	18.0569	18.3478	18.1355
	0.132579	0.302937	O75414	O75414;C9J9V6;A0A2R8Y7V2;A0A2R8Y547;A0A0C4DG91;C9JQB1	NDK6_HUMAN	NME6	Nucleoside diphosphate kinase 6	13.0073	13.0703	13.5179	15.9812	14.2973	16.0195	16.2355	12.9939	13.3229	15.881	15.4655	16.6335
+	2.73816	1.0789	O75419	O75419;A0A5K1VW85;A0A5F9ZH29	CDC45_HUMAN	CDC45	Cell division control protein 45 homolog	14.2322	14.711	14.2932	15.1841	14.5711	14.7819	14.9631	13.8172	13.638	13.9968	12.6426	13.7042
	0.0207241	0.0167569	O75427	O75427	LRCH4_HUMAN	LRCH4	Leucine-rich repeat and calponin homology domain-containing protein 4	15.524	15.5315	15.3203	16.205	15.9704	15.6884	16.2818	15.0187	15.8379	16.185	16.6711	15.6603
	3.05102	-0.720447	O75436	O75436	VP26A_HUMAN	VPS26A	Vacuolar protein sorting-associated protein 26A	19.6124	19.25	19.0677	18.4325	19.1051	18.5962	18.5316	19.5573	19.7315	19.4193	19.6429	19.3424
	1.12014	-0.858977	O75439	O75439;F8WEA6;F8WAZ6;G3V0E4;F8WBE1	MPPB_HUMAN	PMPCB	Mitochondrial-processing peptidase subunit beta	19.0241	17.5223	17.1884	19.4117	18.0723	19.2424	19.3051	18.8734	19.3247	19.3259	19.3362	20.0116
	0.661307	0.610092	O75443	O75443;A0A2R8YDL0	TECTA_HUMAN	TECTA	Alpha-tectorin	17.7093	17.5753	18.004	19.6194	17.9064	17.0374	19.5331	17.9918	18.1034	17.1501	17.1821	17.8783
	1.18418	0.923251	O75446	O75446	SAP30_HUMAN	SAP30	Histone deacetylase complex subunit SAP30	14.0334	15.2656	13.873	16.1906	15.4977	16.0064	16.3944	13.7796	14.701	14.9104	14.9268	15.337
	1.09895	0.671373	O75448	O75448;F5GY88;B9TX62;A0A0B4J1W0	MED24_HUMAN	MED24	Mediator of RNA polymerase II transcription subunit 24	16.5256	17.2966	16.8179	18.2371	17.2812	18.1298	17.9264	16.4244	17.0964	17.6745	16.2799	17.6601
	1.95852	-0.856562	O75449	O75449;B7ZBC9;B7ZBC8	KTNA1_HUMAN	KATNA1	Katanin p60 ATPase-containing subunit A1	18.3225	17.9152	17.9406	16.6632	18.0883	16.573	17.3273	18.2969	18.2715	18.1955	18.2921	18.2686
	0.498237	0.336175	O75460	O75460	ERN1_HUMAN	ERN1	Serine/threonine-protein kinase/endoribonuclease IRE1	13.6436	14.7017	14.4252	14.7021	14.3075	14.9142	14.7366	14.8495	14.3235	14.2061	13.3584	15.389
+	4.16498	2.3038	O75475	O75475	PSIP1_HUMAN	PSIP1	PC4 and SFRS1-interacting protein	15.374	17.3633	17.4553	17.9392	17.7964	17.9224	17.2948	15.4848	14.2054	15.8103	16.4674	14.6066
	0.600702	1.13906	O75477	O75477;B0QZ43	ERLN1_HUMAN	ERLIN1	Erlin-1	16.2925	15.1107	14.5045	18.7923	16.7506	19.3796	18.5048	15.5652	15.6979	16.1855	14.6728	17.7941
+	2.4727	2.47005	O75487	O75487	GPC4_HUMAN	GPC4	Glypican-4	15.1964	16.8255	16.5573	19.3886	17.1723	19.5142	19.2535	15.735	15.6532	15.5174	14.8148	16.9743
	0.247414	0.580012	O75489	O75489	NDUS3_HUMAN	NDUFS3	NADH dehydrogenase [ubiquinone] iron-sulfur protein 3, mitochondrial	17.553	15.8983	15.3454	20.1747	17.9273	20.6303	19.9676	17.0791	17.6241	17.5515	17.6099	19.0459
	0.30569	0.545321	O75494	O75494;Q5JRI1;Q6IQ42	SRS10_HUMAN	SRSF10	Serine/arginine-rich splicing factor 10	16.3866	15.9626	13.7541	18.1459	16.0958	18.2503	17.6826	15.4017	16.1154	15.3708	15.9755	17.3695
+	4.46837	-0.817114	O75521	O75521;A0A0C4DGA2	ECI2_HUMAN	ECI2	Enoyl-CoA delta isomerase 2	19.413	18.6524	18.7457	18.4588	18.8961	18.4372	18.5739	19.0724	19.3863	19.4527	19.6828	19.6597
	1.65382	1.463	O75525	O75525;E5RJZ9;E5RG12;E5RHD3	KHDR3_HUMAN	KHDRBS3	KH domain-containing, RNA-binding, signal transduction-associated protein 3	18.062	18.7964	18.7232	20.7639	19.515	20.917	21.2337	17.8768	18.224	18.6318	18.5134	19.8631
	0.781391	0.649865	O75529	O75529	TAF5L_HUMAN	TAF5L	TAF5-like RNA polymerase II p300/CBP-associated factor-associated factor 65 kDa subunit 5L	13.8522	13.9725	14.4075	15.6129	14.1704	15.2365	15.7227	13.7442	14.277	15.1984	13.2465	14.9051
+	3.37107	1.31293	O75530	O75530;A0A5F9ZI63	EED_HUMAN	EED	Polycomb protein EED	15.3686	17.1479	16.9833	17.8435	17.2589	17.7669	17.6766	15.8524	16.2	16.8035	16.0369	16.5382
+	2.96455	-1.06393	O75531	O75531	BAF_HUMAN	BANF1	Barrier-to-autointegration factor	18.7425	17.1003	17.7222	17.0697	17.6766	16.7598	16.7181	18.1776	18.6306	17.7858	18.1291	17.9647
	0.993405	1.25863	O75533	O75533	SF3B1_HUMAN	SF3B1	Splicing factor 3B subunit 1	17.9579	18.2589	17.5281	21.0561	19.1064	21.2112	20.5601	18.088	17.809	18.7827	17.8716	19.6598
	0.793465	-0.430798	O75534	O75534;E9PLT0	CSDE1_HUMAN	CSDE1	Cold shock domain-containing protein E1	20.6558	20.7522	20.7377	19.2572	20.6884	19.4679	19.8883	20.7128	20.6747	20.5288	20.4512	20.3532
	0.487441	-0.101122	O75569	O75569;C9JMM3;F8WEG8;G5E9Q4	PRKRA_HUMAN	PRKRA	Interferon-inducible double-stranded RNA-dependent protein kinase activator A	18.0397	17.9801	17.7774	17.811	18.2657	17.8083	17.9214	17.9738	18.0292	17.9077	18.3204	17.9
	0.427984	0.672823	O75570	O75570	RF1M_HUMAN	MTRF1	Peptide chain release factor 1, mitochondrial	12.8587	14.6584	12.5556	15.8231	13.9606	15.8634	15.7385	12.9469	13.3176	15.2178	14.9627	15.259
	2.25441	0.515998	O75582	O75582;A0A3B3ISL8;G3V2D1	KS6A5_HUMAN	RPS6KA5	Ribosomal protein S6 kinase alpha-5	16.2023	17.0519	17.0517	16.5111	17.0495	16.7155	16.4921	16.1175	16.0534	16.5976	16.2309	16.5742
	0.0302766	-0.0409134	O75586	O75586;A0A087WYL7;G3V4A5	MED6_HUMAN	MED6	Mediator of RNA polymerase II transcription subunit 6	16.0486	16.1793	14.9056	16.8808	16.2187	16.3489	17.6289	15.9413	16.0651	16.8272	15.8281	17.6973
+	3.20727	1.39098	O75592	O75592;A0A499FJI4	MYCB2_HUMAN	MYCBP2	E3 ubiquitin-protein ligase MYCBP2	13.6779	15.1032	13.9515	15.4699	14.4583	14.7642	15.1068	13.2381	12.7659	13.2605	13.5317	14.0341
	0.0951522	0.128708	O75600	O75600	KBL_HUMAN	GCAT	2-amino-3-ketobutyrate coenzyme A ligase, mitochondrial	15.842	15.277	15.3329	17.8496	16.006	17.6228	17.166	15.9164	16.6153	16.6132	16.5273	16.968
	0.522055	0.387261	O75607	O75607	NPM3_HUMAN	NPM3	Nucleoplasmin-3	17.1081	16.3983	16.4701	17.8535	17.186	18.0226	17.7409	16.8214	16.6788	16.515	16.44	17.7845
	0.0147586	0.0112648	O75608	O75608;E5RGR0;A0A087X1K9;B4DP64	LYPA1_HUMAN	LYPLA1	Acyl-protein thioesterase 1	17.4895	17.1209	16.6445	17.9851	17.0422	18.0952	17.8923	17.3475	17.385	17.1175	17.6401	17.7331
	0.169895	0.198193	O75616	O75616;J3QT61;J3QSB2;J3QRV9	ERAL1_HUMAN	ERAL1	GTPase Era, mitochondrial	16.4764	16.4363	16.0203	18.0881	17.005	17.5846	18.3001	16.302	16.8959	17.3512	17.0664	18.1532
+	2.99468	-1.4239	O75629	O75629;A0A3B3IRL2	CREG1_HUMAN	CREG1	Protein CREG1	17.815	17.0982	15.3872	16.32	15.867	15.6081	16.5366	16.8948	17.9914	17.2226	17.7945	17.6423
	0.132711	-0.167009	O75635	O75635	SPB7_HUMAN	SERPINB7	Serpin B7	13.8866	15.8062	13.6178	13.9006	13.3397	13.0833	14.2111	13.9943	14.1903	13.6694	13.7406	15.4795
	1.52439	1.33222	O75643	O75643;A0A494C1A5	U520_HUMAN	SNRNP200	U5 small nuclear ribonucleoprotein 200 kDa helicase	17.4504	18.1807	17.7582	20.3966	18.7984	19.9368	20.0251	17.6558	17.5698	18.25	17.1292	19.0472
	0.196609	-0.244408	O75648	O75648;A0A2R8Y6L6;A0A2R8Y4R7	MTU1_HUMAN	TRMU	Mitochondrial tRNA-specific 2-thiouridylase 1	16.8594	15.8877	15.5985	17.9502	16.3268	17.8186	18.0817	16.726	17.0197	17.4306	17.0613	18.033
	1.76324	-0.642311	O75663	O75663	TIPRL_HUMAN	TIPRL	TIP41-like protein	18.635	18.4116	18.3498	17.341	18.326	17.7597	17.2452	18.6505	18.6561	18.3336	18.6446	18.3675
	0.264152	-0.206623	O75676	O75676;E9PJN1;A0A0A6YYC0	KS6A4_HUMAN	RPS6KA4	Ribosomal protein S6 kinase alpha-4	18.2103	17.8911	17.8846	17.1174	17.9809	16.4353	17.4943	17.5211	18.1692	17.1601	16.9628	18.02
	0.00623533	0.00366243	O75688	O75688;A0A3B3IS24;B8ZZF0;C9JIR6	PPM1B_HUMAN	PPM1B	Protein phosphatase 1B	16.911	16.641	17.7367	16.648	17.0684	16.8751	17.0662	16.684	17.2358	16.6916	17.2404	17.2507
	1.08014	-0.210224	O75694	O75694;E9PF10	NU155_HUMAN	NUP155	Nuclear pore complex protein Nup155	20.3404	20.1194	20.2365	20.3871	20.3456	20.0354	20.2554	20.0925	20.3594	20.5823	20.4967	20.7694
+	3.38051	3.10648	O75695	O75695	XRP2_HUMAN	RP2	Protein XRP2	12.6519	15.4657	14.9835	17.6523	15.8397	18.1279	17.5197	12.8883	13.2717	14.0512	14.1035	13.9834
	1.12585	0.693192	O75717	O75717;C9JYB3	WDHD1_HUMAN	WDHD1	WD repeat and HMG-box DNA-binding protein 1	13.9426	15.3737	13.8824	15.1814	14.3844	15.0682	15.0902	14.772	13.0774	14.7749	13.993	14.2613
+	4.95243	-1.13367	O75718	O75718;C9JP16	CRTAP_HUMAN	CRTAP	Cartilage-associated protein	19.1378	17.8154	17.8111	18.0706	18.1631	18.3419	18.0161	18.7243	19.4049	19.1354	19.5209	19.0969
	0.682044	1.41379	O75746	O75746;H0YFB2;F8W9J0;B4DGK6	CMC1_HUMAN	SLC25A12	Calcium-binding mitochondrial carrier protein Aralar1	14.5308	16.8294	12.6022	17.6695	15.1928	18.1812	16.8884	16.9368	14.1523	12.5785	16.2358	14.4465
	0.116412	-0.089922	O75747	O75747;F5H369	P3C2G_HUMAN	PIK3C2G	Phosphatidylinositol 4-phosphate 3-kinase C2 domain-containing subunit gamma	15.6218	15.905	16.0538	15.0076	15.7682	14.9419	14.4868	15.1897	15.7446	15.8413	15.3065	14.999
	0.489934	0.885366	O75787	O75787;A0A1C7CYW4;A0A1B0GVI9;A0A1B0GVC7;A0A1B0GVB9;A0A1B0GWJ8;A0A1B0GWD6;A0A1B0GVW0;A0A1B0GTU8;A0A1B0GTB0;H7C3E1;B7Z1I9;B7Z413;A0A1B0GUT7;A0A1B0GU12	RENR_HUMAN	ATP6AP2	Renin receptor	15.2226	16.7674	14.8827	19.1398	17.3754	19.6668	18.9337	18.0063	17.1156	16.1217	17.7197	17.2677
	0.773258	-0.210227	O75794	O75794;X6RKY7;X6RA30;X6RF82	CD123_HUMAN	CDC123	Cell division cycle protein 123 homolog	16.5782	16.3131	16.4243	15.8748	16.7017	16.2796	16.5726	16.7176	16.3653	16.3596	16.5485	16.8582
	2.91526	0.492395	O75815	O75815	BCAR3_HUMAN	BCAR3	Breast cancer anti-estrogen resistance protein 3	16.4809	16.9261	17.0544	16.6583	17.091	16.5633	16.7019	16.4398	16.1788	16.5154	16.2445	16.1812
	1.0595	0.30232	O75817	O75817;C9JYM0	POP7_HUMAN	POP7	Ribonuclease P protein subunit p20	17.0661	17.1322	17.472	17.7642	17.9729	18.0557	17.5172	17.4188	17.4148	17.1961	17.5465	17.4577
	0.304268	0.300777	O75818	O75818;F8WC38;A0A087X1N3	RPP40_HUMAN	RPP40	Ribonuclease P protein subunit p40	14.7609	14.6554	13.8313	16.1117	15.5401	16.5052	15.32	15.0826	15.3587	15.152	14.4143	15.3906
	3.62391	-0.426133	O75821	O75821;K7EP16;K7EL20;K7ENA8;K7ER90	EIF3G_HUMAN	EIF3G	Eukaryotic translation initiation factor 3 subunit G	20.265	19.79	19.763	19.8238	19.9663	19.9404	20.0161	20.3632	20.4484	20.0981	20.4995	20.1821
	1.19998	0.463945	O75822	O75822	EIF3J_HUMAN	EIF3J	Eukaryotic translation initiation factor 3 subunit J	17.4411	17.6414	17.474	18.2952	17.9673	18.7231	18.207	17.4903	17.8467	17.18	17.5663	17.9997
	2.43622	-0.38241	O75832	O75832;B1AJY5;B1AJY7	PSD10_HUMAN	PSMD10	26S proteasome non-ATPase regulatory subunit 10	18.2478	17.8654	17.7387	17.5796	17.9169	18.1203	17.5892	18.1961	18.2778	18.0833	18.3313	17.9682
+	5.19579	2.07151	O75843	O75843;G3V3Z2;G3V532;G3V2V9	AP1G2_HUMAN	AP1G2	AP-1 complex subunit gamma-like 2	12.8665	15.6024	14.82	15.33	15.452	15.4289	15.0285	12.3994	13.8621	13.3942	13.2122	13.4984
	1.24552	1.83236	O75844	O75844	FACE1_HUMAN	ZMPSTE24	CAAX prenyl protease 1 homolog	15.8009	15.7901	15.5822	19.743	17.0268	20.1654	18.8469	15.5437	15.8774	16.0773	15.6885	17.1726
+	2.62955	-1.90972	O75865	O75865	TPC6A_HUMAN	TRAPPC6A	Trafficking protein particle complex subunit 6A	17.8159	16.7224	16.7996	14.9911	16.4248	14.2149	14.9208	17.2603	18.0122	17.2888	17.8682	17.2863
	0.176158	0.244317	O75874	O75874	IDHC_HUMAN	IDH1	Isocitrate dehydrogenase [NADP] cytoplasmic	13.7728	14.6487	14.051	14.9171	12.0748	13.228	14.757	13.3127	12.9595	13.8732	13.1889	15.1037
	0.686273	-0.948106	O75879	O75879;D6REA0;D6RDU9	GATB_HUMAN	GATB	Glutamyl-tRNA(Gln) amidotransferase subunit B, mitochondrial	16.3464	15.0457	13.3744	17.4024	16.2064	17.1908	17.3916	16.6417	16.9376	17.2542	17.1158	18.0042
	0.300786	0.468596	O75880	O75880;J3QL56	SCO1_HUMAN	SCO1	Protein SCO1 homolog, mitochondrial	14.8136	14.4624	13.3739	17.0264	14.589	16.9762	16.3081	13.9129	15.5578	14.9003	15.5714	15.1684
+	2.50029	1.45684	O75882	O75882	ATRN_HUMAN	ATRN	Attractin	14.655	15.1702	15.5891	16.5459	15.7835	16.588	15.4661	14.2813	13.1434	15.3004	14.6969	14.3248
	1.477	1.50599	O75909	O75909	CCNK_HUMAN	CCNK	Cyclin-K	12.7719	16.9257	16.2984	17.4669	16.9318	17.3704	17.1522	15.5693	15.9735	15.8353	15.9267	17.0327
+	2.63883	1.99533	O75911	O75911;Q5SUY4	DHRS3_HUMAN	DHRS3	Short-chain dehydrogenase/reductase 3	13.6066	15.3048	15.5321	17.2214	15.6512	17.3094	16.7397	14.0248	13.3391	14.3681	15.2593	15.1887
	0.889236	0.348987	O75915	O75915	PRAF3_HUMAN	ARL6IP5	PRA1 family protein 3	20.2972	20.4736	20.6205	21.0394	20.8454	21.2451	20.5926	19.8041	20.2999	20.9343	20.8931	20.4939
	0.250617	0.247241	O75934	O75934	SPF27_HUMAN	BCAS2	Pre-mRNA-splicing factor SPF27	17.6631	17.1571	16.9469	18.6035	17.8042	18.7728	19.0245	17.1793	17.682	17.8261	17.773	18.702
	0.857923	-0.282578	O75935	O75935;X6RLR1;A0A0A0MRV8;X6RCK5;X6RA56	DCTN3_HUMAN	DCTN3	Dynactin subunit 3	18.0597	17.7629	17.7668	17.2651	18.1061	17.557	18.2176	17.7832	18.175	17.7466	18.3569	18.2498
+	3.33695	1.13801	O75940	O75940	SPF30_HUMAN	SMNDC1	Survival of motor neuron-related-splicing factor 30	15.6386	16.645	16.7154	17.1066	16.5649	16.9948	17.4504	15.9988	15.2752	15.5076	15.7238	16.505
	0.370581	1.1582	O75947	O75947	ATP5H_HUMAN	ATP5PD	ATP synthase subunit d, mitochondrial	17.117	12.5068	15.7775	20.3744	18.0617	21.1091	19.9801	16.5333	16.8797	16.281	15.6913	18.3582
+	8.09245	4.37009	O75954	O75954;B5MD23;A0A3B3IST1	TSN9_HUMAN	TSPAN9	Tetraspanin-9	13.9074	18.1883	17.9026	18.4661	17.8593	18.8004	17.9818	14.6495	13.3126	13.5415	13.4972	14.0697
	1.28551	1.66001	O75955	O75955;A0A140T9W4;A0A140T9R1;A0A140T974	FLOT1_HUMAN	FLOT1	Flotillin-1	17.1585	17.2626	16.5879	20.2878	18.2861	20.7534	19.7795	16.8247	16.9494	16.9726	16.5522	18.54
	0.250481	-0.349636	O75962	O75962;O60229;E7EWP2;H7BXZ5;F5H228;C9IZQ6;E7EPJ7	TRIO_HUMAN	TRIO	Triple functional domain protein	20.6623	21.4582	21.4429	19.1674	21.4856	18.1847	19.9538	20.609	20.4988	21.0566	20.4246	20.539
	1.01659	2.05618	O75964	O75964;E9PN17;A0A3B3ITX4	ATP5L_HUMAN	ATP5MG	ATP synthase subunit g, mitochondrial	17.5387	16.5684	16.793	21.772	19.5745	22.5429	21.1732	17.1315	17.7798	17.398	16.7006	19.5382
	1.39817	0.437324	O75970	O75970;B7ZB24;H0YGQ3;F5H1U9;A0A075B6R8	MPDZ_HUMAN	MPDZ	Multiple PDZ domain protein	14.626	15.1272	14.8589	15.3235	15.2387	15.2835	14.5386	15.0897	14.4529	14.912	14.1544	14.5115
	0.163621	-0.211175	O75973	O75973	C1QRF_HUMAN	C1QL1	C1q-related factor	14.0656	13.4075	12.1885	15.0592	13.2499	14.8782	14.8744	13.7714	14.5331	14.0107	14.794	13.7499
	2.03156	2.00936	O75976	O75976	CBPD_HUMAN	CPD	Carboxypeptidase D	16.6908	17.2577	17.7305	20.2601	17.9315	20.3649	19.4195	16.6459	17.1501	16.9431	15.6624	17.8159
+	3.17934	-0.701733	O76003	O76003	GLRX3_HUMAN	GLRX3	Glutaredoxin-3	20.2041	19.7366	19.6783	18.8608	19.7054	19.4116	19.2911	20.1915	20.1947	19.9799	20.2526	20.0714
	0.0684393	-0.164288	O76011	O76011;A0A140TA69;A0A140TA62	KRT34_HUMAN	KRT34	Keratin, type I cuticular Ha4	17.0439	12.9555	16.6578	15.6626	15.0804	13.5763	14.4075	13.4099	13.2681	16.7609	14.2228	14.6202
	0.185556	0.349208	O76013	O76013;O76015;Q6A162;O76014	KRT36_HUMAN	KRT36	Keratin, type I cuticular Ha6	15.6259	18.5074	15.3922	17.3293	16.3257	14.9786	18.2003	17.0627	16.8896	14.8052	16.2874	17.9676
	0.833375	1.69414	O76021	O76021;J3QSV6;I3L3C4	RL1D1_HUMAN	RSL1D1	Ribosomal L1 domain-containing protein 1	16.3481	13.9787	17.0179	19.5034	17.884	19.7013	18.7704	16.3425	13.071	17.2788	17.2605	16.39
	0.633167	1.04488	O76024	O76024;A0A669KAX3;H0Y9G5	WFS1_HUMAN	WFS1	Wolframin	13.4432	14.8662	14.584	17.187	15.0156	17.314	15.7834	13.7777	13.429	14.2709	16.4313	17.129
	0.45665	0.549765	O76031	O76031	CLPX_HUMAN	CLPX	ATP-dependent Clp protease ATP-binding subunit clpX-like, mitochondrial	17.1026	17.3647	16.6454	19.2228	17.8208	18.9463	19.2764	16.6237	17.5175	18.007	17.702	19.025
	1.02996	-0.475194	O76071	O76071	CIAO1_HUMAN	CIAO1	Probable cytosolic iron-sulfur protein assembly protein CIAO1	21.0476	20.6577	20.8258	19.6876	20.7887	19.6357	20.2206	20.3854	20.9102	20.8826	20.373	21.0686
	0.837594	0.453537	O76094	O76094;R4GNC1	SRP72_HUMAN	SRP72	Signal recognition particle subunit SRP72	17.4924	17.9421	17.5476	17.8516	17.9611	17.993	17.552	17.6826	16.7017	17.6472	18.2008	16.4014
	0.887387	-0.448531	O94760	O94760;B4DYP1	DDAH1_HUMAN	DDAH1	N(G),N(G)-dimethylarginine dimethylaminohydrolase 1	14.3328	13.9736	13.5482	14.619	12.7341	14.1594	13.5796	14.3096	14.2596	13.9039	14.3391	14.1601
	1.15199	-0.415078	O94763	O94763;I3NI51	RMP_HUMAN	URI1	Unconventional prefoldin RPB5 interactor 1	16.3762	16.387	15.9424	15.1086	16.4254	15.829	15.8051	16.0489	16.4785	16.3426	16.3905	16.3512
	0.694608	1.42967	O94766	Q9NPZ5;O94766;A0A087WXU9	B3GA3_HUMAN	B3GAT3	Galactosylgalactosylxylosylprotein 3-beta-glucuronosyltransferase 3	14.1971	13.2937	13.389	18.3133	15.7926	18.8385	17.9865	14.5924	14.553	14.8122	14.9399	15.941
+	2.61257	1.63908	O94776	O94776	MTA2_HUMAN	MTA2	Metastasis-associated protein MTA2	18.6381	19.5894	19.7218	21.4027	20.2663	21.0938	21.4406	18.8197	18.1282	19.4437	19.0282	19.6221
	1.35551	-0.529628	O94804	O94804	STK10_HUMAN	STK10	Serine/threonine-protein kinase 10	18.7771	18.61	18.6287	17.363	18.469	17.7654	17.7471	18.7875	18.5094	18.6335	18.6855	18.368
+	2.64192	1.15898	O94806	O94806;H0Y5M6	KPCD3_HUMAN	PRKD3	Serine/threonine-protein kinase D3	15.1367	16.2877	16.2344	16.4517	16.6757	15.8642	15.7582	15.914	14.1155	15.0139	15.3915	14.7464
	1.26391	0.712332	O94808	O94808	GFPT2_HUMAN	GFPT2	Glutamine--fructose-6-phosphate aminotransferase [isomerizing] 2	17.556	18.8429	19.0039	17.5371	18.624	17.1642	17.6435	17.4937	17.2324	17.6898	17.3343	17.2352
	2.11031	-1.17405	O94817	O94817	ATG12_HUMAN	ATG12	Ubiquitin-like protein ATG12	19.3563	18.6912	18.7819	17.0344	18.4559	16.8325	17.9048	19.2575	19.1929	19.0151	19.0746	18.8485
	0.89771	0.344842	O94822	O94822	LTN1_HUMAN	LTN1	E3 ubiquitin-protein ligase listerin	17.756	18.4869	18.474	17.7113	18.3741	17.557	17.5917	17.7929	17.554	17.9609	17.7377	17.3244
	1.11596	2.45364	O94826	O94826	TOM70_HUMAN	TOMM70	Mitochondrial import receptor subunit TOM70	13.6269	13.0482	18.1279	18.2418	16.3353	18.7461	17.3596	13.5768	14.0621	12.6794	14.3184	18.8734
	1.34212	1.15849	O94829	O94829	IPO13_HUMAN	IPO13	Importin-13	13.8612	14.4958	13.7451	16.3206	14.8963	16.7661	15.2251	13.2119	14.3614	14.7221	14.1149	14.2266
	0.13987	0.210208	O94842	O94842;A0A669KB71	TOX4_HUMAN	TOX4	TOX high mobility group box family member 4	14.9162	12.7109	13.7813	15.6402	14.8567	15.5865	15.6537	13.8834	14.6379	14.3371	13.5778	15.6157
	0.0994708	-0.0863803	O94851	O94851;E9PKW5;E9PJB0;E9PL42;A0A2R8YFA9;E9PNC3;E9PKI3;E9PRE0	MICA2_HUMAN	MICAL2	[F-actin]-monooxygenase MICAL2	14.8337	14.303	13.8891	15.4533	15.0818	14.2799	15.3897	14.9916	14.7162	15.5514	14.2257	14.5964
	0.953138	-0.173379	O94855	O94855;E9PC44;E9PDM8	SC24D_HUMAN	SEC24D	Protein transport protein Sec24D	18.0622	17.8515	17.9766	17.7393	18.1022	18.2308	17.6458	18.1837	17.978	18.0846	18.0297	18.2482
	0.00932868	0.017093	O94864	O94864	ST65G_HUMAN	SUPT7L	STAGA complex 65 subunit gamma	13.5356	13.344	13.1286	15.5989	13.146	15.34	15.8972	13.6037	14.6171	14.7563	14.2913	15.5481
	1.31983	1.53046	O94874	O94874;Q92845	UFL1_HUMAN	UFL1	E3 UFM1-protein ligase 1	16.1964	16.2279	16.2503	19.4933	17.6076	19.4607	19.2873	15.8926	16.3768	16.5781	16.6071	17.4932
	1.24865	1.46363	O94875	O94875;H7C1R7;H7BXR3	SRBS2_HUMAN	SORBS2	Sorbin and SH3 domain-containing protein 2	14.077	13.8873	13.2164	16.884	15.1275	15.4701	17.4047	14.021	13.5968	14.3076	13.5258	13.6801
	1.76717	1.95418	O94880	O94880;B4DG57;A0A0U1RRH6	PHF14_HUMAN	PHF14	PHD finger protein 14	12.982	13.1369	14.1262	17.1239	15.2179	17.1387	16.3248	13.7237	13.7989	13.831	13.4771	13.5305
	0.528706	0.359947	O94885	O94885;A0A087WW74	SASH1_HUMAN	SASH1	SAM and SH3 domain-containing protein 1	14.2474	14.7715	14.5361	13.8001	14.8795	13.7465	13.8535	14.2331	13.9621	12.8441	13.6085	14.5321
	0.357149	0.52445	O94888	O94888	UBXN7_HUMAN	UBXN7	UBX domain-containing protein 7	13.4524	14.5865	13.2136	16.2173	15.3464	17.113	15.7904	14.7872	14.5993	15.3924	15.9476	14.9415
	1.6479	-0.720457	O94889	O94889	KLH18_HUMAN	KLHL18	Kelch-like protein 18	19.7834	19.5139	19.4835	18.1075	19.5128	18.3577	18.7053	19.8157	19.6998	19.6508	19.4095	19.6442
	1.51017	-1.89317	O94901	O94901;H0Y6N5;H0Y742;E9PHI4	SUN1_HUMAN	SUN1	SUN domain-containing protein 1	19.487	17.6512	14.5021	19.1007	16.6908	19.144	18.8492	19.0688	19.4745	19.5346	19.7754	19.9568
	0.749215	-0.218491	O94903	O94903;E5RFX7;E5RG77;H0YBG2	PLPHP_HUMAN	PLPBP	Pyridoxal phosphate homeostasis protein	16.3215	16.6258	16.349	15.7467	16.6049	16.1361	16.1077	16.7507	16.4213	16.379	16.5624	16.4463
	0.788003	1.31477	O94905	O94905;E5RJ09;E5RHW4	ERLN2_HUMAN	ERLIN2	Erlin-2	17.02	16.9044	16.1226	20.0909	18.1015	20.5134	19.7314	16.9479	17.3744	17.2975	15.7099	19.2258
	1.50541	1.40955	O94906	O94906	PRP6_HUMAN	PRPF6	Pre-mRNA-processing factor 6	16.7161	17.8223	17.1821	19.8131	18.2622	19.0783	19.7326	17.0148	16.396	17.7198	16.8115	18.775
+	2.28128	1.55929	O94913	O94913;E9PKN0;E9PQ01	PCF11_HUMAN	PCF11	Pre-mRNA cleavage complex 2 protein Pcf11	13.6679	14.5402	14.9688	16.7505	15.0953	15.8718	16.0027	13.4654	13.5547	13.7641	14.0768	15.3447
	1.08533	0.496997	O94915	O94915;A0A6E1XQM6;F2Z2S2;H0Y9X0	FRYL_HUMAN	FRYL	Protein furry homolog-like	17.1168	17.2958	17.2114	18.4316	17.518	18.288	18.1161	16.9967	17.1543	17.5763	17.1624	17.8724
	1.22315	0.977783	O94916	O94916	NFAT5_HUMAN	NFAT5	Nuclear factor of activated T-cells 5	14.9361	14.8995	14.7061	16.3236	15.2698	16.1326	16.2841	14.3147	13.0225	14.95	15.1756	15.35
	1.00483	0.629145	O94919	O94919	ENDD1_HUMAN	ENDOD1	Endonuclease domain-containing 1 protein	16.5929	16.3571	16.6003	17.9553	16.773	18.2065	17.5261	16.0845	16.4994	16.8454	17.1488	16.4724
	0.624792	-0.643692	O94925	O94925;H7BZD1	GLSK_HUMAN	GLS	Glutaminase kidney isoform, mitochondrial	19.366	18.0938	17.6525	20.0314	18.5617	20.2375	20.044	19.1227	19.8124	19.8602	19.6512	20.6708
	0.274418	0.188849	O94927	O94927	HAUS5_HUMAN	HAUS5	HAUS augmin-like complex subunit 5	19.2899	19.9388	19.8318	18.923	20.0272	18.411	19.7183	19.251	18.9352	19.2885	19.1536	19.7989
	0.236746	-0.191313	O94952	O94952;H0YIE9;Q4G104	FBX21_HUMAN	FBXO21	F-box only protein 21	14.4528	14.7813	14.2943	13.2538	14.7738	13.1685	13.4222	13.8495	14.0256	14.0429	13.8699	14.6011
	1.01037	0.706503	O94964	O94964;H0YDM2	SOGA1_HUMAN	SOGA1	Protein SOGA1	16.3249	17.3779	16.9025	16.2273	17.3187	15.5175	16.6439	16.0702	15.2701	16.5098	16.4946	15.0794
	2.29402	0.824246	O94966	O94966;A0A590UK03;A0A0A0MR08	UBP19_HUMAN	USP19	Ubiquitin carboxyl-terminal hydrolase 19	15.142	15.7701	15.3687	16.0269	15.7487	16.3432	15.3588	15.0345	14.1375	15.0802	15.339	14.9375
	0.699586	-0.331394	O94967	O94967;A0A0A0MRE6	WDR47_HUMAN	WDR47	WD repeat-containing protein 47	17.65	17.771	17.9372	16.774	17.6914	16.6935	16.7906	17.7701	17.6237	17.6524	17.4735	17.4763
	0.22611	-0.0948779	O94973	O94973;A0A0G2JS82	AP2A2_HUMAN	AP2A2	AP-2 complex subunit alpha-2	18.2162	17.8015	17.5094	18.2005	17.7597	18.4515	17.5718	18.1755	17.9542	17.9095	17.959	17.6494
	0.355285	-0.0966419	O94979	O94979;D6RHZ5;D6REX3;H0Y8V7;H0YAB3;H0Y9K1;H7BXG7	SC31A_HUMAN	SEC31A	Protein transport protein Sec31A	18.39	18.3808	18.2793	18.2707	18.4333	18.7866	17.9104	18.5199	18.4301	18.4546	18.5308	18.3156
	2.19872	-0.37399	O94992	O94992	HEXI1_HUMAN	HEXIM1	Protein HEXIM1	17.0887	16.7851	16.613	16.5642	16.8089	16.7242	17.0412	16.8851	17.1453	16.9642	17.2342	17.4632
	1.02343	0.695059	O95059	O95059	RPP14_HUMAN	RPP14	Ribonuclease P protein subunit p14	13.3668	14.2834	13.7963	15.4381	14.2361	15.8461	14.6099	14.1433	13.4729	14.5405	14.4302	14.0859
	0.216217	0.271133	O95067	O95067;H1UBN3	CCNB2_HUMAN	CCNB2	G2/mitotic-specific cyclin-B2	14.7111	12.2638	13.838	15.1974	13.9714	15.4743	14.958	13.8589	13.9678	13.8742	13.5347	14.1292
	0.114636	0.204486	O95070	O95070;A6NGW1;C9JST7;E9PIZ0	YIF1A_HUMAN	YIF1A	Protein YIF1A	14.7624	14.0035	12.8021	16.1681	15.4905	16.3544	15.5567	13.1154	15.1084	15.1347	15.6829	15.3446
	2.10186	1.24357	O95071	O95071;E7EMW7	UBR5_HUMAN	UBR5	E3 ubiquitin-protein ligase UBR5	15.5964	16.998	16.5444	17.7819	17.193	17.5457	17.6886	15.797	15.8439	16.7035	15.09	17.2593
	0.847596	1.59156	O95104	Q9UPN6;O95104;A0A0A0MT33	SCAF4_HUMAN	SCAF4	SR-related and CTD-associated factor 4	14.2483	14.7376	14.2335	18.0966	15.5386	18.1096	17.5736	14.0558	13.5098	17.6802	13.2711	15.9749
+	2.32964	1.43979	O95140	O95140;A0A6Q8PGR2;A0A6Q8PGV8;A0A6Q8PFJ4;A0A6Q8PGA3;A0A6Q8PGS9	MFN2_HUMAN	MFN2	Mitofusin-2	16.5286	17.2894	19.036	18.6104	16.7451	18.7191	17.9536	16.0471	16.4929	16.7064	16.7315	17.2084
	1.0295	1.77324	O95159	O95159;E9PJ47;E9PJX1;E9PNY1;E9PMQ3;E9PQA5;E9PQ47	ZFPL1_HUMAN	ZFPL1	Zinc finger protein-like 1	13.4874	14.0364	13.1354	17.9047	15.7306	18.2645	17.3072	14.1586	12.9865	14.5143	14.8314	15.7613
	1.07387	-0.944286	O95163	O95163;A0A6Q8PG86;F5H2T0;A0A6Q8PFH9;A0A6Q8PHI5;A0A6Q8PGW3;A0A6Q8PHC9;A0A6Q8PF66;A0A6Q8PHF4;A0A6Q8PFB7;A0A6Q8PEX6	ELP1_HUMAN	ELP1	Elongator complex protein 1	20.4849	20.6146	20.6706	18.553	20.56	17.9149	19.1386	20.498	20.5387	20.6961	20.4717	20.4279
	1.37658	2.73703	O95168	O95168;C9JXQ9;F2Z3P9	NDUB4_HUMAN	NDUFB4	NADH dehydrogenase [ubiquinone] 1 beta subcomplex subunit 4	14.229	13.621	13.8981	19.1405	16.8668	19.725	18.6627	13.6572	13.8594	13.8215	13.5751	16.3497
	1.94412	0.967736	O95185	O95185;A0A087X152	UNC5C_HUMAN	UNC5C	Netrin receptor UNC5C	15.084	14.8245	14.9961	15.9957	14.5012	15.9628	15.3145	13.6692	14.1383	14.3625	14.3617	14.1727
	1.68064	-0.466927	O95197	O95197	RTN3_HUMAN	RTN3	Reticulon-3	20.7985	20.4419	20.2284	20.4868	20.9255	20.5398	20.2542	20.5538	20.7896	21.3352	21.3786	20.8225
	0.978612	-0.395733	O95199	O95199;B4E372;B4DWG0	RCBT2_HUMAN	RCBTB2	RCC1 and BTB domain-containing protein 2	17.4846	17.3647	17.4271	16.6865	17.4374	16.2912	17.0071	17.2468	17.6072	17.5389	16.9758	17.7352
	0.58479	1.05155	O95202	O95202	LETM1_HUMAN	LETM1	Mitochondrial proton/calcium exchanger protein	17.6178	16.5052	16.5009	20.985	18.5868	21.144	20.1437	17.5435	17.8356	17.8791	18.0214	18.6589
	0.750503	0.706348	O95210	O95210	STBD1_HUMAN	STBD1	Starch-binding domain-containing protein 1	16.5053	16.2259	16.4931	18.4236	16.6856	18.2709	18.5523	16.1065	16.9306	16.5554	16.7073	17.6084
	0.121386	-0.0847653	O95219	O95219;F8W9T3	SNX4_HUMAN	SNX4	Sorting nexin-4	16.3014	15.522	15.651	16.3614	15.5843	17.0886	15.9175	15.8486	16.2513	15.7769	16.1587	16.2965
+	3.06494	1.45073	O95235	O95235	KI20A_HUMAN	KIF20A	Kinesin-like protein KIF20A	15.2148	16.8193	16.628	16.8619	17.0646	16.3945	17.0305	15.2346	14.0636	15.9554	15.6209	16.0051
+	3.3788	0.746945	O95239	O95239;Q2VIQ3	KIF4A_HUMAN	KIF4A	Chromosome-associated kinesin KIF4A	16.9491	17.9484	17.7551	17.6319	17.7946	17.6653	17.8579	17.0988	16.891	17.2842	16.4978	17.4508
	0.855938	-0.534892	O95248	O95248	MTMR5_HUMAN	SBF1	Myotubularin-related protein 5	18.8321	18.82	18.7868	17.716	19.024	16.985	17.9879	18.8658	18.71	18.8335	18.4036	18.8841
+	3.04854	1.7615	O95251	O95251;E7EUP3	KAT7_HUMAN	KAT7	Histone acetyltransferase KAT7	12.8705	15.979	14.738	16.3113	16.145	16.0672	15.6596	14.2521	13.4831	14.7062	14.3508	14.6683
	0.209394	0.279612	O95260	O95260;H0Y5C2;B4DK25;F5GXE4;B4E107	ATE1_HUMAN	ATE1	Arginyl-tRNA--protein transferase 1	13.6872	15.9798	16.1549	14.6479	15.9648	14.2873	14.3913	15.8955	13.7217	15.4808	15.7018	15.2613
	2.11492	-0.790531	O95273	O95273;H3BR23;H3BQA6	CCDB1_HUMAN	CCNDBP1	Cyclin-D1-binding protein 1	17.0318	16.5334	16.4651	15.2017	16.3907	15.7867	15.7306	16.7656	16.7486	16.74	17.1197	16.4458
	1.27992	-0.814739	O95278	O95278;A0A1W2PRS5;A0A1W2PQ84;A0A1W2PPT8	EPM2A_HUMAN	EPM2A	Laforin	16.3414	16.2654	16.296	14.6451	16.3092	14.5408	14.9213	16.6966	16.3891	16.2595	16.1074	16.0722
	0.651482	0.757536	O95292	O95292;E5RK64	VAPB_HUMAN	VAPB	Vesicle-associated membrane protein-associated protein B/C	20.3897	19.7559	19.6662	22.2687	20.6943	22.5845	22.3054	19.6815	20.3877	20.3746	20.6932	21.2029
	0.104547	0.0568832	O95295	O95295	SNAPN_HUMAN	SNAPIN	SNARE-associated protein Snapin	17.6847	17.1199	17.2142	17.9132	17.6368	18.188	17.8768	17.1367	17.6015	17.6185	17.9813	17.5848
+	3.9725	3.60721	O95297	O95297	MPZL1_HUMAN	MPZL1	Myelin protein zero-like protein 1	14.6096	16.3656	16.5658	19.2759	16.718	19.4049	18.392	14.0771	14.0795	14.0413	13.823	14.4482
	0.292939	0.570105	O95299	O95299;A0A087WXC5;E7ESZ7	NDUAA_HUMAN	NDUFA10	NADH dehydrogenase [ubiquinone] 1 alpha subcomplex subunit 10, mitochondrial	16.0148	13.834	15.1851	18.4838	16.5638	18.9348	17.687	15.6342	16.0917	16.2684	16.1538	17.105
+	3.23673	-1.14692	O95302	O95302	FKBP9_HUMAN	FKBP9	Peptidyl-prolyl cis-trans isomerase FKBP9	20.3122	19.5406	19.7293	18.4747	19.6157	18.6842	18.9649	20.0074	20.4635	20.2553	20.5938	20.2586
	2.23351	-0.650393	O95336	O95336;M0R261;M0R1L2;M0R0U3	6PGL_HUMAN	PGLS	6-phosphogluconolactonase	19.3942	19.1383	19.2101	18.173	19.0563	18.4614	18.6334	19.5996	19.3723	19.115	19.5774	19.5163
	0.334811	0.233951	O95340	O95340	PAPS2_HUMAN	PAPSS2	Bifunctional 3'-phosphoadenosine 5'-phosphosulfate synthase 2	14.4161	14.3172	13.9401	14.9068	14.8569	15.0107	15.0806	13.5926	14.047	14.9622	14.4525	15.2383
	0.553703	-0.284036	O95347	O95347	SMC2_HUMAN	SMC2	Structural maintenance of chromosomes protein 2	19.2195	19.627	19.5527	18.4683	19.5994	18.3542	18.7653	19.3511	19.4307	19.4926	19.2206	19.3567
	0.86061	-0.345933	O95352	O95352	ATG7_HUMAN	ATG7	Ubiquitin-like modifier-activating enzyme ATG7	20.3752	20.4416	20.4615	19.4185	20.3452	19.6459	19.5091	20.5299	20.251	20.31	20.4158	20.0157
	1.67644	-1.41012	O95361	O95361;Q309B1;H0Y626;K7ENN8;B3KP96	TRI16_HUMAN	TRIM16	Tripartite motif-containing protein 16	20.3029	19.8486	19.9594	17.3994	19.7596	17.282	18.3365	20.2073	20.3702	20.1484	20.1388	19.8786
	1.02935	1.08998	O95363	O95363;A0A3B3ITR6	SYFM_HUMAN	FARS2	Phenylalanine--tRNA ligase, mitochondrial	16.1017	16.7817	17.1359	19.4564	17.938	19.1124	19.352	16.7093	17.3834	17.3516	17.0902	18.6003
	0.780735	0.956475	O95365	O95365	ZBT7A_HUMAN	ZBTB7A	Zinc finger and BTB domain-containing protein 7A	15.1446	14.6282	13.2752	16.7219	14.8453	16.3083	16.4428	14.483	13.9248	13.4751	15.5473	13.9081
	1.23783	0.121721	O95373	O95373;E9PLB2	IPO7_HUMAN	IPO7	Importin-7	20.7067	20.8188	20.8916	20.8029	20.8069	21.1118	20.7398	20.7351	20.6905	20.8167	20.7652	20.7273
	1.52532	-0.539424	O95376	O95376;C9JZ71	ARI2_HUMAN	ARIH2	E3 ubiquitin-protein ligase ARIH2	15.494	14.5462	15.1584	14.7041	14.0387	15.1915	14.3966	15.1998	14.959	15.5691	15.1288	14.9212
	0.106547	0.126774	O95382	O95382	M3K6_HUMAN	MAP3K6	Mitogen-activated protein kinase kinase kinase 6	17.7638	18.9945	18.9525	16.9712	18.9518	16.7418	17.3492	17.7802	17.7017	18.0695	17.8274	18.0579
	0.0864204	-0.0594983	O95394	O95394;D6RIS6;D6RCQ8;A0A494C0G1;A0A087WT27;A0A494C099;A0A494C1E2;H0Y987;A0A494C163;A0A494C1Q4;D6RF77;J3KN95	AGM1_HUMAN	PGM3	Phosphoacetylglucosamine mutase	15.6412	15.213	16.2505	14.691	15.8822	15.0696	15.9224	15.7043	15.3844	15.4199	15.7633	15.4728
	0.350465	0.215679	O95396	O95396	MOCS3_HUMAN	MOCS3	Adenylyltransferase and sulfurtransferase MOCS3	15.5442	16.0299	15.4864	14.9912	15.9008	15.3551	14.7708	14.8743	15.1631	15.354	14.5405	15.7639
	1.55052	1.17018	O95400	O95400	CD2B2_HUMAN	CD2BP2	CD2 antigen cytoplasmic tail-binding protein 2	16.1848	16.8367	16.8037	18.4574	17.4197	18.1381	18.9726	16.2702	16.57	16.4839	16.1644	17.9337
	0.00970333	-0.0222694	O95402	O95402	MED26_HUMAN	MED26	Mediator of RNA polymerase II transcription subunit 26	15.4117	13.4306	12.7948	16.3169	14.7907	15.7141	16.6908	13.2584	15.6052	15.2038	14.1225	16.2699
	0.464974	0.668853	O95425	O95425;A0A6I8PIX7	SVIL_HUMAN	SVIL	Supervillin	16.1261	15.0921	14.2903	17.5671	15.5598	16.2225	18.382	15.2693	14.8246	15.5975	15.0633	16.2199
	0.773595	-0.726359	O95429	O95429	BAG4_HUMAN	BAG4	BAG family molecular chaperone regulator 4	16.324	16.4369	16.549	15.605	16.5814	13.7529	14.676	15.9462	16.6229	16.5803	16.3826	16.1034
	0.610503	0.43779	O95433	O95433;H0YJU2;G3V438	AHSA1_HUMAN	AHSA1	Activator of 90 kDa heat shock protein ATPase homolog 1	17.2879	17.0131	16.8746	17.9206	16.994	19.1152	17.6404	17.1572	17.2188	17.1429	16.8443	17.2801
	1.40383	0.883697	O95453	O95453;A0A494C0Q2;A0A494BZU6;A0A494C1N1;A0A494C0P9;A0A494C002;A0A494BZW7;A0A494C1K5;A0A494C0Q6;A0A494C0W0;A0A494C156	PARN_HUMAN	PARN	Poly(A)-specific ribonuclease PARN	15.264	15.9648	15.5957	17.2082	16.248	17.6921	17.0959	15.7584	15.9281	15.3196	15.8695	16.363
	0.455227	-0.264815	O95456	O95456	PSMG1_HUMAN	PSMG1	Proteasome assembly chaperone 1	17.6988	17.4891	17.5502	16.4548	17.2637	16.9321	16.1683	17.3184	17.4149	16.9052	17.3417	16.7681
	0.961648	0.233885	O95466	O95466	FMNL1_HUMAN	FMNL1	Formin-like protein 1	17.1979	17.5109	17.2842	17.3201	17.5182	17.5637	17.2271	16.9544	16.9689	16.9895	17.7248	17.1854
	2.43621	0.781447	O95470	O95470	SGPL1_HUMAN	SGPL1	Sphingosine-1-phosphate lyase 1	17.1951	17.9795	17.7661	18.8058	18.1504	18.7672	18.18	17.7417	17.4996	17.3974	17.8983	17.2281
	0.114366	-0.190469	O95477	O95477	ABCA1_HUMAN	ABCA1	Phospholipid-transporting ATPase ABCA1	16.2245	13.4784	16.2642	16.2687	15.993	15.7504	15.998	16.5653	15.7782	16.4101	16.3042	13.6131
	0.860931	-0.749492	O95479	O95479	G6PE_HUMAN	H6PD	GDH/6PGL endoplasmic bifunctional protein	15.9825	14.7274	16.668	15.1503	13.448	14.9798	15.3794	15.8081	16.1113	15.405	16.3941	15.1488
	0.231937	0.0588175	O95486	O95486	SC24A_HUMAN	SEC24A	Protein transport protein Sec24A	17.231	17.5092	17.5463	17.2085	17.6277	17.467	17.1017	17.4694	17.1208	17.3418	17.5078	17.4367
	0.508814	0.13988	O95487	O95487	SC24B_HUMAN	SEC24B	Protein transport protein Sec24B	16.8665	17.0287	17.2877	17.053	17.1973	17.0513	16.5115	17.081	16.5708	16.9702	16.9456	16.8562
	1.5395	0.427931	O95544	O95544;A0A0A0MR98;J3KTI3	NADK_HUMAN	NADK	NAD kinase	15.4365	15.603	15.2948	15.4369	15.5639	15.4261	15.1619	14.4646	14.623	15.1453	15.2625	14.9872
	0.454394	-0.498863	O95571	O95571;M0QXB5	ETHE1_HUMAN	ETHE1	Persulfide dioxygenase ETHE1, mitochondrial	19.5369	18.2415	17.9168	20.4053	18.9729	20.3569	20.3559	19.3831	19.8775	19.9538	19.6928	20.7983
+	2.29908	1.98354	O95573	O95573	ACSL3_HUMAN	ACSL3	Long-chain-fatty-acid--CoA ligase 3	17.5919	18.8392	18.9209	21.5072	19.7953	21.3774	20.71	17.9322	17.4989	18.4797	18.4903	19.2558
	2.2062	1.15511	O95602	O95602;B9ZVN9	RPA1_HUMAN	POLR1A	DNA-directed RNA polymerase I subunit RPA1	16.798	17.2767	17.4201	18.8476	17.7054	19.1691	18.0378	16.5539	16.8927	17.0995	16.8424	17.3396
	0.723126	0.463689	O95613	O95613	PCNT_HUMAN	PCNT	Pericentrin	16.123	16.1163	15.8366	17.4313	16.2062	16.6494	17.1675	15.4608	16.0394	16.1343	15.8717	16.9957
+	2.26444	1.67011	O95619	O95619;F8W0J4	YETS4_HUMAN	YEATS4	YEATS domain-containing protein 4	14.3442	15.3846	14.8664	16.7901	15.6154	16.602	17.1348	13.9006	13.5027	15.0485	14.1279	15.4487
	1.07131	1.77257	O95639	O95639;F8WEL7;C9JEV9	CPSF4_HUMAN	CPSF4	Cleavage and polyadenylation specificity factor subunit 4	12.5625	16.0161	13.4601	17.7631	16.3921	17.6425	17.6941	14.4174	14.794	15.4918	13.9075	17.1594
	2.20377	-0.922429	O95671	O95671	ASML_HUMAN	ASMTL	Probable bifunctional dTTP/UTP pyrophosphatase/methyltransferase protein	18.1532	17.8973	17.8754	16.5763	17.9092	16.8474	16.7439	18.3425	18.2499	18.2966	18.2739	18.0681
+	2.86389	1.24475	O95677	O95677;E9PLN6;E7ESD5;F2Z2Y1	EYA4_HUMAN	EYA4	Eyes absent homolog 4	15.0852	15.5542	15.7849	16.2458	15.3803	16.2561	15.8245	15.0542	13.5629	14.6187	14.9921	14.2642
	0.708221	-0.280045	O95685	O95685	PPR3D_HUMAN	PPP1R3D	Protein phosphatase 1 regulatory subunit 3D	17.8943	17.7313	17.8311	16.8671	17.8604	16.8823	17.2599	17.8471	17.7526	17.4977	17.6071	17.5134
	1.83554	0.827401	O95714	O95714;A0A0J9YXQ8	HERC2_HUMAN	HERC2	E3 ubiquitin-protein ligase HERC2	16.4437	17.0607	16.6147	17.9368	17.2224	17.0341	17.4683	16.308	15.4884	16.934	16.3193	16.8792
	1.80735	1.95306	O95721	O95721	SNP29_HUMAN	SNAP29	Synaptosomal-associated protein 29	13.0184	14.3143	14.5447	17.0101	14.6336	17.1721	17.0808	13.3634	13.5385	13.7996	13.9326	15.3846
	0.309231	-0.263891	O95747	O95747;C9JIG9	OXSR1_HUMAN	OXSR1	Serine/threonine-protein kinase OSR1	17.6793	16.4446	16.2168	17.4898	16.9473	18.6252	17.5508	17.4692	17.3629	17.2368	17.3117	17.7979
	0.123263	-0.0710797	O95751	O95751	LDOC1_HUMAN	LDOC1	Protein LDOC1	16.9277	16.6474	16.371	16.1078	16.9317	16.2997	16.3516	16.6835	16.7834	16.7302	15.7016	16.3092
	1.4793	-0.363458	O95757	O95757;D6RJ96;E9PDE8	HS74L_HUMAN	HSPA4L	Heat shock 70 kDa protein 4L	16.5258	16.406	16.2047	15.878	16.769	16.2953	15.8772	16.428	16.5907	16.7834	16.684	16.5991
	0.731667	0.368419	O95759	O95759;J3KQ40	TBCD8_HUMAN	TBC1D8	TBC1 domain family member 8	13.5428	14.4623	14.46	13.5568	14.1149	14.1145	13.9685	13.4007	13.2479	14.7291	13.5927	13.9533
	0.801172	-0.214145	O95777	O95777;F2Z2Y6;C9JNV3;C9JIZ0	LSM8_HUMAN	LSM8	U6 snRNA-associated Sm-like protein LSm8	19.0854	18.8178	18.8235	18.9689	18.7627	19.2595	19.3208	19.1835	19.1847	18.9652	19.142	19.6771
	0.505333	0.205991	O95782	O95782	AP2A1_HUMAN	AP2A1	AP-2 complex subunit alpha-1	18.991	18.7031	18.5297	19.4719	18.8345	19.6623	18.8963	18.8771	18.5767	18.8355	18.9009	18.6806
+	3.50588	1.26512	O95785	O95785;A0A2R8YFV2;A0A669KBH9;A0A669KAV7;A0A669KBG4;M0QXA7;B9EGQ5	WIZ_HUMAN	WIZ	Protein Wiz	15.4301	16.4459	16.8089	17.08	16.7234	16.6372	16.9823	15.127	14.7433	16.1813	15.6763	15.9289
	1.6125	1.40156	O95786	O95786;A2A376	DDX58_HUMAN	DDX58	Antiviral innate immune response receptor RIG-I	14.8782	16.4833	16.3631	15.5911	16.3751	15.4771	15.63	15.1949	12.2324	15.6332	15.061	14.5106
	0.167481	-0.109969	O95793	O95793;Q5JW30	STAU1_HUMAN	STAU1	Double-stranded RNA-binding protein Staufen homolog 1	19.2166	19.6202	19.6569	18.5904	19.7535	18.2615	19.1562	19.1761	19.2621	19.2708	19.5118	19.261
	0.19008	0.0846461	O95801	O95801	TTC4_HUMAN	TTC4	Tetratricopeptide repeat protein 4	16.1072	16.3831	16.2068	16.7757	16.6762	16.2158	15.992	16.0495	16.0406	16.1832	16.5502	16.8112
	1.49206	0.917349	O95816	O95816	BAG2_HUMAN	BAG2	BAG family molecular chaperone regulator 2	17.8954	18.1542	17.9228	19.386	18.3793	19.3122	19.6442	17.4958	17.786	17.6737	17.5254	18.9182
	0.547904	-0.170478	O95817	O95817	BAG3_HUMAN	BAG3	BAG family molecular chaperone regulator 3	18.0753	18.1048	18.0853	17.4515	18.2428	17.5393	17.7376	17.7645	18.0699	17.9082	18.1781	18.1881
	0.0978937	-0.036019	O95819	O95819;E7EN19;A0A0D9SG62;C9J840;A0A0D9SEY1;E7ENQ1;E7EX83;H7C0P6;G5E948;G3XAA2;H7C360	M4K4_HUMAN	MAP4K4	Mitogen-activated protein kinase kinase kinase kinase 4	17.6674	17.5809	17.4278	17.4451	17.753	17.1246	17.5359	17.6946	17.1686	17.6898	17.6828	17.1801
	0.186806	-0.279323	O95822	O95822	DCMC_HUMAN	MLYCD	Malonyl-CoA decarboxylase, mitochondrial	13.1715	12.7507	12.9695	15.321	15.1382	15.1401	14.8972	14.7205	14.0979	15.3772	15.2307	15.2949
	1.86584	-1.26926	O95825	O95825;C9K0F7;C9JAL0;A6NMA8;H7C3S0;F8WF64;H7C3I5;C9JZK8;C9JQD0;A6NHJ8;A6NND8	QORL1_HUMAN	CRYZL1	Quinone oxidoreductase-like protein 1	19.2327	18.8381	18.8548	16.7559	18.811	16.7914	17.4458	19.1763	19.2941	19.1489	19.247	19.0135
	0.810142	1.00342	O95831	O95831;A0A6Q8PFQ8;A0A6Q8PFE1;A0A6Q8PFW2;A0A6Q8PHC0;A0A6Q8PFM5;A0A6Q8PHJ9;A0A6Q8PG15;A0A6Q8PFA7;A0A6Q8PFS4	AIFM1_HUMAN	AIFM1	Apoptosis-inducing factor 1, mitochondrial	17.0005	16.1441	16.4253	19.3845	17.4763	19.8949	18.6646	16.5894	16.762	16.9406	17.0661	17.6106
+	6.47198	3.46635	O95858	O95858;H7C285	TSN15_HUMAN	TSPAN15	Tetraspanin-15	13.6322	17.257	17.2777	17.3683	17.1939	17.6567	17.5408	13.3616	13.6112	13.2988	14.8558	14.7366
	0.471649	0.552173	O95864	O95864	FADS2_HUMAN	FADS2	Acyl-CoA 6-desaturase	13.597	13.3719	13.1061	16.0614	14.0715	15.9993	14.2089	14.351	14.3606	13.3211	13.9999	13.8765
	0.984524	0.958461	O95873	O95873	CF047_HUMAN	C6orf47	Uncharacterized protein C6orf47	14.4589	13.1207	15.1375	16.2279	15.1681	16.6834	15.6623	13.5515	14.3127	14.6505	14.6376	14.6379
	2.78953	-0.837532	O95881	O95881	TXD12_HUMAN	TXNDC12	Thioredoxin domain-containing protein 12	20.8459	20.2256	20.5403	19.6773	20.1971	19.7085	19.7237	20.321	20.7262	20.857	21.1845	21.163
	0.566511	-0.448996	O95900	O95900	TRUB2_HUMAN	TRUB2	Mitochondrial mRNA pseudouridine synthase TRUB2	16.6431	15.9207	15.1409	17.0663	16.2524	16.7512	17.4518	16.1873	16.8998	16.9599	17.1043	17.4828
	0.445093	0.603456	O95969	O95969	SG1D2_HUMAN	SCGB1D2	Secretoglobin family 1D member 2	15.0524	16.1151	15.2362	15.2992	14.4358	15.3309	17.501	15.7638	16.3723	13.1897	15.49	14.4293
	1.52097	0.808095	O95983	O95983;A0A0A0MTS6;K7EIE8	MBD3_HUMAN	MBD3	Methyl-CpG-binding domain protein 3	15.1316	15.8394	15.7651	16.9422	16.2776	16.6097	17.4165	15.1767	15.5815	15.9833	15.9016	16.2272
+	2.64012	-0.999612	O95989	O95989	NUDT3_HUMAN	NUDT3	Diphosphoinositol polyphosphate phosphohydrolase 1	17.7807	17.303	17.0046	15.9585	17.0267	16.1133	16.4499	17.5377	17.8201	17.1708	17.8029	17.7414
	1.367	-0.809001	O95999	O95999;A0A087WWW9	BCL10_HUMAN	BCL10	B-cell lymphoma/leukemia 10	19.0662	18.5495	18.6119	16.8432	18.6667	17.0027	17.9903	18.656	18.7273	18.5521	18.5684	18.9482
	0.673459	1.72302	O96000	O96000;H3BPJ9	NDUBA_HUMAN	NDUFB10	NADH dehydrogenase [ubiquinone] 1 beta subcomplex subunit 10	16.6034	14.6777	13.7805	20.195	17.7097	20.9118	19.6231	15.6641	16.0739	15.6081	14.7726	17.8376
	0.849161	1.69024	O96005	O96005	CLPT1_HUMAN	CLPTM1	Cleft lip and palate transmembrane protein 1	14.1777	13.8124	13.647	18.3857	16.1961	18.8326	17.5466	12.8871	14.285	15.1686	15.0402	16.7203
	1.95586	-0.944799	O96007	O96007	MOC2B_HUMAN	MOCS2	Molybdopterin synthase catalytic subunit	16.8166	16.005	16.0177	14.7828	16.1292	15.5166	14.9365	16.538	16.8248	16.1044	16.9584	15.8143
	0.938198	2.03323	O96008	O96008;K7EKG4	TOM40_HUMAN	TOMM40	Mitochondrial import receptor subunit TOM40 homolog	15.4946	15.0484	14.4765	19.9336	17.6	20.4243	19.4455	15.2783	15.7557	16.3099	13.9176	17.9729
	0.841044	1.48834	O96011	O96011	PX11B_HUMAN	PEX11B	Peroxisomal membrane protein 11B	13.4873	14.1362	13.4662	17.9651	15.9245	18.0811	17.0555	15.3265	15.8207	14.4581	12.9097	15.6962
	0.490182	-0.160687	O96013	O96013	PAK4_HUMAN	PAK4	Serine/threonine-protein kinase PAK 4	15.4126	15.3606	15.2689	15.0244	15.7963	14.9787	15.3537	15.4436	15.0291	15.6951	15.5081	15.6583
	0.765464	0.411907	O96018	O96018	APBA3_HUMAN	APBA3	Amyloid-beta A4 precursor protein-binding family A member 3	13.797	14.7344	14.0641	15.1253	13.7813	15.3519	14.6634	14.4261	14.4967	14.395	14.3448	13.7896
+	2.83601	1.06107	O96019	O96019;O94805	ACL6A_HUMAN	ACTL6A	Actin-like protein 6A	17.5473	18.9644	18.7146	19.0954	19.0623	18.3598	19.6329	17.5092	17.8792	18.0493	17.8147	18.6634
+	3.41102	1.38967	O96028	O96028;D6R9V2	NSD2_HUMAN	NSD2	Histone-lysine N-methyltransferase NSD2	14.7612	15.8469	16.0018	15.8129	15.861	15.2926	14.8448	13.7317	13.5911	14.5351	14.5289	14.1742
	1.62203	2.52011	P00167	P00167	CYB5_HUMAN	CYB5A	Cytochrome b5	14.9584	14.8239	15.0685	19.0109	16.3167	19.1299	18.6754	13.9906	13.4355	14.694	14.0713	16.7547
	0.407703	-0.30948	P00325	P00325;P00326;A0A087WU81;D6RHZ6;A0A087WUC4;V9HW50	ADH1B_HUMAN	ADH1B	All-trans-retinol dehydrogenase [NAD(+)] ADH1B	16.352	15.8184	16.808	14.6163	16.1973	16.4545	16.6531	16.165	16.41	16.4503	16.1479	16.8793
	0.274093	0.22628	P00338	P00338	LDHA_HUMAN	LDHA	L-lactate dehydrogenase A chain	17.7916	17.6545	17.6987	17.1397	17.4845	17.4328	19.4556	17.328	17.3194	17.6131	17.6905	17.7654
	0.986935	-0.866162	P00367	P49448;P00367	DHE3_HUMAN	GLUD1	Glutamate dehydrogenase 1, mitochondrial	21.5375	20.0229	19.6218	21.8147	20.5323	21.896	21.9953	21.1209	21.9045	21.9344	21.8242	22.7585
	1.64967	2.40133	P00387	P00387;B1AHF3	NB5R3_HUMAN	CYB5R3	NADH-cytochrome b5 reductase 3	18.3114	18.5539	18.9047	22.9415	20.0354	22.9873	22.411	17.8768	18.0032	18.7746	18.5297	19.9301
	1.902	-0.379409	P00390	P00390	GSHR_HUMAN	GSR	Glutathione reductase, mitochondrial	18.5028	18.2933	18.3329	18.2059	18.568	18.385	18.0314	19.0498	18.6666	18.6561	18.8619	18.3557
	0.804513	1.91823	P00403	P00403	COX2_HUMAN	MT-CO2	Cytochrome c oxidase subunit 2	18.6993	16.9363	16.8496	22.5992	20.2355	23.4293	22.1429	17.8788	18.4431	18.1957	17.1794	20.287
	0.417929	-0.351132	P00441	P00441;H7BYH4	SODC_HUMAN	SOD1	Superoxide dismutase [Cu-Zn]	16.9061	17.3661	16.5051	15.5062	16.1165	16.1993	16.4949	16.766	17.2411	15.5511	16.2801	17.5505
	1.84026	-0.788211	P00491	P00491;G3V5M2;G3V393	PNPH_HUMAN	PNP	Purine nucleoside phosphorylase	18.2241	18.4365	17.395	16.7509	17.6652	16.7084	17.3243	18.3442	18.2177	17.9563	18.1839	18.0833
+	4.33676	-0.784558	P00492	P00492	HPRT_HUMAN	HPRT1	Hypoxanthine-guanine phosphoribosyltransferase	19.6673	18.8735	19.0259	18.6397	19.1796	19.0243	19.2808	19.9225	19.8796	19.5199	19.7939	19.9479
	1.80471	-1.16056	P00505	P00505	AATM_HUMAN	GOT2	Aspartate aminotransferase, mitochondrial	21.3292	19.6051	19.208	21.1465	20.1872	21.2493	21.2602	21.2353	21.6251	21.6162	21.5297	22.284
+	3.48075	2.88558	P00533	P00533;E9PFD7;Q504U8	EGFR_HUMAN	EGFR	Epidermal growth factor receptor	15.0949	17.3791	17.8772	19.9055	17.1001	19.2536	18.4999	14.6725	14.8259	15.464	16.05	16.5946
	3.06528	-0.635408	P00558	P00558	PGK1_HUMAN	PGK1	Phosphoglycerate kinase 1	19.5655	18.851	18.8717	18.385	19.1798	19.0136	18.683	19.4932	19.7226	19.1648	19.3844	19.4661
+	2.57536	2.40723	P00749	P00749;S4R3G7;E7ET40	UROK_HUMAN	PLAU	Urokinase-type plasminogen activator	12.9519	14.2535	15.16	17.3629	15.1007	17.4029	17.212	13.6104	13.9173	13.4356	13.692	14.4415
	0.282413	0.276307	P00750	P00750;B4DNJ1;B4DN26;E7ESF4	TPA_HUMAN	PLAT	Tissue-type plasminogen activator	15.2012	15.4094	15.1195	15.3723	15.4877	14.5047	14.2821	15.0966	13.4984	15.2841	15.643	13.7945
	0.359426	0.162201	P01033	P01033;Q5H9B4;Q5H9A7;Q5H9B5	TIMP1_HUMAN	TIMP1	Metalloproteinase inhibitor 1	15.4754	15.469	15.4066	14.8718	14.9159	14.7883	15.6579	15.2905	14.974	14.9432	14.9037	14.5495
+	4.85144	-1.38101	P01034	P01034	CYTC_HUMAN	CST3	Cystatin-C	18.0827	16.8794	16.5451	16.2438	16.8237	16.156	16.9079	17.4591	18.0227	17.8974	18.2294	18.1506
	0.0603365	0.0989097	P01040	P01040;C9J0E4	CYTA_HUMAN	CSTA	Cystatin-A	20.1874	22.624	19.3917	20.9646	19.6538	19.6233	20.2953	20.1866	20.6016	19.5073	19.7676	21.7085
	2.23293	1.19838	P01111	P01111	RASN_HUMAN	NRAS	GTPase NRas	18.3028	18.6477	18.7027	20.215	19.0724	20.4166	20.0786	18.0142	18.2962	18.2055	18.3503	18.7737
+	4.01564	2.48313	P01130	P01130;J3KMZ9;H0YMD1	LDLR_HUMAN	LDLR	Low-density lipoprotein receptor	14.7919	16.2688	16.9992	17.5309	16.4553	17.3205	17.1283	15.0474	14.5559	14.7215	12.7847	14.9027
	1.86592	-0.591402	P01137	P01137;A0A499FJK2;M0R2S0	TGFB1_HUMAN	TGFB1	Transforming growth factor beta-1 proprotein	16.7956	16.5911	16.6783	15.7059	16.5077	16.045	15.9265	16.5041	16.8303	16.9836	17.2682	16.6213
	1.33461	1.19108	P01591	P01591;D6RD17;D6RHJ6;C9JA05	IGJ_HUMAN	JCHAIN	Immunoglobulin J chain	13.3478	16.253	13.8101	14.4364	15.0462	14.5929	16.3064	12.7309	14.6896	13.9888	13.7649	14.7765
	0.36156	0.504948	P01833	P01833	PIGR_HUMAN	PIGR	Polymeric immunoglobulin receptor	13.9388	16.24	15.031	14.6242	15.2652	14.1453	16.6435	12.897	15.9905	14.961	15.7012	15.4309
	0.875901	1.34453	P01834	P01834;A0A5H1ZRQ3	IGKC_HUMAN	IGKC	Immunoglobulin kappa constant	14.8856	17.4901	14.4869	17.3026	16.8348	15.4313	17.9988	13.6975	16.6935	13.3488	16.1528	16.6992
	0.686485	0.856277	P01857	P01860;P01857;P01861;A0A286YFJ8;A0A286YES1;A0A4W9A917;A0A0A0MS08	IGHG1_HUMAN	IGHG1	Immunoglobulin heavy constant gamma 1	17.0067	19.2488	15.9941	17.9471	17.9938	16.3101	19.5139	16.7532	17.1126	16.1072	17.1444	17.7461
	0.999121	1.10503	P01876	P01876;P01877;A0A286YEY1;A0A286YEY5;A0A0G2JMB2	IGHA1_HUMAN	IGHA1	Immunoglobulin heavy constant alpha 1	14.7867	18.2074	15.0113	16.3536	17.2168	16.6197	18.6553	15.4465	16.5094	15.87	16.2283	16.5931
	1.67839	2.43615	P01889	P13747;P01889;D9J307;F6U0H7;A0A140T953;S6AU73;A0A140T9G0;A0A1W2PPR8;A0A140T9S9;Q5SS57;A0A140T9D4;A0A140T951	HLAB_HUMAN	HLA-B	HLA class I histocompatibility antigen, B alpha chain	15.8612	16.1773	15.7414	19.7634	17.5125	20.4138	19.7779	15.3642	15.0413	15.888	15.2944	17.3203
	0.29678	0.382726	P02100;P69891;P69892	P69891;P02100;P69892;E9PBW4;A0A2R8Y7X9	HBE_HUMAN;HBG1_HUMAN;HBG2_HUMAN	HBE1;HBG1;HBG2	Hemoglobin subunit epsilon	14.5199	15.3756	13.3224	16.1135	15.7094	13.7044	14.9387	14.8129	14.3659	15.2502	14.871	13.0478
	1.77169	-0.866721	P02462	P02462;P29400;A0A3B3ISV3	CO4A1_HUMAN	COL4A1	Collagen alpha-1(IV) chain	15.4023	13.7397	14.2055	14.2874	14.4326	13.9859	13.4944	13.7421	14.9231	15.2964	15.4116	14.5704
	1.52527	-0.462849	P02511	P02511;E9PNH7;A0A024R3B9;E9PJL7;E9PRA8	CRYAB_HUMAN	CRYAB	Alpha-crystallin B chain	16.7846	15.7747	15.4525	15.9414	16.1316	16.2879	16.4373	16.3668	16.326	16.0996	16.4546	16.7709
	0.304713	0.384837	P02533	P02533	K1C14_HUMAN	KRT14	Keratin, type I cytoskeletal 14	22.309	24.3055	22.2691	23.0877	22.799	22.2747	24.1704	23.3093	23.5071	21.0453	22.7489	23.6778
	0.364429	0.527556	P02538	P48668;O95678;P02538	K2C6A_HUMAN	KRT6A	Keratin, type II cytoskeletal 6A	21.2127	21.6833	21.2009	21.8703	22.1579	21.371	24.5064	21.8103	22.3009	19.7859	21.8931	22.6215
	1.73158	1.37719	P02545	P02545;A0A6Q8PHQ9;A0A6Q8PFJ0;Q5TCI8;A0A0C4DGC5	LMNA_HUMAN	LMNA	Prelamin-A/C	20.5672	21.4922	21.1852	23.0897	21.961	23.01	23.3873	20.5498	20.9663	21.2491	20.1865	22.3433
	0.260892	0.176777	P02749	P02749;J3KS17	APOH_HUMAN	APOH	Beta-2-glycoprotein 1	18.0652	18.3033	18.5904	18.1988	18.7275	17.7792	17.8085	17.2419	18.0642	18.4852	18.8563	17.6342
	0.398624	-0.109689	P02765	P02765;C9JV77	FETUA_HUMAN	AHSG	Alpha-2-HS-glycoprotein	17.8676	17.481	17.8591	17.452	17.8143	17.4254	17.7266	17.5885	17.7904	17.6957	17.3975	18.0769
	0.359744	0.313293	P02768	P02768;H0YA55;H7C013;A0A0C4DGB6	ALBU_HUMAN	ALB	Albumin	19.6169	20.9377	20.1754	19.4165	21.7015	19.4702	19.6353	19.8823	20.189	19.8164	19.8279	20.1243
+	5.47352	3.37902	P02786	P02786;G3V0E5;H7C3V5	TFR1_HUMAN	TFRC	Transferrin receptor protein 1	17.4087	19.9632	20.7132	21.7545	20.1056	21.6402	20.9183	17.0674	17.2523	17.4457	17.2037	18.4431
	0.56754	0.346887	P02788	P02788;E7EQB2;E7ER44	TRFL_HUMAN	LTF	Lactotransferrin	17.121	18.9828	17.3008	17.3397	17.3685	17.1117	17.4875	16.9891	17.5013	17.1521	17.157	17.5893
+	2.93988	-0.851214	P02792	P02792	FRIL_HUMAN	FTL	Ferritin light chain	24.5185	23.7008	23.8486	22.9337	24.0722	23.179	23.7867	24.4318	24.6008	24.2629	24.2347	24.5793
	2.4102	-0.666818	P02794	P02794;E9PKY7;E9PRK8;G3V192	FRIH_HUMAN	FTH1	Ferritin heavy chain	24.6885	24.095	24.2357	23.2724	24.3606	23.5737	23.9603	24.5349	24.8013	24.4811	24.4449	24.548
+	6.62564	-1.88812	P04003	P04003	C4BPA_HUMAN	C4BPA	C4b-binding protein alpha chain	20.6432	18.746	18.9199	18.5548	19.0626	18.5345	18.5854	20.0221	20.8584	20.8253	20.7483	20.6347
	0.242901	0.298038	P04004	P04004	VTNC_HUMAN	VTN	Vitronectin	16.5842	15.9706	15.9319	17.902	17.0629	17.7715	18.1224	15.5982	16.7716	17.3119	16.7824	17.9248
	0.857818	-0.488005	P04040	P04040	CATA_HUMAN	CAT	Catalase	19.0261	19.7792	18.9854	18.24	19.1947	17.9691	18.4306	18.8041	19.2819	19.2867	19.6844	19.4439
	1.50476	1.07393	P04049	P04049;H7C155	RAF1_HUMAN	RAF1	RAF proto-oncogene serine/threonine-protein kinase	15.5921	16.6013	16.3063	15.9414	16.7012	15.7359	16.1798	15.6975	13.1698	15.4977	15.524	15.5413
	0.860557	1.00186	P04062	P04062;A0A0G2JNZ5;A0A0G2JNZ0;A0A0G2JLB3	GLCM_HUMAN	GBA	Lysosomal acid glucosylceramidase	16.657	17.2545	15.638	19.1205	16.8882	19.2887	18.3885	16.1836	16.5114	16.4918	16.9914	17.7322
+	4.93488	-1.42535	P04066	P04066	FUCO_HUMAN	FUCA1	Tissue alpha-L-fucosidase	18.064	16.9414	16.5831	16.2843	16.63	16.2068	16.5274	17.299	17.9068	17.9852	18.2466	18.2234
	0.623181	0.169478	P04075	P04075;H3BR68;J3KPS3	ALDOA_HUMAN	ALDOA	Fructose-bisphosphate aldolase A	18.8191	18.8137	18.6792	18.6846	19.0008	18.8703	19.0834	18.6918	19.0272	18.249	18.8712	18.4567
+	4.6887	-1.27908	P04080	P04080	CYTB_HUMAN	CSTB	Cystatin-B	20.789	19.7689	19.5203	18.9629	19.8202	18.9935	19.5705	20.4815	20.7678	20.5786	21.0077	20.6861
	1.57085	-0.367233	P04083	P04083	ANXA1_HUMAN	ANXA1	Annexin A1	19.5603	19.0006	19.0669	19.249	19.2035	18.996	19.0483	19.2898	19.8326	18.9876	19.2953	19.802
	0.615716	0.994939	P04114	P04114	APOB_HUMAN	APOB	Apolipoprotein B-100	14.2747	12.9508	15.6816	17.8563	16.6124	17.5669	16.8095	14.9818	14.6637	15.6677	15.3648	16.5551
+	2.72333	0.958217	P04150	P04150;A0A494C0P1;Q3MSN4;D6RDA9	GCR_HUMAN	NR3C1	Glucocorticoid receptor	15.4172	15.823	15.5113	16.928	16.4666	16.6211	16.4259	15.2958	15.2389	15.6648	15.0893	15.3206
+	2.39774	2.23809	P04156	P04156;A2A2V1;X6RKS3	PRIO_HUMAN	PRNP	Major prion protein	14.2465	14.5851	15.2549	17.6394	15.036	17.61	16.4954	13.106	14.82	13.5523	13.4426	14.0249
	2.16728	-1.00375	P04179	P04179;F5H4R2;F5GXZ9;G8JLJ2;F5H3C5;G5E9P6;F5GYZ5	SODM_HUMAN	SOD2	Superoxide dismutase [Mn], mitochondrial	18.6196	16.7105	18.2817	17.1989	17.1467	18.2232	18.2737	18.7277	18.5571	18.7151	18.3522	18.8856
	1.09847	-1.0693	P04181	P04181	OAT_HUMAN	OAT	Ornithine aminotransferase, mitochondrial	22.0577	20.099	19.3948	22.2623	20.6835	22.2776	22.1102	21.5958	22.3271	22.3049	21.9231	23.0347
	4.16726	0.492548	P04183	P04183;K7ERJ1;K7ENW5;K7ERV3;K7ES52	KITH_HUMAN	TK1	Thymidine kinase, cytosolic	17.2996	17.9051	17.7661	17.6215	17.8933	17.8101	17.6159	17.2998	17.1138	17.1236	17.3635	17.4564
+	3.28505	3.76113	P04216	P04216;E9PIM6;E9PNQ8	THY1_HUMAN	THY1	Thy-1 membrane glycoprotein	17.5149	19.1549	18.9229	21.8956	19.723	22.4876	21.8275	17.1112	17.0765	15.8482	15.7512	18.1427
	0.461917	0.650563	P04259	P48668;P04259	K2C6B_HUMAN	KRT6B	Keratin, type II cytoskeletal 6B	18.26	18.8143	18.5148	19.2023	19.7326	19.3751	21.673	19.0962	19.6477	16.9122	19.399	20.0935
	0.0397875	0.0618747	P04264	P04264	K2C1_HUMAN	KRT1	Keratin, type II cytoskeletal 1	24.9961	27.4477	24.8351	25.6087	24.6332	24.6163	25.2098	25.6052	25.8984	24.0404	25.102	26.3375
	0.134154	0.184037	P04271	P04271	S100B_HUMAN	S100B	Protein S100-B	15.0311	15.5096	15.5635	15.4953	15.7416	13.3622	14.9318	15.3178	15.0105	15.0186	15.9559	13.1658
	0.281337	-0.475083	P04279	P04279	SEMG1_HUMAN	SEMG1	Semenogelin-1	13.1524	14.7223	13.7722	14.0717	13.9774	13.2884	14.606	14.1267	13.4145	13.6096	17.5404	15.4449
	2.06251	0.567463	P04350	P04350	TBB4A_HUMAN	TUBB4A	Tubulin beta-4A chain	22.8731	23.6853	23.8681	22.9511	23.6518	22.9267	23.1185	22.7939	22.6519	22.8785	22.7085	22.8907
	2.27533	0.683232	P04406	P04406;E7EUT5	G3P_HUMAN	GAPDH	Glyceraldehyde-3-phosphate dehydrogenase	22.5919	22.9317	22.7223	23.3801	23.0597	23.8033	23.717	22.5733	22.6549	22.3023	22.5394	22.8531
	2.0193	-0.648482	P04424	P04424;A0A5F9ZHM8;A0A5F9ZHC6	ARLY_HUMAN	ASL	Argininosuccinate lyase	19.2431	18.9501	18.8575	17.7752	18.9205	18.2484	18.5123	19.3723	19.0281	19.051	19.4122	19.048
+	2.10141	2.36051	P04439	P04439;P01889;D9J307;Q5SRN5;A0A140T9H3;A0A0G2JL56;A0A140T933;A0A1W2PQZ3;A0A1W2PQS8;A0A1W2PPF8;A0A1W2PS24;A0A140T955;A0A0G2JI36;A0A0G2JPD3;A0A0G2JIF2;A0A140T975;A0A140T941;A0A1W2PRT9;Q5SRN7;A0A1W2PS39;A0A140T9A9;A0A140T913;Q9GJ45;S6AU73;B0UXQ0;A0A140T8Y4;A0A1W2PR61;A0A140T9G0;A0A1W2PPR8;A0A140T9S9;A0A140T9X5;Q5SUL5;A0A1W2PP29;Q2L6G2;Q53Z42;A0A140T8W8;A0A140T9Z6;D5H3J5;A0A1W2PQD0;Q5SS57;Q5SPM2;Q5RJ…	HLAA_HUMAN	HLA-A	HLA class I histocompatibility antigen, A alpha chain	19.2886	19.9478	20.0345	22.8911	20.8942	23.4189	22.9107	18.6852	19.3705	19.0273	18.7724	20.7901
	1.05713	1.19823	P04626	P04626;B4DTR1	ERBB2_HUMAN	ERBB2	Receptor tyrosine-protein kinase erbB-2	14.1485	13.7038	13.4504	16.0332	13.9021	15.3946	15.4236	13.6164	12.711	13.4427	11.8192	14.9806
	0.684047	-0.144125	P04632	P04632;Q96L46;U3KPR7;U3KQE2;K7EKD8;K7EIV0;A0A0C4DGQ5;K7ELJ7;A0A075B7C0	CPNS1_HUMAN	CAPNS1	Calpain small subunit 1	19.0201	18.8201	18.6455	18.807	19.005	19.1442	19.0969	19.1736	18.9659	18.7856	19.2748	19.1635
	2.39148	0.425951	P04637	P04637;J3KP33;A0A0U1RQC9;A0A087WXZ1;E9PFT5;A0A087X1Q1;E7ESS1;E7EQX7;A0A087WT22	P53_HUMAN	TP53	Cellular tumor antigen p53	18.9231	19.4723	19.3848	19.0315	19.4866	19.1022	19.4213	18.6968	18.9525	18.8413	18.6962	19.2332
	1.76852	-0.436063	P04792	P04792;A0A6Q8PGY2;A0A6Q8PH65;A0A6Q8PGK1;A0A6Q8PFE7;A0A6Q8PFK8;A0A6Q8PHJ6;A0A6Q8PHA6;A0A6Q8PF43	HSPB1_HUMAN	HSPB1	Heat shock protein beta-1	22.1922	21.5308	21.4095	21.4286	21.6354	21.9752	22.1306	21.8571	22.2181	21.8939	22.1091	22.456
	0.925924	-0.294043	P04818	P04818	TYSY_HUMAN	TYMS	Thymidylate synthase	15.0113	15.3068	15.3571	15.2526	15.4584	15.4476	14.7549	15.5601	15.5918	15.8581	15.9226	15.3977
	0.988268	1.57435	P04843	P04843;F8WF32	RPN1_HUMAN	RPN1	Dolichyl-diphosphooligosaccharide--protein glycosyltransferase subunit 1	18.7777	18.5084	17.9627	22.2049	20.0673	22.7382	21.7355	18.603	18.9001	19.054	18.0513	20.3847
	0.834935	1.51052	P04844	P04844	RPN2_HUMAN	RPN2	Dolichyl-diphosphooligosaccharide--protein glycosyltransferase subunit 2	17.6305	17.303	16.3031	21.2219	19.0288	21.5094	20.6821	17.4443	17.7722	17.9673	16.7216	19.4494
+	2.65574	2.5913	P04899	P04899	GNAI2_HUMAN	GNAI2	Guanine nucleotide-binding protein G(i) subunit alpha-2	17.8065	18.9558	18.7717	21.6424	19.7077	22.0732	21.3761	17.8734	17.5622	17.6837	17.1869	18.8664
	1.76067	1.83066	P04908;P0C0S8;P20671;Q16777;Q6FI13;Q7L7L0;Q93077;Q96KK5;Q99878;Q9BTM1	Q9BTM1;Q96KK5;Q93077;P04908;P0C0S8;Q16777;Q7L7L0;P20671;Q99878;Q6FI13;H0YFX9;A0A0U1RR32;A0A0U1RRH7	H2A1B_HUMAN;H2A1C_HUMAN;H2A1D_HUMAN;H2A1H_HUMAN;H2A1J_HUMAN;H2A1_HUMAN;H2A2A_HUMAN;H2A2C_HUMAN;H2A3_HUMAN;H2AJ_HUMAN	H2AC11;H2AC12;H2AC14;H2AC18;H2AC20;H2AC4;H2AC6;H2AC7;H2AJ;H2AW	Histone H2A type 1-B/E	21.0962	21.3521	21.5725	24.5484	22.72	24.2577	24.2887	21.0778	20.5587	21.4627	21.1094	22.4506
+	3.58979	3.42039	P05023	P05023	AT1A1_HUMAN	ATP1A1	Sodium/potassium-transporting ATPase subunit alpha-1	18.2453	20.2285	19.9947	22.8568	21.0106	23.2329	22.8864	18.2783	18.0907	18.0881	17.8839	19.1012
+	3.87356	4.83263	P05026	P05026	AT1B1_HUMAN	ATP1B1	Sodium/potassium-transporting ATPase subunit beta-1	15.3132	17.7557	17.6091	20.6611	18.6981	21.0914	20.5995	15.6443	13.0634	14.4689	13.1955	15.7338
	0.2194	0.408145	P05067	P05067;E9PG40;H7C0V9;A0A0A0MRG2;H7C2L2	A4_HUMAN	APP	Amyloid-beta precursor protein	17.1426	15.6961	15.7288	19.4571	17.0526	19.549	18.9888	16.6233	17.2939	17.6009	17.8163	17.5465
	0.120416	0.160179	P05089	P05089;A0A5F9ZH78	ARGI1_HUMAN	ARG1	Arginase-1	18.2683	20.3915	17.8063	18.9689	17.516	17.6674	18.5906	18.51	18.8063	17.3551	18.0552	18.9846
	0.815307	-0.568312	P05090	P05090;C9JF17	APOD_HUMAN	APOD	Apolipoprotein D	16.3037	17.416	16.3624	15.8817	15.7771	15.5722	16.7559	16.4062	16.8825	17.3593	16.5102	17.7133
	0.0678157	0.108161	P05091	P05091	ALDH2_HUMAN	ALDH2	Aldehyde dehydrogenase, mitochondrial	14.1166	12.2592	14.3732	14.9819	14.2239	13.9707	14.896	13.1125	13.6249	13.0409	14.3952	15.7659
+	2.35579	2.39829	P05106	P05106;H3BM21	ITB3_HUMAN	ITGB3	Integrin beta-3	13.5912	16.374	16.8565	17.7849	16.3777	17.9549	17.218	16.2316	16.8088	13.3746	14.2306	13.9395
	0.14604	-0.164187	P05109	P05109	S10A8_HUMAN	S100A8	Protein S100-A8	19.0426	18.6155	17.9933	19.191	17.7124	17.5288	19.791	18.2211	18.2978	17.9721	18.7361	19.5473
	0.0296485	0.0603442	P05120	P05120;H7C004;H7BYS2	PAI2_HUMAN	SERPINB2	Plasminogen activator inhibitor 2	15.4068	18.1341	13.3517	16.6866	15.0586	15.8508	16.765	16.5423	16.2957	15.0899	15.8577	16.2923
	1.10858	2.49973	P05141	P05141;P12236;P12235;Q9H0C2;V9GYG0	ADT2_HUMAN	SLC25A5	ADP/ATP translocase 2	19.0432	18.0516	18.1575	24.2289	21.7238	24.7191	23.2229	18.8091	19.1901	18.94	18.0798	21.0432
	0.26391	0.105816	P05161	P05161;A0A096LNZ9;A0A096LPJ4	ISG15_HUMAN	ISG15	Ubiquitin-like protein ISG15	14.8355	15.315	15.4558	14.7173	15.5096	14.8138	14.8583	15.082	15.0055	15.1557	15.2684	14.6877
	1.10967	-0.893349	P05165	P05165;A0A1B0GUX9;A0A1B0GWA1;A0A1B0GU58;A0A1B0GWI4	PCCA_HUMAN	PCCA	Propionyl-CoA carboxylase alpha chain, mitochondrial	21.4904	19.9572	19.668	21.9816	20.6252	21.7009	21.7497	21.3864	22.0347	22.1129	21.4193	22.5989
	0.92294	-0.966066	P05166	P05166;E7EX59;E9PEC3;E7ETT1;E7ETT4;E7EUY3;F8WBI9;E9PDR0	PCCB_HUMAN	PCCB	Propionyl-CoA carboxylase beta chain, mitochondrial	21.7353	19.9367	19.4585	22.1273	20.7044	21.9993	22.5239	21.5905	22.2188	22.1174	21.7631	23.1213
	1.47808	-0.709151	P05198	P05198	IF2A_HUMAN	EIF2S1	Eukaryotic translation initiation factor 2 subunit 1	19.5784	19.051	19.0537	17.9268	19.4137	17.9619	18.0301	19.1162	19.4546	19.2254	19.3131	19.0045
	1.62161	-0.740091	P05386	P05386	RLA1_HUMAN	RPLP1	60S acidic ribosomal protein P1	23.6022	23.1611	23.3455	21.8333	23.4406	22.1086	22.88	23.3694	23.4831	23.4875	23.567	23.7004
	1.34794	-0.90078	P05387	P05387	RLA2_HUMAN	RPLP2	60S acidic ribosomal protein P2	22.9054	22.7648	22.7912	20.9909	22.7636	20.7033	21.7633	22.6157	22.996	22.972	22.8336	22.859
	2.01011	-0.566663	P05388	P05388;F8VZS0;F8VWS0;F8VW21;F8W1K8	RLA0_HUMAN	RPLP0	60S acidic ribosomal protein P0	22.6886	22.2771	22.1977	21.4523	22.3697	21.9484	21.6376	22.3772	22.7723	22.4728	22.7633	22.2085
	1.86893	1.3126	P05412	P05412	JUN_HUMAN	JUN	Transcription factor AP-1	15.9051	16.5685	16.3408	18.1558	17.1715	17.9829	18.5592	15.7735	15.5291	16.2078	16.3073	17.1803
	1.86029	-0.886872	P05455	P05455;E7ERC4;E9PFL9;E9PGX9	LA_HUMAN	SSB	Lupus La protein	19.561	19.2015	19.237	17.8601	19.2544	17.7089	18.6515	19.6872	19.6396	19.3129	19.6717	19.3622
	1.11997	0.611322	P05549	P05549;C9JXZ2;C1K3N0;A0A6E1XE14;H7C5E5	AP2A_HUMAN	TFAP2A	Transcription factor AP-2-alpha	16.0037	16.4756	16.243	17.6975	16.7797	17.6684	17.5331	16.2798	16.48	16.6651	16.194	17.1067
+	7.17136	4.2082	P05556	P05556	ITB1_HUMAN	ITGB1	Integrin beta-1	18.2757	21.8445	22.1997	23.1247	21.872	23.4655	22.6961	18.6076	18.1026	17.9721	18.2492	18.7462
	0.517552	-0.204569	P05783	P05783;F8VZY9	K1C18_HUMAN	KRT18	Keratin, type I cytoskeletal 18	17.2045	17.1284	17.1375	16.0487	17.1818	16.8249	17.0315	16.9191	17.1915	17.2942	16.8942	17.0767
	0.40548	-0.283472	P05787	P05787	K2C8_HUMAN	KRT8	Keratin, type II cytoskeletal 8	16.032	16.3438	16.5385	14.3981	15.4704	15.658	16.0094	15.9514	16.2401	16.0251	15.9804	15.89
	0.298684	-0.235829	P05997	P05997;A0A087WYX9	CO5A2_HUMAN	COL5A2	Collagen alpha-2(V) chain	14.8832	14.9789	14.9192	14.4174	14.9784	15.4222	14.3424	14.556	14.8566	15.9183	16.0159	14.2435
	1.6927	1.73599	P06213	P06213	INSR_HUMAN	INSR	Insulin receptor	15.7931	16.1991	16.3976	17.9672	16.6139	18.0405	17.1775	15.4667	12.6827	16.1771	15.7683	16.092
	1.35078	1.58298	P06241	P06241	FYN_HUMAN	FYN	Tyrosine-protein kinase Fyn	13.8443	16.2479	13.4274	16.133	15.051	16.5991	16.4533	13.3028	13.3099	13.2431	14.4577	16.256
+	3.06975	-0.799361	P06276	P06276;H0Y885;H7C4Y0;F8WF14	CHLE_HUMAN	BCHE	Cholinesterase	16.2297	15.5633	15.0543	15.7711	15.5553	16.0286	15.4058	16.122	16.3951	16.1987	16.8344	16.3945
+	5.88959	-1.98371	P06280	P06280;A0A6Q8PFA9;A0A6Q8PGG0;A0A3B3IUC4	AGAL_HUMAN	GLA	Alpha-galactosidase A	18.1454	16.5497	15.8632	16.0335	16.2899	15.8252	16.0001	17.5202	18.2085	18.1522	18.6466	17.791
	0.375618	0.380861	P06396	P06396;A0A0A0MS51;A0A0A0MT01	GELS_HUMAN	GSN	Gelsolin	19.2666	18.2794	17.8353	19.2848	18.238	18.5153	20.4088	18.6169	18.0901	17.9883	17.6134	18.701
+	3.71295	1.59758	P06400	P06400;A0A3B3IS71	RB_HUMAN	RB1	Retinoblastoma-associated protein	16.203	17.2343	17.3151	18.53	17.7059	18.5682	18.0179	16.4207	15.7182	16.4811	16.1641	16.7987
	1.63951	-1.36801	P06454	P06454;B8ZZA1;H7C2N1;B8ZZW7;B8ZZQ6	PTMA_HUMAN	PTMA	Prothymosin alpha	22.0212	19.9313	21.5186	19.4578	20.9342	18.5824	20.4877	21.5068	20.8688	20.6066	21.8158	22.301
	3.51741	-0.423484	P06493	P06493;E5RIU6;A0A024QZP7;A0A087WZZ9	CDK1_HUMAN	CDK1	Cyclin-dependent kinase 1	20.2828	19.7709	19.8692	19.5285	19.9575	19.9714	19.8113	20.1909	20.2645	20.0769	20.2471	20.3874
	0.440969	0.825266	P06576	P06576;F8W079;H0YH81	ATPB_HUMAN	ATP5F1B	ATP synthase subunit beta, mitochondrial	19.4359	18.0095	18.3582	22.1368	20.0165	22.6587	21.748	19.1136	19.7581	19.4606	19.1798	21.0281
	0.100243	-0.113682	P06702	P06702	S10A9_HUMAN	S100A9	Protein S100-A9	19.3992	19.0958	18.3405	19.7228	18.2577	18.1661	20.2308	18.9383	18.7752	18.3092	19.0707	20.0034
	1.38657	-0.321134	P06703	P06703;R4GN98	S10A6_HUMAN	S100A6	Protein S100-A6	20.9483	20.7267	20.5464	20.2383	21.0335	20.5772	20.694	21.2295	20.9297	20.7673	21.1704	20.6977
	0.877376	0.195384	P06730	P06730;H0Y8J7;D6RBW1	IF4E_HUMAN	EIF4E	Eukaryotic translation initiation factor 4E	16.9465	16.8062	16.7833	17.0226	17.2162	17.4015	17.0597	16.9296	17.0688	16.6094	16.8649	16.698
	0.330981	-0.544597	P06732	P06732	KCRM_HUMAN	CKM	Creatine kinase M-type	12.9314	15.7313	12.4678	13.4475	13.9786	13.8333	14.233	14.4994	16.1	13.3336	13.8553	16.2394
+	3.75079	-0.793634	P06733	P06733;A0A2R8Y6G6	ENOA_HUMAN	ENO1	Alpha-enolase	21.3463	20.7484	20.7261	20.0384	20.8022	20.256	20.516	21.3064	21.4128	21.1108	21.4718	21.2007
	1.46015	-0.589964	P06737	P06737;E9PK47	PYGL_HUMAN	PYGL	Glycogen phosphorylase, liver form	21.8638	21.8645	21.7855	20.5267	21.8098	20.8579	21.0203	22.0507	21.7115	21.918	21.9646	21.8959
+	2.82611	-0.855852	P06744	P06744;A0A0J9YXP8;A0A0J9YX90;A0A2U3TZU2;A0A2R8Y6C7;A0A0J9YYH3;K7EPY4;K7ENA0;K7EQ48	G6PI_HUMAN	GPI	Glucose-6-phosphate isomerase	17.4894	16.7653	16.6418	15.7322	16.8237	16.1135	16.2135	17.2075	17.4643	16.9801	17.2837	17.0002
	0.140488	-0.0568008	P06748	P06748;E5RI98	NPM_HUMAN	NPM1	Nucleophosmin	21.3065	21.0149	20.9921	21.3924	21.4322	21.0302	21.6047	21.0419	20.9883	21.3858	21.3261	21.7588
	0.121144	0.0688337	P06753	P06753;A0A087WWU8;J3KN67;A0A494C0P6;A0A2R2Y2Q3	TPM3_HUMAN	TPM3	Tropomyosin alpha-3 chain	21.2464	20.5249	20.3418	20.9047	20.4746	20.3651	21.243	20.1439	20.7085	20.3361	20.3622	20.644
+	4.26202	3.482	P06756	P06756	ITAV_HUMAN	ITGAV	Integrin alpha-V	16.7444	19.2937	19.46	21.4757	19.5791	21.6848	21.1006	16.4698	16.9214	17.0102	16.3909	18.1653
	1.45116	0.525563	P06858	P06858	LIPL_HUMAN	LPL	Lipoprotein lipase	15.5817	16.9172	16.2539	16.3386	16.7619	16.4418	16.4922	15.8221	16.8113	15.5881	16.2002	16.0489
+	6.20157	-1.86569	P06865	P06865;H3BP20;H3BU85;H3BS10;H3BTD4	HEXA_HUMAN	HEXA	Beta-hexosaminidase subunit alpha	20.423	18.6264	18.5716	18.1641	18.8672	18.2061	18.6654	19.8356	20.3784	20.4329	20.7918	20.4331
	2.10484	-0.767213	P07093	P07093	GDN_HUMAN	SERPINE2	Glia-derived nexin	18.2616	17.2095	17.049	18.0269	17.5684	17.7992	18.0259	17.6884	18.3743	18.5079	18.769	18.681
	0.761505	0.690779	P07099	P07099	HYEP_HUMAN	EPHX1	Epoxide hydrolase 1	19.8828	19.6697	19.6676	21.7088	20.3956	22.0983	21.1344	19.2303	19.9461	20.5089	20.3657	20.5959
	0.221382	-0.0853078	P07195	P07195;P00338;Q6ZMR3;P07864;A8MW50;F5H155;A0A3B3IS95;G3XAP5;F5H5G7;A0A087WUM2;F5H245;A0A5F9ZHM4	LDHB_HUMAN	LDHB	L-lactate dehydrogenase B chain	18.8174	18.9335	19.0039	18.2113	19.1425	18.4758	18.5864	18.6853	19.0687	18.657	18.8312	18.8057
	0.123672	-0.108082	P07203	P07203;A0A087WUQ6;A0A2R8Y6B6	GPX1_HUMAN	GPX1	Glutathione peroxidase 1	17.51	16.678	16.6891	18.1262	17.3	18.2588	18.1783	17.3899	17.506	17.5952	17.581	18.2969
+	3.80759	-1.14816	P07237	P07237;I3L398;H7BZ94;H0Y3Z3	PDIA1_HUMAN	P4HB	Protein disulfide-isomerase	22.1642	21.1353	21.532	20.7625	21.3036	20.6059	20.7489	21.6722	22.3335	22.1719	22.6005	22.0348
	0.972417	-1.21251	P07333	P10721;P07333;E9PEK4	CSF1R_HUMAN	CSF1R	Macrophage colony-stimulating factor 1 receptor	18.6755	19.1447	18.9758	15.7902	18.7851	15.6466	16.4776	18.811	18.8381	18.6652	18.6423	18.4631
	1.62222	-0.605138	P07339	P07339;A0A1B0GV23;A0A1B0GVP3;A0A1B0GWE8;A0A1B0GW44;H7C469;H7C1V0;A0A1B0GVD5	CATD_HUMAN	CTSD	Cathepsin D	20.8619	20.3864	19.5809	20.5431	19.7597	20.3549	20.7109	20.2811	21.0329	20.6225	20.9734	21.1949
	0.130769	-0.0202691	P07355	P07355;A6NMY6;H0YNP5;H0YKX9;H0YMD0;H0YLV6;H0YM50;H0YN42;H0YKS4;H0YKZ7;H0YMM1;H0YMU9;H0YMW4;H0YMT9	ANXA2_HUMAN	ANXA2	Annexin A2	22.1421	22.1421	22.2741	22.0707	22.3012	22.1229	22.2871	22.1321	22.2597	22.1121	22.3696	22.3043
	1.53945	0.45472	P07384	P07384;E9PJJ3;E9PLX0;E9PLC9;E9PSA6;E9PRM1;E9PQB3;E9PMC6;E9PIA9;E9PJA6	CAN1_HUMAN	CAPN1	Calpain-1 catalytic subunit	17.9548	18.133	17.8657	18.6537	18.2816	18.8883	18.716	17.8024	17.8939	17.8404	17.9841	18.3344
+	3.0155	0.7902	P07437	P07437;P68371;P04350;Q5JP53;Q5ST81	TBB5_HUMAN	TUBB	Tubulin beta chain	23.8702	25.0007	24.9826	24.2357	24.9585	24.1172	24.3733	23.8008	23.6832	23.8893	23.8089	23.8744
+	4.98701	-1.12567	P07602	P07602;C9JIZ6;Q5BJH1	SAP_HUMAN	PSAP	Prosaposin	20.6276	19.1936	19.4034	19.6064	19.5126	19.5636	19.5746	20.0597	20.5799	20.5743	20.8596	20.907
+	6.06988	-1.78468	P07686	P07686	HEXB_HUMAN	HEXB	Beta-hexosaminidase subunit beta	22.8677	21.2516	21.1507	20.7401	21.4492	20.7035	21.2884	22.4694	22.8542	22.8541	23.3186	22.9275
+	5.64086	-1.33466	P07711	P07711;Q5T8F0	CATL1_HUMAN	CTSL	Procathepsin L	18.2688	16.9339	16.9994	16.6025	17.0372	16.415	17.276	17.9763	18.2092	18.3739	18.1932	18.2505
+	3.05684	-0.949101	P07737	P07737;I3L3D5	PROF1_HUMAN	PFN1	Profilin-1	22.3501	21.6334	21.5665	20.4088	21.5773	21.0289	21.1499	22.1243	22.3084	21.9128	22.182	22.1818
	0.994373	0.534496	P07741	P07741;H3BQZ9	APT_HUMAN	APRT	Adenine phosphoribosyltransferase	19.2436	19.1297	19.0986	20.1901	19.5146	20.6146	20.4648	18.8968	19.3683	19.2701	19.2933	19.7333
	1.03245	-0.991778	P07814	P07814	SYEP_HUMAN	EPRS1	Bifunctional glutamate/proline--tRNA ligase	23.4676	23.5922	23.6567	21.2767	23.5534	20.7875	21.8991	23.5073	23.6064	23.6048	23.3144	23.216
+	5.50188	-0.977719	P07858	P07858	CATB_HUMAN	CTSB	Cathepsin B	22.2956	21.1123	21.2852	21.0547	21.3834	21.1511	21.3594	21.8032	22.3763	22.1742	22.399	22.1641
	0.532031	-0.173557	P07900	Q58FG1;P07900	HS90A_HUMAN	HSP90AA1	Heat shock protein HSP 90-alpha	21.2092	20.7861	20.9307	20.9349	20.9378	21.7562	20.8498	21.279	21.303	21.0429	21.3561	21.0467
	0.689037	1.01173	P07910	P07910;G3V2D6;G3V555;B2R5W2;G3V5V7;G3V575;G3V2Q1;G3V4W0;G3V576;B4DY08;G3V4C1	HNRPC_HUMAN	HNRNPC	Heterogeneous nuclear ribonucleoproteins C1/C2	20.4077	20.097	19.6126	23.0726	21.4466	23.4013	23.3068	20.2231	20.7739	21.0813	20.3112	22.0693
	0.465482	1.03071	P07919	P07919	QCR6_HUMAN	UQCRH	Cytochrome b-c1 complex subunit 6, mitochondrial	16.0958	15.3201	13.2803	18.9108	16.3093	19.9232	18.3985	15.4543	15.8672	15.8063	16.0816	16.6527
	0.681936	0.284393	P07942	P07942;E7EPA6;G3XAI2	LAMB1_HUMAN	LAMB1	Laminin subunit beta-1	17.2861	17.1685	17.353	18.1543	17.2612	18.0236	17.7263	16.7471	17.3541	17.448	17.6033	17.5421
	1.9768	1.80902	P07947	P12931;P07947;P06241;J3QRU1	YES_HUMAN	YES1	Tyrosine-protein kinase Yes	15.161	16.3264	15.8735	18.4386	16.569	18.7841	18.369	15.779	15.4159	15.5353	14.9367	16.6786
	1.80201	1.7706	P07948	P07948;P08631;J3KPD6;H0Y3C5	LYN_HUMAN	LYN	Tyrosine-protein kinase Lyn	13.0755	14.1217	15.8007	16.9285	14.9542	17.2083	16.8708	13.5821	14.7204	14.6529	13.9214	15.3082
	0.202915	-0.633952	P07951	P07951;Q5TCU3;A7XZE4	TPM2_HUMAN	TPM2	Tropomyosin beta chain	19.9634	15.8073	13.5315	16.4691	15.4008	13.4106	18.882	17.1414	15.0404	12.9152	16.2367	16.008
+	2.80172	-1.27422	P07954	P07954	FUMH_HUMAN	FH	Fumarate hydratase, mitochondrial	20.1929	18.5514	18.3226	19.4509	18.8893	19.6535	19.9354	20.0123	20.4918	20.3009	20.4513	20.9993
	0.700275	0.244266	P07996	P07996	TSP1_HUMAN	THBS1	Thrombospondin-1	19.4085	19.9853	19.9705	19.5499	19.9583	19.4809	19.5184	18.8369	19.5302	19.8291	19.6993	19.6939
+	3.74608	1.53345	P08047	P08047	SP1_HUMAN	SP1	Transcription factor Sp1	14.2546	14.9117	15.2663	15.9238	15.5288	15.4241	14.8422	13.8529	13.8984	12.8114	13.7574	14.1216
+	4.67113	2.69537	P08069	P08069;C9J5X1	IGF1R_HUMAN	IGF1R	Insulin-like growth factor 1 receptor	13.57	15.7802	15.3344	17.0137	14.8536	16.7185	16.081	13.073	12.8785	13.3519	13.7206	13.0152
+	2.881	-1.48266	P08123	P08123;A0A087WTA8	CO1A2_HUMAN	COL1A2	Collagen alpha-2(I) chain	15.9767	15.1323	14.9407	14.1076	15.5655	14.0057	13.8374	15.5751	15.7897	16.5631	16.615	15.9655
+	4.59986	-1.08375	P08133	P08133	ANXA6_HUMAN	ANXA6	Annexin A6	18.6612	17.7841	17.6746	16.8908	17.5185	17.3304	17.2169	18.492	18.5385	18.3041	18.6246	18.2974
	1.98528	1.05874	P08134	P61586;P08134;P62745;Q5JR05;U3KQV3;C9JRM1;Q5JR06;C9JX21;E9PN11;Q5JR07;Q5JR08;C9JNR4;E9PQH6;E9PLA2;U3KQA9	RHOC_HUMAN	RHOC	Rho-related GTP-binding protein RhoC	19.3635	19.6975	20.0049	21.3806	20.0751	21.6957	20.5748	19.5817	19.6359	19.3618	19.3795	19.7539
	1.5364	2.08187	P08174	P08174;B1AP15;H3BLV0;B1AP13;H7BY55	DAF_HUMAN	CD55	Complement decay-accelerating factor	14.2085	13.4989	15.4138	17.8831	14.9788	18.1838	17.0961	13.136	14.496	13.1095	14.8914	14.7217
+	4.21201	3.65642	P08195	P08195;F5H867;J3KPF3;H0YFS2;F5GZS6	4F2_HUMAN	SLC3A2	4F2 cell-surface antigen heavy chain	18.0927	20.493	20.3741	22.5778	21.0699	23.1196	22.9239	18.187	17.885	17.7048	17.6702	19.08
+	3.48173	-0.875636	P08236	P08236	BGLR_HUMAN	GUSB	Beta-glucuronidase	18.5331	17.8357	17.9669	17.4634	18.0878	17.5709	17.4724	18.1639	18.7246	18.8177	18.9974	18.4141
	3.2118	0.459771	P08237	P08237;A0A2R8Y891;F8VZI0	PFKAM_HUMAN	PFKM	ATP-dependent 6-phosphofructokinase, muscle type	18.7675	19.3815	19.3614	18.973	19.4275	19.1057	18.9541	18.8887	18.7017	18.7139	18.7054	18.6675
	0.683132	-0.225905	P08238	P08238;Q14568;P07900;Q58FF8	HS90B_HUMAN	HSP90AB1	Heat shock protein HSP 90-beta	23.1542	22.6248	22.8128	22.7608	22.7936	23.693	22.7746	23.1646	23.27	22.9379	23.2587	23.0297
	1.79882	1.86632	P08240	P08240	SRPRA_HUMAN	SRPRA	Signal recognition particle receptor subunit alpha	15.4071	16.4042	15.975	19.1935	17.4254	18.923	18.8709	15.399	15.9954	15.7696	15.671	17.352
	0.242343	0.195083	P08243	P08243	ASNS_HUMAN	ASNS	Asparagine synthetase [glutamine-hydrolyzing]	20.8871	21.7822	22.0828	20.2831	21.5474	20.4442	20.3672	20.919	20.9518	21.0535	20.8685	20.6564
	0.625314	-0.283447	P08294	P08294	SODE_HUMAN	SOD3	Extracellular superoxide dismutase [Cu-Zn]	17.7679	17.2455	16.96	17.3072	17.5282	17.7158	18.2204	17.274	17.8764	17.5451	17.9882	18.2263
	0.0487132	-0.0389495	P08493	P08493	MGP_HUMAN	MGP	Matrix Gla protein	15.2529	14.6242	14.2414	15.8921	15.1638	15.8579	15.5114	15.2137	15.1353	14.9939	15.4468	15.4819
	0.810848	-0.978303	P08559	P08559	ODPA_HUMAN	PDHA1	Pyruvate dehydrogenase E1 component subunit alpha, somatic form, mitochondrial	19.1951	16.8997	16.5852	19.8136	18.0346	19.9495	19.4095	18.9198	19.4765	19.3747	19.3327	20.2632
+	2.53888	-1.24203	P08572	P08572	CO4A2_HUMAN	COL4A2	Collagen alpha-2(IV) chain	18.1905	17.484	17.7035	16.6909	17.5815	16.3639	16.1149	17.7093	18.2067	18.527	18.7421	18.0155
	1.16581	2.34026	P08574	P08574	CY1_HUMAN	CYC1	Cytochrome c1, heme protein, mitochondrial	15.0982	14.5142	13.6237	19.2985	17.0109	20.0231	18.4434	13.7931	15.0625	14.895	13.5735	16.4499
	0.278471	0.178358	P08579	P08579	RU2B_HUMAN	SNRPB2	U2 small nuclear ribonucleoprotein B''	17.5557	17.7706	17.4602	18.4082	17.8367	18.4156	18.7673	17.7171	17.7194	18.0065	17.8001	18.7896
+	6.75955	2.3765	P08581	P08581	MET_HUMAN	MET	Hepatocyte growth factor receptor	16.9	19.4564	20.29	19.3564	19.4709	19.2123	19.1806	17.1291	17.1801	17.1056	16.9152	17.4777
	1.15765	1.35211	P08582	P08582	TRFM_HUMAN	MELTF	Melanotransferrin	14.4216	14.8963	13.9831	16.7387	14.4451	16.657	16.3419	15.0275	12.3374	15.3925	14.1185	13.6517
	0.786671	1.23655	P08621	P08621	RU17_HUMAN	SNRNP70	U1 small nuclear ribonucleoprotein 70 kDa	16.7936	16.7472	16.1231	20.3143	16.9851	20.3885	19.0209	16.187	16.5974	17.3505	17.0155	18.2157
+	2.97143	3.7333	P08648	P08648	ITA5_HUMAN	ITGA5	Integrin alpha-5	13.5392	17.6546	17.7974	19.8282	17.4844	19.8856	19.3411	16.6503	16.4112	16.1614	12.8735	13.9558
	0.393606	0.123203	P08651	P08651;A0A286YEX4	NFIC_HUMAN	NFIC	Nuclear factor 1 C-type	19.4536	19.6408	19.7574	19.3237	19.8322	19.1323	19.391	19.387	19.1045	19.5165	19.6832	19.1932
	0.0299597	0.0307163	P08670	P08670;Q01546;P05787;P48668;P14136;O95678;P12035;O43790;P02538;Q14533;P13647;Q5XKE5;P78386;Q9NSB2;P04259;P08729;P78385;Q8N1N4;A0A087X106;A0A1X7SBR3;K7ELP4;K7EJU1;K7EKH9;U3KPR1;F8W0C6;F8W1U3;A0A1X7SCE1;A0A1W2PR46;F8VUG2;Q8IWY7;A0A1B0GTT5;B4DIR1;B0YJC4	VIME_HUMAN	VIM	Vimentin	25.5206	26.2121	26.1615	25.4658	26.4291	24.5538	26.0342	24.885	25.9563	26.2088	25.7327	26.3689
+	2.66511	0.996281	P08708	P08708;H3BNC9;H0YN73;A0A075B716;H0YN88	RS17_HUMAN	RPS17	40S ribosomal protein S17	20.1643	20.6456	20.6846	21.8108	21.0936	21.7548	21.2321	20.6918	20.1091	19.9545	20.4746	19.8495
+	2.74288	2.70025	P08754	P08754	GNAI3_HUMAN	GNAI3	Guanine nucleotide-binding protein G(i) subunit alpha	16.492	17.6991	17.3876	20.3752	18.5292	20.8937	20.05	16.4357	16.1353	16.2723	15.9398	17.4582
	1.38727	-0.396305	P08758	P08758;D6RBL5;E9PHT9	ANXA5_HUMAN	ANXA5	Annexin A5	17.9312	17.0352	16.8601	16.9689	17.1703	17.1604	17.3141	17.1379	17.8493	17.1584	17.1283	17.6817
	0.439161	0.643351	P08779	P08779	K1C16_HUMAN	KRT16	Keratin, type I cytoskeletal 16	20.002	21.076	20.1612	20.813	21.182	20.6438	22.8085	20.895	21.1858	17.9191	20.9491	21.8734
	1.31562	-0.289507	P08865	P08865;C9J9K3;A0A0C4DG17	RSSA_HUMAN	RPSA	40S ribosomal protein SA	21.6665	21.1224	21.0581	21.077	21.2765	21.7692	21.3724	21.5089	21.7863	21.2987	21.5543	21.5979
	0.140711	0.252147	P09001	P09001;E7ETU7;H0Y9G6;E9PF06	RM03_HUMAN	MRPL3	39S ribosomal protein L3, mitochondrial	18.2762	17.8911	16.4969	20.2137	18.7243	20.079	19.9775	18.0279	17.6329	19.513	19.6234	18.7963
	0.617488	0.398529	P09012	P09012;M0R268;M0R2B8;M0R221;M0QZG7;M0QXK2	SNRPA_HUMAN	SNRPA	U1 small nuclear ribonucleoprotein A	17.6439	17.5359	17.5822	18.7676	17.8633	18.8374	19.0447	17.7083	17.7079	17.4838	18.2648	18.4312
+	2.91595	2.15978	P09038	P09038;A0A0A0MQV6	FGF2_HUMAN	FGF2	Fibroblast growth factor 2	16.1573	17.8636	17.9053	18.3029	17.7755	18.6064	18.6036	15.9242	13.8629	16.426	16.7149	17.0132
	1.25118	-1.22607	P09104	P09104;U3KQP4;F5H0C8	ENOG_HUMAN	ENO2	Gamma-enolase	16.9289	16.7257	16.9194	15.4913	17.0129	13.4783	15.646	17.6179	17.372	17.1898	16.7862	16.7353
+	3.09799	-1.21508	P09110	P09110;C9JDE9;H7C131;H0Y4D4	THIK_HUMAN	ACAA1	3-ketoacyl-CoA thiolase, peroxisomal	21.9938	20.9449	21.0433	20.0124	21.2083	19.9262	20.3493	21.3025	21.7663	21.9153	22.1346	21.6626
	1.79986	-0.488105	P09132	P09132;A0A087WYR0	SRP19_HUMAN	SRP19	Signal recognition particle 19 kDa protein	17.3452	16.8046	16.7932	16.848	17.5194	17.0646	16.3028	17.495	17.4474	17.4677	17.2813	17.2247
	1.40979	-0.381911	P09211	P09211	GSTP1_HUMAN	GSTP1	Glutathione S-transferase P	18.1506	17.9267	17.9656	17.339	18.0906	17.4308	17.9964	18.3589	18.1548	17.8195	18.4759	18.0807
	0.458608	0.519723	P09234	P09234;Q5TAL2;A0A0A0MRR7	RU1C_HUMAN	SNRPC	U1 small nuclear ribonucleoprotein C	15.7796	15.2132	14.8757	17.2301	16.1245	17.547	16.9246	15.9228	15.4018	15.8709	14.8862	16.9355
+	3.38908	2.42038	P09382	P09382;F8WEI7	LEG1_HUMAN	LGALS1	Galectin-1	21.8995	23.1637	23.333	25.0476	23.5947	25.5601	25.1797	21.4363	21.8316	21.9022	21.6199	22.6671
	0.831827	-0.741124	P09429	P26583;B2RPK0;P09429;Q5T7C4;D6R9A6	HMGB1_HUMAN	HMGB1	High mobility group protein B1	20.595	19.5803	20.2865	18.1285	20.094	18.3374	18.6452	20.161	18.7849	19.4637	20.5008	20.0132
	1.5371	-1.78237	P09471	P09471;A0A1W2PQ24;A0A1W2PP38;H3BTM2;H3BNR5	GNAO_HUMAN	GNAO1	Guanine nucleotide-binding protein G(o) subunit alpha	16.6638	15.1131	13.5652	17.1136	16.0393	17.0176	13.4294	16.4577	17.3686	17.0903	17.5501	17.8418
+	6.02664	-2.52864	P09486	P09486;F5GY03;E5RK62	SPRC_HUMAN	SPARC	SPARC	18.1156	15.7377	14.6836	15.6891	15.6018	16.1762	15.8902	17.6155	18.4628	18.1427	18.32	18.2939
	0.193457	-0.309585	P09493	P09493;H0YKP3;A0A087WTJ7;A0A0S2Z4G6	TPM1_HUMAN	TPM1	Tropomyosin alpha-1 chain	20.8691	17.6082	17.9355	18.997	17.9776	17.8783	20.7166	18.8703	18.663	18.0178	18.2094	18.3412
	0.132082	-0.113203	P09496	P09496;C9J8P9	CLCA_HUMAN	CLTA	Clathrin light chain A	19.9989	19.1102	19.0651	19.9	19.3948	19.6828	20.577	19.3833	19.7774	19.3222	19.2032	20.7242
	1.14695	-0.565916	P09497	P09497	CLCB_HUMAN	CLTB	Clathrin light chain B	18.5995	17.9224	17.5957	17.5597	17.8053	17.1282	18.6869	17.8981	18.3906	17.9683	18.1432	19.094
+	5.09333	0.621061	P09543	P09543	CN37_HUMAN	CNP	2',3'-cyclic-nucleotide 3'-phosphodiesterase	20.3543	20.9685	20.9329	20.911	21.1843	20.9926	21.1314	20.2472	20.3015	20.4095	20.4213	20.6607
+	4.02578	2.19478	P09603	P09603;E9PKP4;E9PJA2	CSF1_HUMAN	CSF1	Macrophage colony-stimulating factor 1	14.2975	16.0399	16.7293	15.929	15.7369	15.7291	15.8078	12.4377	13.7921	13.7705	14.7321	13.7734
	1.46499	-1.04719	P09622	P09622;E9PEX6	DLDH_HUMAN	DLD	Dihydrolipoyl dehydrogenase, mitochondrial	17.2802	15.3605	15.7598	17.3702	15.7701	17.4025	17.3042	16.9325	17.7069	17.4669	17.6997	18.1641
	0.837276	0.592302	P09651	P09651;F8VTQ5;F8W6I7;F8VZ49;H0YH80;A0A2R8Y4L2	ROA1_HUMAN	HNRNPA1	Heterogeneous nuclear ribonucleoprotein A1	21.3738	21.1577	21.0915	22.6945	21.7763	22.9792	22.8077	21.0643	21.4646	21.4575	21.4786	22.1144
	0.0380288	-0.0321496	P09661	P09661;H0YKK0	RU2A_HUMAN	SNRPA1	U2 small nuclear ribonucleoprotein A'	18.3348	18.1646	17.7984	18.8697	18.396	18.9474	19.4289	18.3636	18.6108	18.6854	18.3553	19.4479
	1.17602	-0.694163	P09668	P09668;A0A087X0D5	CATH_HUMAN	CTSH	Pro-cathepsin H	16.5368	16.836	16.8708	15.7611	15.4075	15.0042	16.0475	16.5444	16.4315	16.5421	16.6962	17.341
	1.01964	2.46898	P09669	P09669	COX6C_HUMAN	COX6C	Cytochrome c oxidase subunit 6C	15.4506	13.9136	14.5695	20.2882	17.6918	21.0967	19.6606	15.2293	15.2733	15.1951	13.6581	17.6001
+	2.6781	1.42087	P09874	P09874	PARP1_HUMAN	PARP1	Poly [ADP-ribose] polymerase 1	18.3783	20.3055	20.7569	19.403	20.6887	19.4568	18.809	18.78	18.0613	18.541	18.8221	18.3119
	0.956729	0.649111	P09884	P09884;A6NMQ1;A0A087WU64	DPOLA_HUMAN	POLA1	DNA polymerase alpha catalytic subunit	13.3593	14.1601	13.939	15.2338	14.3148	14.8361	14.3211	14.0965	13.1406	14.3001	13.0246	14.9892
	0.67014	-0.529588	P09913	P09913;A0A087X279	IFIT2_HUMAN	IFIT2	Interferon-induced protein with tetratricopeptide repeats 2	15.7332	16.2956	16.3709	14.2628	15.8378	14.3516	14.7378	16.0086	15.7444	15.8452	15.8056	15.8971
	0.258958	-0.198842	P09914	P09914	IFIT1_HUMAN	IFIT1	Interferon-induced protein with tetratricopeptide repeats 1	16.1215	16.198	16.2844	14.7929	16.0981	14.4962	15.5745	15.6524	15.7165	15.8383	15.678	15.6306
	2.5906	-0.869088	P09936	P09936;D6RE83;D6R956;D6R974	UCHL1_HUMAN	UCHL1	Ubiquitin carboxyl-terminal hydrolase isozyme L1	21.3812	20.892	20.9901	19.7126	20.8354	19.9726	20.4276	21.3937	21.3888	21.2293	21.3163	21.3356
	0.23742	-0.174759	P0C0L4;P0C0L5	P0C0L4;P0C0L5;A0A140TA32;A0A140TA49;A0A140TA29;A0A140TA44;F5GXS0;A0A0G2JPR0;A0A0G2JL54	CO4A_HUMAN;CO4B_HUMAN	C4A;C4B	Complement C4-A	14.5862	13.4765	14.1717	14.1758	14.5157	13.5607	14.5323	13.4476	14.4801	13.735	15.0608	14.1717
	1.81457	1.8193	P0C0S5;Q71UI9	Q71UI9;P0C0S5;C9J386;A0A494C189;C9J0D1	H2AV_HUMAN;H2AZ_HUMAN	H2AZ1;H2AZ2	Histone H2A.Z	17.4276	17.8431	17.6189	20.6646	18.8677	20.4365	20.3041	17.5644	16.3437	17.4811	17.4946	18.5078
	1.08785	0.445824	P0C2W1	P0C2W1	FBSP1_HUMAN	FBXO45	F-box/SPRY domain-containing protein 1	15.8556	15.9069	15.685	16.6003	15.8558	16.622	16.686	15.2913	16.2053	15.7045	15.5688	16.0556
	1.58461	0.290019	P0CAP2	P0CAP2;Q9BZD3;H8Y6P7	GRL1A_HUMAN	POLR2M	DNA-directed RNA polymerase II subunit GRINL1A	16.0053	16.3436	16.3472	16.1376	16.6092	16.3256	16.7874	15.9709	16.0691	16.1963	16.2438	16.3253
+	3.88021	-2.20295	P0CG12	P0CG12	DERPC_HUMAN	DERPC	Decreased expression in renal and prostate cancer protein	15.6003	14.2093	13.1045	13.01	15.2253	13.8493	13.4166	15.9705	16.0653	16.1394	16.5577	15.6996
	0.812424	-0.496352	P0CW19;P0CW20	P0CW19;P0CW20;F8WC86;A0A0J9YXC7	LIMS3_HUMAN;LIMS4_HUMAN	LIMS3;LIMS4	LIM and senescent cell antigen-like-containing domain protein 3	15.7055	16.0033	15.7115	14.7273	16.0877	14.6298	14.3086	15.7585	15.7791	15.9242	15.5304	15.7487
	0.178157	0.0417604	P0DMV8;P0DMV9	P0DMV9;P0DMV8;V9GZ37;A0A0G2JIW1	HS71A_HUMAN;HS71B_HUMAN	HSPA1A;HSPA1B	Heat shock 70 kDa protein 1A	20.0978	20.1543	20.0587	19.6716	20.2381	20.0323	20.2478	19.9134	20.0433	19.9546	20.0179	20.1252
	1.92423	1.92616	P0DN76;Q01081	P0DN76;Q01081	U2AF1_HUMAN;U2AF5_HUMAN	U2AF1;U2AF1L5	Splicing factor U2AF 35 kDa subunit-like protein	16.1801	17.0148	16.8548	19.5515	17.574	19.7014	19.621	16.5335	15.2834	16.5402	17.0329	17.1903
	0.0915457	-0.0390797	P0DN79;P35520	P35520;P0DN79;H7C2H4;H7C2W0	CBSL_HUMAN;CBS_HUMAN	CBS;CBSL	Cystathionine beta-synthase-like protein	17.5723	17.8244	17.8986	17.1973	17.8954	17.8278	17.2353	18.015	17.5994	17.6932	17.7779	17.4555
	0.939661	-0.353451	P0DP23;P0DP24;P0DP25	P0DP25;P0DP24;P0DP23;E7EMB3;F8WBR5;G3V479;M0QZ52	CALM1_HUMAN;CALM2_HUMAN;CALM3_HUMAN	CALM1;CALM2;CALM3	Calmodulin-1	21.6848	20.9442	21.033	20.7904	20.8787	20.5375	21.8526	21.1573	21.4117	21.051	21.4278	21.4244
	1.76395	1.0925	P0DPB6	P0DPB6;A0A0R4J2F3	RPAC2_HUMAN	POLR1D	DNA-directed RNA polymerases I and III subunit RPAC2	17.4761	17.5062	17.3751	18.9681	18.1533	19.4308	19.2307	17.0561	17.2848	17.0786	17.3628	17.8509
	3.24631	0.622222	P10155	P10155	RO60_HUMAN	RO60	60 kDa SS-A/Ro ribonucleoprotein	17.1326	17.6225	17.6692	17.6603	17.6634	17.7681	17.2284	17.0856	16.6149	16.9424	16.814	17.2891
+	6.23252	-1.8016	P10253	P10253	LYAG_HUMAN	GAA	Lysosomal alpha-glucosidase	19.8923	17.9317	17.6991	17.9627	18.2264	18.0485	18.1449	19.2248	19.9711	19.6487	20.2709	19.8152
	1.97085	2.80669	P10301	P10301	RRAS_HUMAN	RRAS	Ras-related protein R-Ras	13.0182	15.2127	12.7631	17.7682	14.6627	18.2672	17.6072	12.8839	13.1271	13.4049	13.3468	13.66
	1.48911	1.99271	P10321	P10321;O19617;A0A140T933;A2AEA2;A0A140T955;A0A140T921;A0A1W2PRT9;A0A140T913;A0A140T9U8;A0A140T9H5;A0A1W2PRU9;A0A140T9X5;Q53Z42;A0A1W2PPQ2;A0A140T9I0	HLAC_HUMAN	HLA-C	HLA class I histocompatibility antigen, C alpha chain	17.1794	17.5735	17.0605	20.8739	18.6329	21.2901	20.6159	16.8528	17.045	17.3326	16.8694	18.8113
	1.61185	0.7592	P10398	P10398;Q96II5	ARAF_HUMAN	ARAF	Serine/threonine-protein kinase A-Raf	17.2174	18.1887	18.0217	17.2792	18.3463	17.155	17.6097	17.2894	16.0025	17.1882	17.2983	17.0497
	1.49275	0.59347	P10412	P16403;P10412;P16402	H14_HUMAN	H1-4	Histone H1.4	19.7262	20.0788	20.4228	21.0163	19.8219	21.0267	19.8775	19.5322	19.7154	19.7415	19.7893	20.1786
	1.34418	-1.02041	P10515	P10515;H0YDD4;E9PEJ4	ODP2_HUMAN	DLAT	Dihydrolipoyllysine-residue acetyltransferase component of pyruvate dehydrogenase complex, mitochondrial	19.2009	17.7668	17.1158	19.5129	18.1912	19.769	19.173	19.5206	19.7706	19.4108	19.9074	19.8409
	1.92876	2.01833	P10586	P10586;H0Y6Z7;H0Y4H1	PTPRF_HUMAN	PTPRF	Receptor-type tyrosine-protein phosphatase F	14.7604	16.5086	17.4502	17.2876	16.4148	16.7799	16.4771	15.771	13.7025	15.8213	12.3277	16.4253
	1.60907	-0.565959	P10599	P10599	THIO_HUMAN	TXN	Thioredoxin	23.0013	23.0614	22.8681	21.9467	22.5582	21.8005	22.3741	22.9831	23.2845	22.7709	22.9571	23.0079
	0.591531	1.45904	P10606	P10606	COX5B_HUMAN	COX5B	Cytochrome c oxidase subunit 5B, mitochondrial	17.7715	15.7437	16.08	21.4431	19.385	22.2394	21.0987	17.2558	17.7186	17.8005	16.9901	19.6992
+	5.42227	-1.46328	P10619	P10619;X6R8A1;X6R5C5	PPGB_HUMAN	CTSA	Lysosomal protective protein	19.5586	18.6605	17.6998	17.7934	18.3481	17.8573	17.9966	19.3908	19.7372	19.5579	19.5159	19.375
	0.888032	1.36694	P10620	P10620;F5H6X2;F5H7F6	MGST1_HUMAN	MGST1	Microsomal glutathione S-transferase 1	18.0386	17.5244	17.0424	20.9938	19.3007	21.489	20.6818	17.7439	18.0162	18.1874	17.279	19.5653
	1.1699	-0.535131	P10644	P10644;K7EM13;K7EPB2	KAP0_HUMAN	PRKAR1A	cAMP-dependent protein kinase type I-alpha regulatory subunit	19.0146	18.9463	18.8498	17.5925	19.0031	17.7499	18.1541	18.8046	18.9573	18.7874	19.0034	18.9392
	0.104274	-0.0983017	P10746	P10746;A0A3B3ISX6;A0A3B3ISL9;Q5T3L7;A0A3B3ITJ2;Q5T3L9;Q5T3L8;A0A3B3ISM6	HEM4_HUMAN	UROS	Uroporphyrinogen-III synthase	16.392	16.8018	16.9056	15.0075	16.5138	15.475	15.7634	16.3854	16.2627	16.07	16.4967	15.45
	2.24499	-0.953737	P10768	P10768;U3KQT1	ESTD_HUMAN	ESD	S-formylglutathione hydrolase	18.4401	18.057	17.8541	16.4228	17.8601	16.8831	17.2187	18.5247	18.258	18.0973	18.4197	18.2784
	1.80384	-1.04987	P10809	P10809	CH60_HUMAN	HSPD1	60 kDa heat shock protein, mitochondrial	23.3756	21.9149	21.5973	23.2142	22.3001	23.1712	23.5854	23.1914	23.8248	23.6201	23.8389	24.2318
	0.606588	-0.343385	P10909	P10909;H0YAS8;H0YC35	CLUS_HUMAN	CLU	Clusterin	16.0143	15.1241	15.3647	16.1762	15.2205	16.3851	16.161	15.3808	16.4307	16.2031	16.4474	16.0156
+	4.25411	-1.08613	P11021	P11021	BIP_HUMAN	HSPA5	Endoplasmic reticulum chaperone BiP	23.3654	22.4343	22.3534	22.0695	22.6055	21.9967	22.4185	22.8197	23.5517	23.463	23.7978	23.3969
	0.278569	0.146756	P11047	P11047	LAMC1_HUMAN	LAMC1	Laminin subunit gamma-1	19.4413	19.2214	19.4178	20.2464	19.3493	20.1547	20.0859	19.0895	19.6627	19.6973	19.8775	19.8267
	0.762175	1.28868	P11117	P11117;E9PQY3;E9PHY0;B7Z7D2;A0A5F9ZHR7	PPAL_HUMAN	ACP2	Lysosomal acid phosphatase	14.7399	14.2666	13.3845	17.9238	15.6533	18.5409	17.2253	14.9053	15.3356	14.4684	14.1102	15.703
	0.0593506	-0.0437775	P11137	P11137;A0A669KB77	MTAP2_HUMAN	MAP2	Microtubule-associated protein 2	18.2394	18.2116	18.1786	17.3932	18.3854	17.4498	17.9015	18.1741	17.3855	18.0394	18.5987	17.3457
	0.147211	-0.0533778	P11142	P11142;E9PKE3;A8K7Q2;E9PS65;E9PNE6	HSP7C_HUMAN	HSPA8	Heat shock cognate 71 kDa protein	22.9485	23.1581	23.0944	22.3975	23.1946	22.5876	22.8611	22.8271	23.0123	22.8318	22.9034	23.0906
+	4.31445	4.25711	P11166	P11166;A0A6Q8PFI8	GTR1_HUMAN	SLC2A1	Solute carrier family 2, facilitated glucose transporter member 1	17.2696	19.6478	19.4838	21.9198	19.9456	22.403	21.8588	17.2354	16.2124	16.0078	15.5603	17.4306
	1.70004	1.89795	P11169;Q8TDB8	Q8TDB8;P11169	GTR14_HUMAN;GTR3_HUMAN	SLC2A14;SLC2A3	Solute carrier family 2, facilitated glucose transporter member 3	14.0664	13.7895	14.5565	17.1003	15.989	17.9084	17.3983	13.7193	14.5644	14.4213	14.25	14.3329
	1.50044	0.693121	P11172	P11172;E9PFD2	UMPS_HUMAN	UMPS	Uridine 5'-monophosphate synthase	16.7335	16.7687	16.6387	17.7798	17.2101	18.1908	17.7458	16.4319	16.4947	16.7808	16.5275	17.2068
	0.396195	-0.622431	P11177	P11177;C9J634;F8WF02	ODPB_HUMAN	PDHB	Pyruvate dehydrogenase E1 component subunit beta, mitochondrial	18.8697	16.8047	16.5118	20.0816	18.0479	20.0443	19.8107	18.4604	19.2656	19.1487	19.16	20.1312
	0.431135	-0.608676	P11182	P11182;Q5VVL7	ODB2_HUMAN	DBT	Lipoamide acyltransferase component of branched-chain alpha-keto acid dehydrogenase complex, mitochondrial	17.5255	16.6105	15.6045	18.6355	16.8686	18.2284	19.0726	17.0729	18.0342	18.373	18.1153	19.5512
	1.60212	-0.492674	P11216	P11216;P06737;P11217;E9PK47	PYGB_HUMAN	PYGB	Glycogen phosphorylase, brain form	24.9103	24.8154	24.8729	23.8143	24.8251	24.165	24.1751	25.0865	24.8359	24.8975	24.9675	24.9262
	1.05188	1.63386	P11217	P11217	PYGM_HUMAN	PYGM	Glycogen phosphorylase, muscle form	16.635	18.1939	17.746	17.9835	17.7524	16.6405	15.9662	18.2187	13.6453	13.9113	17.4193	14.6496
+	2.52637	2.14164	P11233	P11233;P11234;H7C3P7;C9JYR1;C9JPE8;C9J6B1;C9JQB3	RALA_HUMAN	RALA	Ras-related protein Ral-A	14.753	15.7388	15.5274	18.0011	16.1184	18.3808	17.4319	13.7117	15.1158	14.5755	15.2665	14.9259
	1.22402	1.9425	P11234	P11234;C9J6B1;C9JQB3	RALB_HUMAN	RALB	Ras-related protein Ral-B	13.4132	15.2913	12.8286	17.6358	15.7774	18.2407	17.5191	14.671	13.531	13.2987	15.3069	15.4172
	0.27435	0.445791	P11274	P11274	BCR_HUMAN	BCR	Breakpoint cluster region protein	16.216	16.8393	16.9366	15.6416	17.043	13.8844	15.6526	16.2817	13.2393	16.2196	15.7499	15.6163
	0.553827	0.705507	P11279	P11279	LAMP1_HUMAN	LAMP1	Lysosome-associated membrane glycoprotein 1	18.4542	18.0581	17.1433	20.3777	18.4389	20.5485	20.0564	17.5318	18.6149	18.2941	18.3217	19.1731
	0.587347	-0.535398	P11310	P11310;Q5T4U5;B7Z9I1;H0YDT5	ACADM_HUMAN	ACADM	Medium-chain specific acyl-CoA dehydrogenase, mitochondrial	20.1636	19.1458	18.7638	20.9454	19.6476	20.8507	21.0118	20.045	20.6405	20.6137	20.8647	21.25
+	2.94435	1.22241	P11387	Q969P6;P11387;E5RJ95;E5RFS0;E5RIC7	TOP1_HUMAN	TOP1	DNA topoisomerase 1	16.2671	17.419	17.8646	17.7848	17.7196	17.5038	16.8077	15.8288	15.6388	16.4996	17.172	16.3586
	0.328838	0.151333	P11388	P11388	TOP2A_HUMAN	TOP2A	DNA topoisomerase 2-alpha	17.4643	17.2354	17.8633	17.929	17.4414	17.6298	16.8581	17.8115	17.152	17.4088	17.1672	17.0451
	1.58942	-0.328556	P11413	P11413	G6PD_HUMAN	G6PD	Glucose-6-phosphate 1-dehydrogenase	21.1828	20.947	21.1131	20.3993	21.0633	20.7811	20.6094	21.2435	21.1418	21.0122	21.3254	20.9788
	0.161276	0.0600227	P11441	P11441;Q5HY81	UBL4A_HUMAN	UBL4A	Ubiquitin-like protein 4A	17.1089	17.0737	16.851	17.1121	17.197	17.5969	17.3081	16.7532	17.2207	16.9293	17.3257	17.4411
	1.30335	1.04404	P11498	P11498	PYC_HUMAN	PC	Pyruvate carboxylase, mitochondrial	20.755	21.4416	21.0824	23.2454	22.0939	22.9765	23.1632	21.1304	21.268	21.4637	20.6313	22.4902
	1.19996	0.108347	P11586	P11586;V9GYY3;F5H2F4;A0A494C1T2;V9GZ78;A0A384N5Y3	C1TC_HUMAN	MTHFD1	C-1-tetrahydrofolate synthase, cytoplasmic	19.1737	19.3112	19.3919	19.2026	19.3896	19.4139	19.2073	19.2151	19.1658	19.2074	19.1331	19.3713
+	4.4975	2.80376	P11717	P11717	MPRI_HUMAN	IGF2R	Cation-independent mannose-6-phosphate receptor	15.6518	18.2296	19.2496	19.8211	18.0666	19.8916	18.7459	15.6415	16.3399	16.5748	15.9206	17.0533
+	3.2585	-0.677847	P11766	P11766	ADHX_HUMAN	ADH5	Alcohol dehydrogenase class-3	16.8548	16.0173	16.2811	16.252	15.9663	16.5375	15.9297	16.9466	17.092	16.7158	17.0037	16.4382
	0.783875	0.333603	P11908	P11908;A6NMS2;D3YTJ7	PRPS2_HUMAN	PRPS2	Ribose-phosphate pyrophosphokinase 2	16.3206	15.8447	15.9562	16.497	16.5838	16.8588	16.768	15.5282	16.1062	15.9575	16.0536	16.5409
	0.465456	-0.112424	P11940	Q4VXU2;P11940;A0A6I8PS38;A0A6Q8JFT6;H0YAR2;E7ERJ7;H0YAP2;E7EQV3;A0A087WTT1;A0A6I8PLA1	PABP1_HUMAN	PABPC1	Polyadenylate-binding protein 1	21.001	20.8794	20.8389	21.0309	21.1307	21.3261	21.3547	21.0366	21.1691	21.2673	21.3234	21.4378
	1.7444	-0.310466	P12004	P12004	PCNA_HUMAN	PCNA	Proliferating cell nuclear antigen	19.6088	19.181	19.3508	19.2196	19.3708	19.2811	19.6575	19.589	19.5951	19.5518	19.5061	20.0727
	0.373738	0.230343	P12081	P12081;A0A6Q8PF47;A0A6Q8PFG9;A0A6Q8PFF2;A0A6Q8PHA5;A0A6Q8PHE3;E7ETE2;B4DDD8;A0A6Q8PFN6	HARS1_HUMAN	HARS1	Histidine--tRNA ligase, cytoplasmic	15.4895	16.4897	14.8647	15.4744	15.4225	15.4032	14.9499	15.0416	15.2496	14.5877	15.3401	15.5139
+	2.49641	-1.2098	P12109	P12109;A0A087X0S5	CO6A1_HUMAN	COL6A1	Collagen alpha-1(VI) chain	18.2452	17.4154	17.5378	16.5812	17.7499	16.2375	16.5613	17.485	18.3616	18.4889	18.7668	17.9944
+	2.86198	-1.30166	P12110	P12110;C9JH44	CO6A2_HUMAN	COL6A2	Collagen alpha-2(VI) chain	17.6112	16.8679	16.8409	15.8829	17.0453	15.6055	16.1567	17.0827	17.8295	17.8452	18.3304	17.5102
	0.888878	2.44202	P12236	P12236;P12235;V9GYG0	ADT3_HUMAN	SLC25A6	ADP/ATP translocase 3	16.9074	15.3104	15.15	22.4566	19.706	22.8012	21.1686	16.7	17.0817	16.9684	15.3603	18.923
	0.278725	-0.192405	P12268	P12268;H0Y4R1	IMDH2_HUMAN	IMPDH2	Inosine-5'-monophosphate dehydrogenase 2	24.8157	25.0869	24.9925	23.5703	24.9605	23.63	24.3681	24.5632	24.7822	24.6949	24.3184	24.5883
	0.749561	0.280042	P12270	P12270	TPR_HUMAN	TPR	Nucleoprotein TPR	20.2379	20.8813	20.7875	20.8386	20.9373	20.797	21.1906	20.3201	20.6741	20.8735	20.2655	21.381
	0.547824	0.47558	P12273	P12273	PIP_HUMAN	PIP	Prolactin-inducible protein	17.4325	18.6922	17.2998	17.7985	18.4916	17.9912	19.6798	18.0702	18.6238	16.8937	17.9157	18.1637
+	3.83191	-0.683679	P12277	P12277;G3V4N7;G3V461	KCRB_HUMAN	CKB	Creatine kinase B-type	19.0526	18.2487	18.3044	17.9886	18.4928	18.5665	18.3262	19.0192	19.2128	18.7447	18.7988	19.2013
	0.50811	-0.68405	P12694	P12694;F5GXU9;F5H5P2	ODBA_HUMAN	BCKDHA	2-oxoisovalerate dehydrogenase subunit alpha, mitochondrial	19.2235	17.5797	16.9878	20.0437	18.3002	20.0487	20.3237	18.8691	19.5072	19.6336	19.4657	20.6889
	2.44526	-0.416377	P12814	P12814;G3V2N5;G3V2W4;H9KV75	ACTN1_HUMAN	ACTN1	Alpha-actinin-1	21.9883	21.8708	21.833	21.3061	21.8931	21.5561	21.8079	22.3382	22.1666	21.9941	22.0711	22.2069
	2.17851	0.920648	P12931	P12931	SRC_HUMAN	SRC	Proto-oncogene tyrosine-protein kinase Src	15.1004	15.2004	15.602	16.4462	15.6302	16.9267	16.1276	15.4235	14.8827	15.0105	14.9895	15.0026
	1.66933	-0.360061	P12955	P12955;A0A494C165;K7ES25;A0A494C194	PEPD_HUMAN	PEPD	Xaa-Pro dipeptidase	16.3214	15.9812	16.1178	15.8693	16.1535	15.8943	15.3941	16.545	16.0393	16.2978	16.2162	16.1507
	0.617636	0.358223	P12956	P12956;B1AHC9	XRCC6_HUMAN	XRCC6	X-ray repair cross-complementing protein 6	21.106	21.5543	21.9575	21.0206	22.1414	21.2213	21.2464	20.5811	20.747	21.1044	22.1353	21.3184
	1.20767	0.534401	P13010	P13010	XRCC5_HUMAN	XRCC5	X-ray repair cross-complementing protein 5	21.2335	21.8111	22.1762	21.4326	22.3724	21.6638	21.4727	20.7853	20.9115	21.3195	22.1911	21.2815
	0.823338	1.85787	P13073	P13073	COX41_HUMAN	COX4I1	Cytochrome c oxidase subunit 4 isoform 1, mitochondrial	17.5146	16.4818	15.6517	21.5677	19.117	22.2326	21.033	16.8321	17.6512	17.0836	16.5836	19.2715
	0.631643	0.502222	P13378;P17481;P31273	P31273;P17481;P13378;I3L383;A0A0A0MSX5;I3L3R1;A0A0A0MTF4	HXB8_HUMAN;HXC8_HUMAN;HXD8_HUMAN	HOXB8;HOXC8;HOXD8	Homeobox protein Hox-D8	13.276	13.2539	14.056	15.0141	13.9571	14.9114	14.7124	14.6386	14.311	13.6801	12.8064	14.1794
	1.62367	0.924263	P13473	P13473;H0YCG2	LAMP2_HUMAN	LAMP2	Lysosome-associated membrane glycoprotein 2	21.8499	21.8542	22.2798	23.3963	21.9261	23.2214	22.7236	20.7692	22.3409	21.2883	21.7723	21.8352
	0.316243	-0.143884	P13489	P13489;E9PMI1;E9PR82;E9PMA9;E9PIK5;E9PMJ3;E9PLZ3;E9PIM9;E9PMN0	RINI_HUMAN	RNH1	Ribonuclease inhibitor	20.0297	19.8332	19.9846	19.0386	19.9638	19.451	19.2774	19.7332	19.9557	19.6681	19.2347	19.7904
+	5.1992	4.80354	P13591	P13591;H7BYX6;A0A087WWD4;A0A087WV75;A0A087WTF6;A0A087WX77;A0A087WTE4	NCAM1_HUMAN	NCAM1	Neural cell adhesion molecule 1	14.6697	17.9694	18.5752	20.4175	18.0121	20.1804	19.4197	14.6177	14.8652	13.2127	13.2216	15.1663
	0.284286	-0.108696	P13639	P13639	EF2_HUMAN	EEF2	Elongation factor 2	22.0533	22.2659	22.4057	21.5845	22.2414	21.84	21.5153	22.244	22.0638	22.1791	22.0724	21.8925
	0.128363	-0.145354	P13645	P13645	K1C10_HUMAN	KRT10	Keratin, type I cytoskeletal 10	24.5114	25.797	24.1912	24.8584	23.9037	24.1714	24.639	24.8319	25.1762	23.5694	24.3666	25.9772
	0.206907	-0.614994	P13646	P13646;P19012;Q99456;A8MT21;K7ERE3;A0A3B3ITG2;K7EMD9;C9JTG5	K1C13_HUMAN	KRT13	Keratin, type I cytoskeletal 13	17.6206	17.3766	18.1988	21.0215	18.7887	13.6777	17.4941	18.1302	20.3247	16.6804	16.8423	20.6493
	0.254318	0.34494	P13647	P13647;H0YIN9;H0YI76	K2C5_HUMAN	KRT5	Keratin, type II cytoskeletal 5	21.3169	23.6083	21.0426	21.9582	21.1268	21.3771	22.8028	21.9697	22.3939	20.0542	21.457	22.6545
	2.38107	-0.856752	P13667	P13667;A0A499FI48	PDIA4_HUMAN	PDIA4	Protein disulfide-isomerase A4	20.3209	19.361	20.3401	19.2831	19.8637	19.0808	19.1519	20.1882	20.0895	20.3186	20.9154	20.3884
+	4.16946	-1.01879	P13674	P13674	P4HA1_HUMAN	P4HA1	Prolyl 4-hydroxylase subunit alpha-1	19.7058	18.7498	18.9001	18.7045	19.0266	18.7539	18.7685	19.2937	19.9799	19.9695	20.374	19.6933
	2.16664	-1.61917	P13716	P13716	HEM2_HUMAN	ALAD	Delta-aminolevulinic acid dehydratase	16.1263	15.298	14.8895	12.4512	15.6264	14.4945	14.3697	15.5865	16.0294	16.1433	16.4765	16.4824
+	2.50993	2.38133	P13747	P13747	HLAE_HUMAN	HLA-E	HLA class I histocompatibility antigen, alpha chain E	13.4427	15.7898	13.738	17.2175	15.0707	17.5058	17.0293	13.6161	13.6875	13.234	14.0867	13.9963
	0.750891	-0.153553	P13797	P13797;A0A0A0MSQ0	PLST_HUMAN	PLS3	Plastin-3	19.6059	19.4658	19.5806	19.2862	19.6374	19.8309	19.6725	20.0418	19.7454	19.5122	19.7691	19.7202
	2.58191	-0.911929	P13798	P13798;H7C1U0;H0YFE5;C9JIF9	ACPH_HUMAN	APEH	Acylamino-acid-releasing enzyme	22.3218	21.8302	21.851	20.567	21.8593	21.0036	21.0878	22.3558	22.2778	22.1662	22.3656	22.1833
	0.74088	-0.951401	P13804	P13804;H0YKF0;H0YLU7;H0YL12	ETFA_HUMAN	ETFA	Electron transfer flavoprotein subunit alpha, mitochondrial	18.3969	16.4595	15.8327	19.2073	17.3679	18.8913	19.1112	17.7857	18.813	19.0353	18.6649	19.8827
	1.53848	-0.554391	P13807	P13807	GYS1_HUMAN	GYS1	Glycogen [starch] synthase, muscle	20.3895	20.2694	20.4605	19.5245	20.4137	19.5783	19.7376	21.009	20.4446	20.3283	20.8807	20.2583
	0.71574	0.185715	P13861	P13861	KAP2_HUMAN	PRKAR2A	cAMP-dependent protein kinase type II-alpha regulatory subunit	19.7275	19.7631	19.7833	19.8273	19.9351	19.6949	20.1633	19.3433	19.6291	19.5168	19.6627	20.1733
	0.171106	0.163414	P13984	P13984	T2FB_HUMAN	GTF2F2	General transcription factor IIF subunit 2	17.2093	16.2904	16.2164	17.7556	16.8995	18.4076	17.8175	17.2567	17.0176	16.6422	17.1402	17.1406
+	3.15243	3.72858	P13987	P13987;A0A494C0W4;A0A2U3TZL5;E9PNW4;A0A494C059;A0A499FJN7;E9PI80	CD59_HUMAN	CD59	CD59 glycoprotein	16.3001	18.2313	18.4137	21.9333	19.2089	22.3196	21.0184	16.648	16.5872	16.3078	15.5472	17.3633
	0.338237	-0.436037	P13995	P13995;B8ZZU9	MTDC_HUMAN	MTHFD2	Bifunctional methylenetetrahydrofolate dehydrogenase/cyclohydrolase, mitochondrial	18.8989	17.6064	17.303	19.9418	18.3776	19.855	20.0345	18.5678	19.1975	19.3133	19.3942	20.3627
	0.227045	-0.27243	P14136	P14136;A0A1X7SBR3;A0A1W2PRT3;A0A1X7SCE1;K7EKD1;A0A1W2PR46	GFAP_HUMAN	GFAP	Glial fibrillary acidic protein	15.5613	16.0272	15.6934	15.3613	16.2188	13.5395	15.7479	14.4087	15.821	16.3612	15.7131	16.3575
+	4.46141	-1.26913	P14314	P14314;K7ELL7	GLU2B_HUMAN	PRKCSH	Glucosidase 2 subunit beta	20.3965	19.065	19.5835	19.0446	19.4572	19.0295	18.995	19.9062	20.6628	20.3869	20.9943	20.4429
	0.939402	-0.559582	P14324	P14324;A0A087WVN4;A0A087WTP2;A0A087X1D8	FPPS_HUMAN	FDPS	Farnesyl pyrophosphate synthase	16.9237	15.6146	15.4236	16.9643	16.0848	16.9977	17.0929	16.5925	16.8855	16.8067	16.9457	17.3811
	0.0011878	0.00216929	P14373	P14373;A0A140T9V9;A0A140T9N6;A0A140T9Q6;A0A140T9B9;H0Y551	TRI27_HUMAN	TRIM27	Zinc finger protein RFP	18.2332	17.5248	16.9552	19.3794	17.6265	18.7841	19.6537	18.3901	18.4108	18.3935	16.6091	19.8741
	0.576596	1.55051	P14406	P14406;D6RIE3;D6RGV5;H0UI06	CX7A2_HUMAN	COX7A2	Cytochrome c oxidase subunit 7A2, mitochondrial	17.2257	15.3837	14.9267	21.2156	19.0177	21.9844	20.9548	16.7887	17.3342	17.403	16.3197	19.1084
	1.96505	1.27467	P14543	P14543	NID1_HUMAN	NID1	Nidogen-1	13.7257	15.5806	16.0761	16.914	15.1841	15.9102	15.705	13.4883	14.8092	15.3881	15.2251	15.0856
	0.0582811	-0.0271374	P14618	P14618;H3BUW1;H3BTJ2;H3BTN5;H3BT25;H3BQ34	KPYM_HUMAN	PKM	Pyruvate kinase PKM	23.9226	24.1933	24.2113	23.3392	24.1645	23.4871	23.6045	23.7856	23.9071	23.8655	23.7199	23.962
	0.648012	-0.503078	P14621	P14621;U3KPX1;F8WA34;E9PF46	ACYP2_HUMAN	ACYP2	Acylphosphatase-2	14.9503	14.5922	14.8105	14.6455	13.5333	14.4726	15.4642	15.3665	14.9996	15.634	15.7969	13.7894
+	3.67552	-1.2185	P14625	P14625;A0A1W2PRR1;Q96GW1	ENPL_HUMAN	HSP90B1	Endoplasmin	23.1385	22.1077	22.5225	21.6097	22.2293	22.1383	21.4336	22.7177	23.4953	23.3016	23.657	23.0419
	0.48971	-0.421786	P14649	P14649;F8W1I5	MYL6B_HUMAN	MYL6B	Myosin light chain 6B	18.6967	17.5221	17.3754	17.0618	17.322	15.9313	18.5813	17.6877	17.5929	17.1562	17.5315	17.6596
	0.652517	0.577332	P14678;P63162	P14678;P63162;J3QLE5	RSMB_HUMAN;RSMN_HUMAN	SNRPB;SNRPN	Small nuclear ribonucleoprotein-associated proteins B and B'	17.9666	17.9766	17.7993	19.6342	18.5772	20.0762	19.6638	18.0687	18.2454	18.564	18.11	19.3087
	0.429589	0.269408	P14735	P14735;Q5T5N3;A0A3B3ISG5	IDE_HUMAN	IDE	Insulin-degrading enzyme	18.1463	17.8368	17.6067	17.8257	17.5168	17.28	18.8233	16.9316	17.1997	17.5267	17.4828	17.9858
	0.867892	2.15767	P14854	P14854	CX6B1_HUMAN	COX6B1	Cytochrome c oxidase subunit 6B1	15.1235	13.8789	13.7757	19.7388	17.1321	20.5401	19.3689	14.5124	15.0949	15.2314	13.8833	17.6429
	0.487856	0.818563	P14866	P14866	HNRPL_HUMAN	HNRNPL	Heterogeneous nuclear ribonucleoprotein L	19.4782	18.9918	18.6891	22.3028	20.4026	22.6552	22.2296	19.4755	19.8988	20.3992	19.5852	21.5227
	1.44506	-1.14902	P14868	P14868;H7C278	SYDC_HUMAN	DARS1	Aspartate--tRNA ligase, cytoplasmic	24.0962	23.8652	23.8926	21.8004	23.8786	21.3018	22.6907	24.0988	24.2217	24.0595	23.9235	23.9236
	0.886388	1.06952	P14923	P14923	PLAK_HUMAN	JUP	Junction plakoglobin	18.7416	21.3772	18.1025	20.0958	18.1848	19.0473	20.0599	18.1959	19.239	16.7503	18.1794	19.3442
	0.348432	1.0337	P14927	P14927	QCR7_HUMAN	UQCRB	Cytochrome b-c1 complex subunit 7	16.4481	13.3434	14.0799	19.7482	17.5423	20.7398	19.6334	15.9409	16.334	16.1887	16.1266	17.8464
	2.94456	-0.660923	P15104	P15104;A0A2R8YDT1	GLNA_HUMAN	GLUL	Glutamine synthetase	19.4777	19.1907	19.1007	18.4895	19.2812	18.9237	18.7133	19.9037	19.4556	19.458	19.7968	19.5728
	2.30848	-0.572598	P15121	P15121;E9PCX2;E9PEF9	ALDR_HUMAN	AKR1B1	Aldo-keto reductase family 1 member B1	16.3931	16.0205	15.9347	15.5523	16.1694	15.8489	15.4655	16.3828	16.6648	16.1151	16.7787	16.0922
+	4.74351	4.40819	P15151	P15151;A0A0C4DG49;A0A0A0MSA9;K7EMC6	PVR_HUMAN	PVR	Poliovirus receptor	15.1063	18.5973	19.7773	19.6374	18.0813	19.8416	18.8438	15.2224	15.4117	12.4524	14.3151	15.8218
	1.7805	0.528275	P15170	P15170	ERF3A_HUMAN	GSPT1	Eukaryotic peptide chain release factor GTP-binding subunit ERF3A	16.9686	17.1436	17.1784	17.7498	17.3857	18.2772	17.3407	17.1379	16.9437	16.9569	16.7896	17.1093
	0.790591	1.8765	P15291	P15291;Q86XA6	B4GT1_HUMAN	B4GALT1	Beta-1,4-galactosyltransferase 1	15.2588	16.9815	13.596	19.0522	16.8737	19.1102	18.1327	13.794	18.8225	14.6893	12.716	17.2065
	0.451474	-0.107498	P15311	P15311;E7EQR4	EZRI_HUMAN	EZR	Ezrin	20.1061	19.7735	19.8304	19.6228	19.9214	20.3602	19.9425	20.0597	20.0513	19.8796	20.1105	19.8886
+	4.64042	0.866984	P15407	P15407	FOSL1_HUMAN	FOSL1	Fos-related antigen 1	17.1294	18.1923	18.2297	18.0848	18.0251	17.9059	18.4336	17.0124	17.3128	17.3561	17.209	17.6497
	1.22591	1.21733	P15408	P15408;C9JCN8	FOSL2_HUMAN	FOSL2	Fos-related antigen 2	13.8727	14.972	13.6025	16.9659	15.7372	16.8716	16.7299	14.4846	14.404	15.0639	14.8515	14.8985
	1.99347	-0.422449	P15531	P22392;O60361;P15531;E7ERL0;Q32Q12;J3KPD9	NDKA_HUMAN	NME1	Nucleoside diphosphate kinase A	21.6593	21.214	21.1958	21.0379	21.2153	21.5942	21.342	21.9721	21.8729	21.2737	21.8685	21.4873
	4.2029	-0.35921	P15559	P15559;H3BNV2;B4DLR8	NQO1_HUMAN	NQO1	NAD(P)H dehydrogenase [quinone] 1	18.148	17.8981	17.8434	17.738	17.9637	17.9509	17.9095	18.3567	18.3637	18.1284	18.2806	18.1814
+	5.21573	-1.37213	P15586	P15586;H0YFA9;F6S8M0;H7C3P4;F5H4C6	GNS_HUMAN	GNS	N-acetylglucosamine-6-sulfatase	19.1755	17.8216	17.6332	17.4903	17.9191	17.3901	17.9671	18.5676	19.1129	18.9665	19.5217	19.1101
	1.4436	-1.23897	P15735	P15735;J3KNN3	PHKG2_HUMAN	PHKG2	Phosphorylase b kinase gamma catalytic chain, liver/testis isoform	20.7466	20.4778	20.4782	17.9502	20.4188	17.9295	18.9802	20.6086	20.7438	20.5186	20.5451	20.5059
	1.16276	-1.28481	P15822	P15822;C9J2N3;C9JZF8;F5H212;C9JAW2	ZEP1_HUMAN	HIVEP1	Zinc finger protein 40	16.5083	16.5774	16.1906	13.9671	16.3057	12.7544	15.6125	16.3103	16.6625	16.506	16.3693	16.7601
	2.08265	-1.69226	P15848	P15848;A0A2U3U034	ARSB_HUMAN	ARSB	Arylsulfatase B	15.6382	15.4529	13.2707	15.3972	13.194	12.9832	15.2284	15.4356	16.1566	16.0348	16.3392	16.0757
	1.88643	1.48492	P15880	P15880;E9PQD7;H0YEN5	RS2_HUMAN	RPS2	40S ribosomal protein S2	19.0496	19.2006	19.264	21.4096	20.0045	21.311	21.8811	19.3065	18.8907	19.0935	19.2918	18.529
	0.229467	0.342137	P15924	P15924	DESP_HUMAN	DSP	Desmoplakin	19.137	20.8876	18.218	19.7077	18.4258	18.293	20.2818	18.9284	19.7613	17.2599	18.6826	19.9919
	1.79335	-0.497959	P15927	P15927;Q5TEJ0	RFA2_HUMAN	RPA2	Replication protein A 32 kDa subunit	17.2276	17.1173	16.8991	16.3807	17.2121	16.4023	16.535	17.44	17.2584	17.1384	17.5241	16.9458
	1.17482	2.95916	P15954	P15954;D6R9Z7	COX7C_HUMAN	COX7C	Cytochrome c oxidase subunit 7C, mitochondrial	13.7019	13.4455	14.7116	20.0693	17.5095	20.7508	19.8666	15.4176	15.6073	12.7887	13.5284	17.5546
	0.473138	-0.343505	P16035	P16035;B4DFW2	TIMP2_HUMAN	TIMP2	Metalloproteinase inhibitor 2	16.3298	15.8134	16.267	15.5686	15.1351	15.1702	14.8508	14.6581	16.0917	15.9166	16.3846	15.4853
+	7.97482	3.49823	P16070	P16070;H0YD17;H0Y5E4;H0YDX6;H0YCV9;H0Y2P0;H0YD13;H0YDW7	CD44_HUMAN	CD44	CD44 antigen	21.1218	24.6048	25.5826	24.5095	24.4805	24.4572	24.2632	20.8055	21.2796	21.2673	21.1535	21.2807
+	2.30368	1.89986	P16144	P16144	ITB4_HUMAN	ITGB4	Integrin beta-4	17.3984	18.1287	17.985	20.6193	18.7561	20.7254	20.4196	17.6233	17.5996	17.434	17.4008	17.7789
	0.127954	0.074217	P16152	P16152;E9PQ63;A8MTM1	CBR1_HUMAN	CBR1	Carbonyl reductase [NADPH] 1	16.5432	15.7449	15.8928	16.4708	16.1484	16.938	16.6949	16.1578	16.2438	15.7572	16.2671	16.4754
	1.12863	-0.651456	P16219	P16219;E9PE82	ACADS_HUMAN	ACADS	Short-chain specific acyl-CoA dehydrogenase, mitochondrial	16.7887	16.1098	15.6058	17.3583	16.3647	17.0033	17.0675	16.6313	17.3237	17.6272	17.3267	17.7204
+	2.78827	1.9058	P16220	P18846;P16220;E9PAR2;G5E998	CREB1_HUMAN	CREB1	Cyclic AMP-responsive element-binding protein 1	15.699	16.7766	16.9634	18.495	17.5586	18.7264	18.8374	15.66	15.2084	16.2067	16.2128	16.9358
	1.49485	1.45265	P16234	P16234;A0A0B4J203	PGFRA_HUMAN	PDGFRA	Platelet-derived growth factor receptor alpha	16.7017	15.3958	15.8677	16.1082	14.6749	16.093	15.5184	13.5627	14.2121	14.1012	13.1821	13.1824
+	5.72057	-1.55978	P16278	P16278;C9JF15;F8WF40;E7EQ29;C9JWX1	BGAL_HUMAN	GLB1	Beta-galactosidase	20.8344	19.8193	19.5139	19.0308	19.6534	18.9707	19.3524	20.6772	21.1626	21.1683	20.9618	20.8949
	2.24827	-0.636092	P16298	Q08209;P16298;P48454;E9PK68;E7ETC2;Q5F2F8;H0YB02;G3V111;E9PPC8	PP2BB_HUMAN	PPP3CB	Serine/threonine-protein phosphatase 2B catalytic subunit beta isoform	20.7542	20.3618	20.3902	19.4111	20.3886	19.6174	20.0451	20.6821	20.6776	20.5299	20.5586	20.8284
	0.379882	-0.168719	P16383	P16383	GCFC2_HUMAN	GCFC2	Intron Large complex component GCFC2	15.7079	15.0587	15.1426	15.0903	15.7944	14.8316	15.4432	15.5433	15.2148	14.9773	15.0938	15.836
	0.699116	0.300693	P16401	P16401	H15_HUMAN	H1-5	Histone H1.5	18.5528	18.9525	19.322	19.2946	18.5508	19.45	18.257	18.3482	18.7947	18.7568	18.531	19.0393
	0.868627	1.17618	P16435	P16435;H0Y4R2;E7EMD0	NCPR_HUMAN	POR	NADPH--cytochrome P450 reductase	17.3353	16.9682	16.6107	20.1482	18.1259	20.6177	19.6933	16.8595	17.2049	17.6374	17.7553	18.3146
	1.50033	-0.98035	P16591	P16591;W0S4B9	FER_HUMAN	FER	Tyrosine-protein kinase Fer	16.0719	15.6042	15.5036	14.603	15.6438	13.386	14.4038	15.5384	15.2811	15.9604	16.0756	16.0993
	1.0687	1.51949	P16615	P16615	AT2A2_HUMAN	ATP2A2	Sarcoplasmic/endoplasmic reticulum calcium ATPase 2	17.5098	17.336	17.0167	20.7234	18.5857	21.3471	20.1833	17.0171	17.6393	17.7917	17.1301	18.9872
	2.68287	-0.782185	P16930	P16930	FAAA_HUMAN	FAH	Fumarylacetoacetase	16.9695	16.6312	16.6158	15.5354	16.2012	15.9483	16.0619	17.1354	17.0315	16.6843	17.1483	16.7179
	0.962709	-0.551805	P16949	P16949;A2A2D0	STMN1_HUMAN	STMN1	Stathmin	16.8505	16.1379	15.9403	15.2989	16.2569	15.9937	16.0289	16.2006	17.2481	15.6915	15.7946	17.1822
	0.87949	0.441599	P16989	P16989	YBOX3_HUMAN	YBX3	Y-box-binding protein 3	18.3122	18.4838	18.0133	18.6472	18.6788	18.8247	19.3158	18.1808	18.3072	18.1696	18.9604	17.3839
	1.64448	0.706167	P17028	P17028;K7EPZ8;K7EPL1;K7EQP8	ZNF24_HUMAN	ZNF24	Zinc finger protein 24	13.682	14.4235	15.3019	14.5852	14.1266	14.8819	14.1883	13.631	14.3429	13.1673	14.1496	14.2977
+	4.11403	-1.49311	P17050	P17050	NAGAB_HUMAN	NAGA	Alpha-N-acetylgalactosaminidase	16.3852	15.4368	14.0988	15.0675	15.0778	14.8744	14.8541	15.7717	16.6694	16.2395	16.7346	16.5676
	1.06264	1.01472	P17096	P17096	HMGA1_HUMAN	HMGA1	High mobility group protein HMG-I/HMG-Y	16.446	16.0473	16.473	17.697	16.7189	17.1173	16.343	15.988	15.1835	16.1921	16.8669	13.6317
	0.509934	1.33558	P17152	P17152	TMM11_HUMAN	TMEM11	Transmembrane protein 11, mitochondrial	15.4261	14.3173	13.2582	19.6098	16.9647	20.2124	19.1406	15.4418	16.0563	16.0764	14.9525	17.5364
	0.277271	0.301735	P17174	P17174	AATC_HUMAN	GOT1	Aspartate aminotransferase, cytoplasmic	14.638	15.095	14.9604	14.6745	13.9949	14.3783	15.536	15.2566	14.5997	12.5391	14.6292	15.1661
	0.127788	0.057257	P17252	P17252	KPCA_HUMAN	PRKCA	Protein kinase C alpha type	17.5917	17.4956	18.073	17.4861	17.6026	17.4867	17.5525	17.2787	17.1719	17.7978	18.1133	17.3996
+	3.2827	2.15074	P17301	P17301;E7EMF1;E9PB77;E7ESP4	ITA2_HUMAN	ITGA2	Integrin alpha-2	13.9324	15.5062	15.2199	17.6288	15.1013	16.9231	16.1692	14.3053	13.7934	14.2296	13.6844	13.6988
	2.05123	1.5652	P17405	P17405;H0YEP5	ASM_HUMAN	SMPD1	Sphingomyelin phosphodiesterase	13.9325	14.7113	14.6622	16.9049	15.0879	16.9564	15.6342	13.8561	13.1595	14.5575	14.5066	14.5535
	0.202855	0.27162	P17480	P17480;E9PKP7	UBF1_HUMAN	UBTF	Nucleolar transcription factor 1	16.3846	16.5124	16.8484	15.9656	17.147	15.7951	14.3727	15.1891	15.1911	15.5482	17.3817	15.3168
	0.0320111	-0.0193771	P17535	P17535	JUND_HUMAN	JUND	Transcription factor jun-D	17.9277	17.3547	16.9805	17.5582	17.6679	17.4375	17.8871	17.1594	18.0769	17.304	17.4841	17.0501
	0.110025	-0.03897	P17612	P17612;Q15136	KAPCA_HUMAN	PRKACA	cAMP-dependent protein kinase catalytic subunit alpha	18.4804	18.5238	18.3329	18.232	18.7303	17.8412	18.4251	18.1881	18.4149	18.3078	18.382	18.5458
	0.0528171	-0.0180422	P17655	P17655	CAN2_HUMAN	CAPN2	Calpain-2 catalytic subunit	18.594	18.5158	18.703	18.5565	18.8076	19.1635	18.4892	19.0237	18.7134	18.6991	18.6029	18.7108
	0.219005	-0.906929	P17661	P17661	DESM_HUMAN	DES	Desmin	13.2534	13.3218	13.6271	18.6487	19.227	16.9904	18.4353	20.3619	19.2617	13.7234	19.59	19.5014
	1.75121	1.79441	P17676	P17676	CEBPB_HUMAN	CEBPB	CCAAT/enhancer-binding protein beta	13.5877	14.8328	14.3354	17.1789	15.0034	17.27	17.1554	13.9714	14.4802	14.6275	13.1996	15.143
	0.365753	-0.127053	P17812	Q9NRF8;P17812;A0A3B3IRQ8;A0A3B3IRI2;A0A3B3ITH9;A0A3B3ITF6;A0A3B3ITB8	PYRG1_HUMAN	CTPS1	CTP synthase 1	21.066	21.2078	21.2372	20.3661	21.1426	20.6778	20.6064	21.0195	21.0422	21.0507	20.8406	20.9813
	1.17525	0.243081	P17844	P17844;J3KRX8;J3KTA4;J3QRQ7;J3QR02;X6RLV5;J3KTQ4	DDX5_HUMAN	DDX5	Probable ATP-dependent RNA helicase DDX5	21.1621	21.2542	21.3186	21.5379	21.5583	21.4365	21.7605	21.2159	20.9145	21.214	21.2915	21.6094
	0.971907	0.375215	P17858	P08237;P17858;A0A2R8Y891	PFKAL_HUMAN	PFKL	ATP-dependent 6-phosphofructokinase, liver type	20.7499	21.5237	21.6075	20.6394	21.4575	20.4719	20.6993	20.7442	20.6521	20.7411	20.6522	20.6086
	0.262233	0.40555	P17900	P17900;E5RJD0;H0YBY3	SAP3_HUMAN	GM2A	Ganglioside GM2 activator	15.2398	17.3905	15.0751	16.556	14.1477	14.6367	16.9291	15.0095	15.5073	14.4389	15.1228	16.9835
+	5.33981	2.69762	P17931	P17931	LEG3_HUMAN	LGALS3	Galectin-3	17.1914	19.1955	19.8107	20.4051	19.1121	20.506	20.7135	17.4645	17.1352	17.0038	17.0576	17.7046
	0.196351	-0.0378857	P17980	P17980;E9PKD5;E9PM69;R4GNH3	PRS6A_HUMAN	PSMC3	26S proteasome regulatory subunit 6A	20.8057	20.7836	20.7177	20.5861	20.9347	20.9318	21.0037	20.8219	20.8154	20.7738	20.9102	21.0578
	2.35621	-0.872216	P17987	P17987;E7EQR6;E7ERF2	TCPA_HUMAN	TCP1	T-complex protein 1 subunit alpha	23.7274	23.37	23.4234	22.1405	23.3431	22.4656	22.4941	23.8874	23.8484	23.6211	23.8281	23.5578
	1.19493	1.43328	P18031	P18031	PTN1_HUMAN	PTPN1	Tyrosine-protein phosphatase non-receptor type 1	17.5378	17.4527	17.3771	20.6069	18.6178	20.7838	20.2125	17.0145	17.4559	17.9273	17.6432	18.8725
+	4.36065	1.42508	P18074	P18074;A8MX75;E7EVE9	ERCC2_HUMAN	ERCC2	General transcription and DNA repair factor IIH helicase subunit XPD	16.5164	17.5932	17.5537	18.1388	17.7873	17.7181	18.1741	16.1287	16.0979	16.7073	15.9145	17.0499
	0.921616	0.727969	P18077	P18077;F8WB72;C9K025;F8WBS5	RL35A_HUMAN	RPL35A	60S ribosomal protein L35a	18.9664	19.9072	19.5866	19.427	20.0118	19.1898	19.6098	19.1282	18.1564	19.3718	20.3202	17.4214
+	4.49031	3.83218	P18084	P18084;V9GZ57;V9GYZ1	ITB5_HUMAN	ITGB5	Integrin beta-5	13.7783	16.4165	16.3994	18.9769	16.6376	19.0286	18.1374	14.0536	13.7813	13.3795	13.3197	14.2907
	1.30856	0.567946	P18085	P18085;C9JPM4;C9JAK5	ARF4_HUMAN	ARF4	ADP-ribosylation factor 4	19.681	19.5111	19.4942	20.4849	19.6576	20.693	20.3371	19.0699	19.9335	19.287	19.2708	19.5279
	0.862106	0.370501	P18124	P18124;A8MUD9	RL7_HUMAN	RPL7	60S ribosomal protein L7	19.7684	20.0996	19.8548	20.4341	20.5867	20.1158	19.4649	19.3871	19.1847	19.6978	20.1237	20.1713
	2.09955	-0.5064	P18206	P18206	VINC_HUMAN	VCL	Vinculin	19.1864	19.1361	18.7876	18.0926	18.831	18.4263	18.5581	19.204	19.0367	19.0192	19.2681	19.1557
	1.32627	0.698802	P18433	P18433	PTPRA_HUMAN	PTPRA	Receptor-type tyrosine-protein phosphatase alpha	17.5433	17.691	17.6119	18.9854	17.8155	19.25	18.7092	17.7256	17.421	17.5696	17.5496	18.061
	0.529201	1.24605	P18583	P18583;J3QSZ5	SON_HUMAN	SON	Protein SON	15.4628	14.3432	14.3276	18.5647	16.1612	18.5692	18.4164	13.4036	13.9151	15.0467	18.3877	16.6903
	1.06796	-0.384987	P18615	P18615	NELFE_HUMAN	NELFE	Negative elongation factor E	17.3935	17.2465	17.0671	16.6697	17.3534	16.3279	17.498	17.5342	17.2926	17.3424	17.1475	17.7624
+	2.45879	1.38032	P18621	P18621;J3KRX5;A0A087WXM6;A0A087WWH0;J3QS96;A0A0A6YYL6;J3KSJ0;J3KRB3;J3QQT2;A0A087WY81	RL17_HUMAN	RPL17	60S ribosomal protein L17	19.1779	20.243	20.0501	20.9325	20.4738	20.5637	20.9493	19.3741	18.6001	19.4524	20.3579	17.9682
	1.75693	-0.632212	P18669	P18669	PGAM1_HUMAN	PGAM1	Phosphoglycerate mutase 1	17.6335	16.1739	16.3734	16.6213	16.8484	16.8358	17.5047	17.304	17.7032	16.9723	17.1123	17.4254
+	2.92484	1.19696	P18754	P18754;C9JW69;C9J3R0;C9JQZ4;C9JMJ4;C9JRH2	RCC1_HUMAN	RCC1	Regulator of chromosome condensation	17.4102	18.7645	18.7344	18.6789	18.9614	18.2449	19.2559	17.0578	17.4304	17.6089	17.2858	18.6651
+	3.63269	2.10762	P18827	P18827	SDC1_HUMAN	SDC1	Syndecan-1	14.3324	15.9137	15.9433	16.371	15.9887	16.8433	16.7956	14.1258	13.1251	13.6295	14.4616	15.5355
	0.43365	0.355228	P18858	P18858;F5GZ28;M0R0Q7	DNLI1_HUMAN	LIG1	DNA ligase 1	13.8279	13.2166	13.3229	14.1988	13.3554	15.2034	14.4338	13.1413	12.9396	14.1058	13.584	14.0008
	0.719382	1.64222	P18859	P18859;A8MUH2	ATP5J_HUMAN	ATP5PF	ATP synthase-coupling factor 6, mitochondrial	14.221	13.2093	14.0116	18.1977	15.3455	18.7991	17.7666	12.7066	14.3236	16.8147	13.1728	16.2377
+	3.98017	2.94821	P18887	P18887;F5H8D7	XRCC1_HUMAN	XRCC1	DNA repair protein XRCC1	12.9072	15.2163	14.9915	17.1469	16.1318	17.5542	16.727	13.5012	13.2969	12.5665	13.8841	13.9226
	0.227524	0.53423	P19013	P19013	K2C4_HUMAN	KRT4	Keratin, type II cytoskeletal 4	14.9231	16.6813	16.1015	19.643	17.519	17.3776	17.9644	16.6607	18.7865	14.392	18.1109	19.2082
+	4.63684	4.78832	P19022	P19022;C9J8J8;A0A6Q8PF58;C9J126;C9JMH2	CADH2_HUMAN	CDH2	Cadherin-2	15.9781	19.4139	20.4017	21.1444	19.4333	20.7794	20.4361	15.4884	15.8334	16.0808	12.7184	16.7797
	0.155455	-0.0382163	P19174	P19174;V9GYH5;V9GY71	PLCG1_HUMAN	PLCG1	1-phosphatidylinositol 4,5-bisphosphate phosphodiesterase gamma-1	16.1593	16.288	16.5883	16.1621	16.504	16.1704	16.0539	16.4871	16.3543	16.3543	16.3033	16.3376
+	4.71696	4.80817	P19256	P19256;B1AMW1;H0YDI1	LFA3_HUMAN	CD58	Lymphocyte function-associated antigen 3	16.2033	18.6758	19.0869	21.0171	18.772	21.0073	20.2175	14.8762	13.5564	14.4277	14.4482	16.4156
	0.287238	0.0650024	P19338	P19338;H7BY16	NUCL_HUMAN	NCL	Nucleolin	20.441	20.4111	20.1434	20.3411	20.5795	20.4227	20.745	20.3684	20.3014	20.4072	20.5368	20.1979
	1.61258	0.389614	P19367	P19367	HXK1_HUMAN	HK1	Hexokinase-1	20.3218	20.7453	20.8883	21.0293	21.0892	20.9622	20.4902	20.0399	20.4511	20.8004	20.7721	20.4815
	0.732905	0.445728	P19387	P19387	RPB3_HUMAN	POLR2C	DNA-directed RNA polymerase II subunit RPB3	19.1415	19.3477	19.0911	20.2373	19.4215	19.7893	20.6056	18.8945	19.3097	19.2363	18.9587	20.2774
	0.641668	0.366988	P19388	P19388;A0A0A0MQR7;A0A087WVZ9;A0A087WWX0	RPAB1_HUMAN	POLR2E	DNA-directed RNA polymerases I, II, and III subunit RPABC1	18.5127	18.5405	18.4805	19.3947	18.9189	19.5918	19.7928	18.3832	18.7005	18.8215	18.5312	19.5683
	0.730682	1.02829	P19404	P19404;E7EPT4	NDUV2_HUMAN	NDUFV2	NADH dehydrogenase [ubiquinone] flavoprotein 2, mitochondrial	17.5066	16.8265	16.5704	19.8524	17.902	20.5536	19.7462	17.2898	17.4938	17.2833	17.1655	18.5424
+	2.67043	3.06542	P19447	P19447;A0A2R8Y6W8	ERCC3_HUMAN	ERCC3	General transcription and DNA repair factor IIH helicase subunit XPB	13.1927	16.8546	13.2909	17.9584	17.5281	17.1124	17.5428	13.6013	13.4184	12.9435	14.6482	14.0904
	1.58303	-0.723417	P19474	P19474	RO52_HUMAN	TRIM21	E3 ubiquitin-protein ligase TRIM21	15.8487	15.5378	14.9588	13.8287	15.5481	14.9322	14.649	15.711	15.3117	15.5994	15.8942	15.4302
	0.263007	-0.0607347	P19525	P19525;F8WBH4;C9JZT2	E2AK2_HUMAN	EIF2AK2	Interferon-induced, double-stranded RNA-activated protein kinase	17.6957	17.368	17.2516	17.7047	17.6288	17.4716	17.6509	17.7389	17.33	17.4424	17.6042	17.6287
	3.33759	-0.631776	P19623	P19623;K7EKM4	SPEE_HUMAN	SRM	Spermidine synthase	19.2305	18.7781	18.8007	18.1348	18.7473	18.4316	18.359	19.141	19.2934	18.9485	19.2858	19.143
+	3.39038	1.19677	P19784	P19784;H3BNI9	CSK22_HUMAN	CSNK2A2	Casein kinase II subunit alpha'	17.2121	18.1629	18.2494	19.1377	18.4225	19.2863	19.1563	17.5985	17.2907	17.5699	17.7787	17.7846
	1.03939	-0.543158	P19838	P19838;D6RC45;A0A494C157;D6RH30;A0A494C1E9	NFKB1_HUMAN	NFKB1	Nuclear factor NF-kappa-B p105 subunit	15.8542	16.0199	15.8905	14.6255	15.7135	14.4662	14.7219	15.6818	15.9009	15.7421	15.8052	15.7123
	0.712307	-1.21215	P19971	P19971;C9JGI3;A0A494C1N7;A0A494C0L6	TYPH_HUMAN	TYMP	Thymidine phosphorylase	16.8163	16.4229	12.3331	16.7699	17.1365	14.5542	18.2034	17.2168	17.5264	16.9252	16.9869	17.2211
+	4.1713	4.05701	P20020	P23634;P20020	AT2B1_HUMAN	ATP2B1	Plasma membrane calcium-transporting ATPase 1	14.4129	16.9377	16.7811	19.189	17.3772	19.4523	19.1065	14.7435	13.3278	12.8942	13.8526	15.2706
	0.620605	-0.312442	P20042	P20042	IF2B_HUMAN	EIF2S2	Eukaryotic translation initiation factor 2 subunit 2	19.172	19.187	18.9679	18.0798	19.3699	18.0032	18.5609	18.9108	18.6584	18.9886	19.2621	19.0515
	2.16931	-0.475068	P20073	P20073	ANXA7_HUMAN	ANXA7	Annexin A7	19.2788	18.5029	18.7026	18.4744	18.6944	19.321	18.7051	19.1532	19.2216	18.9353	19.2852	19.3767
+	2.21278	1.7519	P20226	P20226;Q6SJ96;A0A1B0GVC6;Q32MN6	TBP_HUMAN	TBP	TATA-box-binding protein	13.7683	15.7893	15.4196	17.2978	16.0194	17.063	17.2491	14.3396	14.4472	15.7471	14.0303	15.9942
	1.34034	0.417456	P20265	P20265	PO3F2_HUMAN	POU3F2	POU domain, class 3, transcription factor 2	16.2535	15.6791	16.1344	16.7586	16.434	16.5183	16.4697	15.9152	15.7379	15.6245	15.814	16.1442
	1.8694	-1.0859	P20290	P20290;D6RDG3;H0Y9Y1	BTF3_HUMAN	BTF3	Transcription factor BTF3	16.0971	14.2251	14.4052	15.4203	16.1417	16.0382	15.6996	16.9196	16.0918	16.1879	16.6312	16.5179
	0.888296	0.848411	P20336	P20336;S4R3Q3	RAB3A_HUMAN	RAB3A	Ras-related protein Rab-3A	15.3406	15.5576	14.0295	16.945	15.2425	17.0894	16.8183	15.0354	14.7858	14.8298	14.9808	15.6194
	1.15861	1.07692	P20338	P20338;A0A087WYT5	RAB4A_HUMAN	RAB4A	Ras-related protein Rab-4A	16.728	16.4626	15.9416	18.4303	17.0368	18.9237	18.391	15.864	16.7831	16.328	16.0306	16.9907
	1.2292	1.06174	P20339	P20339	RAB5A_HUMAN	RAB5A	Ras-related protein Rab-5A	17.4174	17.401	17.4528	19.6072	17.9076	19.807	19.5118	17.11	17.5513	17.4556	17.4094	18.3733
	1.27413	1.33669	P20340	Q9NRW1;P20340;J3KR73;C9JU14	RAB6A_HUMAN	RAB6A	Ras-related protein Rab-6A	20.8992	20.7862	20.7213	23.4688	21.6551	23.5664	23.3585	20.1762	20.926	20.904	20.6035	22.0271
	1.89601	1.88582	P20585	P20585;A0A590UKC9;A0A590UJN8;A0A590UJW0	MSH3_HUMAN	MSH3	DNA mismatch repair protein Msh3	13.5474	17.0248	17.1072	16.6869	16.8827	16.6253	16.8176	16.4464	14.7935	15.911	12.8325	16.299
	0.0591134	-0.124776	P20591	P20591;F8W8T1	MX1_HUMAN	MX1	Interferon-induced GTP-binding protein Mx1	16.6019	16.7534	16.491	13.4715	16.7635	14.4415	16.986	15.9962	16.7343	16.3785	16.2317	13.713
	1.02182	-0.315163	P20618	P20618	PSB1_HUMAN	PSMB1	Proteasome subunit beta type-1	17.7917	18.0932	17.2862	17.1952	17.3327	17.3021	17.5979	17.6478	17.7646	17.5348	17.6983	18.2611
	1.95979	2.63804	P20645	P20645;F5GX30;F5GXU0;F5GXE0;F5H883	MPRD_HUMAN	M6PR	Cation-dependent mannose-6-phosphate receptor	15.7712	16.1523	15.7051	19.705	17.3749	20.3095	19.096	14.7645	15.2568	15.2926	14.6527	16.7766
	0.646367	1.40801	P20674	P20674;H3BNX8;H3BRI0	COX5A_HUMAN	COX5A	Cytochrome c oxidase subunit 5A, mitochondrial	16.6945	15.3207	15.0438	19.9579	17.781	20.8538	19.9125	15.9267	16.7878	16.3878	16.1365	18.4883
	1.09255	1.3529	P20700	P20700;E9PBF6;A0A0D9SFE5	LMNB1_HUMAN	LMNB1	Lamin-B1	19.8596	20.2364	19.8386	22.7388	21.0096	22.7023	23.1038	19.833	20.2385	20.3349	19.2331	22.0129
	1.96173	0.488749	P20810	P20810;E7EQ12;A0A6Q8PH20;A0A6Q8PGG5;H0YD33;B7Z574;D6RC54;H0Y7F0;A0A0C4DGB5;H0Y9H6;A0A6Q8PFE5;A0A6Q8PG72;A0A6Q8PFF6;E9PCH5;E9PDE4;E7EVY3;E7EQA0;A0A6Q8PGN6;E7ES10	ICAL_HUMAN	CAST	Calpastatin	16.0975	16.4836	16.9125	16.478	17.1357	16.596	16.7295	15.9878	16.0167	16.1355	16.6781	16.4874
	0.578555	-0.33559	P20839	P20839;C9J381;A0A3B3IRL5	IMDH1_HUMAN	IMPDH1	Inosine-5'-monophosphate dehydrogenase 1	20.5536	20.715	20.5182	19.1902	20.6488	19.3363	19.8877	20.4027	20.4889	20.427	20.1197	20.3179
	1.05335	1.60688	P20908	P20908	CO5A1_HUMAN	COL5A1	Collagen alpha-1(V) chain	17.4322	17.0402	19.4022	18.2296	16.9739	16.9106	16.3272	16.1645	13.7885	13.5718	17.1859	17.0997
	0.158591	0.101338	P20930	P20930	FILA_HUMAN	FLG	Filaggrin	19.1571	19.3838	18.4307	19.4453	18.477	18.1304	19.0212	18.9065	18.5515	18.3739	18.6286	18.6627
	2.28128	0.48406	P20936	P20936;E9PGC0	RASA1_HUMAN	RASA1	Ras GTPase-activating protein 1	16.5832	16.8299	16.9506	17.363	17.0718	17.5516	16.7909	16.7996	16.5689	16.5707	16.7207	16.4104
	1.27774	-1.27909	P20962	P20962;F5GXR3	PTMS_HUMAN	PTMS	Parathymosin	20.4808	18.76	20.4357	18.0226	19.6417	17.1983	18.9434	20.3254	19.3597	18.831	20.56	21.1193
+	2.37357	2.46973	P21127	Q9UQ88;P21127;A0A0D9SER5;Q5QPR4;A0A0D9SEI3;Q5QPR3;A0A0D9SEN2	CD11B_HUMAN	CDK11B	Cyclin-dependent kinase 11B	14.3844	14.9899	16.1275	17.821	15.4107	18.004	17.4762	13.4644	13.0422	14.4566	13.7661	15.8973
	1.48258	-0.426599	P21266	P21266;A0A0A0MTN3	GSTM3_HUMAN	GSTM3	Glutathione S-transferase Mu 3	17.9989	17.7442	17.8229	16.9523	17.8554	17.511	17.221	18.259	17.9426	17.7997	18.0312	17.6349
	0.726502	0.427099	P21281	P21281;H0YC04	VATB2_HUMAN	ATP6V1B2	V-type proton ATPase subunit B, brain isoform	18.6773	18.5676	18.5143	20.0478	19.0539	20.014	19.8321	18.9299	18.8668	18.7648	19.0178	19.2105
	1.15974	0.628579	P21283	P21283;E7EV59	VATC1_HUMAN	ATP6V1C1	V-type proton ATPase subunit C 1	16.7801	16.5236	16.4898	18.1731	17.0754	18.0143	17.7483	16.6227	16.6319	16.5924	16.6827	16.9432
	0.482964	-0.181524	P21291	P21291;E9PS42	CSRP1_HUMAN	CSRP1	Cysteine and glycine-rich protein 1	17.822	17.7473	18.3342	17.2288	17.6568	17.488	17.1381	17.7271	17.8312	17.7238	17.7964	17.7817
	1.26729	-1.50208	P21333	P21333;Q60FE5;A0A087WWY3	FLNA_HUMAN	FLNA	Filamin-A	26.7491	26.7261	26.8026	23.472	26.7254	23.3996	24.3793	26.9251	26.8264	26.8385	26.651	26.5273
	0.965991	-0.472911	P21399	P21399	ACOC_HUMAN	ACO1	Cytoplasmic aconitate hydratase	15.3538	15.7604	14.897	14.3543	15.2915	14.915	14.5873	15.6977	14.7567	15.1918	15.8293	15.8138
	0.89955	2.01388	P21589	P21589;H0Y7R7	5NTD_HUMAN	NT5E	5'-nucleotidase	13.3269	16.2063	13.8451	18.3756	16.3571	18.5486	18.4467	13.0667	18.9231	13.9972	16.476	13.9061
	1.52318	-0.751772	P21673	P21673;E9PD37	SAT1_HUMAN	SAT1	Diamine acetyltransferase 1	15.2802	15.4785	14.8095	13.995	14.8901	13.7247	15.1511	15.4451	15.4199	15.5146	15.8501	15.0495
	0.799053	1.66711	P21796	P21796	VDAC1_HUMAN	VDAC1	Voltage-dependent anion-selective channel protein 1	18.7107	17.9301	17.0674	22.1987	20.127	22.7727	21.971	18.1166	18.758	18.9649	16.8926	20.6214
	0.56285	1.19768	P21912	P21912;A0A087WWT1;A0A087WXX8	SDHB_HUMAN	SDHB	Succinate dehydrogenase [ubiquinone] iron-sulfur subunit, mitochondrial	16.9355	15.8472	15.0166	20.1529	18.0314	20.9065	19.8529	16.5499	16.6976	17.1597	16.7777	18.501
+	10.7099	3.98343	P21926	P21926;A0A2R8Y478;G8JLH6;A6NNI4	CD9_HUMAN	CD9	CD9 antigen	16.5614	20.4501	20.5023	20.4413	20.3509	20.9549	20.6806	16.8105	16.5088	16.3552	16.3958	16.8478
	0.246757	-0.372851	P21953	P21953	ODBB_HUMAN	BCKDHB	2-oxoisovalerate dehydrogenase subunit beta, mitochondrial	19.7734	18.1985	18.1229	21.0807	19.2368	21.0605	20.7348	19.5502	20.1886	20.3174	19.5756	21.266
	0.859771	0.590507	P21964	P21964;E7EMS6	COMT_HUMAN	COMT	Catechol O-methyltransferase	19.4677	19.1683	19.1493	20.9506	19.7188	21.1528	20.144	19.0588	19.7204	19.4737	19.3385	19.6818
	3.19868	-0.661397	P21980	P21980	TGM2_HUMAN	TGM2	Protein-glutamine gamma-glutamyltransferase 2	16.9532	16.4003	16.594	15.8414	16.5044	16.1471	16.1381	17.1689	16.6924	16.9107	17.0782	16.7903
	0.79715	-0.742465	P22033	P22033	MUTA_HUMAN	MMUT	Methylmalonyl-CoA mutase, mitochondrial	17.8356	17.097	16.4261	18.6969	17.3757	18.7086	18.5807	17.7637	18.5602	18.9419	18.6557	19.5828
	1.81914	0.656511	P22059	P22059	OSBP1_HUMAN	OSBP	Oxysterol-binding protein 1	17.3797	17.4484	17.5497	18.349	17.9289	18.8845	17.9785	17.2394	17.4693	17.4739	17.4843	17.1533
	3.64902	-0.420904	P22061	P22061;A0A3F2YNX8;F6S8N6;A0A0A0MRJ6	PIMT_HUMAN	PCMT1	Protein-L-isoaspartate(D-aspartate) O-methyltransferase	18.9115	18.3939	18.6737	18.4048	18.6434	18.5743	18.507	19.0179	18.9437	18.8328	19.1982	18.8185
	1.983	2.46751	P22087	P22087;M0R2U2;M0R0P1;M0R299;M0QXL5;M0R2Q4;M0R2B0;M0R1H0	FBRL_HUMAN	FBL	rRNA 2'-O-methyltransferase fibrillarin	16.6544	17.4238	16.7385	20.1889	18.04	20.4233	19.5296	15.9442	14.0425	16.9504	17.0004	16.947
	1.05178	-0.309428	P22102	P22102;C9JKQ7;C9JTV6;F8WD69;C9JBJ1;C9JZG2	PUR2_HUMAN	GART	Trifunctional purine biosynthetic protein adenosine-3	19.2017	19.2633	19.2963	18.5781	19.334	18.9004	18.4707	19.46	19.2587	19.2671	19.3888	19.123
	2.20888	-0.971448	P22234	P22234;E9PBS1;D6RF62	PUR6_HUMAN	PAICS	Multifunctional protein ADE2	25.0256	24.5788	24.6791	23.2706	24.6582	23.4065	23.5533	25.1148	25.0682	24.9188	25.039	24.8086
+	6.30331	-2.00609	P22304	P22304;B3KWA1	IDS_HUMAN	IDS	Iduronate 2-sulfatase	17.8518	16.0669	15.3757	15.7657	16.2283	15.9964	15.564	17.3647	17.8857	17.7911	18.2689	17.8714
+	4.59365	-1.5003	P22307	P22307;E9PLD1	NLTP_HUMAN	SCP2	Non-specific lipid-transfer protein	18.1856	16.5893	16.4134	16.2255	17.2408	16.2528	16.4158	17.4224	18.1895	17.9927	18.3923	17.9569
	0.232089	0.0751623	P22314	P22314	UBA1_HUMAN	UBA1	Ubiquitin-like modifier-activating enzyme 1	17.8217	17.8105	17.8872	17.8712	17.9679	18.5514	17.7393	18.0593	17.7804	17.8931	18.0782	17.7438
	2.49954	-0.525905	P22392	P22392;O60361;Q32Q12	NDKB_HUMAN	NME2	Nucleoside diphosphate kinase B	19.9206	19.3507	19.3449	19.2563	19.5116	19.5129	19.4592	20.2307	20.1482	19.4774	20.1885	19.6255
	0.745334	-0.907442	P22531;P22532;P35325;P35326;Q9BYE4	P35325;P22531;P22532;Q9BYE4;P35326	SPR2A_HUMAN;SPR2B_HUMAN;SPR2D_HUMAN;SPR2E_HUMAN;SPR2G_HUMAN	SPRR2A;SPRR2B;SPRR2D;SPRR2E;SPRR2G	Small proline-rich protein 2E	16.6451	14.2667	15.8106	14.802	13.6366	13.6518	14.8907	15.961	15.8925	12.9085	15.6799	15.416
	0.890435	-0.765283	P22570	P22570;A0A0C4DFN8;A0A0A0MSZ4;A0A0C4DGN7;A0A0A0MTN9;A0A0A0MT64;A0A0A0MTR6;J3QQX3	ADRO_HUMAN	FDXR	NADPH:adrenodoxin oxidoreductase, mitochondrial	17.075	15.6493	15.0123	17.5373	16.2749	17.3688	17.2256	16.8038	17.1653	17.2322	17.2234	18.1601
	1.1949	1.23196	P22626	P22626;A0A087WUI2	ROA2_HUMAN	HNRNPA2B1	Heterogeneous nuclear ribonucleoproteins A2/B1	21.2352	21.2053	21.3088	23.7316	22.0813	23.9594	23.7457	20.7393	21.2894	21.5913	21.1144	22.6707
	2.29257	1.21529	P22681	P22681;A0A0U1RR39;A0A1B0GW38;A0A0U1RQX8	CBL_HUMAN	CBL	E3 ubiquitin-protein ligase CBL	13.6776	14.234	14.5775	15.3019	15.3094	15.9868	14.95	13.2825	14.8632	13.9266	13.4209	13.8972
	0.191113	-0.0664374	P22694	P22694;A0A0A0MS54;B1APG1;B1APG2;B1APF7;B1APG0;B1APF8;B1APG3;B1APF9	KAPCB_HUMAN	PRKACB	cAMP-dependent protein kinase catalytic subunit beta	17.0655	17.3658	17.2297	16.9405	17.3561	16.6376	17.3028	17.0302	17.0825	17.3397	17.235	17.4785
	0.612268	1.62659	P22695	P22695;H3BRG4;H3BP04;H3BSJ9;A0A087WVZ4;H3BUE4;H3BUI9	QCR2_HUMAN	UQCRC2	Cytochrome b-c1 complex subunit 2, mitochondrial	15.6052	13.9918	12.9012	19.6347	17.0554	20.3459	19.0129	15.0937	15.2407	15.668	14.4623	17.1124
	0.139287	0.229623	P22735	P22735;H0YLT9	TGM1_HUMAN	TGM1	Protein-glutamine gamma-glutamyltransferase K	17.9647	20.0063	17.1035	18.8483	17.0793	17.1517	19.0048	17.6499	18.1637	16.91	17.4958	19.6322
	0.180561	-0.409948	P22830	P22830;K7EJM8;K7ELX4	HEMH_HUMAN	FECH	Ferrochelatase, mitochondrial	16.8351	15.0748	13.5058	18.7984	16.7462	18.6397	18.4279	17.0321	17.1923	17.3659	17.3138	17.9132
	0.0738866	0.0242879	P23193	Q15560;P23193;A0A1W2PRL9;A0A0A0MT58;A0A1W2PPZ5;Q5JRI7;B7Z4S1	TCEA1_HUMAN	TCEA1	Transcription elongation factor A protein 1	16.5028	16.6078	16.2868	16.4393	16.7811	16.5617	16.3761	16.8158	16.4131	16.179	16.6771	16.3193
+	2.44164	3.04746	P23229	P23229	ITA6_HUMAN	ITGA6	Integrin alpha-6	16.305	17.7977	17.9002	20.7321	18.5959	20.9138	20.4818	17.1719	17.035	17.3138	13.7597	16.5512
	1.7531	0.678946	P23246	P23246	SFPQ_HUMAN	SFPQ	Splicing factor, proline- and glutamine-rich	19.2862	19.5916	19.5694	20.4155	20.1357	20.456	20.4761	18.972	19.063	19.6429	19.5571	20.0494
	3.27677	0.422523	P23258	Q9NRH3;P23258;K7EIS0;K7EKE5	TBG1_HUMAN	TUBG1	Tubulin gamma-1 chain	19.1858	19.6189	19.5278	19.4251	19.7969	19.5614	19.7309	19.1465	18.9409	19.1458	19.3296	19.3771
+	5.44859	-1.28743	P23284	P23284	PPIB_HUMAN	PPIB	Peptidyl-prolyl cis-trans isomerase B	21.7551	20.494	20.5477	19.9676	20.7475	20.1615	20.5593	21.4323	21.8638	21.5395	21.9163	21.6954
	1.48656	-1.00742	P23368	P23368;A0A1W2PQF8;A0A1W2PQT3;A0A1W2PQY8;A0A1W2PQ37;A0A1W2PQH3;A0A1W2PPH1;A0A1W2PR68	MAOM_HUMAN	ME2	NAD-dependent malic enzyme, mitochondrial	18.3209	16.9921	16.2316	18.3948	17.2554	18.3593	18.3981	18.205	18.5946	18.6455	18.5924	19.3174
	1.20499	-1.12101	P23378	P23378	GCSP_HUMAN	GLDC	Glycine dehydrogenase (decarboxylating), mitochondrial	14.2734	15.9848	13.8188	15.8523	14.5669	15.3862	14.6411	15.9298	16.4981	16.6234	16.5115	17.14
	0.258096	-0.145991	P23381	P23381;G3V3H8;G3V3Y5	SYWC_HUMAN	WARS1	Tryptophan--tRNA ligase, cytoplasmic	18.6589	18.0026	18.025	17.9567	18.2226	18.79	19.3139	18.7023	18.3971	18.4202	18.7252	18.283
+	4.24345	0.616351	P23396	P23396;F2Z2S8;H0YF32;E9PL09;E9PQ96;E9PPU1;E9PJH4;E9PK82;H0YCJ7	RS3_HUMAN	RPS3	40S ribosomal protein S3	22.3739	22.9784	22.8611	23.2574	23.1687	23.3098	23.1508	22.532	22.3957	22.529	22.7782	22.4191
	0.149621	0.124038	P23443	P23443	KS6B1_HUMAN	RPS6KB1	Ribosomal protein S6 kinase beta-1	14.4657	14.8186	13.6716	14.7132	14.4743	14.293	14.4744	14.8618	13.016	14.2513	14.2584	14.8476
	1.7539	1.52484	P23458	P23458;A0A5F9ZHW0;A0A5F9ZH07;A0A5F9ZI39;A0A5F9ZHN8	JAK1_HUMAN	JAK1	Tyrosine-protein kinase JAK1	14.1887	15.7385	15.199	16.3223	15.6129	15.8338	16.1924	13.3902	13.7513	16.6151	13.188	14.6165
	0.280284	0.273152	P23469	P23469;S4R2Y5	PTPRE_HUMAN	PTPRE	Receptor-type tyrosine-protein phosphatase epsilon	13.6963	13.7243	13.4236	14.3952	14.0814	14.6003	14.4394	15.2662	12.6158	13.8574	13.2763	14.3131
+	4.7459	3.25689	P23470	P23470	PTPRG_HUMAN	PTPRG	Receptor-type tyrosine-protein phosphatase gamma	14.0713	16.2093	17.2878	17.8467	15.801	17.2816	16.9451	12.5331	13.2859	13.6761	13.5945	14.6691
	2.18153	1.37263	P23471	P23471;A0A494C1H9;A0A494C1F0;A0A494C087;A0A494C1J5;A0A494C055;A0A494C036;A0A494C1R4;A0A494C1B4;A0A494C0U4	PTPRZ_HUMAN	PTPRZ1	Receptor-type tyrosine-protein phosphatase zeta	14.8174	15.4606	16.8463	15.723	14.8644	15.5527	14.7772	13.5728	13.7059	13.5049	14.4997	14.8877
	0.0824751	0.189562	P23490	P23490	LORI_HUMAN	LORICRIN	Loricrin	15.9578	19.1224	15.6357	17.7126	14.882	15.4674	15.9388	16.357	16.8885	14.3128	15.8697	18.2357
	0.269881	0.327709	P23497	P23497;Q9H930;E9PHV6;C9JBL0;U5Y3L1;H7BYP4	SP100_HUMAN	SP100	Nuclear autoantigen Sp-100	14.2052	14.2023	14.326	16.0431	15.3573	16.2893	16.27	14.0214	15.1359	15.4086	15.6769	16.0737
+	3.16544	0.707403	P23508	P23508;A0A096LNU0;D6REY2	CRCM_HUMAN	MCC	Colorectal mutant cancer protein	15.971	16.214	16.2735	16.1051	16.435	15.9545	16.4728	15.3657	15.275	15.4261	15.3178	15.8547
	2.29595	-0.958594	P23526	P23526	SAHH_HUMAN	AHCY	Adenosylhomocysteinase	22.7646	22.3492	22.338	20.9234	22.2782	21.426	21.287	22.9054	22.7805	22.6037	22.8838	22.4154
+	3.15866	-0.728746	P23528	P23528;Q9Y281;E9PK25;E9PQB7;E9PP50;G3V1A4;E9PLJ3	COF1_HUMAN	CFL1	Cofilin-1	20.9296	20.1823	20.3784	19.7516	20.3249	19.9385	19.9599	20.8065	21.268	20.4365	20.7943	20.6729
	2.84209	0.442838	P23588	P23588;E7EX17	IF4B_HUMAN	EIF4B	Eukaryotic translation initiation factor 4B	15.4964	15.8527	15.9546	16.1798	16.1778	16.2788	16.1184	15.7868	15.4869	15.4609	15.7692	15.9048
	0.284569	0.199345	P23610	P23610	HAP40_HUMAN	F8A1	40-kDa huntingtin-associated protein	14.0399	14.0171	13.6314	14.2732	14.6506	15.1263	15.4306	14.4647	14.0171	14.6784	14.4917	14.2415
+	3.07121	3.84885	P23634	P23634	AT2B4_HUMAN	ATP2B4	Plasma membrane calcium-transporting ATPase 4	15.3531	16.4903	16.1039	18.9741	16.7311	19.1838	18.6914	15.9708	13.2272	13.2237	12.5911	12.7156
	0.392159	0.275786	P23743	P23743;C9JM35;F8W1M3;F8W1H7;G3V327	DGKA_HUMAN	DGKA	Diacylglycerol kinase alpha	15.9978	16.3017	16.1435	15.4809	16.4491	15.2624	15.9201	15.8956	14.5896	15.9955	16.2071	15.2173
	0.361909	0.873715	P23786	P23786;A0A1B0GVF3;A0A1B0GTB8;A0A1B0GV75;A0A1B0GWC0	CPT2_HUMAN	CPT2	Carnitine O-palmitoyltransferase 2, mitochondrial	13.5059	12.71	13.4832	18.0628	15.4546	17.7787	17.0577	12.9953	15.1127	15.8598	15.5133	16.3176
	0.338695	-0.143186	P23919	P23919;H7BZ20;H7C312	KTHY_HUMAN	DTYMK	Thymidylate kinase	17.6539	17.594	17.5258	17.8182	17.5548	17.968	17.9545	17.3616	17.8735	17.8251	17.9757	18.5848
	0.6403	-0.221204	P23921	P23921;E9PL69	RIR1_HUMAN	RRM1	Ribonucleoside-diphosphate reductase large subunit	17.4704	17.5948	17.5977	16.6749	17.5668	17.1654	16.8022	17.5021	17.3599	17.5187	17.4567	17.4212
	0.40975	0.627052	P24390	P24390	ERD21_HUMAN	KDELR1	ER lumen protein-retaining receptor 1	15.2745	14.4343	13.5221	17.1414	15.3249	17.3898	16.3882	13.8385	15.8071	14.7909	14.9652	15.7621
	2.05993	2.03077	P24468	P10589;P24468;F1DAL9;F1DAL7	COT2_HUMAN	NR2F2	COUP transcription factor 2	15.7206	16.8021	16.3997	18.9878	17.5109	19.2257	18.399	15.253	14.3741	16.1253	16.416	17.2516
	2.13043	-0.990341	P24534	P24534;C9JZW3	EF1B_HUMAN	EEF1B2	Elongation factor 1-beta	23.5459	22.9828	23.0022	21.4194	23.1017	21.8155	22.6298	23.5291	23.6482	23.1804	23.4675	23.5224
	1.12744	1.81908	P24539	P24539;Q5QNZ2	AT5F1_HUMAN	ATP5PB	ATP synthase F(0) complex subunit B1, mitochondrial	17.4613	17.0914	16.3843	20.715	18.5783	21.664	20.1264	17.0463	17.4743	16.9923	16.1257	18.545
	0.888483	-0.352641	P24593	P24593	IBP5_HUMAN	IGFBP5	Insulin-like growth factor-binding protein 5	15.6487	14.7546	16.1813	15.4241	15.4272	15.8056	15.4962	15.9394	15.6695	15.9694	15.7545	16.2233
	2.46587	-0.489266	P24666	P24666;F2Z2Q9;D3YTI2;G5E9R5	PPAC_HUMAN	ACP1	Low molecular weight phosphotyrosine protein phosphatase	19.5302	19.0178	19.0844	18.4797	19.1568	18.9273	19.1229	19.3433	19.555	19.1177	19.5693	19.609
	0.42078	-0.430917	P24752	P24752;E9PRQ6;A0A5F9ZHH9;A0A5F9ZHL7;A0A5F9ZHL1;A0A5F9ZHJ7	THIL_HUMAN	ACAT1	Acetyl-CoA acetyltransferase, mitochondrial	19.0297	17.7955	17.572	19.8455	18.4006	19.9645	19.7896	19.0084	19.4085	19.2878	19.3089	19.9099
	0.039325	0.0532316	P24821	P24821;F5H7V9;J3QSU6;E9PC84	TENA_HUMAN	TNC	Tenascin	17.9216	16.9989	17.1066	19.3267	17.833	19.3349	18.9595	17.6759	18.2164	18.2587	18.1949	18.9726
	0.560676	0.288375	P24863	P24863;Q5JV82;E5RFX8;G5E954;E5RIH8;E5RI39;E5RFK5;H0YBQ5;J3KP90	CCNC_HUMAN	CCNC	Cyclin-C	15.6707	16.1802	15.9053	16.3907	15.8822	15.8875	16.6217	15.4602	16.0983	15.9639	15.2304	16.714
	1.70062	1.14385	P24928	P24928;A0A6Q8PHB0	RPB1_HUMAN	POLR2A	DNA-directed RNA polymerase II subunit RPB1	16.6103	17.6366	17.3174	19.0191	17.8155	18.3963	18.8167	16.862	16.6735	17.4226	16.2391	18.3308
	2.26124	-0.324575	P24941	P24941;G3V5T9;E7ESI2	CDK2_HUMAN	CDK2	Cyclin-dependent kinase 2	18.7868	18.5446	18.485	18.0826	18.713	18.3877	18.3771	18.8206	18.6513	18.7775	18.8401	18.661
	0.0197853	0.0104283	P25098	P35626;P25098	ARBK1_HUMAN	GRK2	Beta-adrenergic receptor kinase 1	15.4601	14.9811	15.3085	15.624	15.4632	15.7504	14.8267	15.5943	15.0087	15.267	15.5462	15.015
	0.962912	1.23905	P25116	P25116	PAR1_HUMAN	F2R	Proteinase-activated receptor 1	12.1078	13.6358	12.9541	15.7008	15.4808	16.4278	14.7792	14.0759	14.5144	12.6758	13.1982	14.9721
	1.93714	0.405384	P25205	P25205;A0A499FHX9;J3KQ69	MCM3_HUMAN	MCM3	DNA replication licensing factor MCM3	18.3793	18.6248	18.815	19.0574	18.8756	19.2655	19.0686	18.656	18.3755	18.5284	18.3806	18.9547
	0.0790126	0.118467	P25311	P25311;C9JEV0	ZA2G_HUMAN	AZGP1	Zinc-alpha-2-glycoprotein	18.4522	20.4461	18.0423	19.1154	17.9229	17.9043	19.3153	18.4672	18.8311	17.6836	18.3114	20.29
	0.358274	-0.0747735	P25398	P25398	RS12_HUMAN	RPS12	40S ribosomal protein S12	22.8835	22.5677	22.7827	22.5163	22.9856	22.8358	22.5353	22.8199	22.9164	22.7671	22.6012	22.684
	0.773986	0.320871	P25685	P25685;Q9UDY4;M0R080;M0QYT3;M0R1D6;M0QXK0;M0QZD0	DNJB1_HUMAN	DNAJB1	DnaJ homolog subfamily B member 1	15.7411	15.5731	15.421	16.1725	15.9373	16.6127	16.4073	15.6581	15.7879	15.4414	15.4552	16.1149
	0.680837	1.26268	P25705	P25705;K7EQH4;K7ERX7;K7EK77;K7EJP1;K7ENJ4	ATPA_HUMAN	ATP5F1A	ATP synthase subunit alpha, mitochondrial	19.6555	18.7328	18.4821	22.9999	20.7226	23.3763	22.5178	19.2315	19.948	19.6464	19.3799	21.3941
	1.20283	-0.353077	P25786	P25786;F5GX11;B4DEV8	PSA1_HUMAN	PSMA1	Proteasome subunit alpha type-1	18.4427	18.5806	17.6541	17.8992	18.0647	17.9812	18.3832	18.3866	18.4071	18.1537	18.4036	18.8877
	0.905365	-0.28851	P25787	P25787;C9JCK5;A0A024RA52	PSA2_HUMAN	PSMA2	Proteasome subunit alpha type-2	17.769	18.0257	17.0807	17.2031	17.3183	17.214	17.7246	17.6966	17.5884	17.4547	17.719	18.0699
	0.912172	-0.386178	P25788	P25788;G3V4X5	PSA3_HUMAN	PSMA3	Proteasome subunit alpha type-3	17.5368	17.3221	16.711	16.9921	16.8445	17.0983	17.6024	17.1862	17.6588	16.958	17.2866	18.2611
	1.26682	-0.316252	P25789	P25789;H0YMV3;H0YKS0;H0YMZ1;H0YLC2;H0YKT8;H0YL69;H0YN18;H0YMA1	PSA4_HUMAN	PSMA4	Proteasome subunit alpha type-4	18.6118	18.7011	18.1236	17.8548	18.3048	18.0604	18.3885	18.3566	18.7011	18.333	18.4903	18.8379
	0.125447	0.288599	P25815	P25815	S100P_HUMAN	S100P	Protein S100-P	15.8836	16.5391	15.6182	16.5917	14.9623	14.9918	19.3616	15.2321	15.8505	15.1716	15.3733	18.822
+	5.5475	3.46766	P26006	P26006	ITA3_HUMAN	ITGA3	Integrin alpha-3	18.5002	21.382	21.6131	22.8489	21.5933	23.2135	22.4843	18.6311	18.6399	18.5861	18.2919	19.68
+	3.82645	2.49019	P26012	P26012	ITB8_HUMAN	ITGB8	Integrin beta-8	17.9205	18.9883	19.4757	20.9401	18.8742	20.6022	20.0423	16.9002	17.0208	17.5402	16.5819	18.018
	2.2688	-1.16175	P26022	P26022	PTX3_HUMAN	PTX3	Pentraxin-related protein PTX3	16.3204	14.3781	13.9758	14.1436	14.7179	14.0729	14.38	14.7395	15.3671	15.8271	16.0072	14.3776
	0.894272	0.246465	P26038	P26038	MOES_HUMAN	MSN	Moesin	17.8345	17.6846	17.7785	17.9207	17.8909	18.623	17.9164	17.7648	17.8963	17.4881	17.6756	17.6759
	0.466805	0.129813	P26196	P26196	DDX6_HUMAN	DDX6	Probable ATP-dependent RNA helicase DDX6	19.1758	18.8778	19.0287	19.4351	19.3362	19.7308	19.2485	19.1748	18.9729	19.1601	19.2784	19.1161
	1.02945	2.41402	P26232	P26232;C9IZ88;C9J144	CTNA2_HUMAN	CTNNA2	Catenin alpha-2	13.6368	12.1096	16.032	19.3686	17.6114	13.5663	19.8896	13.4254	14.0636	15.1551	13.7953	14.0174
	2.39487	0.984628	P26358	P26358;K7EJL0;K7EMU8;K7EIZ6	DNMT1_HUMAN	DNMT1	DNA (cytosine-5)-methyltransferase 1	16.8118	17.3562	17.5143	18.4007	17.4422	18.136	18.4828	17.0727	16.4525	16.9642	16.553	17.5703
	1.21476	1.70355	P26368	P26368;K7ENG2	U2AF2_HUMAN	U2AF2	Splicing factor U2AF 65 kDa subunit	16.8256	16.9819	16.5567	20.5961	17.7689	20.5743	20.1947	17.0851	16.0659	17.2898	17.3045	17.8803
	0.794292	0.775221	P26373	P26373;H3BTH3;J3QSB4	RL13_HUMAN	RPL13	60S ribosomal protein L13	18.4495	18.8023	19.0724	20.7177	18.7611	20.4207	17.6411	18.1776	18.0313	18.1217	18.5905	19.3933
	1.30576	-1.11402	P26440	P26440;H0YLC3;H0YN10;H0YKV0;H7C4G6;A0A0A0MT83;A0A0S2Z4K7	IVD_HUMAN	IVD	Isovaleryl-CoA dehydrogenase, mitochondrial	18.5154	16.6414	16.1342	18.7727	17.3909	18.8273	18.5718	18.3832	19.0335	18.7929	18.9674	19.3301
	0.811188	-0.52763	P26583	P26583;D6R9A6	HMGB2_HUMAN	HMGB2	High mobility group protein B2	18.197	17.2219	18.0165	16.4802	17.7273	16.4349	17.002	17.7563	16.7552	17.3411	18.0213	17.9776
+	3.93698	1.06201	P26599	P26599;A0A0D9SF20;A0A0U1RRM4;A6NLN1	PTBP1_HUMAN	PTBP1	Polypyrimidine tract-binding protein 1	20.858	21.6292	21.9639	22.5884	21.9305	22.3948	22.0826	20.7624	20.8253	21.2938	21.1528	21.3251
	1.01314	-0.202985	P26639	P26639	SYTC_HUMAN	TARS1	Threonine--tRNA ligase 1, cytoplasmic	18.8556	18.8037	18.8186	18.3088	18.7067	18.9054	18.3813	18.9269	18.8427	18.8471	18.9987	18.6715
	1.46961	-0.760875	P26640	P26640;A0A140T936;A0A140T954	SYVC_HUMAN	VARS1	Valine--tRNA ligase	21.8846	21.7667	21.7253	20.2572	21.787	20.7185	20.3426	22.0478	21.5846	21.8938	21.9968	21.7548
	2.18955	-0.936783	P26641	P26641	EF1G_HUMAN	EEF1G	Elongation factor 1-gamma	24.3706	23.8742	23.945	22.3904	23.925	22.8596	23.1444	24.4224	24.3548	24.1254	24.3389	24.1473
+	4.07002	-1.72167	P26885	P26885;A0A494C1N0	FKBP2_HUMAN	FKBP2	Peptidyl-prolyl cis-trans isomerase FKBP2	19.6784	18.1837	18.6622	17.1328	18.2364	17.3164	17.4868	19.1105	19.6596	19.4337	19.9113	19.5549
	0.857046	-0.960985	P27144	P27144;F8VS11	KAD4_HUMAN	AK4	Adenylate kinase 4, mitochondrial	18.1059	15.9437	16.4304	18.5635	16.7843	18.9985	18.3091	17.3547	18.3945	18.6505	18.7681	19.5216
	3.49439	-0.57681	P27348	P27348;E9PG15	1433T_HUMAN	YWHAQ	14-3-3 protein theta	21.5448	21.0853	21.1446	20.5377	21.2132	20.926	20.9955	21.5728	21.6404	21.3724	21.5527	21.6802
	1.28387	-0.270501	P27361	P27361;H0YDH9;E9PJF0;E9PQW4;B3KR49;E9PBK7	MK03_HUMAN	MAPK3	Mitogen-activated protein kinase 3	17.0293	16.7468	16.6338	16.3493	16.5144	16.7134	16.6029	17.0717	16.6462	16.4298	16.9823	17.0243
	0.223868	-0.373189	P27448	Q9P0L2;P27448;J3KNR0;H0YKJ3;B4DIB3;A0A087X0I6	MARK3_HUMAN	MARK3	MAP/microtubule affinity-regulating kinase 3	16.6445	15.6796	13.3252	14.8923	15.7078	14.3071	15.5282	15.2947	13.1666	14.5016	15.1801	16.8919
+	2.982	1.31359	P27635	P27635;A0A087WV22;X1WI28;F8W7C6	RL10_HUMAN	RPL10	60S ribosomal protein L10	17.537	18.4449	18.7136	19.8324	18.2202	19.479	19.3737	18.1499	17.61	17.8273	17.7723	17.2857
	2.83883	-0.835222	P27658	P27658	CO8A1_HUMAN	COL8A1	Collagen alpha-1(VIII) chain	17.2339	16.5149	15.6973	16.8602	16.6672	16.3704	16.6268	16.9849	17.4846	17.1735	17.2193	17.6519
	0.663065	-0.12753	P27694	P27694;I3L4R8	RFA1_HUMAN	RPA1	Replication protein A 70 kDa DNA-binding subunit	19.3535	19.3412	19.2328	19.0134	19.5409	19.3946	19.002	19.5607	19.3644	19.3283	19.4143	19.2688
	0.0337381	0.0295698	P27695	P27695;H7C4A8;G3V5Q1;G3V3M6;G3V5M0;A0A0C4DGK8;G3V359;G3V3C7	APEX1_HUMAN	APEX1	DNA-(apurinic or apyrimidinic site) endonuclease	14.706	14.3361	13.3912	14.5305	14.6761	14.7145	14.9558	14.0031	14.8644	14.7598	14.5326	13.5608
+	7.1422	3.31889	P27701	P27701;E9PJK9;E9PJ45;E9PM43;E9PJC7;E9PP61;E9PJB7	CD82_HUMAN	CD82	CD82 antigen	13.2733	16.4643	16.8288	16.8882	16.2603	17.5612	16.8896	13.7254	13.8549	13.49	12.8623	13.7732
	1.50314	-0.491565	P27707	P27707;D6RFG8	DCK_HUMAN	DCK	Deoxycytidine kinase	19.3937	19.1609	19.1951	18.0769	19.2443	18.5421	18.7338	19.3826	19.3781	19.0533	19.3537	19.3411
	0.124489	-0.151655	P27708	P27708;H7C2E4;F8VPD4	PYR1_HUMAN	CAD	CAD protein	23.7459	24.5749	24.6541	22.7995	24.6519	22.0667	23.3196	23.7526	23.7584	24.1747	23.5208	24.0243
+	2.32846	-1.71633	P27797	P27797;K7EJB9	CALR_HUMAN	CALR	Calreticulin	21.1773	18.8047	21.1512	19.2524	20.0867	18.6636	19.41	21.4679	20.5365	20.4359	22.1377	21.9115
	0.14212	0.134979	P27816	P27816;E7EVA0	MAP4_HUMAN	MAP4	Microtubule-associated protein 4	20.3215	20.7049	20.6482	19.4514	20.7861	19.2752	19.7871	20.1195	19.4346	20.2147	20.6514	19.1012
	0.943873	1.33605	P27824	P27824;D6RD16;D6RAU8;D6RAQ8;D6RDP7;D6RB85;D6RHJ3	CALX_HUMAN	CANX	Calnexin	20.7934	20.3	20.1175	23.7093	21.5808	24.2904	23.3643	20.4526	20.9617	20.7541	20.451	21.9332
	1.75378	-0.861777	P27986	P27986;E5RJY0;H0YBC2	P85A_HUMAN	PIK3R1	Phosphatidylinositol 3-kinase regulatory subunit alpha	19.728	19.4958	19.4883	17.987	19.553	18.0187	18.7327	19.7502	19.7827	19.7029	19.7204	19.7621
	0.0870351	-0.0586832	P28062	P28062;X5D2R7;A0A140T998;Q5JNW7	PSB8_HUMAN	PSMB8	Proteasome subunit beta type-8	14.8235	15.1847	14.6275	14.7447	15.1646	14.9204	16.003	15.1081	14.9629	14.9637	15.3216	15.8171
	1.2051	-0.342251	P28066	P28066	PSA5_HUMAN	PSMA5	Proteasome subunit alpha type-5	17.6119	17.4537	17.0605	17.2736	17.4068	17.3441	17.7527	17.5243	17.9866	17.3338	17.6537	18.2345
	0.917906	-0.466979	P28070	P28070	PSB4_HUMAN	PSMB4	Proteasome subunit beta type-4	17.0969	17.9998	16.6767	16.5067	16.7482	16.4214	17.1983	17.359	17.714	16.9955	17.3778	17.8098
	2.47456	-0.499875	P28072	P28072;A0A087X2I4;I3L3X7	PSB6_HUMAN	PSMB6	Proteasome subunit beta type-6	18.1653	17.957	17.4329	17.4232	17.7992	17.4731	17.8373	17.9443	18.2939	17.9401	18.0827	18.4958
	0.430613	-0.222648	P28074	P28074	PSB5_HUMAN	PSMB5	Proteasome subunit beta type-5	16.5945	17.5143	16.0392	16.3414	16.0527	16.2391	16.3996	16.6086	16.8326	16.4031	16.5639	16.9195
	1.89129	-0.940827	P28161	P28161;E9PHN6;F6XZQ7;E9PLF1;E9PHN7;E9PGV1	GSTM2_HUMAN	GSTM2	Glutathione S-transferase Mu 2	15.4059	14.7057	13.3001	13.7	15.271	14.3494	14.0412	15.5476	14.756	15.0473	15.2093	15.0462
	1.27183	2.21265	P28288	P28288;A0A3B3ITW3	ABCD3_HUMAN	ABCD3	ATP-binding cassette sub-family D member 3	15.2229	15.3227	14.2508	19.2415	17.0449	19.433	18.8317	14.5152	13.963	15.5217	14.4141	17.2118
	1.32737	1.33132	P28290	P28290;E9PHV5;E7EUL7	ITPI2_HUMAN	ITPRID2	Protein ITPRID2	16.5328	16.1197	16.4679	18.6556	16.7177	18.2328	19.1621	16.0525	15.8107	16.0606	15.5206	17.3908
	0.555558	1.06142	P28331	P28331;B4DJ81	NDUS1_HUMAN	NDUFS1	NADH-ubiquinone oxidoreductase 75 kDa subunit, mitochondrial	16.0623	15.1098	14.9228	19.3529	17.2293	19.9303	18.7882	16.125	16.3623	16.5396	16.0534	17.8223
	1.57716	0.333703	P28340	P28340;M0QZR8;A0A087WYJ2;M0R2B7;A0A2R8Y705	DPOD1_HUMAN	POLD1	DNA polymerase delta catalytic subunit	20.622	20.8756	20.9313	21.1824	21.0912	21.0547	21.008	20.7174	20.2196	20.9172	20.5938	21.0709
+	2.92179	2.19453	P28370	P28370;B7ZLQ5;A0A0A0MRP6	SMCA1_HUMAN	SMARCA1	Probable global transcription activator SNF2L1	14.4763	15.2981	14.9774	17.4023	16.3174	17.3378	16.9436	14.4379	13.4629	14.6325	14.7214	13.3783
	1.49797	-0.309683	P28482	P31152;Q16659;P27361;P28482;K7ELV1;H0YDH9;E9PJF0;E9PQW4;K7EN18;B3KR49;E9PBK7	MK01_HUMAN	MAPK1	Mitogen-activated protein kinase 1	19.2017	19.0521	19.1035	18.4901	19.097	18.8035	18.7653	19.469	18.9882	19.0096	19.308	19.1932
+	5.09201	1.15912	P28702	P28702;A0A0G2JKR7	RXRB_HUMAN	RXRB	Retinoic acid receptor RXR-beta	14.041	15.6147	15.3132	15.5219	14.8872	15.6484	15.0693	14.4256	14.1841	14.0675	14.151	14.2308
	0.295761	-0.170173	P28799	P28799;K7EPL0;K7EMR1	GRN_HUMAN	GRN	Progranulin	19.1652	18.1795	18.4371	19.2475	18.9241	19.2846	19.4324	18.4478	19.1187	19.2577	19.1427	19.3943
	3.1455	-0.64809	P28838	P28838	AMPL_HUMAN	LAP3	Cytosol aminopeptidase	20.1407	19.8959	19.7891	19.1135	19.8799	19.418	19.4787	20.1592	20.2831	20.2665	20.1821	20.432
	0.355298	0.444976	P29034	P29034;R4GN49	S10A2_HUMAN	S100A2	Protein S100-A2	17.0775	17.2483	17.2787	16.9399	17.0422	16.7271	20.1607	16.9291	17.3846	16.9895	16.5325	17.8139
	1.86294	1.11057	P29083	P29083;C9IYL4	T2EA_HUMAN	GTF2E1	General transcription factor IIE subunit 1	14.8192	14.6194	14.2086	16.0103	14.5938	15.7947	15.51	13.1875	13.8105	14.008	14.1299	14.1183
	1.19661	-0.523561	P29144	P29144;Q5VZU9;A0A494C1B8;A0A494C0U1	TPP2_HUMAN	TPP2	Tripeptidyl-peptidase 2	20.2967	20.3389	20.5001	19.1685	20.3579	19.4512	19.2837	20.3204	20.4038	20.4695	20.4379	20.3133
	2.403	-0.686247	P29218	P29218;H0YBL1;E5RIP7;E5RG13	IMPA1_HUMAN	IMPA1	Inositol monophosphatase 1	15.9532	16.0128	15.6737	15.1466	15.2178	15.3211	15.0789	16.2463	16.1748	15.6149	16.2312	16.348
	0.946318	0.504525	P29279	P29279	CCN2_HUMAN	CCN2	CCN family member 2	16.9891	16.4367	17.0154	18.1639	17.7493	17.9775	17.5448	16.8117	16.8606	17.1572	16.5971	17.4447
+	3.60028	3.26164	P29317	P29317	EPHA2_HUMAN	EPHA2	Ephrin type-A receptor 2	16.2279	18.1897	18.4085	21.1488	18.6728	20.7733	20.1103	16.286	16.0274	16.2271	15.4836	17.4816
+	3.37274	3.07691	P29320	P29320;C9JXA2	EPHA3_HUMAN	EPHA3	Ephrin type-A receptor 3	15.7918	17.0378	17.3143	19.2174	17.0976	18.9606	18.3125	15.4452	13.1896	15.6025	13.8959	15.5538
+	4.21765	2.34293	P29323	P29323;B1AKC9;Q6NVW1	EPHB2_HUMAN	EPHB2	Ephrin type-B receptor 2	13.7505	15.9613	16.6331	16.4904	15.4113	16.0445	15.4799	12.7492	13.9126	13.6596	13.0936	14.7973
	2.1391	0.404376	P29353	P29353;Q5T181;Q5T182	SHC1_HUMAN	SHC1	SHC-transforming protein 1	15.2765	15.564	15.4734	16.1051	15.6913	16.0212	15.8492	15.2121	15.276	15.4902	15.4081	15.6149
	0.834658	0.407678	P29372	P29372;A2IDA3	3MG_HUMAN	MPG	DNA-3-methyladenine glycosylase	16.063	16.4015	16.7341	16.2124	16.6386	15.9614	16.1267	15.837	14.8943	16.1851	16.5269	16.1222
	1.43768	-0.168192	P29401	P29401;A0A0B4J1R6	TKT_HUMAN	TKT	Transketolase	21.6031	21.4201	21.4887	21.197	21.4974	21.5796	21.2193	21.6322	21.6109	21.5592	21.4475	21.5585
	0.00887888	0.0176992	P29508	P29508	SPB3_HUMAN	SERPINB3	Serpin B3	19.1641	18.9587	17.2461	19.4142	16.6965	16.743	19.8866	17.7561	17.9277	17.0308	17.7677	19.1925
	0.558365	-0.0935723	P29558	P29558;E7ETU5;F6Y5H0	RBMS1_HUMAN	RBMS1	RNA-binding motif, single-stranded-interacting protein 1	18.149	18.0835	18.0747	18.2847	18.3555	18.4567	18.1336	18.393	18.1998	18.3565	18.4434	18.4082
	1.10946	0.973975	P29590	P29590	PML_HUMAN	PML	Protein PML	18.4565	18.9573	18.6648	20.4355	19.3178	20.2833	20.8087	18.2187	18.6587	19.0699	17.9345	20.2854
+	3.81694	1.62724	P29597	P29597;E9PM19	TYK2_HUMAN	TYK2	Non-receptor tyrosine-protein kinase TYK2	15.7309	17.7288	17.6526	17.1428	17.737	16.1747	17.2576	15.5062	15.474	15.7626	15.2731	16.1831
	2.3495	-1.11585	P29692	P29692;E9PQZ1;E9PRY8;H0YE72	EF1D_HUMAN	EEF1D	Elongation factor 1-delta	23.9898	23.4519	23.4155	21.7875	23.4688	22.1534	22.8305	24.0289	24.1403	23.6739	23.9326	24.0372
	0.421864	0.19873	P29966	P29966	MARCS_HUMAN	MARCKS	Myristoylated alanine-rich C-kinase substrate	20.832	20.4939	20.729	21.1967	20.931	21.5199	20.9549	20.3386	20.8498	20.8714	21.3848	20.3566
+	2.52996	2.49576	P29992	P29992;K7EL62	GNA11_HUMAN	GNA11	Guanine nucleotide-binding protein subunit alpha-11	17.0874	18.2634	17.798	20.8043	18.7879	21.1293	20.5423	17.1202	16.9655	16.7837	16.2514	18.1426
	0.0963236	-0.133163	P30038	P30038	AL4A1_HUMAN	ALDH4A1	Delta-1-pyrroline-5-carboxylate dehydrogenase, mitochondrial	16.8999	16.1253	15.8961	18.2837	16.6653	18.1456	18.2321	16.6461	17.2933	17.5724	17.4271	18.3083
	2.38868	-0.817371	P30039	P30039;V9GY00;A0A0C4DFS0	PBLD_HUMAN	PBLD	Phenazine biosynthesis-like domain-containing protein	20.3421	19.8198	19.8727	18.682	19.9686	18.9483	19.392	20.2716	20.344	20.1243	20.2512	20.2545
+	3.69612	-1.60182	P30040	P30040;F8VY02	ERP29_HUMAN	ERP29	Endoplasmic reticulum resident protein 29	24.2208	23.1463	23.145	21.7553	22.944	21.8125	22.5198	23.7781	24.3232	24.0068	24.5228	24.082
	2.28149	-0.869983	P30041	P30041	PRDX6_HUMAN	PRDX6	Peroxiredoxin-6	22.7089	22.3847	22.4359	21.1505	22.3381	21.3676	21.598	22.8333	22.8681	22.5562	22.9748	22.5533
	1.25483	-0.375395	P30044	P30044	PRDX5_HUMAN	PRDX5	Peroxiredoxin-5, mitochondrial	18.7418	18.0277	18.0102	18.6447	18.2268	18.7958	18.8098	18.6533	19.0358	18.5054	18.8655	18.9657
+	2.88863	-1.06578	P30046	A6NHG4;P30046;J3KQ18;B5MC82	DOPD_HUMAN	DDT	D-dopachrome decarboxylase	21.0498	20.2646	20.2646	19.0155	20.3513	19.3354	19.7715	20.7878	21.0756	20.6095	20.8156	21.0592
	1.01679	-0.728998	P30048	P30048	PRDX3_HUMAN	PRDX3	Thioredoxin-dependent peroxide reductase, mitochondrial	21.7808	20.4269	20.1518	21.8037	20.7401	21.9543	22.0674	21.2963	21.9572	21.8854	21.8316	22.7668
	0.387986	0.896311	P30049	P30049	ATPD_HUMAN	ATP5F1D	ATP synthase subunit delta, mitochondrial	16.7055	14.836	14.1809	19.0836	16.7663	20.0083	19.0082	15.7305	16.2068	16.2601	15.7876	17.8151
	1.93981	-1.0282	P30050	P30050	RL12_HUMAN	RPL12	60S ribosomal protein L12	22.827	22.2587	22.3427	20.8675	22.3766	20.6075	21.4511	22.442	22.8719	22.5556	22.8869	22.4898
	2.00058	-1.15694	P30084	P30084	ECHM_HUMAN	ECHS1	Enoyl-CoA hydratase, mitochondrial	19.3219	17.7377	17.5973	19.4692	18.4479	19.0995	19.4411	19.6154	19.9929	19.7721	19.7667	20.2653
	2.45332	-0.429683	P30085	P30085;Q5T0D2	KCY_HUMAN	CMPK1	UMP-CMP kinase	17.6665	16.9023	16.8483	16.5136	16.955	16.9285	17.1194	17.2424	17.3815	17.1932	17.1753	17.1863
	0.270043	-0.107917	P30086	P30086	PEBP1_HUMAN	PEBP1	Phosphatidylethanolamine-binding protein 1	17.5737	16.9494	17.1048	17.0459	16.9993	16.8499	16.5775	16.8832	17.3317	16.6713	16.6587	17.0557
+	3.84022	-0.790705	P30101	P30101;H7BZJ3	PDIA3_HUMAN	PDIA3	Protein disulfide-isomerase A3	20.6946	19.6159	19.9335	20.0374	19.9178	20.161	19.7006	20.2969	20.8562	20.6721	21.0399	20.5508
	0.728514	-0.159369	P30153	P30153;C9J9C1;B3KQV6	2AAA_HUMAN	PPP2R1A	Serine/threonine-protein phosphatase 2A 65 kDa regulatory subunit A alpha isoform	20.8025	20.8096	20.7946	20.2015	20.8961	20.4692	20.5358	20.9202	20.722	20.6941	20.7736	20.7506
	0.504162	0.333525	P30154	P30154	2AAB_HUMAN	PPP2R1B	Serine/threonine-protein phosphatase 2A 65 kDa regulatory subunit A beta isoform	14.5264	13.6968	14.2257	15.0294	14.6249	15.7265	14.7585	14.3615	14.0414	14.8071	13.885	14.4395
	1.20472	0.250379	P30260	P30260;G5EA36	CDC27_HUMAN	CDC27	Cell division cycle protein 27 homolog	17.2474	17.8148	17.5892	17.4671	17.7054	17.1453	17.6077	17.3056	16.9975	17.4817	17.4747	17.3203
	1.84667	-0.903586	P30405	Q9UNP9;P30405;E9PEQ6;E9PKY5	PPIF_HUMAN	PPIF	Peptidyl-prolyl cis-trans isomerase F, mitochondrial	19.6458	18.2199	18.2104	19.8046	18.8937	19.4443	19.5592	19.8275	20.1415	19.692	19.8721	20.3747
	0.187745	-0.149192	P30419	P30419;K7EN82;B7Z8J4	NMT1_HUMAN	NMT1	Glycylpeptide N-tetradecanoyltransferase 1	17.7367	18.3529	17.9421	17.1935	18.6648	17.4007	17.0717	17.6778	17.5837	18.2227	18.6522	17.6478
	0.821718	0.906368	P30519	P30519;I3L1F5;A0A087WT44;I3L159	HMOX2_HUMAN	HMOX2	Heme oxygenase 2	16.4739	16.2024	16.0381	18.7092	16.7106	19.0028	18.4331	15.8612	16.6303	16.67	16.6653	17.3573
	1.08333	0.250486	P30520	P30520	PURA2_HUMAN	ADSS2	Adenylosuccinate synthetase isozyme 2	16.4484	16.307	16.3665	16.5188	16.5539	16.997	16.4435	16.2497	16.4139	16.4504	16.1841	15.9372
+	2.40678	1.9471	P30530	P30530;M0R0W6	UFO_HUMAN	AXL	Tyrosine-protein kinase receptor UFO	16.7174	17.3083	17.1284	19.5889	17.9958	19.8754	19.4049	16.095	16.5986	16.2624	16.768	17.1776
	3.01581	-0.628251	P30533	P30533	AMRP_HUMAN	LRPAP1	Alpha-2-macroglobulin receptor-associated protein	18.8019	17.9534	18.0181	18.0988	17.9402	18.1182	18.1903	18.3116	18.8053	18.5712	19.1874	18.4111
	1.8469	-0.413642	P30566	P30566;A0A1B0GTJ7;A0A096LNY6;A0A1B0GWJ0;A0A0A6YY92	PUR8_HUMAN	ADSL	Adenylosuccinate lyase	16.8054	16.6513	16.4242	16.0665	16.7969	16.3241	16.1572	16.9462	16.7008	16.6238	17.1385	16.6874
	2.31375	0.593272	P30622	P30622;A0A3B3ITA2	CLIP1_HUMAN	CLIP1	CAP-Gly domain-containing linker protein 1	15.8611	16.4965	16.6771	16.1495	16.9296	15.9853	16.352	15.517	15.6955	15.8936	15.9426	16.1205
	0.655957	0.232585	P30626	P30626;C9J0K6	SORCN_HUMAN	SRI	Sorcin	17.5218	17.2985	17.3211	17.8617	17.5418	18.0894	18.0945	17.3489	17.7	17.041	17.5863	17.6135
+	5.67138	4.41091	P30825	P30825	SL7A1_HUMAN	SLC7A1	High affinity cationic amino acid transporter 1	14.4454	17.5671	17.5595	19.2307	17.7875	19.6422	18.8077	13.7275	13.0812	14.7169	13.6238	14.5346
	0.3661	-0.439237	P30837	P30837	AL1B1_HUMAN	ALDH1B1	Aldehyde dehydrogenase X, mitochondrial	17.2029	15.9038	15.8716	18.2822	16.8323	18.3601	18.274	17.1212	17.604	17.9773	17.7347	18.5193
	2.52603	0.744675	P30876	P30876;C9J2Y9;C9J4M6	RPB2_HUMAN	POLR2B	DNA-directed RNA polymerase II subunit RPB2	18.6728	19.3784	19.2067	19.8522	19.486	19.5384	19.8046	18.6759	18.4982	19.0373	18.4278	19.4861
	0.260119	0.435676	P31025	P31025	LCN1_HUMAN	LCN1	Lipocalin-1	16.8557	19.41	16.894	17.5701	19.0684	17.5671	15.4145	16.9833	17.9793	15.8021	17.3035	18.3861
	0.127247	0.260251	P31040	P31040;A0A494C1T6;D6RFM5	SDHA_HUMAN	SDHA	Succinate dehydrogenase [ubiquinone] flavoprotein subunit, mitochondrial	17.7217	15.9698	16.2597	19.946	17.812	20.4344	19.0847	17.7318	17.8311	18.0693	17.9267	18.6644
	1.93152	0.489513	P31150	P31150	GDIA_HUMAN	GDI1	Rab GDP dissociation inhibitor alpha	16.1519	16.111	16.128	16.3628	16.5426	16.74	16.3487	15.8644	16.136	15.7919	15.3325	16.0194
	0.128285	-0.200438	P31151	P31151	S10A7_HUMAN	S100A7	Protein S100-A7	20.4258	20.1968	19.1098	20.9858	18.4929	18.7105	20.6902	19.07	20.1652	18.4611	19.9751	21.2915
+	3.27316	-0.881227	P31153	P31153	METK2_HUMAN	MAT2A	S-adenosylmethionine synthase isoform type-2	20.8651	20.3197	20.2095	19.3246	20.384	19.6366	19.8489	20.945	20.7505	20.7143	20.8922	20.8435
	0.4472	0.114726	P31323	P31323	KAP3_HUMAN	PRKAR2B	cAMP-dependent protein kinase type II-beta regulatory subunit	17.7204	17.8839	17.8303	17.7784	18.0041	17.7077	17.925	17.5975	17.6483	17.5816	17.6089	18.2842
	0.145628	-0.113574	P31327	P31327;Q5R211	CPSM_HUMAN	CPS1	Carbamoyl-phosphate synthase [ammonia], mitochondrial	16.8472	16.1917	15.5408	17.0391	15.8347	17.1565	16.6543	16.4812	16.134	16.9532	16.131	16.5519
	0.561517	0.278284	P31350	P31350;A0A286YFD6	RIR2_HUMAN	RRM2	Ribonucleoside-diphosphate reductase subunit M2	15.6426	15.4045	15.1997	15.9405	16.0673	16.2625	15.702	15.8976	14.9939	16.0208	15.1624	15.1894
	1.52141	0.817815	P31483	P31483;E5RGV5;E5RG67;F8W8I6	TIA1_HUMAN	TIA1	Nucleolysin TIA-1 isoform p40	14.3525	14.0228	14.8586	15.8259	14.6863	15.8899	14.8006	14.0448	13.7709	13.9923	14.2903	14.7264
+	4.84518	3.79368	P31641	P31641;A0A087WY96;A0A087WYN0	SC6A6_HUMAN	SLC6A6	Sodium- and chloride-dependent taurine transporter	14.3127	16.6056	16.3725	18.3336	16.7977	18.7849	18.1196	14.4651	13.222	12.9716	13.7641	13.5164
	2.48995	0.534509	P31689	P31689	DNJA1_HUMAN	DNAJA1	DnaJ homolog subfamily A member 1	19.1512	19.9564	19.8839	19.2696	20.0216	19.2729	19.7368	19.087	19.2101	19.1488	19.1728	19.1643
	0.643505	1.38525	P31930	P31930	QCR1_HUMAN	UQCRC1	Cytochrome b-c1 complex subunit 1, mitochondrial	16.6966	15.4451	14.9846	20.2441	17.9021	21.0514	19.5693	16.4103	16.6542	16.8376	16.1038	18.1826
	1.24208	-1.5843	P31937	P31937	3HIDH_HUMAN	HIBADH	3-hydroxyisobutyrate dehydrogenase, mitochondrial	17.5785	15.6575	13.0678	17.4046	16.2069	17.5351	17.7204	17.4423	17.9055	17.7367	17.9249	18.5101
	1.52152	1.41842	P31942	P31942	HNRH3_HUMAN	HNRNPH3	Heterogeneous nuclear ribonucleoprotein H3	17.8064	18.0798	18.1471	20.4953	18.5076	20.6533	20.3579	17.4976	17.7996	18.1769	17.4442	19.0056
	1.15942	0.756558	P31943	P31943;G8JLB6;H0YB39	HNRH1_HUMAN	HNRNPH1	Heterogeneous nuclear ribonucleoprotein H	20.854	20.7081	20.7786	22.3597	21.258	22.5503	22.3643	20.7781	20.7532	20.8091	20.7168	21.5684
	0.0178477	-0.0317513	P31944	P31944	CASPE_HUMAN	CASP14	Caspase-14	19.3785	21.2289	18.5734	20.3035	17.7803	18.6595	19.1526	18.6429	19.2618	18.6551	19.1014	20.8488
	2.55409	-0.66857	P31946	P31946	1433B_HUMAN	YWHAB	14-3-3 protein beta/alpha	19.6653	19.0109	19.0257	18.1153	19.0753	18.7622	19.0505	19.3948	19.6329	19.1852	19.6108	19.5624
	0.336478	0.651502	P31947	P31947	1433S_HUMAN	SFN	14-3-3 protein sigma	15.9581	15.6357	17.1382	16.7658	13.7731	15.0061	19.1719	13.8692	15.5155	16.2464	15.741	16.2517
	2.62611	-0.830027	P31948	P31948;F5GXD8;F5H783	STIP1_HUMAN	STIP1	Stress-induced-phosphoprotein 1	20.0743	19.558	19.6982	18.5459	19.6339	19.1012	18.928	20.2579	19.9855	20.0322	20.3286	19.7669
	1.40833	0.836659	P31949	P31949	S10AB_HUMAN	S100A11	Protein S100-A11	17.3505	17.5467	17.1886	18.2622	17.4379	19.0894	18.7479	16.9633	17.2507	16.9469	16.8497	17.8915
	1.08777	-0.816958	P32019	P32019;E7ESY0	I5P2_HUMAN	INPP5B	Type II inositol 1,4,5-trisphosphate 5-phosphatase	14.301	13.8925	12.3562	13.7141	14.8043	13.8476	15.0582	14.6064	14.8704	14.668	15.4753	14.6534
	0.444674	-0.139643	P32119	P32119	PRDX2_HUMAN	PRDX2	Peroxiredoxin-2	20.6689	20.9163	20.5319	20.0786	20.7112	20.1299	20.4495	20.5587	20.6903	20.3455	20.7493	20.6425
	0.871307	-0.3617	P32121	P32121;K7ENA6;I3L412	ARRB2_HUMAN	ARRB2	Beta-arrestin-2	18.6281	19.0562	18.7149	18.0762	18.7874	18.0505	18.0169	19.2292	19.1252	18.7684	18.6218	18.4996
	0.557639	1.03583	P32189	Q14409;P32189;H7C2A0	GLPK_HUMAN	GK	Glycerol kinase	13.5779	16.9985	13.1577	16.5856	16.6753	16.6734	16.1189	16.515	13.7186	13.18	16.1651	16.8376
	1.0899	-0.564585	P32321	P32321;D6RBJ9	DCTD_HUMAN	DCTD	Deoxycytidylate deaminase	16.5224	16.0921	15.9855	14.8899	15.9216	15.0862	14.788	16.0445	16.3611	15.7118	16.0161	15.4949
	0.791031	-0.667583	P32322	P32322;Q96C36;A0A087WTV6;J3KR12;J3QKT4;A0A087WZR9;E2QRB3	P5CR1_HUMAN	PYCR1	Pyrroline-5-carboxylate reductase 1, mitochondrial	19.7892	18.4903	17.9685	20.2003	19.0183	20.5018	19.9954	19.5849	20.0473	19.9402	20.2053	20.6132
	2.00466	-0.787329	P32456	P32456;P32455	GBP2_HUMAN	GBP2	Guanylate-binding protein 2	18.1714	17.8379	17.7585	16.3891	17.7759	16.8852	17.0339	18.1306	18.0555	17.9488	18.1444	17.9537
	1.53635	1.12487	P32780	P32780	TF2H1_HUMAN	GTF2H1	General transcription factor IIH subunit 1	15.0057	14.6318	13.7583	16.2459	14.8664	15.5929	15.8712	13.834	13.5266	13.9779	13.4939	14.3792
	0.789183	0.432075	P32969	P32969;D6RAN4	RL9_HUMAN	RPL9	60S ribosomal protein L9	19.6799	20.7444	19.9074	20.719	20.8596	19.929	20.2646	19.7688	19.4199	20.0624	21.021	19.8797
+	5.25309	3.11668	P32970	P32970	CD70_HUMAN	CD70	CD70 antigen	18.5802	20.9016	20.8951	22.3606	21.2051	22.8556	22.1153	18.5375	18.5831	18.4302	18.3663	19.1359
+	2.91208	2.13648	P33121	P33121;B7Z3Z9;E7EPM6	ACSL1_HUMAN	ACSL1	Long-chain-fatty-acid--CoA ligase 1	13.6064	15.6556	15.557	17.164	16.1108	17.0165	16.7021	12.8143	13.9372	14.8036	14.8539	15.3717
	1.79095	-0.855801	P33176	Q12840;P33176;O60282;A0A6Q8PGJ3;A0A0G2JMZ6	KINH_HUMAN	KIF5B	Kinesin-1 heavy chain	21.5255	21.1906	21.2878	19.7745	21.2641	19.8351	20.3524	21.5214	21.4688	21.3902	21.5985	21.3349
	1.05425	0.924969	P33240	Q9H0L4;P33240;E7EWR4;E9PID8	CSTF2_HUMAN	CSTF2	Cleavage stimulation factor subunit 2	17.1995	17.5898	17.1821	19.2018	18.093	19.0534	19.7312	17.3674	17.2285	17.6556	17.0304	18.82
	3.34703	-0.443853	P33316	P33316;H0YMP1;H0YKC5;H0YNJ9;H0YNW5;H0YKI0;H0YMM5;A0A0C4DGL3	DUT_HUMAN	DUT	Deoxyuridine 5'-triphosphate nucleotidohydrolase, mitochondrial	18.4724	18.019	18.0793	17.7517	18.2494	18.1636	18.086	18.5031	18.6656	18.3007	18.4622	18.6081
	1.79511	2.18067	P33527	P33527;I3L4X2;A0A0A0MS99	MRP1_HUMAN	ABCC1	Multidrug resistance-associated protein 1	16.1022	15.9205	15.912	18.4144	16.1582	18.7262	18.3129	13.609	13.3593	15.854	15.8807	15.5548
	0.776737	1.16545	P33897	P33897	ABCD1_HUMAN	ABCD1	ATP-binding cassette sub-family D member 1	16.5048	13.7359	16.6979	17.2249	15.993	17.5977	16.9609	15.46	15.4684	16.2116	12.8564	14.7166
	1.82012	0.730452	P33981	P33981;D6RIC6;D6REX1;D6RF82	TTK_HUMAN	TTK	Dual specificity protein kinase TTK	15.2613	16.6179	16.6322	16.1215	16.7053	15.6211	15.692	15.5541	15.0236	15.8686	15.3404	15.9591
	1.10826	0.53467	P33991	P33991;A0A3B3IU45;A0A3B3IS57;E5RG31;A0A3B3IT92	MCM4_HUMAN	MCM4	DNA replication licensing factor MCM4	17.2903	17.3306	17.166	18.2854	17.5729	18.7447	18.0541	17.0902	17.1151	17.5087	17.1532	17.788
	2.12325	0.496385	P33992	P33992;B1AHB1	MCM5_HUMAN	MCM5	DNA replication licensing factor MCM5	18.4565	18.7882	18.6855	19.1845	18.9937	19.3573	19.3023	18.56	18.2306	18.6341	18.4987	18.9534
	1.47089	0.643581	P33993	P33993	MCM7_HUMAN	MCM7	DNA replication licensing factor MCM7	18.6883	18.8887	18.7223	19.7168	19.1592	19.8853	19.9358	18.5345	18.7093	18.7187	18.3684	19.4275
+	3.3663	-2.08149	P34059	P34059;H3BP66	GALNS_HUMAN	GALNS	N-acetylgalactosamine-6-sulfatase	16.1053	12.5527	14.2888	13.8411	15.3334	13.8726	14.2221	15.405	15.8895	16.3142	16.2949	16.5907
+	4.12561	2.65366	P34741	P34741;E7ESK6;E9PBI9	SDC2_HUMAN	SDC2	Syndecan-2	14.5548	15.5586	16.115	17.5392	15.7808	17.5133	17.2464	13.9401	14.2461	13.5652	14.1573	13.3679
	2.26196	-0.671837	P34896	P34896;A0A087WTD8;J3KRZ5	GLYC_HUMAN	SHMT1	Serine hydroxymethyltransferase, cytosolic	17.9564	17.6686	17.6136	16.7082	17.7855	17.2589	16.9196	18.1965	18.0516	17.9109	18.117	17.7532
+	2.81335	-1.202	P34897	P34897;G3V3Y8;G3V2W0;G3V2E4;G3V540;G3V5L0;G3V241;G3V4T0;G3V4W5;G3V4X0	GLYM_HUMAN	SHMT2	Serine hydroxymethyltransferase, mitochondrial	20.5045	19.526	19.0115	19.7781	19.4841	19.9746	20.28	20.3318	20.8188	20.9318	20.8409	21.8384
	0.830449	0.463055	P34932	P34932;A0A087WYC1;A0A087WTS8	HSP74_HUMAN	HSPA4	Heat shock 70 kDa protein 4	16.2655	15.5343	15.1975	16.3938	15.7613	16.8839	16.1021	15.4648	15.3754	15.1965	15.2607	15.5317
	0.0122947	-0.0124076	P34949	P34949;H3BPP3;H3BMZ9;H3BT48;H3BP57;F5GX71;H3BPB8;H3BUZ9	MPI_HUMAN	MPI	Mannose-6-phosphate isomerase	13.1166	13.9283	13.2204	14.231	13.889	14.1068	14.0927	12.8962	14.4002	13.9198	14.4121	14.7977
+	2.38331	2.20156	P35052	P35052;H7C410;H7BZL4	GPC1_HUMAN	GPC1	Glypican-1	15.2739	16.0202	15.8452	17.4363	15.5432	17.5588	17.4506	13.2533	14.3509	13.8104	13.7125	16.2439
	2.41293	-0.848459	P35080	P35080;C9J712;G5E9Q6;C9J0J7;C9JQ45	PROF2_HUMAN	PFN2	Profilin-2	22.013	21.684	21.5701	20.4637	21.6685	20.7354	20.9709	22.1303	22.1959	21.8549	22.1897	21.7997
+	2.7218	3.0664	P35221	P26232;P35221;A0A0A0MTJ6;G3XAM7;A0A0A0MRI5	CTNA1_HUMAN	CTNNA1	Catenin alpha-1	16.1249	17.4906	17.1027	20.4855	18.4891	20.6701	20.9605	16.1421	15.3654	15.9958	16.1319	17.0401
+	2.93337	3.74289	P35222	P35222;A0A2R8Y5C3;A0A2R8Y5Z1;A0A2R8Y6G0;A0A2R8Y804;B4DGU4;A0A2R8Y750;A0A2R8Y5A3;A0A2R8Y7Z0;A0A2R8YCH5;A0A2R8Y543	CTNB1_HUMAN	CTNNB1	Catenin beta-1	16.502	18.1001	17.7367	21.2295	19.2574	21.3989	21.3334	16.5176	16.303	15.9795	13.9615	17.3353
	1.51081	1.79358	P35227	P35227	PCGF2_HUMAN	PCGF2	Polycomb group RING finger protein 2	14.3005	15.8187	13.9524	16.3926	15.7828	16.6287	16.4683	12.6634	13.691	12.6792	14.3867	16.5614
	0.911961	1.94682	P35232	P35232;C9JZ20;E7ESE2;E9PCW0;C9JW96	PHB_HUMAN	PHB	Prohibitin	18.2593	17.063	16.8478	22.1311	19.7856	22.9332	21.6362	17.5559	18.135	17.9599	16.8189	19.9869
+	5.16762	-1.26151	P35237	P35237;A0A2R8YD12;A0A087X1N8;A0A024QZX5	SPB6_HUMAN	SERPINB6	Serpin B6	20.0031	18.6661	19.0198	18.1948	18.6215	18.4826	18.2001	19.756	19.9209	19.5135	19.8988	19.6618
	1.11481	-0.219657	P35240	P35240;A0A5K1VW66	MERL_HUMAN	NF2	Merlin	17.1476	16.9516	17.0323	16.5386	16.9606	16.6535	16.7551	17.3	17.0839	16.8203	17.0405	16.8175
	1.48227	0.348226	P35241	P35241;A0A2R8Y4H6;A0A2R8Y5S7	RADI_HUMAN	RDX	Radixin	15.6603	15.6376	15.7804	15.5166	15.9587	16.1761	15.6188	15.6514	15.4681	15.0995	15.5439	15.1756
	2.01782	-0.500405	P35244	P35244;B5MC59	RFA3_HUMAN	RPA3	Replication protein A 14 kDa subunit	19.151	18.759	18.7996	18.1046	18.9907	18.2462	18.5384	19.0289	19.1836	18.7416	19.1856	19.1502
	2.65261	0.697625	P35249	P35249;C9JXZ7;C9JTT7;C9J8M3;C9JZI1	RFC4_HUMAN	RFC4	Replication factor C subunit 4	17.8171	18.3117	18.1173	18.7187	18.4451	18.9996	18.98	17.9082	17.9109	17.7463	17.7116	18.2926
	2.18998	0.81684	P35250	P35250;H7C5P4;A0A087WVY3;H7C596	RFC2_HUMAN	RFC2	Replication factor C subunit 2	18.0224	18.3911	18.0907	19.2166	18.6318	19.5588	18.9882	17.9848	18.0631	17.8296	17.7347	18.3417
+	3.11682	2.24241	P35251	P35251;A0A1W2PP02	RFC1_HUMAN	RFC1	Replication factor C subunit 1	14.472	15.5147	15.7287	16.4037	15.8157	15.8742	16.4285	12.7704	12.6058	12.8288	14.9603	14.6738
	0.441336	-0.15681	P35268	P35268;K7EP65;K7EMH1;K7EJT5;K7EKS7;K7ELC4;K7ERI7	RL22_HUMAN	RPL22	60S ribosomal protein L22	20.9899	20.879	21.0821	20.5822	20.9702	20.1814	20.6925	20.9066	20.6073	20.593	21.12	21.1115
	1.42107	1.28491	P35269	P35269;M0QXD6	T2FA_HUMAN	GTF2F1	General transcription factor IIF subunit 1	13.4972	13.2299	14.8239	16.0274	14.7728	16.2769	15.6865	13.1252	13.1881	14.5044	14.7786	14.0145
	1.65382	-1.38823	P35475	P35475;D6R9D5	IDUA_HUMAN	IDUA	Alpha-L-iduronidase	16.7933	14.2941	13.4729	15.4219	15.2788	16.968	15.6638	15.9521	16.4589	16.603	17.0869	16.5347
	0.0333189	0.0561892	P35527	P35527;K7EQQ3	K1C9_HUMAN	KRT9	Keratin, type I cytoskeletal 9	24.2352	27.1853	24.3182	24.7179	24.3725	24.1498	24.6185	25.8314	25.7105	23.4859	24.7689	24.9932
	0.129057	0.128342	P35568	P35568	IRS1_HUMAN	IRS1	Insulin receptor substrate 1	17.0188	17.5801	17.1239	16.2451	17.6703	15.4842	16.7183	16.7174	15.9939	16.9385	16.9874	16.3959
	0.65045	-0.37968	P35573	P35573	GDE_HUMAN	AGL	Glycogen debranching enzyme	21.5516	21.7505	21.8854	20.4966	21.795	20.4666	20.7436	21.7028	21.6566	21.6864	21.173	21.6454
	0.208813	0.369801	P35579	P35579	MYH9_HUMAN	MYH9	Myosin-9	23.4561	20.6756	20.4375	22.9914	21.1205	22.1996	23.9057	22.0869	21.0475	20.5944	20.6483	21.2782
	0.626358	1.0868	P35580	Q7Z406;P35580;M0QY43	MYH10_HUMAN	MYH10	Myosin-10	19.5129	16.993	16.6685	20.1918	17.8045	18.9613	21.0665	18.0966	16.9489	16.5637	16.4752	17.5674
	2.42544	-0.510033	P35606	P35606	COPB2_HUMAN	COPB2	Coatomer subunit beta'	20.2091	19.9649	19.9557	19.4482	20.0101	19.6161	19.4164	20.3886	20.3813	20.2429	20.3583	19.8913
	1.20307	2.00299	P35610	P35610;B1APM4	SOAT1_HUMAN	SOAT1	Sterol O-acyltransferase 1	14.5152	14.4936	14.2249	18.7558	16.2127	18.9906	18.0224	14.5953	14.2763	15.2095	13.5694	16.5164
	2.38868	0.672482	P35611	P35611;A0A0A0MSR2;E7ENY0;D6RJE2;D6RF25;D6RAH3;E7EV99	ADDA_HUMAN	ADD1	Alpha-adducin	17.0969	17.1936	17.0224	17.6263	17.6885	17.814	17.4248	16.5846	16.6192	17.0157	17.0905	16.3279
	2.29158	0.505618	P35612	P35612	ADDB_HUMAN	ADD2	Beta-adducin	15.5877	15.8762	15.5339	16.1981	16.1425	16.2019	16.2139	15.4422	15.2594	15.5533	15.8873	15.4029
+	3.69038	2.86152	P35613	P35613;R4GMX5;A0A087X2B5;A0A087WUV8;I3L192;R4GN83	BASI_HUMAN	BSG	Basigin	19.0526	20.6815	20.5737	22.4867	21.0596	22.8109	22.8379	18.8535	18.8351	18.2529	18.3698	19.9173
	2.2828	0.799196	P35637	P35637;H3BPE7	FUS_HUMAN	FUS	RNA-binding protein FUS	16.3246	16.5361	16.9571	17.5947	16.8818	17.4634	17.4476	16.2923	15.7397	16.3898	16.4928	16.8462
+	2.78395	1.19785	P35658	P35658;A0A0A0MSW3;A0A494C1F2	NU214_HUMAN	NUP214	Nuclear pore complex protein Nup214	16.6398	17.3566	17.4346	18.4962	17.8624	18.3601	18.346	16.124	16.4722	17.0523	16.9038	17.4766
+	2.98102	2.37301	P35659	P35659;A0A494C198;B4DFG0;A0A494C028;H0Y993	DEK_HUMAN	DEK	Protein DEK	15.9789	17.0047	17.1976	18.3646	17.895	18.7712	18.0797	14.9603	13.6363	16.4138	16.4964	15.589
	0.0579392	0.0674508	P35754	P35754	GLRX1_HUMAN	GLRX	Glutaredoxin-1	15.9339	17.1608	15.4687	16.2945	15.1304	15.5286	16.3622	16.2619	15.9504	14.7832	15.7072	16.9039
	0.0843032	-0.106663	P35908	P35908	K22E_HUMAN	KRT2	Keratin, type II cytoskeletal 2 epidermal	23.6234	25.6371	23.7111	24.008	23.5329	23.9927	23.5573	24.6083	24.7885	22.861	24.1437	25.0541
+	3.3781	-0.816389	P35914	P35914	HMGCL_HUMAN	HMGCL	Hydroxymethylglutaryl-CoA lyase, mitochondrial	19.4855	18.5868	18.5499	19.2079	18.8618	18.9213	18.9902	19.1951	19.6843	19.7262	19.9354	19.9897
	2.68026	-0.304656	P35998	P35998	PRS7_HUMAN	PSMC2	26S proteasome regulatory subunit 7	20.4575	20.2681	20.2208	19.9093	20.3487	20.3257	20.2746	20.5268	20.5573	20.4109	20.5844	20.6383
+	2.70606	2.74195	P36021	P36021;K7ELT4	MOT8_HUMAN	SLC16A2	Monocarboxylate transporter 8	13.2077	15.5011	14.7722	17.9082	16.1446	18.4327	17.6708	13.967	14.8349	14.3257	13.2223	14.4205
+	3.37995	1.90876	P36402;Q9HCS4;Q9NQB0;Q9UJU2	P36402;Q9NQB0;Q9HCS4;Q9UJU2;A0A0D9SGH8;H0YAR8;A0A0A0MTL7;A0A1B0GUV5;B7WNT5;Q5JRY3;H0YBC8;C6ZRJ6;H0YEE5;Q5VVR7;H0YBP2;E2GH26;C6ZRK5;Q5JRY5;C6ZRJ7	LEF1_HUMAN;TCF7_HUMAN;TF7L1_HUMAN;TF7L2_HUMAN	LEF1;TCF7;TCF7L1;TCF7L2	Transcription factor 7	14.187	14.9291	15.54	16.4696	15.4509	16.1812	15.7262	13.8606	12.9108	13.0441	14.8032	14.0387
+	3.35644	-1.03679	P36404	P36404	ARL2_HUMAN	ARL2	ADP-ribosylation factor-like protein 2	21.7357	20.9083	20.9823	20.0193	20.9848	19.9866	20.7523	21.4502	21.7924	21.4899	21.6874	21.6987
+	3.38179	-0.935764	P36405	P36405	ARL3_HUMAN	ARL3	ADP-ribosylation factor-like protein 3	17.7937	17.0293	17.0287	16.0438	16.7952	16.3507	16.52	17.698	17.5264	17.4217	17.6849	17.2575
	0.913175	0.702175	P36406	P36406	TRI23_HUMAN	TRIM23	E3 ubiquitin-protein ligase TRIM23	14.3486	15.4021	15.26	14.2162	15.7249	14.0581	16.3071	14.3556	13.6633	15.0155	14.2935	15.0789
	0.394997	-0.436021	P36507	Q02750;P36507;H3BRW9;A0A1B0GUL7;G5E9C7	MP2K2_HUMAN	MAP2K2	Dual specificity mitogen-activated protein kinase kinase 2	16.0716	14.7832	13.6021	16.0665	15.1889	17.1092	15.4659	15.9058	16.1155	15.3173	15.7976	15.6241
	0.694553	1.80416	P36542	P36542	ATPG_HUMAN	ATP5F1C	ATP synthase subunit gamma, mitochondrial	16.4862	14.8493	14.5818	20.9274	18.3136	21.2463	20.4492	16.0413	16.5429	16.3495	15.3764	18.7464
	0.581889	0.36373	P36543	P36543;C9J8H1	VATE1_HUMAN	ATP6V1E1	V-type proton ATPase subunit E 1	18.6918	18.4757	18.5391	19.8188	18.9639	19.8643	19.8295	18.5047	18.9817	18.6073	19.1364	19.387
+	4.56823	-0.910506	P36551	P36551;H0YA22	HEM6_HUMAN	CPOX	Oxygen-dependent coproporphyrinogen-III oxidase, mitochondrial	20.4411	19.5985	19.5716	19.5976	19.9166	19.4663	19.5439	20.1221	20.4935	20.5716	20.942	20.5872
+	2.49424	1.22047	P36578	P36578;H3BM89	RL4_HUMAN	RPL4	60S ribosomal protein L4	19.0804	20.1603	20.2438	21.1784	20.0671	20.6155	19.5667	18.6283	18.58	19.1829	18.9366	20.1007
	1.41567	-0.826455	P36639	P36639	8ODP_HUMAN	NUDT1	7,8-dihydro-8-oxoguanine triphosphatase	15.2731	15.289	13.7747	13.1742	14.4508	13.1874	14.0822	14.9039	14.7348	14.8423	14.5125	14.6503
	0.295543	-0.392814	P36776	P36776;K7EKE6;K7ER27;K7EJE8	LONM_HUMAN	LONP1	Lon protease homolog, mitochondrial	18.5068	17.4805	17.1674	19.8666	18.2015	19.8696	19.3779	18.1504	19.0494	19.5256	18.9687	20.1196
	0.709047	0.693469	P36873	P36873;F8VR82;F8W0W8;A0A087WYY5;F8VYE8	PP1G_HUMAN	PPP1CC	Serine/threonine-protein phosphatase PP1-gamma catalytic subunit	16.7217	16.0723	15.9444	18.062	16.9605	17.6472	18.9024	16.3619	16.3953	16.5181	16.1544	17.2766
	1.15074	1.42625	P36897	P36897;F8VRH6;F8W1R9;F8VVC4;H0YHS4;B4DY26;F8W0K6	TGFR1_HUMAN	TGFBR1	TGF-beta receptor type-1	13.9856	14.6884	13.0025	16.7407	14.2559	17.006	15.1654	13.0871	13.2854	13.1974	15.2483	13.4975
	0.719518	0.454678	P36915	P36915;A0A140T8Y2;A0A140T994;A2AB27	GNL1_HUMAN	GNL1	Guanine nucleotide-binding protein-like 1	15.2771	15.1975	17.123	16.0404	15.358	15.7876	15.983	15.1138	16.1648	15.0786	15.4902	15.637
	0.998371	0.87709	P36954	P36954;K7EKS1	RPB9_HUMAN	POLR2I	DNA-directed RNA polymerase II subunit RPB9	15.4635	16.7984	16.6303	17.5274	16.3322	16.9241	18.0686	15.8728	16.1299	16.6006	15.0536	17.8981
	1.38171	-1.07475	P36957	P36957;Q86SW4	ODO2_HUMAN	DLST	Dihydrolipoyllysine-residue succinyltransferase component of 2-oxoglutarate dehydrogenase complex, mitochondrial	20.125	18.2123	17.952	19.9172	18.9304	20.3105	20.2711	19.8552	20.4667	20.1742	20.3441	21.0769
	1.1727	-0.358044	P36969	P36969;A0A087X247;K7ERP4;K7EJ20;R4GNE4;A0A087WT12;K7EKX7;A0A0A0MTT1;A0A087X2I2;K7ENB4	GPX4_HUMAN	GPX4	Phospholipid hydroperoxide glutathione peroxidase	21.0502	20.7273	20.8769	20.0171	21.0505	20.2576	20.5042	21.0555	21.04	20.8368	20.6121	20.9871
	2.09777	-0.319743	P37108	P37108;H0YLA2	SRP14_HUMAN	SRP14	Signal recognition particle 14 kDa protein	19.6628	19.2438	19.3039	19.2249	19.5842	19.1912	19.4525	19.6473	19.578	19.3979	19.9562	19.6768
	1.91416	1.20548	P37198	P37198	NUP62_HUMAN	NUP62	Nuclear pore glycoprotein p62	17.8301	18.0485	18.2601	19.7241	18.8716	19.5645	19.622	16.7204	17.6321	17.9854	18.0653	18.6246
	1.65148	0.527575	P37235	P37235;E9PC71	HPCL1_HUMAN	HPCAL1	Hippocalcin-like protein 1	18.8569	19.0177	19.261	19.7712	19.4747	19.7591	19.7535	18.338	19.1083	19.0842	19.4126	19.0719
+	2.71061	1.90653	P37268	P37268;E9PNM1;A0A1W2PQ47	FDFT_HUMAN	FDFT1	Squalene synthase	14.5488	14.7646	16.1113	16.0556	15.4693	16.5197	16.027	13.3112	14.2612	14.9685	12.3732	14.0453
	1.75656	-0.902871	P37287	P37287;B3KUV7;A0A0U1RQM9	PIGA_HUMAN	PIGA	Phosphatidylinositol N-acetylglucosaminyltransferase subunit A	15.3764	15.2762	14.2315	14.7793	14.1075	14.047	13.1921	15.631	15.0468	14.9333	15.3092	14.7542
	0.321093	0.160537	P37802	P37802;X6RJP6	TAGL2_HUMAN	TAGLN2	Transgelin-2	17.1579	16.7251	16.9838	17.192	16.936	17.854	17.5192	17.1205	17.4882	16.4709	17.015	16.9944
	0.457923	-0.250709	P37837	P37837;F2Z393	TALDO_HUMAN	TALDO1	Transaldolase	16.724	16.7683	15.8085	16.2145	16.1814	16.1691	16.8162	16.4503	16.7235	15.8099	16.454	17.3007
	0.531946	-0.576556	P38117	P38117;M0QY67	ETFB_HUMAN	ETFB	Electron transfer flavoprotein subunit beta	18.925	17.4969	17.195	19.6584	18.1281	19.5455	19.638	18.3634	19.2356	19.2929	19.1908	20.1135
	1.04043	0.899442	P38159	P38159;Q96E39;H3BUY5	RBMX_HUMAN	RBMX	RNA-binding motif protein, X chromosome	19.2036	19.4369	19.1779	21.1521	19.7929	21.4132	21.5467	19.16	19.3088	19.5758	19.3784	20.4964
	0.683622	0.949256	P38432	P38432	COIL_HUMAN	COIL	Coilin	12.9896	14.2932	13.4631	16.3006	15.187	16.2238	16.213	13.7604	13.42	15.8726	15.8725	14.0702
+	2.64528	2.81094	P38435	P38435;F8WCF0;F8WDU9;F8WB98	VKGC_HUMAN	GGCX	Vitamin K-dependent gamma-carboxylase	13.8893	15.5151	15.0306	18.3612	16.2276	18.8003	17.6608	13.8511	13.5067	13.8741	14.233	15.3758
+	3.80158	-0.98834	P38571	P38571;A0A0A0MT32	LICH_HUMAN	LIPA	Lysosomal acid lipase/cholesteryl ester hydrolase	17.342	15.9333	16.0258	16.3132	16.186	16.2049	16.4443	16.4957	17.2238	17.1777	17.607	17.1913
	0.979461	0.476819	P38606	P38606	VATA_HUMAN	ATP6V1A	V-type proton ATPase catalytic subunit A	18.2123	18.1025	18.1136	19.4411	18.5562	19.5392	19.1055	18.3743	18.2231	18.2458	18.4317	18.5101
	1.01335	-0.855617	P38646	P38646;A0A3B3ITI4;D6RJI2	GRP75_HUMAN	HSPA9	Stress-70 protein, mitochondrial	22.5803	21.0564	20.6869	22.8083	21.6428	22.6302	23.2043	22.2043	22.9426	22.8692	22.8179	23.7483
	0.407498	0.369139	P38919	P38919;I3L3H2	IF4A3_HUMAN	EIF4A3	Eukaryotic initiation factor 4A-III	17.6627	17.1847	17.0393	18.8009	17.7593	19.0706	18.7255	17.4443	17.5734	17.8104	17.2355	18.639
	0.879293	0.440091	P38935	P38935;A0A6Q8PGT6;A0A6Q8PGQ6;H3BRR1;A0A6Q8PGX2	SMBP2_HUMAN	IGHMBP2	DNA-binding protein SMUBP-2	14.1828	14.519	13.4673	14.1933	14.8431	14.1417	14.2026	14.0443	13.4324	14.2043	13.0229	13.8397
	1.65325	0.405165	P39019	P39019;M0QYF7;M0R2L9;M0R140	RS19_HUMAN	RPS19	40S ribosomal protein S19	21.7443	21.699	21.8374	22.3096	22.1438	22.3035	22.3406	21.8823	21.5261	21.3584	22.0395	21.6523
	1.38515	0.620544	P39023	P39023;Q92901;H7C422;B5MCW2;G5E9G0	RL3_HUMAN	RPL3	60S ribosomal protein L3	18.0626	18.3428	18.4433	19.0506	18.6021	18.6446	17.2832	17.5743	17.3777	17.8533	17.7944	17.9812
	0.892111	-0.808053	P39060	P39060;H7BXV5	COIA1_HUMAN	COL18A1	Collagen alpha-1(XVIII) chain	15.3267	12.6882	14.7839	15.1938	15.4449	16.1677	14.5515	15.5501	15.6871	15.6399	15.8694	15.6051
	0.0530051	-0.0546773	P39086;Q13002	P39086;Q13002;A0A0A0MR30;E7ENK3;E7EPZ0;E7EPY9;F8WEZ8;E9PD61;A0A0A0MRL4;H7BYG7	GRIK1_HUMAN;GRIK2_HUMAN	GRIK1;GRIK2	Glutamate receptor ionotropic, kainate 1	14.1112	14.3182	13.8134	12.5283	13.8578	14.4737	14.2277	13.5031	14.5978	13.5187	13.2942	14.5224
	0.837436	1.39394	P39656	P39656;A0A0C4DGS1	OST48_HUMAN	DDOST	Dolichyl-diphosphooligosaccharide--protein glycosyltransferase 48 kDa subunit	19.2433	18.7447	17.9872	22.378	20.3663	22.8395	21.944	18.8557	19.4438	19.2655	18.3598	20.728
	1.61569	-1.23174	P39687	O43423;P39687;H0YN26	AN32A_HUMAN	ANP32A	Acidic leucine-rich nuclear phosphoprotein 32 family member A	21.8445	20.6961	21.2196	18.9384	21.0454	18.9467	19.9424	21.4121	20.7761	20.781	21.4101	21.9553
	2.4481	-0.462604	P39748	P39748;I3L3E9	FEN1_HUMAN	FEN1	Flap endonuclease 1	19.3699	18.9363	18.8339	18.6842	19.1539	18.5091	19.1111	19.1377	19.2451	19.2844	19.3357	19.6313
	1.2451	1.12564	P39880	P39880;A0A2R8Y852;A0A2R8YDI1	CUX1_HUMAN	CUX1	Homeobox protein cut-like 1	13.742	13.9731	14.0626	16.1626	13.9379	15.8972	15.6035	12.9687	13.6263	13.4284	15.1222	13.9954
	0.631096	0.66414	P40123	P40123;A0A087WZ15;A0A087X0J3;B7Z385;E9PDI2	CAP2_HUMAN	CAP2	Adenylyl cyclase-associated protein 2	16.038	15.3285	14.9725	16.9973	16.3681	18.0616	16.3002	15.7422	16.0071	16.0989	15.7161	14.4412
	2.48254	-0.907258	P40222	P40222	TXLNA_HUMAN	TXLNA	Alpha-taxilin	18.7328	18.1636	18.1355	16.9417	18.2099	17.1447	17.6271	18.5401	18.6887	18.3843	18.8079	18.5123
	2.48857	-0.863322	P40227	P40227	TCPZ_HUMAN	CCT6A	T-complex protein 1 subunit zeta	23.136	22.7951	22.808	21.627	22.8177	21.8864	22.1043	23.3611	23.2652	23.1004	23.3271	23.0287
	0.889621	-0.208236	P40261	P40261	NNMT_HUMAN	NNMT	Nicotinamide N-methyltransferase	19.2359	18.6661	18.7557	18.619	18.7954	19.1889	18.7918	18.6838	19.1947	18.8208	18.9286	19.2026
	0.727564	0.649986	P40424	P40426;P40424;A0A0A0MTI0;H0YLB0;A0A087X0P4;H0YLF5;Q5JS98	PBX1_HUMAN	PBX1	Pre-B-cell leukemia transcription factor 1	14.3086	13.9324	13.305	15.6009	14.0756	15.7675	15.216	13.8417	14.2109	13.8183	14.6099	13.2081
+	2.53527	1.25183	P40429	Q6NVV1;P40429;M0QYS1;Q8J015	RL13A_HUMAN	RPL13A	60S ribosomal protein L13a	18.0771	18.6916	18.7797	20.0878	19.1023	19.263	18.1909	17.2271	17.5291	17.9945	17.3926	18.3841
	2.3398	0.575809	P40616	P40616;F8VYN9;B4DZG7	ARL1_HUMAN	ARL1	ADP-ribosylation factor-like protein 1	20.7213	20.9975	21.0114	21.539	21.1269	21.7231	21.4083	20.4643	20.8973	20.7256	20.4566	21.0861
	2.13972	0.754256	P40692	P40692;A0A669KBK2;A0A669KBB4;H0Y5L7;A0A669KB03;A0A669KAW3;H0Y818	MLH1_HUMAN	MLH1	DNA mismatch repair protein Mlh1	15.3622	16.0695	15.8533	16.6113	16.2655	16.4184	16.5052	15.3394	15.5478	15.3857	15.1124	16.45
+	4.39391	0.926096	P40763	P40763;G8JLH9	STAT3_HUMAN	STAT3	Signal transducer and activator of transcription 3	17.7389	18.3383	18.4942	18.899	18.3981	19.1428	18.5646	17.6482	17.7715	17.8194	17.7285	17.5738
	0.34893	0.341093	P40818	P40818;A0A075B720	UBP8_HUMAN	USP8	Ubiquitin carboxyl-terminal hydrolase 8	13.5892	14.0007	15.1556	15.0704	15.0185	15.4227	14.6771	15.6294	13.3181	15.3868	14.7476	14.6273
	1.27149	-0.445298	P40925	P40925;C9JRL4;A0A5K1VW95;C9JF79;B9A041	MDHC_HUMAN	MDH1	Malate dehydrogenase, cytoplasmic	19.146	18.8922	19.1131	18.1801	19.1592	18.3036	18.3193	18.7913	19.2465	19.1262	19.4227	18.9067
	1.361	-1.1086	P40926	P40926;G3XAL0	MDHM_HUMAN	MDH2	Malate dehydrogenase, mitochondrial	18.3653	16.4781	16.0292	18.3751	16.9318	18.5151	18.4833	18.1925	18.716	18.4081	18.5849	19.1975
	2.86152	0.784687	P40937	P40937;F5H0U6;F5H304;C9JH72	RFC5_HUMAN	RFC5	Replication factor C subunit 5	18.34	18.8894	18.552	19.3142	18.9047	19.7116	19.2824	18.3319	18.4748	18.249	18.0591	18.4915
+	3.27697	1.11097	P40938	P40938	RFC3_HUMAN	RFC3	Replication factor C subunit 3	18.5071	19.3659	19.0379	20.233	19.538	20.4481	19.6049	18.7133	18.617	18.6146	18.4558	18.6541
	0.260048	0.40544	P40939	P40939;H0YFD6;A0A2R8Y4F5	ECHA_HUMAN	HADHA	Trifunctional enzyme subunit alpha, mitochondrial	20.7546	19.9704	19.6462	22.9653	21.0445	23.1095	22.8088	20.8977	21.2099	21.2871	21.562	21.4009
	1.17533	-0.695662	P41091	P41091	IF2G_HUMAN	EIF2S3	Eukaryotic translation initiation factor 2 subunit 3	19.5281	19.2417	19.1674	17.7715	19.4787	17.7401	18.0132	19.2134	19.1759	19.3568	19.3158	18.9965
	2.09457	-1.99659	P41208	Q12798;P41208	CETN2_HUMAN	CETN2	Centrin-2	18.3988	17.2983	17.5158	14.5618	17.208	14.2812	15.5772	17.7941	18.3914	17.8249	18.1264	17.8861
	0.71669	0.579626	P41223	P41223	BUD31_HUMAN	BUD31	Protein BUD31 homolog	14.8886	14.0705	14.4176	15.8718	15.1802	15.6793	16.1452	14.7062	13.7527	14.6753	14.3554	15.5088
	1.59458	-0.491051	P41226	P41226	UBA7_HUMAN	UBA7	Ubiquitin-like modifier-activating enzyme 7	16.6875	16.4327	16.6186	15.6401	16.4597	15.8203	15.7646	16.6175	16.3785	16.6747	16.8538	16.4705
	1.8582	-0.385212	P41227	Q9BSU3;P41227;F8W808;A8MWP7	NAA10_HUMAN	NAA10	N-alpha-acetyltransferase 10	16.4704	15.856	15.5473	15.4623	16.115	15.7263	15.9191	16.1483	16.1559	15.912	16.2784	15.9724
+	3.08022	-0.783639	P41240	P41240;H3BN15;H3BUM9	CSK_HUMAN	CSK	Tyrosine-protein kinase CSK	18.8676	18.3247	18.4405	17.4602	18.3282	17.8122	17.8531	18.8957	18.843	18.6609	18.9845	18.6691
	1.83899	-0.703727	P41250	P41250;A0A6Q8PGW4;A0A6Q8PHH9;A0A6Q8PGI6;A0A6Q8PGA8;A0A6Q8PGZ8	GARS_HUMAN	GARS1	Glycine--tRNA ligase	21.7505	21.4174	21.483	20.2177	21.3995	20.5712	20.6024	21.8306	21.6634	21.6159	21.777	21.2762
	1.0916	-0.871836	P41252	P41252;A0A0A0MSX9;J3KR24	SYIC_HUMAN	IARS1	Isoleucine--tRNA ligase, cytoplasmic	24.5768	24.6734	24.747	22.5876	24.5759	22.4213	23.1552	24.5924	24.7052	24.6708	24.4574	24.3889
	1.9296	1.93888	P41440	P41440;E9PIL5;C9J8K6;C9JKP4;H3BTQ3	S19A1_HUMAN	SLC19A1	Reduced folate transporter	13.4905	14.2224	15.1077	16.9965	14.1551	17.4707	16.7787	14.073	13.2944	13.8515	13.7722	14.6162
	0.0795498	-0.0661036	P41743	P41743	KPCI_HUMAN	PRKCI	Protein kinase C iota type	15.6941	15.7341	14.3725	15.6452	16.1255	16.2758	15.1434	15.7796	15.2085	15.9516	15.587	15.4724
	1.24345	0.539182	P42025	P42025	ACTY_HUMAN	ACTR1B	Beta-centractin	16.5172	16.7873	16.5008	17.4311	16.8162	18.154	17.3907	16.6057	16.6003	16.5331	16.8499	16.739
	1.57726	-1.147	P42126	P42126;H3BS70;Q96DC0	ECI1_HUMAN	ECI1	Enoyl-CoA delta isomerase 1, mitochondrial	19.048	17.1207	16.9203	18.8952	17.7429	18.9315	19.1485	18.7689	19.3445	19.2441	19.1757	20.0599
	1.54371	1.19187	P42166	P42167;P42166;H0YJH7;G5E972	LAP2A_HUMAN	TMPO	Lamina-associated polypeptide 2, isoform alpha	17.6555	17.7514	17.9833	19.7368	18.7144	19.9226	19.9237	17.3028	17.4739	18.0509	17.547	18.8508
	1.36018	2.26091	P42167	P42167;H0YJH7;G5E972	LAP2B_HUMAN	TMPO	Lamina-associated polypeptide 2, isoforms beta/gamma	16.8004	17.1142	16.8718	21.0276	18.7235	21.2947	21.166	16.7775	17.4068	17.0675	15.4199	19.1602
	1.27153	-0.265044	P42224	P42224;A0A669KB52;A0A669KB68;A0A669KB75;A0A669KBA4;A0A669KB53;E7EPD2;A0A669KBI6;A0A669KB56;J3KPM9	STAT1_HUMAN	STAT1	Signal transducer and activator of transcription 1-alpha/beta	18.8411	18.7419	18.8467	18.1866	18.8282	18.5258	18.4326	18.9593	18.7948	18.8724	19.0516	18.6328
	1.10496	0.792032	P42285	P42285	MTREX_HUMAN	MTREX	Exosome RNA helicase MTR4	16.1428	16.5751	16.0427	18.0193	16.765	17.9756	17.914	16.2475	16.1496	16.7632	15.9754	17.2609
	1.76422	-0.547092	P42330;Q04828	P52895;P42330;Q04828;S4R3Z2;B4DK69;A0A0A0MSS8;H0Y804	AK1C1_HUMAN;AK1C3_HUMAN	AKR1C1;AKR1C3	Aldo-keto reductase family 1 member C3	17.4646	17.1215	17.369	16.1422	16.7223	16.3915	16.9192	17.2207	17.4035	17.2163	17.2435	17.3996
	0.840862	-0.610625	P42336	P42336;A0A6Q8PGN9;A0A2R8Y2F6	PK3CA_HUMAN	PIK3CA	Phosphatidylinositol 4,5-bisphosphate 3-kinase catalytic subunit alpha isoform	19.874	19.9912	20.2062	18.4201	20.0482	18.2001	18.5706	19.8935	19.877	20.042	19.5976	19.8161
	1.0002	-0.532712	P42338	P42338;Q68DL0;H0Y871;H7C565	PK3CB_HUMAN	PIK3CB	Phosphatidylinositol 4,5-bisphosphate 3-kinase catalytic subunit beta isoform	16.8739	17.0242	17.0484	15.6597	16.8914	15.6032	15.821	16.909	16.7109	16.959	16.9499	16.8416
	0.320063	0.130059	P42345	P42345;B1AKP8	MTOR_HUMAN	MTOR	Serine/threonine-protein kinase mTOR	18.3045	18.724	18.629	18.0615	18.8408	17.9562	18.0436	18.1745	18.2093	18.4414	18.3857	17.9594
	1.01543	0.380176	P42356	P42356	PI4KA_HUMAN	PI4KA	Phosphatidylinositol 4-kinase alpha	17.8685	18.6541	18.7762	18.1389	18.5408	17.7069	17.9297	17.6043	17.7751	18.2314	17.7345	18.2519
	0.0757526	-0.154004	P42357	P42357;F8VNX0;Q4VB95;F8W0V1	HUTH_HUMAN	HAL	Histidine ammonia-lyase	17.3556	18.5008	16.601	18.1224	14.1139	16.2475	17.7903	16.8034	17.435	15.7169	16.8028	18.1861
	0.536438	-0.104033	P42566	P42566;B1AUU8;S4R3U1	EPS15_HUMAN	EPS15	Epidermal growth factor receptor substrate 15	16.9706	16.4018	16.5491	16.5866	16.7255	16.5578	16.8396	16.5556	16.6843	16.5633	16.6399	16.8709
	0.044153	-0.0184712	P42574	P42574;A8MVM1;C9JXR7	CASP3_HUMAN	CASP3	Caspase-3	15.9957	16.3312	16.2767	15.3815	15.8477	15.8827	15.844	16.004	15.7695	15.8565	16.0686	15.9802
+	5.89964	0.901492	P42677	P42677;Q71UM5;H0YMV8;C9J1C5	RS27_HUMAN	RPS27	40S ribosomal protein S27	19.4537	20.1743	20.2204	20.4582	20.5431	20.572	20.3325	19.6873	19.2868	19.4727	19.4223	19.5687
	0.512099	0.316853	P42694	P42694;J3QS41;A0A075B6R3	HELZ_HUMAN	HELZ	Probable helicase with zinc finger domain	15.4072	16.4191	16.0564	15.4403	16.3317	15.1035	14.8251	15.5461	15.1851	15.7124	15.4771	14.9472
	0.814241	0.685243	P42695	P42695;E9PKK4;G3V1A9	CNDD3_HUMAN	NCAPD3	Condensin-2 complex subunit D3	15.6613	15.7688	15.9252	16.1997	16.076	15.7347	16.0317	15.5364	14.9498	15.809	13.2947	16.3735
	0.112064	-0.187527	P42704	P42704	LPPRC_HUMAN	LRPPRC	Leucine-rich PPR motif-containing protein, mitochondrial	19.8956	18.7215	18.3462	21.7209	19.6601	21.7298	21.0268	19.9951	20.4213	20.5121	20.6286	20.8779
	1.2158	-1.68101	P42765	P42765;A0A0B4J2A4;K7EME0	THIM_HUMAN	ACAA2	3-ketoacyl-CoA thiolase, mitochondrial	17.7615	17.926	12.9982	16.8232	15.3675	17.6161	16.709	17.3352	17.9963	17.626	17.5341	19.273
	2.17124	1.7582	P42766	P42766;F2Z388	RL35_HUMAN	RPL35	60S ribosomal protein L35	16.0646	17.035	17.2414	19.6354	17.3649	19.3917	18.3064	15.8879	16.0077	16.2717	16.961	17.2328
+	5.46027	-1.4735	P42785	P42785;E9PL49;E9PIG4;E9PLY4;E9PKN6;E9PNF7;E9PQN3;E9PNJ1;E9PQB5;E9PL85	PCP_HUMAN	PRCP	Lysosomal Pro-X carboxypeptidase	17.6809	16.5596	16.1163	15.9252	16.4359	15.7647	16.0863	17.1406	17.7113	17.7859	17.8385	17.5718
	1.90689	1.37152	P42858	P42858	HD_HUMAN	HTT	Huntingtin	14.0225	15.3958	14.6414	15.7415	15.2986	16.0114	14.7906	15.2056	13.4004	14.757	12.4926	13.7721
+	3.27593	3.20675	P42892	P42892;B4DKB2;A0A3B3ISF9	ECE1_HUMAN	ECE1	Endothelin-converting enzyme 1	13.3825	16.2298	16.2466	18.7237	16.6458	19.0761	17.9929	14.4133	13.8868	15.1346	13.3326	15.5247
	0.463912	-0.462673	P42898	P42898;F8W9T8;A0A286YFD0;Q5SNW5;A0A286YF17;A0A286YF47;Q5SNW7	MTHR_HUMAN	MTHFR	Methylenetetrahydrofolate reductase	14.828	14.6155	14.0617	13.5175	14.6564	12.8843	16.1793	14.8051	14.9006	14.555	14.7881	14.8138
+	6.27035	4.02008	P43003	P43003;A0A087WT87;A0A087X0U3	EAA1_HUMAN	SLC1A3	Excitatory amino acid transporter 1	14.7496	17.8425	17.914	19.0542	18.2623	19.5206	19.4094	14.5508	14.1865	15.1907	14.1219	15.083
+	4.85073	5.12702	P43007	P43007	SATT_HUMAN	SLC1A4	Neutral amino acid transporter A	13.4843	17.6624	17.4919	19.4726	18.043	20.1071	19.538	14.3874	12.8369	11.9741	13.6157	15.2544
	1.82978	-0.549356	P43034	P43034;I3L495;A0A6Q8PFU3;A0A6Q8PG63	LIS1_HUMAN	PAFAH1B1	Platelet-activating factor acetylhydrolase IB subunit beta	18.5	18.3	18.3656	17.4216	18.3908	17.79	17.529	18.5937	18.5434	18.5659	18.6155	18.2746
	1.98697	2.65503	P43121	P43121	MUC18_HUMAN	MCAM	Cell surface glycoprotein MUC18	17.1201	17.6448	17.7596	19.2776	17.8743	19.5806	19.2033	13.512	16.86	13.5227	16.8507	17.5444
	2.42644	-0.939377	P43155	P43155	CACP_HUMAN	CRAT	Carnitine O-acetyltransferase	17.4583	15.5559	16.4075	17.1425	16.6326	16.6441	16.7621	17.0057	17.7302	17.3531	17.3718	17.8619
	1.11071	1.34403	P43243	P43243;A8MXP9;D6REM6;D6R991;D6RBI2;D6RIA2;A0A0R4J2E8;H0Y8T4;D6RE02;B3KM87;D6RBK5	MATR3_HUMAN	MATR3	Matrin-3	18.0532	18.5562	17.9403	21.0359	19.4323	20.9567	21.2393	17.8942	18.1159	19.1454	17.8431	20.0447
	3.44619	0.421431	P43246	P43246;A0A2R8YG02;A0A2R8YFH0;A0A2R8Y6P0;E9PHA6	MSH2_HUMAN	MSH2	DNA mismatch repair protein Msh2	18.4539	19.1035	18.8383	18.7769	18.9943	18.9698	18.8294	18.4994	18.605	18.6126	18.2182	18.5945
	0.535429	0.431364	P43250	P43250;F8W9W2;D6RHX8	GRK6_HUMAN	GRK6	G protein-coupled receptor kinase 6	13.2645	12.8353	13.4331	14.6985	14.6574	14.4982	14.2341	12.9449	13.9205	13.3518	13.7379	14.5488
	0.507248	0.819417	P43304	P43304;F5GYK7	GPDM_HUMAN	GPD2	Glycerol-3-phosphate dehydrogenase, mitochondrial	19.0214	18.1574	17.9177	21.8794	19.8864	21.8896	21.1739	18.7076	19.2375	19.5489	19.1317	20.3408
	0.738716	1.2873	P43307	P43307;C9IZQ1;A0A3B3IRT8;C9J3L8;E9PAL7;C9J5W0	SSRA_HUMAN	SSR1	Translocon-associated protein subunit alpha	19.4011	18.5118	17.7837	22.1729	20.0315	22.6552	21.9668	18.7722	19.4436	18.8484	18.3392	20.5936
	2.37928	0.606514	P43378	P43378;A0A0A0MR09	PTN9_HUMAN	PTPN9	Tyrosine-protein phosphatase non-receptor type 9	16.5457	16.9264	17.1113	17.4509	17.1292	17.4473	17.2564	16.0845	16.3599	16.8527	16.966	16.8735
	0.27361	-0.155146	P43487	P43487;F6WQW2;C9JDM3;C9JJ34	RANG_HUMAN	RANBP1	Ran-specific GTPase-activating protein	16.7548	15.9731	16.2169	16.7614	16.4387	17.418	16.9294	16.5954	16.9271	16.3942	16.8233	17.1736
	3.10337	-0.320276	P43490	P43490;A0A0C4DFS8	NAMPT_HUMAN	NAMPT	Nicotinamide phosphoribosyltransferase	19.2444	18.9776	19.0735	18.6979	18.9931	18.9832	19.0174	19.3064	19.227	19.1308	19.3339	19.4218
	2.27783	-0.335124	P43686	P43686	PRS6B_HUMAN	PSMC4	26S proteasome regulatory subunit 6B	20.6298	20.2953	20.2266	20.0181	20.4727	20.5062	20.5319	20.6153	20.7509	20.5161	20.7027	20.8469
	1.76241	-1.71855	P43897	P43897	EFTS_HUMAN	TSFM	Elongation factor Ts, mitochondrial	17.1857	14.7532	14.6155	17.1231	15.4291	17.2621	17.1022	16.7082	17.8323	18.1076	17.7774	18.9854
+	5.05853	-1.52458	P45877	P45877	PPIC_HUMAN	PPIC	Peptidyl-prolyl cis-trans isomerase C	17.9849	16.4665	16.6718	15.7648	16.8303	16.0944	16.4465	17.5846	17.8255	17.8143	18.2701	17.9424
	0.82387	1.72346	P45880	P45880;A0A0A0MR02	VDAC2_HUMAN	VDAC2	Voltage-dependent anion-selective channel protein 2	19.4796	18.8343	17.7099	22.9972	20.9651	23.6347	22.6781	18.8927	19.5031	19.6919	17.5662	21.345
	0.62386	-0.738171	P45954	P45954	ACDSB_HUMAN	ACADSB	Short/branched chain specific acyl-CoA dehydrogenase, mitochondrial	19.6709	17.9617	17.5022	20.5238	18.7346	20.552	20.3846	19.5387	20.2006	19.946	20.0875	20.6443
	1.41243	1.18616	P45973	P45973	CBX5_HUMAN	CBX5	Chromobox protein homolog 5	14.5563	15.4051	13.4246	16.4093	15.5547	16.7215	16.4212	14.2031	14.3997	14.5101	14.5012	14.6489
+	3.08705	-0.763538	P45974	P45974	UBP5_HUMAN	USP5	Ubiquitin carboxyl-terminal hydrolase 5	18.0388	17.1235	17.0851	17.2294	17.1856	18.0931	17.1522	18.1271	18.0699	17.9658	18.0264	18.2223
	0.0708348	-0.0337327	P45983	P45983	MK08_HUMAN	MAPK8	Mitogen-activated protein kinase 8	16.2117	16.657	16.5145	15.9126	16.8271	15.9606	16.1962	16.6199	16.2261	16.4669	16.5569	16.1889
	1.15008	-0.60366	P45984	P53779;P45984;J3KNK1;A0A286YFK3;A0A286YFC0;A0A286YFI3;D6RJF9;A0A286YF19;A0A286YF83;A0A286YFD7;A0A286YEW9;A0A286YFN2;D6RCB1;A0A286YFE2;A0A286YF35;A0A286YEV3;A0A286YFJ6;E5RJ57;A0A286YFM6;A0A286YEQ7;A0A286YES9;A0A1P0B7D2;A0A286YES0;F8W9R5;A0A286YF62;D6R9C1;A0A286YEY0;A0A286YEN5;A0A286YFA6;A0A286YF85;A0A1W2PRF2;A0A286YEX7;A0A286YF97;A0A286YFB6;A0A286YFJ4;A0A286YF02;A0A286YEQ0;D7R525	MK09_HUMAN	MAPK9	Mitogen-activated protein kinase 9	20.2999	20.0222	20.1853	18.6526	20.0636	18.9773	18.8322	20.1127	20.1016	20.09	20.0465	19.7045
	2.68979	-0.591283	P45985	P45985	MP2K4_HUMAN	MAP2K4	Dual specificity mitogen-activated protein kinase kinase 4	17.5842	17.0217	17.0616	16.4408	17.2304	16.7448	16.5051	17.3771	17.5512	17.3366	17.4887	17.2142
+	3.23672	1.42626	P46013	P46013	KI67_HUMAN	MKI67	Proliferation marker protein Ki-67	17.4702	18.7107	19.0518	18.9535	19.0038	18.6498	18.72	16.3203	16.9361	18.0256	18.0976	17.6823
	0.980657	-1.03814	P46019	P46019	KPB2_HUMAN	PHKA2	Phosphorylase b kinase regulatory subunit alpha, liver isoform	18.6848	18.9282	18.9268	16.4286	18.7929	15.7966	16.8812	18.6561	18.6392	18.8442	18.6615	18.4976
	1.02721	-1.01147	P46020	P46020;A6NIT2;A6NMN0	KPB1_HUMAN	PHKA1	Phosphorylase b kinase regulatory subunit alpha, skeletal muscle isoform	19.269	19.4677	19.4967	17.0024	19.3552	16.6776	17.4673	19.2289	19.3247	19.4148	19.2077	19.0907
+	3.07266	0.931768	P46060	P46060;H0Y4Q3	RAGP1_HUMAN	RANGAP1	Ran GTPase-activating protein 1	18.826	19.6984	19.7116	19.6434	20.0916	19.8771	20.1488	18.5299	18.6449	19.0028	18.8224	19.7542
	2.13437	-0.437574	P46063	P46063	RECQ1_HUMAN	RECQL	ATP-dependent DNA helicase Q1	19.1625	18.9495	18.9795	18.4597	19.1052	18.6717	18.4594	19.1937	19.1879	19.4364	19.3003	18.9695
	1.2245	0.897669	P46100	P46100;A0A6Q8PHA4	ATRX_HUMAN	ATRX	Transcriptional regulator ATRX	15.6889	15.4176	15.0999	16.2581	14.9587	16.3044	15.8703	15.0799	14.5744	15.4099	13.2829	14.4868
	0.872009	-0.298283	P46109	P46109	CRKL_HUMAN	CRKL	Crk-like protein	17.8805	17.9395	18.0071	17.2554	17.9688	17.0858	17.4459	18.0983	17.9131	17.791	18.1622	17.6471
	0.493466	0.738312	P46199	P46199;H7C213	IF2M_HUMAN	MTIF2	Translation initiation factor IF-2, mitochondrial	14.3142	13.6562	14.4737	16.627	15.9784	16.2216	16.558	13.2336	13.9246	16.0131	15.2803	16.3193
	0.606904	0.165761	P46379	P46379;A0A0G2JK23;A0A0G2JJM1;F6S6P2;X6REW1;A0A0G2JL47;A0A024RCR6	BAG6_HUMAN	BAG6	Large proline-rich protein BAG6	18.496	18.4647	18.4164	18.7235	18.6997	19.258	18.7474	18.4645	18.4227	18.5311	18.8139	18.587
	2.33226	0.661433	P46459	P46459;I3L0N3	NSF_HUMAN	NSF	Vesicle-fusing ATPase	18.3473	18.6609	18.7312	19.368	19.0224	19.709	19.1767	18.4329	18.3482	18.396	18.31	18.8653
	2.71612	0.481797	P46734	P46734;J3KRV4	MP2K3_HUMAN	MAP2K3	Dual specificity mitogen-activated protein kinase kinase 3	16.6889	17.4336	17.2291	16.9087	17.5199	16.9933	17.0372	16.7218	16.7372	16.7868	16.8421	16.4543
	2.56619	-0.902438	P46736	P46736;X6RJS7;H9KVA9;A0A0D9SF50;A0A087WZR3	BRCC3_HUMAN	BRCC3	Lys-63-specific deubiquitinase BRCC36	19.0333	18.51	18.1451	17.3551	18.6348	17.354	17.9755	18.9446	18.9639	18.8027	18.8275	18.8172
+	2.94163	1.94345	P46776	P46776;E9PLL6	RL27A_HUMAN	RPL27A	60S ribosomal protein L27a	18.705	20.2018	20.6979	22.1648	19.4954	21.8819	21.3413	19.1293	19.0079	19.0091	19.4695	18.8016
+	3.57002	2.34499	P46777	P46777;A0A2R8Y6J3;Q5T7N0;A0A2R8Y4A2	RL5_HUMAN	RPL5	60S ribosomal protein L5	15.5412	18.5327	18.9175	18.1932	17.4904	18.1845	18.1949	16.0236	14.3658	16.2935	17.2098	16.0093
+	3.10435	1.43524	P46778	P46778;M0R181;G3V1B3	RL21_HUMAN	RPL21	60S ribosomal protein L21	15.3846	16.8174	16.8491	18.1595	16.2754	17.6754	17.3563	15.9278	15.7654	15.9643	16.0853	15.3941
	2.30851	1.27504	P46779	P46779;H0YMF4;H0YKD8;H0YLP6	RL28_HUMAN	RPL28	60S ribosomal protein L28	17.7331	18.7655	18.6329	20.0677	17.929	19.7884	18.9252	17.6791	17.5561	17.4986	18.4711	17.5205
	1.60618	1.10712	P46781	P46781;A8MXK4;C9JM19;B5MCT8;F2Z3C0	RS9_HUMAN	RPS9	40S ribosomal protein S9	20.8617	21.1084	21.3328	22.3863	20.672	22.3792	22.7019	21.2102	20.6715	20.7388	20.9702	19.4856
+	2.22752	1.71244	P46782	P46782;M0R0F0;M0R0R2	RS5_HUMAN	RPS5	40S ribosomal protein S5	19.0534	19.4431	19.318	21.4897	20.2664	22.1536	21.1778	19.2098	18.3418	19.1965	19.1397	18.6328
	1.64745	0.617862	P46783	Q9NQ39;P46783	RS10_HUMAN	RPS10	40S ribosomal protein S10	20.6353	20.7258	20.7811	21.7877	21.0126	21.7766	21.5727	20.6232	20.8288	20.2574	21.054	20.5505
	0.195834	-0.0974299	P46821	P46821	MAP1B_HUMAN	MAP1B	Microtubule-associated protein 1B	20.1647	20.1376	20.1765	19.5746	20.3598	19.6838	19.6573	19.7669	19.7009	20.1976	20.6129	19.7311
	1.83236	-1.2317	P46926	Q8TDQ7;P46926;D6RB13;D6R9P4;D6R917;D6RAY7	GNPI1_HUMAN	GNPDA1	Glucosamine-6-phosphate isomerase 1	18.089	17.841	17.7549	15.7093	17.61	16.1261	16.1592	18.4708	18.3211	18.0555	18.1722	17.4822
	1.54651	-0.303901	P46934	P46934;H0Y8X6	NEDD4_HUMAN	NEDD4	E3 ubiquitin-protein ligase NEDD4	18.1828	18.0594	18.1237	17.6797	18.0705	17.961	17.5954	18.5706	18.1184	18.0459	18.2642	18.1312
	1.08098	-0.499938	P46939	P46939	UTRO_HUMAN	UTRN	Utrophin	19.9249	20.0407	20.065	18.9343	19.8657	18.5834	19.2552	19.9826	20.0224	20.0606	19.7401	20.0134
	0.19254	-0.114085	P46940	P46940;H0YLE8	IQGA1_HUMAN	IQGAP1	Ras GTPase-activating-like protein IQGAP1	21.8391	22.3194	22.2409	21.4202	22.2573	21.0432	21.5264	22.1309	21.679	22.1254	22.0517	21.6659
	1.42799	-0.590183	P46976	P46976;C9JQ42	GLYG_HUMAN	GYG1	Glycogenin-1	19.3239	19.1162	19.1365	17.9684	19.1929	18.0109	18.7076	19.487	19.3631	19.193	19.3845	18.9221
	1.06712	1.77877	P46977	P46977	STT3A_HUMAN	STT3A	Dolichyl-diphosphooligosaccharide--protein glycosyltransferase subunit STT3A	16.8881	16.8013	15.971	20.5632	18.1756	21.084	19.9792	16.6072	17.0534	17.1193	15.7373	18.4962
	0.973318	1.07913	P47224	P47224	MSS4_HUMAN	RABIF	Guanine nucleotide exchange factor MSS4	13.52	15.0868	13.8437	16.8773	15.7707	16.9341	17.239	15.3224	15.4115	14.975	15.0971	14.9508
	0.361686	-0.105034	P47755	P47755;A0A0D9SET8;C9JUG7;F8W9N7	CAZA2_HUMAN	CAPZA2	F-actin-capping protein subunit alpha-2	21.0128	20.5313	20.4756	20.6079	20.7496	20.3865	21.1432	20.583	20.8389	20.5927	20.7198	20.777
	0.578438	0.199	P47756	P47756;B1AK88;B1AK87	CAPZB_HUMAN	CAPZB	F-actin-capping protein subunit beta	20.2988	19.828	19.8772	20.3254	20.308	20.0345	20.7867	20.1079	19.8786	19.8138	19.7787	20.0879
+	3.92746	-1.2084	P47895	P30837;P47895;H0YKF9	AL1A3_HUMAN	ALDH1A3	Aldehyde dehydrogenase family 1 member A3	21.5344	20.7151	20.7729	19.6436	20.7794	20.1678	20.2467	21.8252	21.6222	21.4486	21.7635	21.3819
	1.19951	-0.964301	P47897	P47897;A0A1B0GVU9;H7C0R3;B4DDN1	SYQ_HUMAN	QARS1	Glutamine--tRNA ligase	23.3924	23.3561	23.3851	21.2942	23.3022	20.8753	22.0587	23.4123	23.3856	23.3745	23.2609	23.2318
	1.0576	0.838092	P47914	P47914;A0A3B3ITT5	RL29_HUMAN	RPL29	60S ribosomal protein L29	17.641	18.5959	19.0449	19.2058	17.5103	19.423	17.0593	17.1743	17.9106	17.3395	17.2882	18.4569
	0.197405	0.490203	P47929	P47929	LEG7_HUMAN	LGALS7	Galectin-7	20.9602	19.0702	17.7885	21.0504	17.19	17.4472	21.3197	17.5165	18.1183	16.1891	18.8126	19.3283
	0.579531	1.04265	P47985	P0C7P4;P47985	UCRI_HUMAN	UQCRFS1	Cytochrome b-c1 complex subunit Rieske, mitochondrial	17.6242	16.9312	15.9796	20.4306	18.2559	21.1875	20.0048	17.1281	17.6792	17.519	17.7376	18.8456
	0.660635	1.59146	P48047	P48047;H7C086;A0A494C0K9;H7C0C1	ATPO_HUMAN	ATP5PO	ATP synthase subunit O, mitochondrial	16.2422	14.3058	14.5582	20.2014	17.5847	20.7978	19.5342	15.9328	15.89	16.0797	15.4252	17.8635
	1.3501	-0.635484	P48059	P48059;A0A0J9YXC7;A0A0M3HER1	LIMS1_HUMAN	LIMS1	LIM and senescent cell antigen-like-containing domain protein 1	19.1571	19.0107	19.1721	18.2988	19.3058	17.6061	18.3739	19.5056	19.385	19.4008	19.058	19.0737
+	2.66264	2.47983	P48060	P48060	GLIP1_HUMAN	GLIPR1	Glioma pathogenesis-related protein 1	13.3205	14.3099	15.1358	17.4719	14.9115	17.7743	16.3541	13.2151	13.3065	13.3121	14.263	13.6614
	0.784723	1.61929	P48067	P48067;B7Z589	SC6A9_HUMAN	SLC6A9	Sodium- and chloride-dependent glycine transporter 1	17.499	16.7159	13.1361	17.2386	16.9691	17.551	16.9072	13.5925	13.7714	13.648	12.8904	17.4008
	0.258889	-0.134931	P48147	P48147;A0A499FJL1	PPCE_HUMAN	PREP	Prolyl endopeptidase	16.4251	16.3209	16.2717	15.7289	15.9838	15.9283	15.2777	16.0247	15.524	16.0689	16.5013	15.7768
	0.364793	0.150557	P48426	P48426	PI42A_HUMAN	PIP4K2A	Phosphatidylinositol 5-phosphate 4-kinase type-2 alpha	16.2473	16.86	16.5612	16.2829	16.3221	16.1074	16.0738	16.4008	16.2954	16.2508	16.5423	15.5673
	0.780156	0.258932	P48431	P48431	SOX2_HUMAN	SOX2	Transcription factor SOX-2	17.5179	17.7294	18.5151	17.7443	18.0391	17.5014	17.7536	17.4461	17.376	17.6083	18.0015	17.7796
	1.649	-0.851491	P48444	P48444;B0YIW6	COPD_HUMAN	ARCN1	Coatomer subunit delta	19.5161	19.4293	19.4295	17.9033	19.4407	18.1066	18.16	19.746	19.7033	19.5248	19.7189	19.3693
+	3.12787	1.24406	P48449	P48449;A0A0G2JQD0	LSS_HUMAN	LSS	Lanosterol synthase	17.5246	18.5134	18.8036	19.5962	18.9011	19.6482	18.7713	17.1986	17.6247	18.2845	18.2693	17.8678
	1.67338	-0.317549	P48454	P48454;H0YB02;G3V111	PP2BC_HUMAN	PPP3CC	Serine/threonine-protein phosphatase 2B catalytic subunit gamma isoform	16.8114	16.5116	16.3543	16.1025	16.711	16.1156	16.4912	16.8498	16.5841	16.6064	16.4961	16.8438
	1.74124	-0.920832	P48506	P48506;A0A0C4DGB2;B4E2I4;A0A2R8YEL6;E1CEI4	GSH1_HUMAN	GCLC	Glutamate--cysteine ligase catalytic subunit	16.5666	16.2028	16.2313	14.8023	15.9856	15.0656	14.5341	16.718	16.2919	16.2682	16.5039	15.9979
	0.0422287	0.00828489	P48507	P48507	GSH0_HUMAN	GCLM	Glutamate--cysteine ligase regulatory subunit	18.0414	18.047	17.9942	17.7204	17.9251	18.0854	17.923	17.8445	18.0014	17.7839	17.9209	18.0533
+	7.92796	4.41034	P48509	P48509;E9PRJ3;K4DIA7;E9PMR4	CD151_HUMAN	CD151	CD151 antigen	15.0068	19.2089	19.4348	20.1571	19.4341	20.6439	20.1136	15.9013	15.491	15.5101	15.1071	15.514
	1.76905	-0.835409	P48553	P48553	TPC10_HUMAN	TRAPPC10	Trafficking protein particle complex subunit 10	18.0691	17.8986	17.928	16.5635	17.8248	16.4388	16.8143	18.0672	18.0198	18.2397	18.0696	18.0149
	2.6925	-0.326429	P48556	P48556;R4GMR5;K7ERW6;K7EJR3;K7EJC1	PSMD8_HUMAN	PSMD8	26S proteasome non-ATPase regulatory subunit 8	19.7029	19.4294	19.3965	18.979	19.3662	19.4654	19.4	19.5718	19.6956	19.5826	19.6948	19.7475
	1.15751	0.61514	P48634	P48634	PRC2A_HUMAN	PRRC2A	Protein PRRC2A	15.51	15.5906	15.5899	16.1381	16.1705	16.4611	15.7232	15.4249	14.9706	15.5784	16.2108	14.2878
+	2.80508	-0.866428	P48637	P48637;A0A2R8Y6Q7;A0A2R8Y430;A0A2R8Y5T7	GSHB_HUMAN	GSS	Glutathione synthetase	15.837	15.8606	14.7874	14.9614	14.7859	15.0662	14.7409	15.637	15.971	15.7208	15.8763	16.3588
	2.55096	-0.94062	P48643	P48643;E9PCA1;E7ENZ3;B7ZAR1	TCPE_HUMAN	CCT5	T-complex protein 1 subunit epsilon	23.0616	22.5409	22.6309	21.3107	22.5776	21.61	21.8796	23.1822	23.1303	22.8742	23.1076	22.8376
	0.722099	1.447	P48651	P48651	PTSS1_HUMAN	PTDSS1	Phosphatidylserine synthase 1	15.2862	14.0406	13.866	18.6193	15.8504	18.5997	17.7025	12.7409	15.2985	15.1733	14.8685	16.629
	0.145234	-0.207829	P48668	P48668	K2C6C_HUMAN	KRT6C	Keratin, type II cytoskeletal 6C	14.642	15.9238	14.2718	15.3688	16.8927	15.1864	16.6466	15.681	16.2678	15.1186	17.0222	16.8054
	0.559038	0.382877	P48681	P48681	NEST_HUMAN	NES	Nestin	22.1402	22.6101	22.6501	23.0357	22.9146	22.3511	23.423	21.2789	22.6468	22.9538	22.311	23.3567
	3.00385	-0.615261	P48723	P48723	HSP13_HUMAN	HSPA13	Heat shock 70 kDa protein 13	17.1065	16.5268	16.6889	16.2793	16.3859	16.6879	15.9857	16.8481	17.1852	17.0543	17.2611	16.7908
	0.0554556	0.0322154	P48729	P48729;Q8N752;H0Y9X2;A0A590UJ43;U3KPX3;U3KQK7;A0A5F9W493;E7ETM0;D6REM4	KC1A_HUMAN	CSNK1A1	Casein kinase I isoform alpha	17.9264	18.635	18.4308	17.8901	18.3973	17.8424	18.0895	18.4174	17.6336	18.2038	18.7817	18.1288
	1.37948	1.49142	P48730	P48730;J3KRM8;H7BYT1	KC1D_HUMAN	CSNK1D	Casein kinase I isoform delta	14.5731	15.5951	13.8775	15.7702	16.9083	16.7882	16.9325	12.9773	13.9367	16.0335	14.9638	14.4387
	0.0345735	-0.064901	P48735	P48735	IDHP_HUMAN	IDH2	Isocitrate dehydrogenase [NADP], mitochondrial	17.8498	16.7047	16.1735	19.5642	17.6649	19.6048	19.2195	17.5805	18.1099	18.3582	18.2253	19.1971
	0.00949728	-0.00405439	P48739	P48739;B3KYB7;A0A0A0MSW4	PIPNB_HUMAN	PITPNB	Phosphatidylinositol transfer protein beta isoform	17.2649	16.7654	17.082	17.3144	17.1532	17.7805	17.1359	17.1852	17.4369	17.095	17.13	17.1437
	2.50581	-0.599672	P48741	P48741;P17066	HSP77_HUMAN	HSPA7	Putative heat shock 70 kDa protein 7	23.4929	23.1227	23.1639	22.6983	23.1933	22.5308	23.1	23.1573	23.7736	23.4317	23.827	23.7245
+	4.93753	3.86436	P48960	P48960	AGRE5_HUMAN	ADGRE5	Adhesion G protein-coupled receptor E5	15.2066	17.9581	17.9765	19.5913	18.0671	19.6993	19.304	14.8085	14.794	15.0848	13.4983	16.0181
	2.00318	-0.215873	P49005	P49005;C9JLE1;C9J8Z7;A0A087WWF6;C9IZD2;F8W8R3	DPOD2_HUMAN	POLD2	DNA polymerase delta subunit 2	16.9763	16.5125	16.8539	16.7547	16.7579	16.8955	16.6804	16.9643	16.9058	16.929	16.8456	17.1292
	0.736708	0.592352	P49006	P49006	MRP_HUMAN	MARCKSL1	MARCKS-related protein	14.8279	14.2364	14.2994	15.695	14.8278	16.3171	15.4767	13.6284	14.4265	14.2326	14.8736	15.3094
	0.00187602	-0.000953992	P49023	P49023;A0A1B0GTU4;F5H836;F5GZ78;A0A1B0GU60	PAXI_HUMAN	PXN	Paxillin	15.8006	15.9062	15.8198	15.4909	16.0104	15.6325	15.2436	15.8491	15.2152	15.4553	16.0947	15.6944
	0.0794393	0.0962036	P49069	P49069	CAMLG_HUMAN	CAMLG	Calcium signal-modulating cyclophilin ligand	15.1954	14.5219	13.6881	15.49	15.9645	15.6893	14.4897	14.7032	15.6129	14.5925	13.8279	15.3343
+	2.53412	1.74794	P49116	P49116;C9JKS0	NR2C2_HUMAN	NR2C2	Nuclear receptor subfamily 2 group C member 2	13.8217	14.696	16.1539	16.382	15.5071	16.879	15.8471	15.5418	13.935	13.5204	13.5119	14.6467
+	4.72903	-0.75154	P49189	P49189	AL9A1_HUMAN	ALDH9A1	4-trimethylaminobutyraldehyde dehydrogenase	23.0746	22.3933	22.4524	22.2234	22.5434	22.2232	22.5072	23.0335	23.3025	23.0597	22.9227	23.4592
	1.90961	2.26592	P49207	P49207	RL34_HUMAN	RPL34	60S ribosomal protein L34	15.7453	17.1106	17.2484	18.5871	16.1791	18.0215	17.0024	12.6863	13.4745	15.6832	16.4275	16.5367
	2.92105	-0.75185	P49247	P49247	RPIA_HUMAN	RPIA	Ribose-5-phosphate isomerase	15.5915	15.2897	14.607	15.1144	14.6814	14.8755	15.1265	15.6603	15.8393	15.1711	16.072	15.8714
	0.634031	1.33119	P49257	P49257	LMAN1_HUMAN	LMAN1	Protein ERGIC-53	16.4934	15.6533	14.6104	20.0116	17.5246	20.3696	19.6109	16.2937	16.4965	16.4768	15.806	18.2266
	0.436104	-0.166515	P49321	P49321;Q5T624;E9PI86	NASP_HUMAN	NASP	Nuclear autoantigenic sperm protein	18.0541	17.5536	18.0219	18.1033	18.211	18.5483	18.4532	18.5021	18.1574	18.073	18.5818	18.522
	1.07193	-0.564016	P49327	P49327;A0A0U1RQF0	FAS_HUMAN	FASN	Fatty acid synthase	22.6401	22.7381	22.8247	21.4219	22.719	21.5169	21.4308	22.7327	22.677	22.7759	22.7042	22.5057
	2.23278	-0.819633	P49354	P49354;E9PQP6;B3KVN2	FNTA_HUMAN	FNTA	Protein farnesyltransferase/geranylgeranyltransferase type-1 subunit alpha	16.4383	15.6313	15.5331	14.3257	15.6706	15.1698	15.381	15.7897	16.1651	15.7584	16.1539	16.3238
	1.03651	-0.420598	P49356	P49356;B4DL54	FNTB_HUMAN	FNTB	Protein farnesyltransferase subunit beta	16.5473	16.682	16.5307	15.8579	16.672	15.8462	15.5386	16.7173	16.706	16.7134	16.8129	16.1541
+	3.07743	-1.02813	P49366	P49366;M0R0V2;A0A087WZK0	DHYS_HUMAN	DHPS	Deoxyhypusine synthase	16.6139	15.882	15.9597	15.103	15.9804	15.8203	15.159	16.7719	16.683	16.4224	17.2916	16.2904
	2.59655	-0.706237	P49368	P49368;E9PQ35;Q5SZX6;B4DUR8;Q5SZW8;E9PRC8	TCPG_HUMAN	CCT3	T-complex protein 1 subunit gamma	23.7217	23.2559	23.3003	22.4107	23.5937	22.8624	22.9235	23.9431	23.5785	23.7111	23.7993	23.8301
	0.854423	-0.763433	P49406	P49406;S4R3W9;A0A0A0MRF4	RM19_HUMAN	MRPL19	39S ribosomal protein L19, mitochondrial	20.0202	18.7022	18.305	20.6065	19.3677	20.5855	20.6764	19.8215	20.595	20.5207	20.6925	21.174
	0.223068	0.252508	P49411	P49411	EFTU_HUMAN	TUFM	Elongation factor Tu, mitochondrial	20.2297	20.2314	19.8635	21.8645	20.7265	21.5359	22.0007	19.9276	20.7513	21.0011	20.8366	21.961
	1.75642	-0.847022	P49419	P49419;A0A1B0GTJ4;A0A1B0GW77;A0A1B0GUY0;A0A0J9YWF7;A0A1B0GV49;A0A1B0GTG2;A0A1B0GW82;A0A1B0GUA1;A0A1B0GTY9	AL7A1_HUMAN	ALDH7A1	Alpha-aminoadipic semialdehyde dehydrogenase	19.4325	18.3235	17.9199	19.3702	18.5949	19.4058	19.3793	19.3622	19.741	19.6977	19.5218	20.3205
	0.656962	-0.291835	P49427	P49427;U3KQP9	UB2R1_HUMAN	CDC34	Ubiquitin-conjugating enzyme E2 R1	16.8994	16.3781	16.7017	15.8752	16.3642	15.9518	16.5065	16.5636	16.2472	15.8926	16.9496	16.9762
	0.414894	0.488089	P49454	P49454	CENPF_HUMAN	CENPF	Centromere protein F	18.0927	17.9055	17.6085	19.9126	18.2506	19.6025	19.9845	18.1664	18.3606	18.4262	17.5033	19.7865
	1.51769	-0.490984	P49458	P49458	SRP09_HUMAN	SRP9	Signal recognition particle 9 kDa protein	18.5026	17.6949	17.936	17.6952	18.1753	18.6081	18.2077	18.3783	18.6689	18.0235	18.7342	18.9557
	1.87593	-0.45726	P49459	P49459;A0A0D9SG71;A0A0R4J2E5	UBE2A_HUMAN	UBE2A	Ubiquitin-conjugating enzyme E2 A	17.0307	16.3551	16.4347	16.1938	16.2224	16.3177	16.5491	16.8203	17.0388	16.113	16.941	16.8727
	0.820331	0.179954	P49585	P49585;H7BZN1;C9JEJ2;C9J2E1;H7C1T3;C9J050	PCY1A_HUMAN	PCYT1A	Choline-phosphate cytidylyltransferase A	19.7594	19.6575	19.6116	19.8483	19.8718	20.0886	20.1026	19.4158	19.6297	19.7202	19.9938	19.5818
	3.38324	0.48944	P49588	P49588;A0A6Q8PF33;H3BPK7;A0A6Q8PGB5;A0A6Q8PGN5;A0A6Q8PGE8;A0A6Q8PFK3;A0A6Q8PFY2;A0A6Q8PHJ2;A0A6Q8PH44;A0A6Q8PGR9	SYAC_HUMAN	AARS1	Alanine--tRNA ligase, cytoplasmic	20.128	20.6184	20.8288	20.4156	20.6606	20.924	20.3414	20.2237	20.1714	20.1274	20.1135	20.0881
	1.6386	-0.6252	P49589	P49589;B4DKY1	SYCC_HUMAN	CARS1	Cysteine--tRNA ligase, cytoplasmic	20.0316	19.9536	19.9745	18.8272	20.0317	19.044	19.0965	20.2861	19.9239	20.0973	20.2537	20.0862
	0.0137217	0.00925668	P49590	P49590;P12081;A0A6Q8PF47;A0A6Q8PFG9;A0A6Q8PFF2;A0A2R8Y4X6;A0A2R8Y6I1;A0A6Q8PHA5;E7ETE2;D6RJE6;A0A2R8Y5E8;A0A2R8Y5P7;A0A6Q8PFN6;A0A6Q8PF07;A0A2R8Y3N3	SYHM_HUMAN	HARS2	Histidine--tRNA ligase, mitochondrial	17.1297	17.6345	16.8693	17.826	17.0375	17.7025	17.7118	16.921	17.5027	17.517	17.5834	18.0722
	0.977072	0.503907	P49591	P49591;Q5T5C7	SYSC_HUMAN	SARS1	Serine--tRNA ligase, cytoplasmic	16.0611	15.9892	15.7404	16.9302	16.3577	17.6333	16.6096	16.2222	16.1249	15.8809	15.9523	15.9955
	0.211341	0.105054	P49642	P49642;F8VSB2;F8VNY2;A0A5F9ZHB6	PRI1_HUMAN	PRIM1	DNA primase small subunit	17.3118	17.1053	16.9687	17.3375	17.2378	17.2386	17.6298	16.6456	16.9223	17.2669	16.855	17.8858
	0.309251	0.202343	P49643	P49643;A0A5F9ZHU7	PRI2_HUMAN	PRIM2	DNA primase large subunit	17.4716	17.0923	16.6519	17.6275	17.3175	17.4691	17.8488	16.6653	16.8187	17.0856	16.6856	18.0661
	1.13765	0.647289	P49674	P49674;P48730;B0QY34;H0Y645;J3QQI9;B0QY36;B0QY35;H7BYT1;A0A669KBC0	KC1E_HUMAN	CSNK1E	Casein kinase I isoform epsilon	16.0441	17.1189	16.2543	16.9263	17.1005	16.6425	16.7047	16.389	14.8118	16.328	16.9678	16.3227
	1.55325	-0.56076	P49720	P49720;A0A087WY10;A0A087WXQ8;A0A087WUL2	PSB3_HUMAN	PSMB3	Proteasome subunit beta type-3	17.07	17.3131	16.0938	16.5411	16.3289	16.4551	16.7035	17.1467	17.078	16.7733	16.9686	17.7636
	0.608363	-0.24909	P49721	P49721;A0A087WVV1	PSB2_HUMAN	PSMB2	Proteasome subunit beta type-2	18.3454	18.6372	17.5389	17.972	18.009	18.1843	18.5936	18.4162	18.4001	18.1083	18.2521	18.9076
	0.872846	0.807786	P49736	P49736;H0Y8E6	MCM2_HUMAN	MCM2	DNA replication licensing factor MCM2	16.1047	16.1149	15.7037	17.7915	16.5256	18.6239	17.3385	16.2789	15.2998	16.4368	16.2937	16.8375
	0.159092	0.195714	P49748	P49748	ACADV_HUMAN	ACADVL	Very long-chain specific acyl-CoA dehydrogenase, mitochondrial	19.3265	18.6534	18.5597	21.0156	19.5962	20.9115	20.6269	19.2167	19.6561	19.8315	19.9177	20.2404
	1.73792	2.22048	P49750	P49750;H0YIQ2	YLPM1_HUMAN	YLPM1	YLP motif-containing protein 1	13.1008	17.0023	16.6463	18.1135	16.9175	17.7263	17.7012	12.5189	15.6429	16.5984	16.2383	16.685
	0.401166	-0.340252	P49754	P49754;C9JZ11;H7BXH3;C9J3F8;C9J2U9	VPS41_HUMAN	VPS41	Vacuolar protein sorting-associated protein 41 homolog	18.1021	18.5692	18.6058	16.9785	18.4764	16.5868	17.1832	18.1373	18.1107	18.238	18.2104	17.6429
	0.751897	1.3354	P49755	P49755	TMEDA_HUMAN	TMED10	Transmembrane emp24 domain-containing protein 10	16.8792	16.5316	14.964	20.147	17.7981	20.6089	19.5354	16.7565	16.4873	17.0003	16.9181	17.5312
	0.149997	0.233895	P49756	P49756;H0YE46	RBM25_HUMAN	RBM25	RNA-binding protein 25	17.7429	17.0485	16.2318	19.171	17.7663	19.3066	19.3788	17.4626	17.7021	18.1481	17.3298	19.1142
	0.126406	-0.0503461	P49757	P49757;G3V433;G3V4S6;G3V3R1	NUMB_HUMAN	NUMB	Protein numb homolog	16.6259	16.4533	16.0121	16.7869	16.5251	16.9838	16.6069	16.7274	16.3652	16.4564	16.8269	16.6684
	0.0356769	-0.0853594	P49768	P49768;G3V4P4;G3V449;G3V2B1;G3V5B1;G3V4M0;G3V2G7;G3V3Z0;G3V3P0;G3V519;H0YM52;G3V499	PSN1_HUMAN	PSEN1	Presenilin-1	16.8347	17.3594	13.8279	16.9905	15.0141	17.4177	17.041	16.895	17.0277	16.949	13.4705	16.9858
	0.162501	0.0624596	P49770	P49770;H0YK01	EI2BB_HUMAN	EIF2B2	Translation initiation factor eIF-2B subunit beta	16.7595	16.9286	16.7784	16.4636	17.1283	16.9376	16.8106	16.943	16.388	16.781	17.2378	16.5632
+	4.07333	-0.992411	P49773	P49773;D6RE99;A0A6Q8PGQ8;D6REP8;D6RC06;H0YC49;D6RD60	HINT1_HUMAN	HINT1	Histidine triad nucleotide-binding protein 1	18.0063	16.9831	17.0197	16.2333	17.226	16.9076	16.9303	17.7176	18.0291	17.6135	18.0434	17.8445
	2.3519	1.08833	P49790	P49790	NU153_HUMAN	NUP153	Nuclear pore complex protein Nup153	17.695	18.5054	18.5012	19.4491	18.5592	19.1545	19.604	17.7942	17.554	18.0998	17.2951	18.8055
+	2.45459	1.32368	P49792	O14715;P49792;Q99666;C9J1P2;J3KQ37;F8W705;C9JF75;C9J1W9;C9J6W1	RBP2_HUMAN	RANBP2	E3 SUMO-protein ligase RanBP2	17.9747	18.9926	19.1674	20.1724	19.4818	19.3507	20.0903	17.5533	17.9168	18.582	17.8118	19.4746
	1.28751	0.846899	P49815	P49815;A0A2R8Y7C8;A0A2R8Y6C9;A0A2R8Y7X5;A0A2R8Y5F1;A0A2R8YDZ2;X5D2U8;A0A2R8YGU4;A0A2R8YGD6;H3BMQ0;A0A2R8YDR3	TSC2_HUMAN	TSC2	Tuberin	15.4002	16.1111	15.8991	15.7134	16.553	15.6573	15.3993	15.4436	15.0073	15.6335	15.4045	13.3628
	0.766813	1.17554	P49821	P49821;E9PMX3;E9PLC6;E9PPR0;E9PPD6;G3V0I5;E9PQP1;E9PJL9;B4DE93	NDUV1_HUMAN	NDUFV1	NADH dehydrogenase [ubiquinone] flavoprotein 1, mitochondrial	15.4916	15.1042	13.9743	18.1492	16.0548	18.8166	17.534	14.6456	15.5654	15.1443	15.4486	16.2843
	2.49249	0.509579	P49841	P49841;P49840;A0A3B3ITW1;A8MT37;M0QYV0	GSK3B_HUMAN	GSK3B	Glycogen synthase kinase-3 beta	15.989	16.453	15.9028	16.6398	16.533	16.6074	16.5444	16.066	15.5956	16.0384	15.9977	15.9363
	1.36952	1.4778	P49848	P49848;J3KR72	TAF6_HUMAN	TAF6	Transcription initiation factor TFIID subunit 6	14.7856	15.7167	14.5171	17.972	16.0827	17.8018	17.6419	14.6433	14.6822	15.8198	14.7227	16.2118
	2.30553	-0.853625	P49902	P49902;A0A6Q8PHP0;Q5JUV4;A0A6Q8PHB5	5NTC_HUMAN	NT5C2	Cytosolic purine 5'-nucleotidase	19.4344	19.0984	19.1044	17.8563	19.0032	18.3265	18.1875	19.6648	19.5613	19.3049	19.6321	19.1007
+	3.69194	-1.11545	P49903	P49903	SPS1_HUMAN	SEPHS1	Selenide, water dikinase 1	16.8481	16.2254	15.6027	14.9358	15.8204	15.5034	15.8118	16.8594	16.899	16.3887	16.9693	16.6276
	3.02167	-0.708847	P49915	P49915	GUAA_HUMAN	GMPS	GMP synthase [glutamine-hydrolyzing]	20.3762	20.0345	20.0333	19.2492	19.9575	19.4488	19.4406	20.5909	20.3187	20.3181	20.5356	20.2776
+	5.22976	2.37039	P49916	P49916	DNLI3_HUMAN	LIG3	DNA ligase 3	13.8069	16.1789	16.511	17.2615	17.2033	17.1491	16.5916	14.525	14.5268	14.2093	14.2967	15.3084
	1.50394	1.54196	P49917	P49917;A0A0C4DGV9	DNLI4_HUMAN	LIG4	DNA ligase 4	12.4152	15.3136	13.9657	16.4897	15.9362	16.1924	16.2805	13.8735	13.4979	15.0183	14.3346	15.7868
	1.77673	0.77699	P49959	P49959;F8W7U8	MRE11_HUMAN	MRE11	Double-strand break repair protein MRE11	15.68	16.3402	16.0986	16.7649	16.6734	16.595	17.2231	15.8136	15.795	15.9527	15.0545	16.7374
	0.681108	-0.361918	P50135	P50135	HNMT_HUMAN	HNMT	Histamine N-methyltransferase	16.0365	15.9921	15.725	15.3486	16.0053	15.4279	14.7205	16.5555	15.6254	15.5172	16.2259	15.4304
	1.36361	1.96314	P50148	P50148;B1AM21	GNAQ_HUMAN	GNAQ	Guanine nucleotide-binding protein G(q) subunit alpha	13.8187	12.5586	15.0353	17.514	15.3306	17.7451	17.1683	13.4469	14.102	13.1777	14.1717	14.856
	1.94131	1.63061	P50151	P50151;A0A024R161	GBG10_HUMAN	GNG10	Guanine nucleotide-binding protein G(I)/G(S)/G(O) subunit gamma-10	15.9993	16.5673	16.239	18.3644	16.8329	18.7717	18.6211	16.1112	15.0311	15.6026	15.9906	16.8779
	1.03615	-0.868763	P50213	P50213;H0YMU3;H0YKD0;H0YL72;H0YLI6	IDH3A_HUMAN	IDH3A	Isocitrate dehydrogenase [NAD] subunit alpha, mitochondrial	20.6001	19.2334	18.8006	20.9983	19.7086	20.9711	21.1588	20.4835	21.122	21.0708	20.9119	21.8951
+	5.34384	3.37221	P50281	P50281;F8W1B7	MMP14_HUMAN	MMP14	Matrix metalloproteinase-14	16.0894	18.765	19.4684	20.6607	18.6226	20.3078	19.7751	16.1145	15.8023	15.9123	16.4356	17.0123
	0.124722	0.269225	P50336	P50336;D3DVG2;F5H1I5;A0A494C0L4;A0A1W2PNH4;A0A494C0M9;A0A494C0D4;A0A1W2PPA5;F5GZT7;A0A494C146;A0A1W2PRF9	PPOX_HUMAN	PPOX	Protoporphyrinogen oxidase	15.7173	13.9636	14.3517	18.3424	15.8766	18.063	17.4637	15.1551	15.7552	16.2729	16.469	17.0761
	1.92224	0.120101	P50395	P50395	GDIB_HUMAN	GDI2	Rab GDP dissociation inhibitor beta	18.3975	18.4788	18.4199	18.2799	18.4767	18.4434	18.4699	18.2502	18.3346	18.2579	18.2682	18.3396
	1.17986	1.66148	P50402	P50402	EMD_HUMAN	EMD	Emerin	17.3202	17.2471	16.8553	20.4332	18.4661	20.9421	20.5091	16.9005	17.3184	17.3476	16.6037	18.9937
+	2.33883	1.50958	P50416	P50416	CPT1A_HUMAN	CPT1A	Carnitine O-palmitoyltransferase 1, liver isoform	19.6672	20.605	20.5698	22.5684	20.9582	22.8215	21.6259	20.3409	19.8324	19.9559	20.0519	20.243
+	3.72098	-1.56642	P50452	P50452	SPB8_HUMAN	SERPINB8	Serpin B8	18.8536	17.9914	17.0411	17.0009	16.9525	16.0743	17.0184	18.3839	18.488	18.3521	18.3869	19.0127
+	6.27505	-1.98135	P50454	P50454;E9PPV6;E9PJH8;E9PR70;E9PKH2	SERPH_HUMAN	SERPINH1	Serpin H1	19.4793	17.4757	17.2989	17.7536	17.6709	18.0367	17.5911	19.0595	19.7915	19.7737	20.0851	19.5258
	1.14999	0.438579	P50479	P50479	PDLI4_HUMAN	PDLIM4	PDZ and LIM domain protein 4	18.5173	18.5322	18.6469	19.304	18.8789	18.9931	19.885	18.7683	18.6381	18.3444	18.4756	18.8651
	2.37411	-0.775214	P50502;Q8IZP2	Q8IZP2;P50502;Q3KNR6;F6VDH7;H7C3I1	F10A1_HUMAN;ST134_HUMAN	ST13;ST13P4	Hsc70-interacting protein	21.8483	21.4208	21.3479	20.2092	21.4375	20.6001	20.8791	21.782	21.7196	21.592	21.8081	21.7959
	0.0822729	0.0764004	P50542	P50542;B4E0T2	PEX5_HUMAN	PEX5	Peroxisomal targeting signal 1 receptor	18.6036	19.1813	19.1763	17.6806	19.1756	17.3696	18.3148	18.1426	18.3475	18.3364	18.4941	18.5156
	0.722855	0.250175	P50548	P50548	ERF_HUMAN	ERF	ETS domain-containing transcription factor ERF	16.3299	16.9793	16.9672	16.2886	16.7815	16.1668	16.2571	16.3727	16.2409	16.1022	16.1748	16.719
	1.69976	0.860715	P50552	P50552	VASP_HUMAN	VASP	Vasodilator-stimulated phosphoprotein	15.2491	15.5903	15.2049	16.7575	15.9852	16.9758	16.1346	15.1984	15.2066	15.3528	15.7943	14.6828
	0.95616	0.627222	P50570	Q9UQ16;P50570;E5RIK2;E5RHK8	DYN2_HUMAN	DNM2	Dynamin-2	17.8912	17.5579	17.7771	19.2038	18.1768	19.7402	18.9522	18.1029	17.6857	17.8849	18.1139	17.966
	2.10228	-0.928124	P50583	P50583	AP4A_HUMAN	NUDT2	Bis(5'-nucleosyl)-tetraphosphatase [asymmetrical]	15.9361	14.5461	14.3929	13.586	15.128	14.8404	15.2804	15.2128	15.6907	15.3907	15.8603	15.2519
+	3.76817	1.65963	P50613	P50613;D6REC6;D6RAD4;D6R9G1	CDK7_HUMAN	CDK7	Cyclin-dependent kinase 7	16.5781	17.9571	17.9938	19.0474	18.409	19.0299	18.9103	16.7706	16.2787	17.3002	16.8609	17.6012
	0.352861	-0.388211	P50748	P50748;E7ES84;H0YFL5	KNTC1_HUMAN	KNTC1	Kinetochore-associated protein 1	19.007	19.7233	19.8081	17.6083	19.5506	17.3974	17.7606	18.8714	19.0651	19.4799	19.0844	18.6698
	0.0610875	-0.0734982	P50749	P50749	RASF2_HUMAN	RASSF2	Ras association domain-containing protein 2	14.4375	14.0623	14.4646	15.2493	14.0681	15.2673	14.4591	15.6884	14.7486	13.2543	15.6178	14.2651
	0.485476	0.476771	P50750	P50750	CDK9_HUMAN	CDK9	Cyclin-dependent kinase 9	16.2931	16.3535	15.4952	17.3318	17.2	17.3082	17.6085	15.6739	15.7743	17.0084	15.9743	17.7126
	2.43201	0.991937	P50851	P50851;A0A494C0R9;E9PEM5;A0A494C1L5	LRBA_HUMAN	LRBA	Lipopolysaccharide-responsive and beige-like anchor protein	16.1366	16.578	16.7272	17.8473	16.9964	18.1787	17.2291	16.4718	16.1552	16.2344	16.3022	16.305
+	5.78623	5.76189	P50895	P50895;A0A087WXM8	BCAM_HUMAN	BCAM	Basal cell adhesion molecule	13.0738	18.9575	19.7468	19.9095	19.0577	19.9539	19.4917	13.7603	12.5045	12.8304	14.1616	16.2151
	0.402689	0.762701	P50897	P50897;A0A2C9F2P4;A0A286YFF7;Q5T0S4;A0A286YFE3;A0A286YFL6;A0A286YFL8	PPT1_HUMAN	PPT1	Palmitoyl-protein thioesterase 1	15.8276	14.462	13.5911	18.1979	16.1592	18.2939	17.8016	14.7764	15.537	15.6165	15.5957	16.5764
	1.55909	0.825207	P50914	P50914;E7EPB3	RL14_HUMAN	RPL14	60S ribosomal protein L14	18.1798	18.6401	19.1144	19.9743	18.0723	19.2404	17.958	17.853	18.022	18.0445	17.7601	18.1889
	2.48361	-0.914556	P50990	P50990;H7C4C8	TCPQ_HUMAN	CCT8	T-complex protein 1 subunit theta	24.739	24.2811	24.368	23.0208	24.3414	23.4173	23.6239	24.8768	24.8685	24.6318	24.8474	24.5762
	2.76735	-0.733293	P50991	P50991	TCPD_HUMAN	CCT4	T-complex protein 1 subunit delta	23.3556	22.9151	22.9127	22.0636	23.195	22.431	22.633	23.6407	23.3314	23.3024	23.4759	23.4442
+	3.59017	4.54421	P50993	P50993;B1AKY9	AT1A2_HUMAN	ATP1A2	Sodium/potassium-transporting ATPase subunit alpha-2	14.5152	17.0279	16.5724	19.7863	18.0123	20.4851	20.2105	13.5741	12.8369	14.7544	13.3445	15.8041
	1.68108	0.661308	P50995	P50995	ANX11_HUMAN	ANXA11	Annexin A11	17.0751	17.2092	17.3416	17.9489	17.342	18.7462	17.7404	16.9737	17.1142	16.8426	17.1089	17.246
	0.163061	0.145031	P51003	Q9NRJ5;P51003;H0YJ00;G3XAH6	PAPOA_HUMAN	PAPOLA	Poly(A) polymerase alpha	16.0618	16.365	15.0853	16.8242	16.1537	17.6024	16.153	16.2432	16.0431	16.5028	16.4035	16.0591
	0.454769	0.127843	P51114	P51114;P51116;E9PFF5;E7EU85;B4DXZ6	FXR1_HUMAN	FXR1	Fragile X mental retardation syndrome-related protein 1	18.5637	18.2613	18.0996	18.5978	18.6172	18.8392	18.7872	18.1884	18.4072	18.3673	18.4196	18.4893
	0.465042	0.175742	P51116	P51116	FXR2_HUMAN	FXR2	Fragile X mental retardation syndrome-related protein 2	15.1925	15.4014	14.683	15.6259	15.2746	15.4927	15.8313	15.0824	14.9286	15.3351	15.4071	15.3085
	1.51812	1.23907	P51148	P51148;K7ENY4;K7ERI8;K7ERQ8	RAB5C_HUMAN	RAB5C	Ras-related protein Rab-5C	20.0955	20.1264	20.1403	22.2552	20.8049	22.4615	22.1894	19.481	20.0759	20.046	19.8578	20.9872
	1.37785	1.70509	P51149	P51149;A0A6Q8PH84;C9J4V0;C9J7D1;C9J592;C9J8S3;A0A6Q8PG52;C9IZZ0;C9J4S4	RAB7A_HUMAN	RAB7A	Ras-related protein Rab-7a	18.0296	17.9161	17.8015	21.1813	19.0625	21.368	20.9539	17.1618	17.9778	18.1562	17.5566	19.1708
	1.31005	1.48803	P51151	P51151;Q9NP90;A0A1B0GUI0	RAB9A_HUMAN	RAB9A	Ras-related protein Rab-9A	15.0619	15.7221	15.4923	18.373	16.2644	18.5385	18.3868	14.985	15.3045	15.9487	15.5901	16.9586
	0.250024	0.296901	P51153	P51153	RAB13_HUMAN	RAB13	Ras-related protein Rab-13	16.6828	16.7298	15.7754	18.6671	17.8306	18.7753	17.9593	17.4046	17.5948	17.3561	17.6154	17.3026
	0.323816	0.313142	P51157	P51157;H0Y9S6;H0Y927	RAB28_HUMAN	RAB28	Ras-related protein Rab-28	13.9907	13.8924	12.3645	14.1152	13.6268	14.4755	14.9188	13.4185	14.0165	13.4799	12.6223	13.9865
	1.44247	1.80875	P51159	P51159;H3BU81;H3BN55;H3BUD9;H3BS49;H3BVH7	RB27A_HUMAN	RAB27A	Ras-related protein Rab-27A	14.5819	14.8426	14.408	17.942	15.9496	18.1933	17.7824	13.8911	14.6728	14.8619	14.2095	16.0483
	0.753351	-0.637343	P51168	P51168;H3BQ95;H3BRM4	SCNNB_HUMAN	SCNN1B	Amiloride-sensitive sodium channel subunit beta	14.2487	13.8311	13.0896	14.0962	15.1799	14.5185	13.893	16.1085	13.7522	15.1148	14.6918	14.5164
	0.168429	0.126898	P51178	P51178	PLCD1_HUMAN	PLCD1	1-phosphatidylinositol 4,5-bisphosphate phosphodiesterase delta-1	15.1029	15.4023	14.7804	16.1635	15.1263	16.3692	16.227	15.7291	15.5308	15.2945	15.7958	15.8543
	0.461062	-0.464512	P51398	P51398;V9GYL9;V9GZ03	RT29_HUMAN	DAP3	28S ribosomal protein S29, mitochondrial	19.8147	18.9651	18.4871	20.7252	19.5039	20.4658	20.9868	19.6518	20.2693	20.5397	20.5402	21.1052
	0.104919	0.036623	P51452	P51452	DUS3_HUMAN	DUSP3	Dual specificity protein phosphatase 3	16.5786	16.5161	16.4296	16.6615	16.6688	17.1793	17.0688	16.6945	16.8698	16.6283	16.7454	16.7877
+	2.93796	3.52748	P51511	P51511	MMP15_HUMAN	MMP15	Matrix metalloproteinase-15	13.6106	17.5076	13.393	17.8362	17.3978	18.1336	18.4524	12.8029	13.529	13.8177	13.5943	14.2012
	0.356727	0.370914	P51530	P51530;H0Y455	DNA2_HUMAN	DNA2	DNA replication ATP-dependent helicase/nuclease DNA2	15.7201	16.7423	16.3008	15.7261	15.8143	15.2012	15.5377	16.4133	16.1583	15.3933	15.7699	13.642
	1.56142	1.59808	P51531	P51531;F6VDE0;A0A0U1RQZ9	SMCA2_HUMAN	SMARCA2	Probable global transcription activator SNF2L2	15.8165	17.1389	16.5005	18.2834	17.3264	17.5059	18.472	13.4266	16.6708	16.335	16.1268	17.2628
+	3.16588	2.02587	P51532	P51532;P51531;A0A2R8Y523;A0A2R8YFV8;A0A2R8YDA1;A0A2R8YCY3;A0A2R8Y440;A0A2R8Y4P4;A0A2R8Y526;A0A2R8Y7S2;A0A2R8Y4C5;A0A2R8Y7Y7;A0A2R8YGG3;A0A2R8Y4R6;A0A0A0MT49;A0A2R8YF58;A0A2R8Y6N0;A0A2R8YGP5;A0A0U1RQE1;A0A2R8YG32;Q9HBD4;A0A2R8Y7F3;A0A2R8Y6V2;A0A2R8YF80;A0A0U1RQZ9	SMCA4_HUMAN	SMARCA4	Transcription activator BRG1	16.509	18.058	17.6409	19.6132	18.3995	18.6403	19.5309	16.0108	15.8728	17.1928	16.5987	17.5434
	0.510624	-0.536658	P51553	P51553;H7C1W2;E7EQB8;G5E9Q7;E9PF84	IDH3G_HUMAN	IDH3G	Isocitrate dehydrogenase [NAD] subunit gamma, mitochondrial	18.4665	17.5326	17.1102	19.5786	18.0313	19.4692	19.2371	18.4039	19.1985	19.398	18.7689	19.9429
+	7.10483	0.991306	P51570	P51570;K7EII7	GALK1_HUMAN	GALK1	Galactokinase	17.3561	18.2676	18.2667	17.9274	18.306	18.2502	18.3002	17.0941	17.1541	17.1901	17.2566	17.3192
	0.713656	1.18996	P51571	P51571	SSRD_HUMAN	SSR4	Translocon-associated protein subunit delta	18.5366	17.7625	17.1207	21.2563	19.1657	21.7684	20.9037	18.0995	18.6813	18.1841	17.5141	19.8219
	1.67769	0.942319	P51572	P51572;C9JSP1;C9JMD7;C9JM14;C9JQ75;C9J0M4;A0A2R8Y5M6	BAP31_HUMAN	BCAP31	B-cell receptor-associated protein 31	19.3559	19.6749	19.5622	21.0708	19.8628	21.4321	20.7185	18.9216	19.4653	19.5581	19.5828	19.7835
	2.65652	-0.867657	P51580	P51580	TPMT_HUMAN	TPMT	Thiopurine S-methyltransferase	17.0858	16.6487	16.4654	15.4493	16.7101	16.1467	15.7913	17.2675	17.1823	16.9973	16.9439	16.9408
+	4.73576	2.23234	P51608	P51608;A0A0D9SFX7;B5MCB4	MECP2_HUMAN	MECP2	Methyl-CpG-binding protein 2	13.1752	15.4834	15.9789	16.7116	16.1472	16.6974	16.086	14.075	13.4997	14.3301	14.6838	13.9466
	2.51685	0.599847	P51610	P51610;A6NEM2	HCFC1_HUMAN	HCFC1	Host cell factor 1	17.0875	17.8731	17.827	18.1227	18.0345	18.072	18.1774	17.1337	17.2839	17.6785	17.3274	17.9965
	0.508872	0.332978	P51617	P51617;H7C1F0	IRAK1_HUMAN	IRAK1	Interleukin-1 receptor-associated kinase 1	18.0728	18.9595	18.9087	17.5344	18.8067	17.2681	17.9459	17.8195	17.744	17.9396	17.8065	18.0431
	1.63561	2.6077	P51636	P51636	CAV2_HUMAN	CAV2	Caveolin-2	14.0491	14.6988	13.6667	18.4859	16.7727	18.9975	18.81	13.271	14.3795	14.3576	14.2384	15.4898
	0.883461	0.392944	P51648	P51648;J3QRD1;A0A5F9ZHI5;A0A5F9ZGX4;A0A5F9ZI12;A0A5K1VW72;A0A5F9ZHN9	AL3A2_HUMAN	ALDH3A2	Aldehyde dehydrogenase family 3 member A2	18.6798	18.6894	18.553	19.6124	19.0331	19.9781	19.3845	18.603	18.6319	18.9574	19.0111	19.0096
	1.95519	-0.8494	P51649	P51649;C9J8Q5;A0A5F9ZI23	SSDH_HUMAN	ALDH5A1	Succinate-semialdehyde dehydrogenase, mitochondrial	18.3586	17.4809	17.0943	18.3062	17.5173	18.3575	18.3707	18.4346	18.6444	18.7819	18.6106	19.3931
+	2.78474	-1.48554	P51659	P51659;A0A2R8YDT8;A0A2R8YF45;A0A2R8YD50;E7ER27;A0A2R8YEG2	DHB4_HUMAN	HSD17B4	Peroxisomal multifunctional enzyme type 2	21.6249	20.7065	20.798	19.4151	20.8473	19.3358	19.5225	21.0947	21.75	21.7213	22.1889	21.1586
	2.06844	-0.475895	P51665	P51665;H3BNT7;H3BTM8	PSMD7_HUMAN	PSMD7	26S proteasome non-ATPase regulatory subunit 7	19.7693	19.6332	19.5281	18.7543	19.6549	19.3139	19.2782	19.9628	19.9072	19.673	19.9533	19.7524
+	5.59948	4.31022	P51674	P51674	GPM6A_HUMAN	GPM6A	Neuronal membrane glycoprotein M6-a	16.0731	19.2642	19.3897	20.6988	19.864	21.4362	20.8556	16.9094	15.5966	15.2942	15.2432	16.5306
	2.26861	-0.854447	P51687	P51687	SUOX_HUMAN	SUOX	Sulfite oxidase, mitochondrial	16.5597	16.1503	16.1981	15.4132	16.2534	15.4696	15.3081	16.2076	16.5903	16.8225	17.3333	16.406
+	5.76087	-1.59389	P51688	P51688	SPHM_HUMAN	SGSH	N-sulphoglucosamine sulphohydrolase	17.9583	16.5659	16.0082	16.1675	16.2793	16.4685	16.5622	17.486	17.9869	17.7656	18.4665	17.9517
	0.0114897	0.00514921	P51692	P51692	STA5B_HUMAN	STAT5B	Signal transducer and activator of transcription 5B	16.4513	16.5182	16.6493	16.0933	16.3488	16.1721	15.8821	16.6091	16.0546	16.3349	16.2354	15.9474
	0.0355823	-0.015285	P51784	P51784;G5E9A6	UBP11_HUMAN	USP11	Ubiquitin carboxyl-terminal hydrolase 11	15.4392	15.734	15.4754	15.8637	15.6761	15.7293	16.0727	16.09	15.4221	15.8036	15.731	16.157
	0.126672	0.0881101	P51808	P51808;F2Z328;A6NGJ0	DYLT3_HUMAN	DYNLT3	Dynein light chain Tctex-type 3	14.8804	14.1588	14.2234	14.3124	15.2999	14.4102	15.18	14.3093	14.8383	14.1143	14.8979	14.016
	1.54592	1.85559	P51809	P51809	VAMP7_HUMAN	VAMP7	Vesicle-associated membrane protein 7	15.6948	15.8268	15.0936	18.8377	17.0686	19.1864	18.0591	14.3132	15.5684	15.3413	15.69	16.3309
	1.78763	-0.379527	P51812	P51812;B4DG22;B1AXG1;B7ZB17	KS6A3_HUMAN	RPS6KA3	Ribosomal protein S6 kinase alpha-3	18.163	18.0998	18.0506	17.4735	17.8883	17.3176	17.6768	18.0965	18.1539	18.063	18.2278	18.0794
	0.329156	-0.0937481	P51858	P51858	HDGF_HUMAN	HDGF	Hepatoma-derived growth factor	17.0681	17.2748	17.3766	16.8124	17.4723	16.9918	17.0291	17.2507	17.3003	17.2028	17.5532	17.1443
+	2.50534	2.32341	P51946	P51946;D6RHI7;A0A2R8YEM2;D6RG18	CCNH_HUMAN	CCNH	Cyclin-H	14.1502	15.7425	15.5291	16.5294	16.0857	16.4798	16.6711	12.1813	15.2483	14.704	12.0282	14.785
+	3.12273	1.83076	P51948	P51948	MAT1_HUMAN	MNAT1	CDK-activating kinase assembly factor MAT1	13.4785	16.1853	16.0226	17.0022	16.8005	16.5721	17.1815	14.5091	14.9652	14.8208	14.9906	16.0154
	0.955477	1.76332	P51970	P51970	NDUA8_HUMAN	NDUFA8	NADH dehydrogenase [ubiquinone] 1 alpha subcomplex subunit 8	15.2558	13.6264	13.6229	17.9279	15.7076	18.8423	17.6387	13.3762	14.6199	14.1532	13.4846	15.8961
	0.886391	0.682964	P51991	P51991	ROA3_HUMAN	HNRNPA3	Heterogeneous nuclear ribonucleoprotein A3	20.3469	20.2005	20.0847	21.9661	20.7074	22.1557	21.952	20.1309	20.4908	20.4903	20.3674	21.1422
+	2.80498	-0.884477	P52209	P52209;K7EM49;K7EMN2;K7EPF6	6PGD_HUMAN	PGD	6-phosphogluconate dehydrogenase, decarboxylating	18.4725	17.7899	17.6581	16.5927	17.8544	17.1856	17.3109	18.3059	18.2963	18.0499	18.4431	18.1307
	2.64901	0.872113	P52272	P52272;M0R0N3;M0R019;M0R2T0;A0A087X0X3	HNRPM_HUMAN	HNRNPM	Heterogeneous nuclear ribonucleoprotein M	20.0045	20.5682	20.7019	21.1596	21.0452	21.2769	21.3556	19.7557	20.1487	20.2185	19.83	20.9172
	1.24068	0.716055	P52292	P52292	IMA1_HUMAN	KPNA2	Importin subunit alpha-1	20.0865	20.4509	20.2366	21.2855	20.7327	21.1692	21.8009	19.9945	19.9256	20.3171	19.7227	21.3331
	1.20881	0.969068	P52294	P52294	IMA5_HUMAN	KPNA1	Importin subunit alpha-5	17.1173	17.2364	17.3375	19.1348	18.1535	19.0541	19.2501	17.1821	16.8617	17.583	16.9757	18.6322
	0.0624405	-0.0605281	P52298	P52298;C9JQX9;B3KSB0	NCBP2_HUMAN	NCBP2	Nuclear cap-binding protein subunit 2	17.8513	17.2721	17.027	18.3879	17.7002	18.6192	18.7252	17.656	18.4088	17.7284	17.6885	18.7617
	2.22029	-0.693401	P52306	P52306;H0Y8M2	GDS1_HUMAN	RAP1GDS1	Rap1 GTPase-GDP dissociation stimulator 1	17.8746	17.4542	17.4349	16.3961	17.5284	16.6736	16.8999	17.6927	17.8689	17.6987	17.8245	17.5881
	1.07255	0.896025	P52434	P52434;C9JLU1	RPAB3_HUMAN	POLR2H	DNA-directed RNA polymerases I, II, and III subunit RPABC3	16.9682	17.1976	16.686	18.5513	17.5249	18.645	18.6706	16.8083	15.7641	17.2199	17.0058	18.1328
	0.97326	0.577944	P52435	P52435;E2QRJ6;E7EWC6;H0Y980;E7EP90;F6S314;A0A0B4J2F8;D6RAG0;A0A0B4J1Z8	RPB11_HUMAN	POLR2J	DNA-directed RNA polymerase II subunit RPB11-a	17.4621	17.6781	17.5967	18.54	17.8171	18.1397	19.0937	17.1253	17.4726	17.5061	17.1955	18.6361
	0.823707	0.270974	P52565	P52565;J3QQX2;J3KRY1;J3KRE2;J3KTF8;J3KS60	GDIR1_HUMAN	ARHGDIA	Rho GDP-dissociation inhibitor 1	17.0065	17.0783	17.1071	16.9738	17.4249	17.1666	17.3778	16.4357	17.4893	16.5857	16.8182	17.1672
	1.6795	0.336035	P52597	P55795;P52597;P31943;G8JLB6;H0YBD7;E9PCY7;H0YBG7;H0YB39	HNRPF_HUMAN	HNRNPF	Heterogeneous nuclear ribonucleoprotein F	21.9703	21.9623	22.1347	22.1009	22.1347	22.1762	22.6057	21.7867	21.8932	21.746	21.5494	22.1528
	2.15645	0.696613	P52630	P52630;A0A494C164;B4DLC8	STAT2_HUMAN	STAT2	Signal transducer and activator of transcription 2	15.0798	15.0435	15.5385	15.6077	15.2613	15.2906	15.1342	14.7038	14.0256	15.0538	14.7202	14.1129
	0.76459	-0.317032	P52655	P52655;J3KNC0	TF2AA_HUMAN	GTF2A1	Transcription initiation factor IIA subunit 1	14.6701	13.8863	14.1592	15.0058	14.1545	14.5924	15.0937	14.8039	14.639	14.6906	14.8632	15.1273
+	3.36347	1.22619	P52701	P52701;A0A494C0M1;A0A087WWJ1	MSH6_HUMAN	MSH6	DNA mismatch repair protein Msh6	16.9045	18.1482	17.9566	18.3232	18.1131	17.9212	18.1394	17.0283	15.8228	17.3078	16.787	17.3941
	1.58273	-1.74949	P52732	P52732	KIF11_HUMAN	KIF11	Kinesin-like protein KIF11	20.8925	20.4709	20.5088	17.3029	20.5048	17.2425	18.1178	20.8059	20.7474	20.7739	20.8353	20.5896
	0.902298	1.53551	P52756	P52756;P98175	RBM5_HUMAN	RBM5	RNA-binding protein 5	16.5186	18.3573	14.4879	17.2183	16.7955	16.8793	17.2315	13.823	13.8054	17.0307	13.2602	17.3187
+	5.10644	-1.59226	P52788	P52788	SPSY_HUMAN	SMS	Spermine synthase	16.7746	15.3499	15.1863	14.6961	15.4501	14.6942	14.6939	16.7403	16.6203	16.2071	16.9848	16.2972
	3.09668	0.509546	P52789	P52789;E9PB90	HXK2_HUMAN	HK2	Hexokinase-2	18.6902	19.2791	19.4139	18.973	19.3965	19.1791	18.7665	18.6412	18.6097	18.7648	18.5691	18.6758
+	5.04131	2.96717	P52799	P52799	EFNB2_HUMAN	EFNB2	Ephrin-B2	12.4277	16.0061	16.8274	16.6906	16.0919	16.8497	16.2013	12.6462	13.433	14.2657	14.2483	13.843
	2.16673	-1.44937	P52815	P52815;B4DLN1	RM12_HUMAN	MRPL12	39S ribosomal protein L12, mitochondrial	21.2897	19.7685	19.2077	20.8337	20.0253	20.0171	21.6735	20.9372	21.9783	21.5826	21.8318	22.6025
	0.0583157	0.072118	P52848	P52848;E7EVJ3	NDST1_HUMAN	NDST1	Bifunctional heparan sulfate N-deacetylase/N-sulfotransferase 1	14.314	13.1972	13.075	13.7806	14.7254	15.2946	13.86	13.402	12.9614	13.7688	14.695	14.3589
	0.865224	-0.427685	P52888	P52888;K7EP46	THOP1_HUMAN	THOP1	Thimet oligopeptidase	19.091	19.1394	19.2153	17.7917	19.0149	18.1697	18.0367	19.145	18.9938	19.0127	18.9617	18.7296
	0.364283	0.18118	P52907	P52907	CAZA1_HUMAN	CAPZA1	F-actin-capping protein subunit alpha-1	20.741	20.3211	20.124	20.8527	20.5441	20.4848	21.5425	20.342	20.4022	20.1968	20.4312	20.6687
	0.162055	0.158952	P52948	P52948;A0A3B3ITD8	NUP98_HUMAN	NUP98	Nuclear pore complex protein Nup98-Nup96	18.7532	18.517	18.3965	19.8586	18.9415	18.9785	19.932	18.597	18.6718	18.9247	18.4322	20.2914
	3.23556	-0.539511	P53004	P53004	BIEA_HUMAN	BLVRA	Biliverdin reductase A	17.7265	17.1426	17.1224	16.6527	17.3035	17.111	17.3518	17.7684	17.6207	17.5049	17.7174	17.5833
	0.73523	-0.246236	P53041	P53041;H0YDU8	PPP5_HUMAN	PPP5C	Serine/threonine-protein phosphatase 5	16.1797	15.7671	16.0165	15.5152	15.7546	15.9505	15.2394	16.1944	16.0821	15.7357	16.1049	15.4239
	0.227656	-0.106119	P53350	P53350	PLK1_HUMAN	PLK1	Serine/threonine-protein kinase PLK1	16.7611	16.517	17.0896	16.3954	16.6632	16.2885	16.594	16.7595	17.0626	16.7616	15.965	16.8747
	2.66571	-0.459681	P53365	P53365;A0A087X1E4;E9PRV8	ARFP2_HUMAN	ARFIP2	Arfaptin-2	16.1213	15.6793	15.9	15.7603	15.9204	15.8328	15.9538	16.3582	15.8996	16.323	16.5428	16.5598
	0.320491	0.0554975	P53367	P53367	ARFP1_HUMAN	ARFIP1	Arfaptin-1	17.608	17.4976	17.6139	17.4415	17.7085	17.8388	17.5491	17.4649	17.5823	17.4658	17.7394	17.456
	1.24546	-0.968798	P53370	P53370	NUDT6_HUMAN	NUDT6	Nucleoside diphosphate-linked moiety X motif 6	16.0335	14.2048	14.3673	16.1831	14.5892	16.0955	16.3015	15.7992	16.334	16.2219	16.0313	17.1343
+	3.46831	0.735614	P53384	P53384	NUBP1_HUMAN	NUBP1	Cytosolic Fe-S cluster assembly factor NUBP1	15.9531	16.4208	16.7244	16.1945	16.701	16.5886	16.4448	15.4303	15.5993	15.5796	16.0966	16.0016
	1.26993	-0.616698	P53396	P53396	ACLY_HUMAN	ACLY	ATP-citrate synthase	22.6727	22.7286	22.7588	21.3616	22.6924	21.5809	21.5113	22.8392	22.6932	22.7628	22.795	22.5708
	0.212914	-0.238683	P53597	P53597;A0A494C0D1	SUCA_HUMAN	SUCLG1	Succinate--CoA ligase [ADP/GDP-forming] subunit alpha, mitochondrial	18.0337	17.1538	16.6601	18.8972	17.5162	19.0491	18.807	17.7532	18.3771	18.2474	18.0732	19.0309
	0.316442	-0.262218	P53602	P53602;H3BP35	MVD1_HUMAN	MVD	Diphosphomevalonate decarboxylase	15.3405	14.4259	15.5831	13.9443	14.8714	13.6928	14.1517	14.9139	13.8575	14.2797	14.7598	15.0911
+	3.25329	-0.893853	P53611	P53611	PGTB2_HUMAN	RABGGTB	Geranylgeranyl transferase type-2 subunit beta	19.6674	18.9918	18.8136	17.953	18.9881	18.3958	18.4061	19.4083	19.4627	19.2312	19.5345	19.6073
	1.29776	-0.26536	P53618	P53618	COPB_HUMAN	COPB1	Coatomer subunit beta	20.0159	19.9154	19.9991	19.6431	20.0124	19.9942	19.3583	20.2053	20.1512	20.103	20.1639	19.8753
	0.197557	-0.0779336	P53621	P53621;A0A3B3IU89;A0A3B3IS84;A0A3B3IT15;A0A3B3ISC6	COPA_HUMAN	COPA	Coatomer subunit alpha	20.5497	20.7566	20.7748	20.4637	20.8318	20.0087	20.2317	20.7879	20.476	20.7977	20.6391	20.2846
+	6.99017	-1.87438	P53634	P53634	CATC_HUMAN	CTSC	Dipeptidyl peptidase 1	23.2159	21.3145	21.5326	21.0235	21.6801	21.103	21.5032	22.8136	23.3283	23.2382	23.4695	23.3378
	0.239226	0.271211	P53667	P53667;E9PC47	LIMK1_HUMAN	LIMK1	LIM domain kinase 1	16.557	16.4878	16.1053	16.1371	16.2916	16.32	16.28	16.3741	13.6822	16.2935	16.4326	16.6551
	0.749754	-0.431305	P53677	P53677;E7ER80;E5RJ52	AP3M2_HUMAN	AP3M2	AP-3 complex subunit mu-2	14.9392	15.6134	15.094	14.8318	15.6192	14.5785	14.0298	15.7701	15.1531	15.8118	15.6267	15.0536
	1.63844	-0.310205	P53680	P53680;M0QZ21;X6R390;M0QYZ2;M0R0N4	AP2S1_HUMAN	AP2S1	AP-2 complex subunit sigma	19.5523	19.0078	19.0392	19.1921	18.5824	19.2824	19.1983	19.3022	19.4147	19.312	19.4121	19.17
	0.989844	1.66309	P53701	P53701	CCHL_HUMAN	HCCS	Cytochrome c-type heme lyase	13.4752	13.9582	13.4483	18.0094	15.3524	18.2514	17.1059	13.303	13.9847	14.6574	15.1469	15.5799
+	2.52602	2.53513	P53794	P53794	SC5A3_HUMAN	SLC5A3	Sodium/myo-inositol cotransporter	14.5929	15.2898	14.9645	18.1594	16.1271	18.5171	17.69	14.6094	13.4766	14.0124	14.268	14.5777
	1.62147	0.749439	P53803	P53803	RPAB4_HUMAN	POLR2K	DNA-directed RNA polymerases I, II, and III subunit RPABC4	15.4429	16.4437	15.8396	16.8316	16.42	17.0013	16.9053	15.7875	15.6533	15.8611	15.3538	16.8462
	0.0146993	0.0103617	P53816	P53816;A0A1W2PRW4;F5H7E5	PLAT3_HUMAN	PLAAT3	Phospholipase A and acyltransferase 3	12.8212	13.6776	13.301	13.8931	13.2599	13.2746	13.1537	13.3884	13.6676	12.9552	13.4079	14.2575
+	4.93088	4.33043	P53985	P53985;Q5T8R5;Q5T8R4;Q5T8R3	MOT1_HUMAN	SLC16A1	Monocarboxylate transporter 1	16.3817	19.3277	19.033	21.0755	19.4376	21.394	21.0571	16.3542	15.0123	15.3581	15.2408	16.9953
	0.271377	0.47281	P53990	P53990;H3BMU1;J3KR23;H3BUI0	IST1_HUMAN	IST1	IST1 homolog	15.1771	14.9643	15.5296	16.2051	15.676	16.5545	16.283	14.4887	13.0269	16.0785	15.4525	18.152
	1.27021	0.247533	P53992	P53992;G5EA31	SC24C_HUMAN	SEC24C	Protein transport protein Sec24C	18.1394	18.1317	18.482	18.443	18.4468	18.8374	18.2832	18.3827	18.0124	18.1671	18.3449	18.0924
	0.360223	0.265405	P53999	P53999	TCP4_HUMAN	SUB1	Activated RNA polymerase II transcriptional coactivator p15	18.6282	18.6419	18.2628	17.8633	18.0999	18.3079	17.6572	17.4988	18.0736	17.5862	18.6575	16.7965
	0.0165048	-0.0269945	P54098	P54098;A0A1B0GVT8;A0A590UJP1;A0A1B0GTQ6;H0YD36	DPOG1_HUMAN	POLG	DNA polymerase subunit gamma-1	15.9578	16.2231	14.1928	17.5702	16.5934	17.4617	17.3242	16.0918	16.441	16.9788	16.7371	17.3209
+	2.57252	-1.44122	P54105	P54105;E9PJF4;E9PMI6;E9PQ83;J3KN38	ICLN_HUMAN	CLNS1A	Methylosome subunit pICln	19.3207	18.4019	18.5682	16.4801	18.5072	17.0569	17.8242	19.3158	19.2522	18.8306	19.403	19.3635
	0.548605	0.713169	P54132	P54132;H0YNU5;A0A3B3IT82	BLM_HUMAN	BLM	Bloom syndrome protein	12.6711	16.0015	15.9147	15.0438	16.377	15.3619	15.1734	15.8141	15.2747	16.1612	16.0409	13.6314
	1.34087	-1.02741	P54136	P54136	SYRC_HUMAN	RARS1	Arginine--tRNA ligase, cytoplasmic	23.673	23.5238	23.5298	21.4898	23.4778	21.102	22.3188	23.6018	23.7373	23.554	23.4975	23.5429
	0.653347	0.733221	P54253	P54253	ATX1_HUMAN	ATXN1	Ataxin-1	14.3907	14.932	12.4875	15.783	14.5906	15.5877	15.4982	14.1458	14.903	13.7491	13.0254	14.2655
	1.05523	0.689766	P54277	P54277;Q5FBZ9;E9PC65;Q3BDU3;B7ZAA0	PMS1_HUMAN	PMS1	PMS1 protein homolog 1	14.403	13.9513	14.0212	15.4724	14.2592	15.3033	15.2646	13.5084	13.5803	14.3273	13.5377	14.7768
	0.124691	-0.0822198	P54577	P54577;A0A6Q8PFX2	SYYC_HUMAN	YARS1	Tyrosine--tRNA ligase, cytoplasmic	17.8566	17.3476	17.7633	16.9889	17.7985	17.6745	17.3738	17.7791	16.5621	17.4321	17.7975	18.0125
	1.05358	0.450174	P54578	P54578;A6NJA2	UBP14_HUMAN	USP14	Ubiquitin carboxyl-terminal hydrolase 14	15.2047	15.4195	15.5367	15.8472	15.7282	16.7582	15.9413	15.6176	15.3487	15.1709	15.1674	16.0209
	0.526389	-0.190785	P54619	P54619;Q9UGJ0;F8VYY9;A0A494C1K7;E9PGP6;H0YHF8;A0A494C068	AAKG1_HUMAN	PRKAG1	5'-AMP-activated protein kinase subunit gamma-1	21.3281	21.3806	21.4054	20.4732	21.302	20.6761	21.072	21.3668	21.4345	21.115	21.0086	21.2012
	1.22189	0.52255	P54646	P54646;A0A087WXX9	AAPK2_HUMAN	PRKAA2	5'-AMP-activated protein kinase catalytic subunit alpha-2	15.9077	17.0666	16.5432	15.8807	16.6906	15.9346	16.3535	16.1351	15.0949	16.0524	16.0665	16.0773
	2.82734	-0.595266	P54687	P54687;A0A087WYF2	BCAT1_HUMAN	BCAT1	Branched-chain-amino-acid aminotransferase, cytosolic	18.6181	18.2235	18.0774	17.6209	18.5431	17.8689	17.9343	18.7259	18.6899	18.6304	18.7408	18.4347
+	4.07904	3.98551	P54709	P54709	AT1B3_HUMAN	ATP1B3	Sodium/potassium-transporting ATPase subunit beta-3	15.3709	17.8806	17.6644	20.4615	18.4555	20.8792	20.6115	15.4812	15.1654	14.8186	15.1604	16.0432
	0.0424825	0.029894	P54727	P54725;P54727;A0A494C0B4;K7ENJ0;Q5W0S4;Q5W0S5;K7ELW1	RD23B_HUMAN	RAD23B	UV excision repair protein RAD23 homolog B	14.9387	14.4678	14.7523	15.0856	15.5504	14.5208	15.2215	14.7045	15.7169	14.8861	14.7436	14.4292
+	6.65272	3.32205	P54753	P54753;P54764;P54762;Q9UF33;A0A0B4J1T8;J3KR66;E9PG71;A0A3B3IRY8	EPHB3_HUMAN	EPHB3	Ephrin type-B receptor 3	12.9884	16.4683	17.112	17.1816	16.3657	17.0934	16.8047	12.8538	13.2467	14.0662	13.8144	14.1239
	0.241817	-0.330815	P54762	P54762	EPHB1_HUMAN	EPHB1	Ephrin type-B receptor 1	16.1853	15.6525	15.2551	14.3474	15.5474	14.6336	14.297	16.0777	13.7617	16.4374	15.5995	13.6564
+	4.46545	-1.62671	P54802	P54802	ANAG_HUMAN	NAGLU	Alpha-N-acetylglucosaminidase	18.7939	17.3827	17.3836	16.7776	17.7556	16.6822	16.8549	18.4402	18.8008	18.8713	19.3638	18.3267
	0.432297	0.217348	P54819	P54819;A0A5K1VW67;F8W1A4;F8VY04	KAD2_HUMAN	AK2	Adenylate kinase 2, mitochondrial	19.1472	19.5583	19.8398	19.5129	19.9124	19.1563	19.2231	18.7761	19.2834	19.662	20.0665	18.9635
+	3.9681	5.29852	P54852	P54852;M0QZ66	EMP3_HUMAN	EMP3	Epithelial membrane protein 3	15.2275	18.0507	17.5907	20.6306	18.5275	20.9739	20.7465	15.9776	12.3404	12.5238	14.1124	14.5472
	0.00755026	0.0090882	P54886	P54886	P5CS_HUMAN	ALDH18A1	Delta-1-pyrroline-5-carboxylate synthase	19.4093	19.1832	18.8552	20.6976	19.595	20.6112	20.6344	19.2673	19.7545	20.2484	20.0018	20.8407
	1.242	1.44981	P54920	P54920;M0R213;M0R2M1;M0R0Y2;M0R0I4	SNAA_HUMAN	NAPA	Alpha-soluble NSF attachment protein	16.2447	16.0536	16.1745	19.2649	17.1152	19.6238	18.7988	15.9647	16.363	16.2772	16.1999	17.2823
	0.541684	0.431707	P55010	P55010;H0YLZ1;H0YN40;H0YM54;H0YMJ8	IF5_HUMAN	EIF5	Eukaryotic translation initiation factor 5	16.5724	15.55	16.3612	17.5712	16.2668	17.6959	17.0401	16.4888	16.3877	15.4495	16.3762	16.6202
+	3.09778	2.8149	P55011	P55011;G3XAL9	S12A2_HUMAN	SLC12A2	Solute carrier family 12 member 2	15.385	16.52	16.1147	18.4385	16.8727	18.8388	18.4278	14.6555	14.1072	14.2201	13.8375	16.1177
	1.9496	-0.440692	P55036	A2A3N6;P55036;A6PVX3;Q5VWC4	PSMD4_HUMAN	PSMD4	26S proteasome non-ATPase regulatory subunit 4	19.3473	19.1135	19.1022	18.5207	19.3491	18.6476	19.0751	19.3489	19.4062	19.3689	19.2845	19.6965
	2.21981	0.998192	P55039	P55039	DRG2_HUMAN	DRG2	Developmentally-regulated GTP-binding protein 2	15.234	16.0238	17.3937	16.4214	15.5974	16.7342	16.2978	15.4115	15.0418	15.1893	15.9846	15.618
+	3.00329	1.99499	P55060	P55060	XPO2_HUMAN	CSE1L	Exportin-2	18.7629	19.7851	19.6607	21.775	20.3569	22.0606	21.3826	18.5949	18.8015	19.0309	18.6592	19.2017
	0.577934	0.736626	P55061	P55061;F8VX73;F8VSI7;F8W1G3;F8W086;F8VR05;F8VQW0;F8VVJ4;F8VQQ5;F8W201;F8VPI1	BI1_HUMAN	TMBIM6	Bax inhibitor 1	15.0335	14.6813	13.3274	16.6786	15.1446	17.1242	16.13	14.0158	15.0962	15.2945	14.052	15.1743
	0.655385	0.261545	P55072	P55072	TERA_HUMAN	VCP	Transitional endoplasmic reticulum ATPase	19.4469	19.3463	19.2722	20.2186	19.761	20.2871	20.2677	19.5457	19.5188	19.5455	19.6654	19.8616
	0.0373923	-0.073058	P55081	P55081	MFAP1_HUMAN	MFAP1	Microfibrillar-associated protein 1	14.0954	12.7601	13.4966	15.8578	13.1686	15.2684	16.1346	14.4074	13.5308	15.2415	14.1265	15.723
	0.25164	0.383596	P55084	P55084;B5MD38;F5GZQ3	ECHB_HUMAN	HADHB	Trifunctional enzyme subunit beta, mitochondrial	20.0368	19.211	19.0504	22.1564	20.3167	22.2709	22.1373	20.1553	20.4863	20.4984	20.9234	20.741
+	3.79789	-1.66868	P55145	P55145	MANF_HUMAN	MANF	Mesencephalic astrocyte-derived neurotrophic factor	20.0113	18.5691	18.7791	17.2935	18.7852	17.5425	17.9674	19.3907	20.0251	19.6512	19.9762	19.8945
	0.897769	1.10156	P55196	P55196;J3KN01;A8MQ02;Q5TIG5;H0Y7R8	AFAD_HUMAN	AFDN	Afadin	16.6082	16.3426	16.1078	17.2577	16.4235	17.1932	17.4754	16.344	16.6933	14.0654	13.4888	16.9912
	1.22523	-0.572308	P55209	P55209;F8VXI6;H0YH88;F5H4R6;F8W543;F8VRJ2;F8W0J6;F8VVB5;F8VV59;H0YHC3;F8W118;F8W020;F8VY35;H0YIV4;B7Z9C2;F8VUX1	NP1L1_HUMAN	NAP1L1	Nucleosome assembly protein 1-like 1	20.9344	20.0332	20.4137	19.2249	20.6464	19.667	19.8326	20.5009	19.9341	20.2176	20.6694	20.9953
	2.0896	-0.720596	P55212	P55212	CASP6_HUMAN	CASP6	Caspase-6	16.6328	16.2003	16.2251	15.4239	16.4611	15.7171	15.1046	16.6369	16.4361	16.4709	16.6161	16.6628
+	3.43534	-0.851719	P55263	P55263;A0A5F9ZH83;A0A5F9ZH76;A0A5F9ZH31;A0A5F9ZH72;A0A5K1VW54;A0A5K1VW94	ADK_HUMAN	ADK	Adenosine kinase	17.7785	17.1683	17.169	16.3772	17.1509	16.7503	16.4841	17.7732	17.5834	17.4966	17.9352	17.6432
	2.11921	1.26389	P55265	P55265;A0A3B3IRQ9;A0A3B3ISX1	DSRAD_HUMAN	ADAR	Double-stranded RNA-specific adenosine deaminase	18.1048	18.9969	18.9631	20.551	19.4298	20.1171	20.3475	18.1599	18.1486	19.1108	17.911	19.3871
	1.76785	-0.419147	P55268	P55268;F5H520	LAMB2_HUMAN	LAMB2	Laminin subunit beta-2	19.5222	19.0079	19.3413	19.5066	19.279	19.3296	19.2031	19.184	19.778	19.9587	20.0699	19.6697
+	3.49718	2.96363	P55283	P55283	CADH4_HUMAN	CDH4	Cadherin-4	15.513	17.4286	18.1814	19.0729	16.916	18.4577	18.3045	14.1917	14.9004	15.2017	13.8068	16.9659
	2.1837	1.18854	P55287	P55287;H3BUU9	CAD11_HUMAN	CDH11	Cadherin-11	13.5179	15.0768	15.7711	16.2194	14.6634	15.277	15.3323	14.1575	13.7919	14.3146	15.4115	14.0153
+	6.81833	4.32262	P55290	P55290	CAD13_HUMAN	CDH13	Cadherin-13	16.2272	19.6138	20.423	21.0329	19.5621	20.5933	20.5764	15.5785	15.8532	15.9981	15.2709	16.9379
	2.11031	0.703805	P55327	P55327;H0YC42;H0YC44;E5RFR7	TPD52_HUMAN	TPD52	Tumor protein D52	16.8258	17.1593	17.6147	16.9714	17.7124	17.0637	17.132	15.8574	16.8051	16.6753	16.9681	16.299
	0.420356	0.190259	P55345	P55345;H7C2H9;A8MXR3;A0A087WYX1	ANM2_HUMAN	PRMT2	Protein arginine N-methyltransferase 2	15.7737	16.1941	16.1382	15.2714	16.3269	15.6244	15.4031	15.7598	15.5608	15.8471	15.6747	15.2004
	0.954701	-0.393331	P55735	P55735;A8MXL6	SEC13_HUMAN	SEC13	Protein SEC13 homolog	19.5528	18.9089	19.0089	19.2432	19.3614	18.6679	19.7533	19.2625	19.5442	19.4729	19.1727	20.2984
	0.470106	0.484388	P55769	P55769;A0A3B3IUA2;A0A3B3IRU2;B1AHD1	NH2L1_HUMAN	SNU13	NHP2-like protein 1	17.7242	16.9707	17.244	19.1947	18.1332	19.6268	19.1519	17.6099	17.8823	17.8439	17.6526	18.7019
	0.424408	0.0633945	P55786	A6NEC2;P55786;E9PP11;E9PLK3	PSA_HUMAN	NPEPPS	Puromycin-sensitive aminopeptidase	17.7596	17.9639	17.9112	17.6069	17.92	17.7944	17.74	17.7755	17.7433	17.6222	17.9291	17.7263
	0.81432	0.478614	P55795	P55795	HNRH2_HUMAN	HNRNPH2	Heterogeneous nuclear ribonucleoprotein H2	17.9392	17.7113	17.6485	18.9904	18.2093	19.2307	18.949	17.8452	17.7432	17.8496	17.8925	18.5977
+	3.07736	-1.29634	P55809	P55809;E9PDW2	SCOT1_HUMAN	OXCT1	Succinyl-CoA:3-ketoacid coenzyme A transferase 1, mitochondrial	15.7472	14.5332	13.7277	15.1833	13.5675	14.4481	14.8255	15.3975	15.9404	15.339	15.7368	15.9024
	0.605925	-0.257257	P55854;P61956;Q6EEV6	P61956;Q6EEV6;P55854;A8MU27;A8MUA9	SUMO2_HUMAN;SUMO3_HUMAN;SUMO4_HUMAN	SUMO2;SUMO3;SUMO4	Small ubiquitin-related modifier 3	16.3553	15.9193	16.6052	15.7024	16.1096	16.5031	16.514	16.4595	16.8548	16.208	16.0623	16.9573
	3.55103	-0.391444	P55884	P55884;C9JZG1;C9JQN7	EIF3B_HUMAN	EIF3B	Eukaryotic translation initiation factor 3 subunit B	20.4276	19.9299	19.9274	20.0429	20.1414	20.2126	20.0674	20.5562	20.6042	20.3222	20.5	20.2602
	0.645409	1.86596	P56134	P56134;G3V325;C9JJT5;C9JU26	ATPK_HUMAN	ATP5MF	ATP synthase subunit f, mitochondrial	16.2129	13.0535	14.4807	20.3179	17.844	21.1673	19.9206	15.0835	16.2927	15.6793	14.4281	17.8916
	0.142686	0.347424	P56159	P56159	GFRA1_HUMAN	GFRA1	GDNF family receptor alpha-1	15.8546	13.1403	15.4547	16.445	15.3647	16.5457	16.347	13.9456	14.416	13.305	18.679	15.0129
	0.172462	-0.246675	P56180;Q6XPS3	P56180;Q6XPS3;A0A087X1C4	TPTE2_HUMAN;TPTE_HUMAN	TPTE;TPTE2	Putative tyrosine-protein phosphatase TPTE	16.4617	16.7288	14.9561	15.1617	16.8616	14.5868	16.5684	16.3781	15.9281	14.2201	16.7603	16.5953
	1.49496	2.07461	P56182	P56182	RRP1_HUMAN	RRP1	Ribosomal RNA processing protein 1 homolog A	13.3504	13.7479	13.4368	17.2072	14.5725	18.0469	16.3893	12.6197	13.144	13.2327	14.6102	13.996
	1.03418	-0.88598	P56192	P56192;H0YHV5	SYMC_HUMAN	MARS1	Methionine--tRNA ligase, cytoplasmic	23.8678	24.0152	24.0894	21.8908	23.9633	21.5649	22.4546	23.9571	23.9674	24.0111	23.7843	23.7063
	0.584528	-0.491158	P56277	P56277	CMC4_HUMAN	CMC4	Cx9C motif-containing protein 4	15.0732	15.6333	16.1679	15.2309	16.6186	15.2221	15.642	15.3361	17.0632	16.5978	16.3951	16.9962
	0.893543	-0.636756	P56282	P56282	DPOE2_HUMAN	POLE2	DNA polymerase epsilon subunit 2	15.9146	16.1147	15.757	15.2073	16.6381	14.3148	16.3043	16.5121	16.3627	16.641	15.8477	16.8788
	0.77977	0.689349	P56377	P61966;Q96PC3;P56377;A0A5F9ZHW1;H7C1E4;A0A5F9ZI43;B8ZZZ1;A6NH01;A0A2R8YGH5;F6SFB5;A0A5F9ZHX2;H7BZG6;H0Y673	AP1S2_HUMAN	AP1S2	AP-1 complex subunit sigma-2	16.2106	15.3666	15.6379	17.6495	16.3687	18.2103	16.8532	15.7573	16.1849	15.9127	15.8534	16.0313
	0.805519	2.03716	P56385	P56385	ATP5I_HUMAN	ATP5ME	ATP synthase subunit e, mitochondrial	14.7302	13.2295	13.6805	19.3584	17.1243	20.2871	18.9455	14.7936	14.9885	14.857	13.6383	17.3947
	1.55549	-0.314442	P56537	P56537;A0A0U1RQV5	IF6_HUMAN	EIF6	Eukaryotic translation initiation factor 6	19.8581	19.5876	19.4343	19.4937	19.6196	19.9336	19.7787	20.0433	19.8735	19.6707	19.9208	20.3679
	2.3528	1.07539	P56545	P56545	CTBP2_HUMAN	CTBP2	C-terminal-binding protein 2	16.2773	16.5752	17.3603	18.0885	17.0841	18.4235	17.8591	16.6323	16.4466	16.3875	16.3251	16.8696
+	4.90217	0.667455	P56559	P56559	ARL4C_HUMAN	ARL4C	ADP-ribosylation factor-like protein 4C	16.9696	17.555	17.4951	17.4673	17.6233	17.4481	17.8455	16.7743	16.7629	16.8331	16.9549	17.1346
	1.05067	1.75508	P56589	P56589;Q7Z6V3	PEX3_HUMAN	PEX3	Peroxisomal biogenesis factor 3	13.5283	13.3046	14.5308	17.8477	16.1665	17.6707	17.3293	12.8687	14.3574	15.4625	13.6986	16.4036
	1.02093	1.21209	P56937	P56937;V9GYN3	DHB7_HUMAN	HSD17B7	3-keto-steroid reductase/17-beta-hydroxysteroid dehydrogenase 7	13.6296	17.1289	15.2943	17.1299	15.7487	17.0733	16.9992	16.0826	16.4535	15.7685	13.568	16.5995
	0.891531	0.37386	P56945	P56945;A0A2R8Y5E4;A0A2R8Y5C9;A0A2R8YFS8;A0A2R8Y4C2;A0A2R8YFK2;A0A2R8Y8C4;A0A2R8Y596;A0A2R8Y6M6	BCAR1_HUMAN	BCAR1	Breast cancer anti-estrogen resistance protein 1	17.0479	17.1889	17.2577	16.4964	17.4063	17.4101	16.4192	16.7284	16.392	16.6357	16.926	16.2054
+	2.21443	3.07367	P56962	P56962	STX17_HUMAN	STX17	Syntaxin-17	13.2095	14.3026	16.7796	18.1552	13.6966	17.9823	18.3069	13.1908	13.2297	13.8793	12.5722	14.6997
	0.838265	-0.49448	P57075	P57075;A0A0U1RRC9	UBS3A_HUMAN	UBASH3A	Ubiquitin-associated and SH3 domain-containing protein A	16.6614	16.9248	16.9865	15.4326	16.8817	15.6792	15.7127	17.0606	16.6485	16.8996	16.8885	16.4257
	1.67863	1.29257	P57088	P57088	TMM33_HUMAN	TMEM33	Transmembrane protein 33	18.5746	18.9751	18.9204	21.1404	19.5244	21.4735	20.1612	18.1284	18.589	18.8932	19.2051	19.0494
	1.66348	2.15627	P57105	P57105;A0A087WYV9;A0A087X1F5;A0A087WTA2	SYJ2B_HUMAN	SYNJ2BP	Synaptojanin-2-binding protein	15.5049	15.2766	15.9913	19.2319	17.2104	19.7774	18.7571	14.5001	15.4896	15.4225	15.9314	16.4585
	0.526238	-0.380607	P57678	P57678;I3L4A4;I3L399;I3L2C7	GEMI4_HUMAN	GEMIN4	Gem-associated protein 4	18.51	18.7461	18.7522	17.2888	18.654	17.1329	17.2954	17.9678	18.4875	18.6408	18.1935	18.3535
+	2.93045	-1.06831	P57737	P57737;A0A0A6YYL4	CORO7_HUMAN	CORO7	Coronin-7	15.6774	14.3898	13.7431	14.7549	14.5529	15.2722	14.571	15.8226	15.16	15.3372	15.7415	15.9551
	0.0318038	0.0291971	P57740	P57740	NU107_HUMAN	NUP107	Nuclear pore complex protein Nup107	19.73	19.3338	19.1701	20.474	19.7569	19.8466	20.6771	19.4482	19.6947	19.8403	19.5272	20.8429
	0.223216	-0.0482613	P57764	P57764;E9PIB2;G3V1A6	GSDMD_HUMAN	GSDMD	Gasdermin-D	17.5354	17.438	17.5318	17.2576	17.2303	17.6887	17.5474	17.624	17.4898	17.3833	17.6265	17.3243
	0.247626	0.179883	P57772	P57772	SELB_HUMAN	EEFSEC	Selenocysteine-specific elongation factor	15.5895	15.7224	15.3522	15.1793	16.0873	15.6964	15.5231	15.3688	14.1439	15.5383	16.1034	15.7376
	2.65539	-0.755836	P58215	P58215;H7C248;B9A025	LOXL3_HUMAN	LOXL3	Lysyl oxidase homolog 3	15.0665	14.6025	14.295	14.811	14.5292	14.7457	14.6977	15.0662	14.9402	15.7061	15.9753	15.4619
+	2.7207	1.82991	P58335	P58335;J3KPY9;A0A0C4DG84	ANTR2_HUMAN	ANTXR2	Anthrax toxin receptor 2	14.1206	14.3301	15.3385	16.1567	14.3053	16.6545	15.6464	13.1029	13.0883	13.2571	13.7394	14.1438
+	2.82905	-1.04406	P58546	P58546;C9JL85	MTPN_HUMAN	MTPN	Myotrophin	20.3191	19.5695	19.7468	18.3016	19.5875	18.7968	19.0928	20.2052	20.2794	19.8717	20.4203	20.2636
	0.395327	0.461708	P59665;P59666	P59665;P59666	DEF1_HUMAN;DEF3_HUMAN	DEFA1;DEFA3	Neutrophil defensin 1	15.5515	16.4697	15.3425	15.643	18.3452	15.7592	15.6449	15.5948	16.201	14.9255	15.382	16.7796
	1.7314	2.17145	P59768	P59768;G3V2N0;G3V3J9	GBG2_HUMAN	GNG2	Guanine nucleotide-binding protein G(I)/G(S)/G(O) subunit gamma-2	15.3833	15.4247	15.9049	18.8318	16.794	19.3376	19.1887	15.3139	14.4357	15.4718	15.1676	16.6806
	2.1624	-0.760762	P59780	P59780;H0YLI7;A0A0A6YYH1	AP3S2_HUMAN	AP3S2	AP-3 complex subunit sigma-2	18.829	18.4691	18.5395	17.4286	18.481	17.5908	17.632	18.8498	18.8741	18.6304	18.9879	18.5344
	1.82819	-0.323763	P59998	P59998;F8WDD7;A0A0A6YYG9;F8WCF6;H7C0A3	ARPC4_HUMAN	ARPC4	Actin-related protein 2/3 complex subunit 4	20.0083	19.4735	19.3161	19.3114	19.4968	19.8671	19.7021	19.8516	20.0049	19.6157	19.9066	19.7224
+	7.05077	4.10582	P60033	P60033;E9PRJ8;E9PJK1;H0YDL9;H0YDJ9;A6NMH8;E9PIF1	CD81_HUMAN	CD81	CD81 antigen	15.2693	19.0799	19.2237	19.9473	19.5049	20.75	19.6903	16.13	15.0757	15.6711	15.3715	16.0435
	0.819161	1.81333	P60059	P60059	SC61G_HUMAN	SEC61G	Protein transport protein Sec61 subunit gamma	16.6156	16.0003	14.5194	20.6634	18.3127	21.0371	20.6267	16.2986	16.5358	16.4672	16.0713	18.291
	2.24058	-0.605628	P60174	P60174;U3KPZ0;U3KQF3	TPIS_HUMAN	TPI1	Triosephosphate isomerase	18.3546	17.3671	17.236	17.1009	17.6119	17.2663	17.8627	17.8747	18.3566	17.6896	17.6545	18.1488
	0.0450941	0.0251598	P60228	P60228;E5RHS5;E5RGA2	EIF3E_HUMAN	EIF3E	Eukaryotic translation initiation factor 3 subunit E	19.8624	19.5394	19.5429	20.3405	19.7941	20.7116	20.1831	20.0317	20.0022	19.8951	20.1659	20.0032
	0.888465	1.5734	P60468	P60468	SC61B_HUMAN	SEC61B	Protein transport protein Sec61 subunit beta	17.6191	16.9892	16.4819	21.02	18.8542	21.7392	20.7834	17.5148	17.3416	17.6573	17.1421	19.1525
	1.69968	-0.873025	P60510	P60510;H3BTA2;H3BV22	PP4C_HUMAN	PPP4C	Serine/threonine-protein phosphatase 4 catalytic subunit	18.8118	18.6188	18.6024	16.9821	18.4577	17.2307	17.3714	18.7541	18.923	18.7453	18.7795	18.4875
	0.899934	1.53836	P60604	P60604	UB2G2_HUMAN	UBE2G2	Ubiquitin-conjugating enzyme E2 G2	15.4647	14.328	14.2678	17.9233	15.7622	18.2411	18.1133	12.962	14.1803	14.8331	15.418	16.5475
	0.516304	-0.329211	P60660	P60660;G3V1Y7;F8W1R7;J3KND3;G8JLA2;G3V1V0;B7Z6Z4;F8VZU9;F8VPF3;F8W180	MYL6_HUMAN	MYL6	Myosin light polypeptide 6	23.7875	22.4086	22.3554	22.6846	22.465	22.3031	23.8357	23.0245	23.0157	22.4009	22.708	23.0912
	0.406958	0.282554	P60709;P63261	P60709;P63261;I3L3I0;I3L4N8;K7EM38;E7EVS6;I3L1U9;A0A6Q8PH58;C9JZR7;C9JUM1;A0A2R8YGF8;I3L3R2;A0A2R8Y793;G5E9R0;A0A6Q8PFE4;J3KT65	ACTB_HUMAN;ACTG_HUMAN	ACTB;ACTG1	Actin, cytoplasmic 1	25.3932	24.5078	24.4654	25.4392	24.8026	25.3054	26.2794	24.8235	24.8088	24.5512	24.4442	25.0837
	3.95125	-0.411094	P60842	P60842;Q14240;E7EQG2	IF4A1_HUMAN	EIF4A1	Eukaryotic initiation factor 4A-I	21.5162	20.9876	21.0417	20.815	21.0998	21.1734	21.0069	21.4158	21.501	21.2914	21.3115	21.555
	0.455104	-0.100628	P60866	P60866;E5RJX2	RS20_HUMAN	RPS20	40S ribosomal protein S20	21.0689	21.0062	21.017	20.7952	21.1375	21.0333	21.2996	21.2307	21.205	20.8867	21.4418	21.0594
	0.310554	-0.0594241	P60891	P60891;P21108;P11908;B1ALA9;A0A2R8Y7H4;A0A6Q8PGP2;H7C540;A0A0A0MRQ9;A0A0B4J207	PRPS1_HUMAN	PRPS1	Ribose-phosphate pyrophosphokinase 1	18.3503	18.0355	18.1865	18.1288	18.4745	18.4238	18.0251	18.2224	18.2418	18.2107	18.2649	18.3405
	2.05161	-0.489948	P60900	P60900;G3V295;G3V5Z7	PSA6_HUMAN	PSMA6	Proteasome subunit alpha type-6	18.3845	18.348	17.7216	17.477	17.8554	17.5877	18.01	18.225	18.4577	18.0546	18.2196	18.5981
	0.184407	-0.0583477	P60903	P60903	S10AA_HUMAN	S100A10	Protein S100-A10	20.3323	20.5017	20.8603	20.2874	20.795	20.2596	20.4134	20.6712	20.4937	20.497	20.8382	20.6351
	1.85915	1.39723	P60953	P60953	CDC42_HUMAN	CDC42	Cell division control protein 42 homolog	17.7965	18.167	18.6097	20.593	18.764	20.8185	19.6972	18.1528	18.1404	17.854	17.7191	18.6031
	1.22762	-0.708342	P60981	P60981;F6RFD5	DEST_HUMAN	DSTN	Destrin	22.7217	22.234	22.5909	20.9206	22.2782	21.3553	20.995	22.5977	22.8392	22.3995	22.2518	21.8141
	0.857458	0.724688	P61006	Q92930;P61006;H0YNE9;H0YMN7;H0YL94;H0YLJ8	RAB8A_HUMAN	RAB8A	Ras-related protein Rab-8A	17.9693	17.6221	17.5151	19.6966	18.2988	20.0889	19.193	17.9546	18.2183	17.6849	18	18.2391
	0.942966	1.30641	P61009	P61009	SPCS3_HUMAN	SPCS3	Signal peptidase complex subunit 3	17.1725	16.7772	16.3028	19.8788	17.6324	20.5603	19.6735	17.0552	16.8433	17.0398	16.8333	18.0424
	1.62165	0.347429	P61011	P61011;G3V4F7	SRP54_HUMAN	SRP54	Signal recognition particle 54 kDa protein	17.4362	17.4766	17.474	17.7834	17.713	18.278	17.6492	17.3178	17.4578	17.3749	17.5209	17.1821
	0.742128	1.44187	P61018	P61018;M0R0X1;Q6PIK3	RAB4B_HUMAN	RAB4B	Ras-related protein Rab-4B	13.1734	13.5281	14.1321	17.7535	14.755	17.9874	17.6126	13.2048	14.5506	13.9823	16.635	15.5714
	1.18043	1.65105	P61019	P61019;Q8WUD1;E9PE37;A0A3B3ITL1;H0YD31;E9PKL7	RAB2A_HUMAN	RAB2A	Ras-related protein Rab-2A	17.9471	17.7135	17.5824	21.3418	19.039	21.5112	20.948	17.295	18.0985	17.9887	17.4753	19.4249
	2.11399	1.24564	P61020	P61020	RAB5B_HUMAN	RAB5B	Ras-related protein Rab-5B	17.5609	17.7346	17.7637	19.491	18.2884	19.584	19.3284	16.9911	17.4798	17.3741	17.4119	17.8986
	1.18119	1.53613	P61026	P61026	RAB10_HUMAN	RAB10	Ras-related protein Rab-10	20.6078	20.4706	20.2271	23.9768	21.6209	24.0381	23.355	20.0098	20.864	20.7661	20.5131	21.7109
	1.07812	-0.501668	P61077;P62837	P61077;P62837;D6RFM0;A0A0A0MQU3;H9KV45;D6RAW0;D6RAH7;A0A087WY85	UB2D2_HUMAN;UB2D3_HUMAN	UBE2D2;UBE2D3	Ubiquitin-conjugating enzyme E2 D3	18.8464	18.2687	18.1052	17.7829	18.1288	17.8962	17.8066	18.7596	19.0118	18.2716	18.7437	17.3651
+	3.84111	-0.862825	P61081	P61081;M0QYI6	UBC12_HUMAN	UBE2M	NEDD8-conjugating enzyme Ubc12	18.9345	18.0257	18.0921	17.2778	18.1286	17.8996	17.7216	18.6985	18.8148	18.4666	18.7237	18.6842
	2.65124	-0.55196	P61086	P61086;D6RDM7	UBE2K_HUMAN	UBE2K	Ubiquitin-conjugating enzyme E2 K	16.6656	16.015	15.6903	15.7671	16.0547	16.4038	16.0013	16.5297	16.7532	16.1347	16.5261	16.6346
	1.90221	-0.608956	P61088	P61088;F8VZ29;F8VV71;F8VSD4	UBE2N_HUMAN	UBE2N	Ubiquitin-conjugating enzyme E2 N	18.5173	17.6315	17.5775	17.203	17.8755	18.3347	18.177	18.3675	18.6155	17.9167	18.4289	18.607
	1.0548	1.03668	P61106	P61106;X6RFL8	RAB14_HUMAN	RAB14	Ras-related protein Rab-14	16.6922	16.3096	16.2784	18.8186	17.1228	19.224	18.5912	16.2183	16.8172	16.6476	16.6865	17.0626
	1.82063	-0.321559	P61158	P61158;B4DXW1	ARP3_HUMAN	ACTR3	Actin-related protein 3	19.7658	19.0998	18.9632	19.0429	19.2852	19.3813	19.5944	19.5711	19.5482	19.3795	19.4861	19.5454
	1.32308	-0.140076	P61160	P61160;A0A1B0GWH0;A0A1B0GWD0	ARP2_HUMAN	ACTR2	Actin-related protein 2	18.4495	18.1185	18.1318	17.9911	18.2634	18.2644	18.2371	18.3504	18.373	18.2926	18.1496	18.2315
	0.892528	0.375344	P61163	P61163;P42025;R4GMT0;A0A1B0GVS3	ACTZ_HUMAN	ACTR1A	Alpha-centractin	19.0039	18.9389	18.774	19.6756	19.2321	20.222	19.6408	18.9687	19.0832	18.8607	19.2721	19.0427
+	3.61254	-0.654951	P61201	P61201;B4DIH5	CSN2_HUMAN	COPS2	COP9 signalosome complex subunit 2	19.0615	18.5977	18.4235	17.9945	18.5809	18.3523	18.5087	19.2791	19.0269	18.8083	19.2653	18.9461
	0.481945	0.260159	P61204;P84077	P84077;P61204;F5H0C7;F5H423	ARF1_HUMAN;ARF3_HUMAN	ARF1;ARF3	ADP-ribosylation factor 3	18.0633	17.8045	17.8723	18.7841	17.883	19.008	18.8083	17.8546	18.5083	17.9331	17.8942	18.3459
+	4.36797	0.820087	P61221	P61221	ABCE1_HUMAN	ABCE1	ATP-binding cassette sub-family E member 1	20.0873	20.6497	20.5938	21.0091	20.7329	21.0912	20.7635	20.0784	19.6612	19.8935	19.9151	20.2842
	1.68011	1.44989	P61224	P61224;P62834;F5GYB5;F5GYH7;F5H500;F5H4H0;F5H6R7;F5H7Y6;A0A075B6Q0;F5GX62;F5H004;E7ESV4;F5H0B7;F5H491;F5GWU8;F5H077	RAP1B_HUMAN	RAP1B	Ras-related protein Rap-1b	17.838	18.0811	17.835	20.5243	18.7476	20.778	19.8693	17.6623	17.802	17.4746	17.9927	18.3663
	1.45627	1.9623	P61225	Q9Y3L5;P61225;P10114;F6U784	RAP2B_HUMAN	RAP2B	Ras-related protein Rap-2b	15.4885	15.95	15.8883	18.9581	17.0603	19.3643	18.9921	16.7609	13.7367	15.8406	15.6391	16.9734
	1.01285	0.640978	P61247	P61247;H0Y9Y4;E9PFI5;D6RI02;H0Y8L7	RS3A_HUMAN	RPS3A	40S ribosomal protein S3a	20.7426	21.6258	20.9603	21.1891	22.0107	21.1396	21.8423	20.7016	19.7666	21.2689	21.9703	20.4718
+	2.31286	1.59207	P61254	P61254;Q9UNX3;E5RIT6;J3KS10;J3QQQ9;J3QQV1;J3QRI7;J3QRC4	RL26_HUMAN	RPL26	60S ribosomal protein L26	18.8391	19.4676	19.7495	21.6533	19.9557	21.6686	21.2501	19.0463	18.9002	19.0949	19.7448	18.5669
	2.19835	-0.433694	P61289	P61289;A0A087WTV2;K7ESG5;B3KQ25;K9J957	PSME3_HUMAN	PSME3	Proteasome activator complex subunit 3	18.7186	18.4776	18.5538	17.993	18.5365	18.2483	18.5275	18.963	18.7951	18.6999	19.1737	18.5886
	0.752116	0.658943	P61313	P61313;A0A2R8YEM3;E7ENU7;A0A2R8Y738;E7EX53;E7EQV9	RL15_HUMAN	RPL15	60S ribosomal protein L15	17.7839	18.1472	18.6828	19.3365	18.075	18.6795	16.4071	17.185	17.5326	17.4699	17.0129	18.3901
	0.717806	-0.274637	P61326;Q96A72	Q96A72;P61326;F5H6P7	MGN2_HUMAN;MGN_HUMAN	MAGOH;MAGOHB	Protein mago nashi homolog	19.606	18.8474	18.6989	19.2431	19.1257	19.7991	19.5772	19.2606	19.6138	19.2918	19.3263	19.8408
	2.21005	1.35337	P61353	P61353;K7ELC7	RL27_HUMAN	RPL27	60S ribosomal protein L27	18.0001	18.9346	19.0704	20.641	18.8089	20.7421	20.0207	18.3244	18.114	18.2663	19.0992	18.2934
	1.27738	1.71061	P61421	P61421;J3QL14;F5GYQ1;R4GN72	VA0D1_HUMAN	ATP6V0D1	V-type proton ATPase subunit d 1	16.6579	16.1643	15.9908	19.6796	17.5676	20.1596	19.132	15.9701	16.1518	16.1556	15.938	17.5569
	1.65558	1.31005	P61513	A6NKH3;P61513;M0R2L6;E9PEL3;Q6P4E4;G5E9R3;C9J4Z3;M0R0A1	RL37A_HUMAN	RPL37A	60S ribosomal protein L37a	15.8917	17.1917	16.9565	17.1483	17.3001	16.8179	17.2039	15.9569	14.3592	16.683	17.3386	14.5287
	0.422653	-0.457626	P61586	P61586;C9JRM1;C9JX21;C9JNR4	RHOA_HUMAN	RHOA	Transforming protein RhoA	14.9718	14.0865	16.3269	14.3778	14.8121	14.0137	14.3058	15.3157	13.6656	16.167	15.666	14.8824
+	3.03451	-1.09121	P61604	P61604;S4R3N1;B8ZZL8	CH10_HUMAN	HSPE1	10 kDa heat shock protein, mitochondrial	18.6174	17.3127	17.3437	17.9222	17.5678	17.6784	18.5447	18.5334	19.1719	18.5445	18.7085	19.3411
	1.14337	1.7006	P61619	P61619;Q9H9S3;B4DR61;Q8TC24;F8W776	S61A1_HUMAN	SEC61A1	Protein transport protein Sec61 subunit alpha isoform 1	16.3845	16.4303	16.1695	20.0766	18.063	20.6329	19.5635	16.3638	16.9947	16.833	15.8956	18.2606
	0.514984	0.563269	P61626	P61626;A0A0B4J259;F8VV32	LYSC_HUMAN	LYZ	Lysozyme C	17.6399	20.4023	17.4564	18.3904	18.2453	18.2888	19.0958	17.5488	18.6486	16.9981	18.8783	18.7857
	2.74601	-0.718008	P61758	P61758	PFD3_HUMAN	VBP1	Prefoldin subunit 3	17.2426	16.6986	16.9182	15.8003	16.52	16.2313	16.264	17.2808	16.8953	17.0774	17.1102	17.1341
+	2.76908	2.54918	P61769	P61769;F5H6I0;H0YLF3	B2MG_HUMAN	B2M	Beta-2-microglobulin	17.8093	18.7515	18.886	21.5769	19.5997	21.9113	21.2178	17.3566	17.7351	17.6869	17.507	18.5533
	1.01775	1.45563	P61803	P61803;A0A0B4J239;F5GXX5;F5H895	DAD1_HUMAN	DAD1	Dolichyl-diphosphooligosaccharide--protein glycosyltransferase subunit DAD1	17.6914	17.5857	17.1018	20.7233	18.9871	21.4222	20.413	17.5737	17.9395	17.7833	17.0715	19.4398
	2.64354	-0.638844	P61812	P61812	TGFB2_HUMAN	TGFB2	Transforming growth factor beta-2 proprotein	16.2945	15.9854	15.873	15.2086	15.9737	15.4761	15.4208	16.1784	16.1558	16.6024	16.4546	16.0851
	0.553173	-0.570087	P61916	P61916;J3KMY5;G3V2V8;E7EMS2;G3V3E8;G3V3D1;H0YIZ1	NPC2_HUMAN	NPC2	NPC intracellular cholesterol transporter 2	16.1115	13.3653	14.8234	15.2848	15.1021	15.5499	15.355	13.6399	15.5961	15.7197	15.7567	16.0771
	2.26803	-1.15033	P61923	P61923;F8VXR1;F8VYZ4;F8VVA7;F8W156;F8VUC5;F8VXB1	COPZ1_HUMAN	COPZ1	Coatomer subunit zeta-1	20.5773	19.8746	20.0035	18.3207	19.814	18.5689	18.8776	20.2756	20.6744	20.0421	20.6987	20.093
	0.804104	0.202693	P61962	P61962	DCAF7_HUMAN	DCAF7	DDB1- and CUL4-associated factor 7	17.6733	17.426	17.3217	17.8674	17.8814	17.9007	18.1048	17.4516	17.5429	17.5123	17.4262	17.6795
	2.28124	0.68296	P61964	P61964	WDR5_HUMAN	WDR5	WD repeat-containing protein 5	17.7406	18.6787	18.2645	18.922	18.9442	18.2599	19.08	17.7003	17.9512	18.3278	17.8923	18.4393
	0.707378	0.829551	P61966	P61966;H7C1E4;A0A2R8YGH5	AP1S1_HUMAN	AP1S1	AP-1 complex subunit sigma-1A	13.6582	13.9433	13.5068	16.1989	14.1091	16.656	15.4251	13.4149	14.6209	14.6027	13.5678	14.9975
	2.48068	-0.809989	P61970	P61970;H3BRV9	NTF2_HUMAN	NUTF2	Nuclear transport factor 2	19.618	18.753	18.8748	17.8923	19.1652	18.1401	18.8307	19.5974	19.5119	19.246	19.311	19.2315
	0.952713	0.637669	P61978	P61978;Q5T6W2	HNRPK_HUMAN	HNRNPK	Heterogeneous nuclear ribonucleoprotein K	20.7169	20.8232	20.8432	22.3295	21.2559	22.5039	22.2915	20.5897	20.9567	21.1108	21.0348	21.8124
	0.319584	-0.306171	P61981	P61981	1433G_HUMAN	YWHAG	14-3-3 protein gamma	20.517	21.1202	22.0429	19.863	20.4007	19.6331	19.6043	21.2246	20.7457	20.5502	21.0206	20.4432
	0.967405	0.304279	P62068	O75317;P62068;H7BZK6	UBP46_HUMAN	USP46	Ubiquitin carboxyl-terminal hydrolase 46	16.8421	17.101	16.5773	16.8686	17.4478	16.4989	16.7323	16.3576	16.3638	16.5465	16.854	16.4361
	1.27957	2.45288	P62070	P62070;E9PK85	RRAS2_HUMAN	RRAS2	Ras-related protein R-Ras2	15.8891	16.066	13.4102	18.9848	17.1466	19.4917	18.7944	14.5317	13.0182	15.7684	13.3471	16.622
	1.43045	0.90636	P62081	P62081;A0A2R8Y623	RS7_HUMAN	RPS7	40S ribosomal protein S7	20.9185	22.2719	21.4505	21.8374	22.5064	21.7955	22.3938	21.1707	20.3184	21.3285	22.6225	20.4586
	0.455874	0.271006	P62136	P36873;P62140;P62136;E9PMD7;F8VR82;C9JP48;F8W0W8;E7ETD8;A0A087WYY5;F8VYE8;C9J9S3	PP1A_HUMAN	PPP1CA	Serine/threonine-protein phosphatase PP1-alpha catalytic subunit	19.1528	18.7085	18.4639	19.8316	19.2106	19.3507	20.1958	18.8521	18.9417	18.9405	18.9388	19.3092
	1.11712	0.402442	P62140	P62140	PP1B_HUMAN	PPP1CB	Serine/threonine-protein phosphatase PP1-beta catalytic subunit	18.7428	18.5417	18.4364	19.3376	18.7563	19.1412	19.6832	18.6053	18.5052	18.5318	18.4454	18.6511
	0.154165	-0.0388937	P62191	P62191	PRS4_HUMAN	PSMC1	26S proteasome regulatory subunit 4	20.2622	20.2153	20.071	20.121	20.4051	20.5335	20.5208	20.3865	20.2248	20.2288	20.5303	20.4675
	2.09308	-0.292728	P62195	P62195;J3QLH6;J3KRP2;J3QQM1;J3QSA9;J3QRR3	PRS8_HUMAN	PSMC5	26S proteasome regulatory subunit 8	20.3658	20.2311	20.1436	19.776	20.4003	20.1576	20.2207	20.5181	20.389	20.4102	20.515	20.4874
	1.71216	1.10518	P62241	P62241;Q5JR95	RS8_HUMAN	RPS8	40S ribosomal protein S8	18.5633	19.1697	19.4452	20.8617	18.5164	20.8862	19.844	18.7871	18.4201	18.5045	18.7867	19.0304
	0.531355	-0.262846	P62244	P62244;H3BVC7;I3L3P7	RS15A_HUMAN	RPS15A	40S ribosomal protein S15a	22.3511	22.7843	22.5962	21.6745	22.7078	21.6088	22.0796	22.5409	22.3537	22.3881	22.9887	22.4058
	1.21508	0.268062	P62249	P62249;M0R210	RS16_HUMAN	RPS16	40S ribosomal protein S16	22.1652	22.6342	22.5132	22.2475	22.7111	22.294	22.6886	22.3186	22.1479	22.0802	22.6952	22.0732
	0.250916	-0.128656	P62256	P62256;A0A3B3IU20;C9J8Q9	UBE2H_HUMAN	UBE2H	Ubiquitin-conjugating enzyme E2 H	15.9097	15.5085	16.4071	15.665	16.0711	15.6199	15.5323	16.4149	15.3169	15.7423	16.2039	15.9881
	2.77085	-0.660103	P62258	P62258;K7EM20	1433E_HUMAN	YWHAE	14-3-3 protein epsilon	20.4277	19.8576	19.9933	19.0649	19.8708	19.552	19.7528	20.1951	20.5321	20.0581	20.4021	20.437
	0.494369	-0.215725	P62263	P62263;A0A2R8Y811;E5RH77	RS14_HUMAN	RPS14	40S ribosomal protein S14	22.4489	22.6236	22.5922	21.8101	22.6133	21.5873	22.4308	22.3715	22.601	22.3046	22.8721	22.3534
+	3.54039	1.55586	P62266	P62266	RS23_HUMAN	RPS23	40S ribosomal protein S23	18.387	19.5733	19.6566	20.626	19.5875	20.4018	20.4034	18.6716	17.9021	18.3827	19.3811	18.1889
+	2.74612	1.84612	P62269	P62269;J3JS69	RS18_HUMAN	RPS18	40S ribosomal protein S18	19.8432	21.3849	20.8066	22.7693	21.7824	22.8435	22.5281	20.2868	19.3132	20.1143	21.3827	20.0981
	0.848758	0.724454	P62273	P62273;A0A2R8Y851	RS29_HUMAN	RPS29	40S ribosomal protein S29	16.0213	16.7558	17.0293	16.9988	17.0162	16.9402	16.1169	17.1013	16.0257	15.8868	17.193	14.2822
	2.03478	1.06755	P62277	P62277	RS13_HUMAN	RPS13	40S ribosomal protein S13	21.0847	22.7521	21.9985	22.4988	23.059	22.271	22.9128	21.6706	20.6247	21.555	22.7324	21.4196
+	2.57135	1.71968	P62280	P62280;M0R1H6;M0QZC5	RS11_HUMAN	RPS11	40S ribosomal protein S11	18.0991	19.7549	19.1223	20.6955	20.0939	20.3242	20.6875	18.7598	17.6439	18.8459	19.6929	17.3185
	0.756955	0.558683	P62304	P62304;A6NHK2	RUXE_HUMAN	SNRPE	Small nuclear ribonucleoprotein E	16.3831	16.6933	16.1271	17.8898	17.126	17.8908	18.0799	16.3158	16.5701	17.0742	16.4785	17.6333
	0.67237	0.581209	P62306	P62306;F8W0W6;A0A0B4J254	RUXF_HUMAN	SNRPF	Small nuclear ribonucleoprotein F	18.6476	18.2483	18.3075	19.7425	18.9663	20.0374	19.8652	17.8139	18.6401	18.5614	18.1233	19.8936
	1.11525	-0.294499	P62310	P62310	LSM3_HUMAN	LSM3	U6 snRNA-associated Sm-like protein LSm3	20.0885	19.7146	19.6851	19.702	19.7211	19.8728	20.2969	20.0326	19.9956	19.9888	19.9672	20.6868
	0.614169	-0.194029	P62312	P62312	LSM6_HUMAN	LSM6	U6 snRNA-associated Sm-like protein LSm6	17.8687	17.7452	17.527	17.661	17.927	17.9717	18.3106	18.0643	17.9641	17.836	18.0109	18.5625
	1.43469	1.02944	P62314	P62314;J3QLI9	SMD1_HUMAN	SNRPD1	Small nuclear ribonucleoprotein Sm D1	17.5057	17.9678	17.4402	19.7394	18.1496	19.5044	19.5023	17.4112	17.1852	17.9176	18.0329	18.0743
	0.578301	0.521478	P62316	P62316;K7ERG4	SMD2_HUMAN	SNRPD2	Small nuclear ribonucleoprotein Sm D2	19.2669	19.2031	18.7987	20.8913	19.6451	20.9072	20.9338	19.2955	19.3941	19.572	19.2308	20.4911
	0.37499	0.401809	P62318	P62318;H3BT13	SMD3_HUMAN	SNRPD3	Small nuclear ribonucleoprotein Sm D3	19.9484	19.4636	19.0697	21.353	20.195	21.3639	21.5259	19.7712	20.0798	20.0117	19.7147	21.0346
	1.10798	0.515139	P62330	P62330	ARF6_HUMAN	ARF6	ADP-ribosylation factor 6	18.0623	17.9339	17.9019	19.0049	17.9645	19.1997	18.6451	17.7897	18.1733	17.5758	17.7257	18.2324
	0.25103	-0.0556138	P62333	P62333;H0YJS8;A0A087X2I1;H0YJC0	PRS10_HUMAN	PSMC6	26S proteasome regulatory subunit 10B	19.7038	19.6774	19.5992	19.634	19.8576	19.9306	19.9518	19.8019	19.8192	19.7849	19.7225	20.1519
	0.956928	1.78623	P62341	P62341;A0A087WVA1;Q6IAK0	SELT_HUMAN	SELENOT	Thioredoxin reductase-like selenoprotein T	13.0645	16.9665	14.696	17.7555	17.2203	18.1275	17.4269	13.2384	17.2776	13.468	17.1493	17.2775
	1.85836	0.760521	P62424	P62424;Q5T8U3	RL7A_HUMAN	RPL7A	60S ribosomal protein L7a	19.4299	19.3375	19.4394	20.3301	19.0139	19.9198	19.8825	19.1311	18.3806	19.157	18.6854	18.576
	0.100977	0.253339	P62487	P62487;E9PKH3;E9PIU7;H0YEE4	RPB7_HUMAN	POLR2G	DNA-directed RNA polymerase II subunit RPB7	16.9496	16.802	12.971	16.8493	16.7539	16.0412	17.151	13.4107	16.8793	16.9247	13.9762	16.9079
	2.72195	-0.402609	P62495	P62495;B7Z7P8	ERF1_HUMAN	ETF1	Eukaryotic peptide chain release factor subunit 1	18.5897	18.1955	18.2656	17.7313	18.1865	18.3118	18.0045	18.6235	18.5852	18.4313	18.4951	18.3859
	0.656005	1.07483	P62633	P62633	CNBP_HUMAN	CNBP	Cellular nucleic acid-binding protein	13.3163	16.8205	13.9742	15.871	16.0775	15.7766	14.3611	11.8736	14.3541	16.1013	16.388	14.3987
	0.744966	-0.42738	P62699	P62699	YPEL5_HUMAN	YPEL5	Protein yippee-like 5	18.2696	18.5485	18.5792	17.3142	18.3953	16.8972	18.1596	18.2333	18.456	18.4777	18.3453	18.6764
	1.90137	1.14959	P62701	Q8TD47;P62701	RS4X_HUMAN	RPS4X	40S ribosomal protein S4, X isoform	19.3607	20.2367	19.6861	21.1433	20.9154	21.0457	21.513	19.7929	19.1401	19.7406	20.7113	18.8969
	1.75905	-0.475451	P62714	P67775;P62714;H0YBN9	PP2AB_HUMAN	PPP2CB	Serine/threonine-protein phosphatase 2A catalytic subunit beta isoform	21.9728	21.7685	21.7432	20.8431	21.8902	21.2903	21.326	22.0975	22.0258	21.8213	21.8651	21.9314
	2.05241	1.28301	P62750	P62750;A8MUS3;H7BY10;K7EJV9;K7ERT8;K7EMA7	RL23A_HUMAN	RPL23A	60S ribosomal protein L23a	18.1461	19.3542	19.3703	20.8966	19.2188	20.5883	19.711	18.5432	18.2081	18.2685	19.8869	18.3883
	1.20714	0.800426	P62753	P62753;A2A3R5;A2A3R7	RS6_HUMAN	RPS6	40S ribosomal protein S6	19.4012	19.8278	20.2416	21.4011	20.1176	21.2381	19.1371	19.3578	19.2685	19.347	19.5422	20.244
	0.849318	0.797441	P62760	P62760;E9PE24;E7ER47	VISL1_HUMAN	VSNL1	Visinin-like protein 1	13.6354	13.9114	14.5523	15.0349	12.7299	16.0815	14.5906	14.1816	14.2215	12.9154	13.4102	13.7519
+	2.2265	2.46871	P62805	P62805	H4_HUMAN	H4C1	Histone H4	19.7169	20.7022	21.3613	24.641	22.1706	24.3377	23.8226	20.2149	20.0786	20.494	20.3991	21.3196
	1.83798	2.61529	P62820	P62820;E7END7	RAB1A_HUMAN	RAB1A	Ras-related protein Rab-1A	13.5278	14.961	13.4341	18.3641	15.5908	18.516	17.7541	13.9262	14.8771	13.1873	13.3535	14.0565
	2.65241	0.762356	P62826	P62826;F5H018;H0YFC6;B5MDF5;J3KQE5	RAN_HUMAN	RAN	GTP-binding nuclear protein Ran	18.7215	19.0499	19.2451	19.7401	19.4497	19.8506	19.8658	18.5134	18.8387	18.7176	18.4984	19.3375
	3.15087	0.626367	P62829	P62829;J3QQT9;J3KTJ3;J3KT29;C9JD32	RL23_HUMAN	RPL23	60S ribosomal protein L23	20.3882	20.9072	20.9497	20.795	21.1599	20.6453	21.1341	20.4937	20.071	20.2626	20.6356	19.9819
	1.36434	1.10066	P62847	P62847;A0A2R8Y849;E7ETK0;A0A2R8Y8A0;A0A2R8YD14	RS24_HUMAN	RPS24	40S ribosomal protein S24	16.5618	17.2547	17.4756	18.9902	16.5679	18.0849	17.0998	16.4637	17.1991	15.5905	17.4895	15.5645
	2.03828	1.33093	P62851	P62851	RS25_HUMAN	RPS25	40S ribosomal protein S25	20.3179	21.396	20.9473	22.5484	21.6638	22.5839	22.3908	20.7114	20.067	20.4438	22.0157	19.9888
+	2.88193	1.63013	P62854	Q5JNZ5;P62854	RS26_HUMAN	RPS26	40S ribosomal protein S26	17.0995	18.0411	18.1563	19.7472	18.2002	19.3571	19.6804	17.0308	16.804	17.3775	17.9516	17.1382
	0.330161	-0.135652	P62857	P62857	RS28_HUMAN	RPS28	40S ribosomal protein S28	20.7674	20.6481	20.4989	20.0874	20.8784	20.2833	20.9747	20.4672	20.5037	20.4152	20.9617	21.0694
	1.61375	1.24001	P62861	P62861;E9PR30	RS30_HUMAN	FAU	40S ribosomal protein S30	17.2638	18.6869	19.2714	20.0651	18.3331	20.3662	18.515	17.7048	17.2332	17.9023	19.2467	18.447
	2.09204	1.75147	P62873	P62873;B3KVK2	GBB1_HUMAN	GNB1	Guanine nucleotide-binding protein G(I)/G(S)/G(T) subunit beta-1	18.7031	19.0791	19.0762	21.5	19.8714	21.8594	21.1823	18.5791	18.6127	18.5358	18.2295	19.3993
	1.88373	0.863711	P62875	P62875	RPAB5_HUMAN	POLR2L	DNA-directed RNA polymerases I, II, and III subunit RPABC5	17.8205	18.5149	18.5768	19.4099	18.7602	19.6332	19.7707	17.8857	18.2637	18.3697	18.1438	19.0001
	1.15911	-0.885346	P62877	P62877	RBX1_HUMAN	RBX1	E3 ubiquitin-protein ligase RBX1	19.5961	19.3242	19.4935	17.3021	19.3186	17.3001	18.3328	19.3459	19.7495	19.4544	19.3637	18.8738
	1.97395	1.61664	P62879	P62879;P62873;E7EP32;B3KVK2	GBB2_HUMAN	GNB2	Guanine nucleotide-binding protein G(I)/G(S)/G(T) subunit beta-2	19.0722	19.3663	19.2043	21.5217	20.0026	21.9416	21.4689	18.8157	18.8718	18.7817	18.5748	19.6894
	1.18906	-0.663057	P62888	P62888;E5RI99;A0A0C4DH44;A0A0B4J213	RL30_HUMAN	RPL30	60S ribosomal protein L30	21.9917	21.9029	21.9985	20.6406	22.2057	20.4029	20.9494	21.9057	22.1623	22.0804	21.9838	21.9544
+	2.74628	2.26881	P62891;Q59GN2	Q59GN2;P62891	R39L5_HUMAN;RL39_HUMAN	RPL39;RPL39P5	60S ribosomal protein L39	14.7961	16.2148	16.7834	17.502	15.3461	17.4915	15.7136	13.3922	14.2962	12.9951	15.6617	14.2974
	1.52868	0.806387	P62899	P62899;B7Z4E3;C9JU56;B7Z4C8;B8ZZK4;H7C2W9	RL31_HUMAN	RPL31	60S ribosomal protein L31	20.1932	21.0446	20.7216	21.0042	21.2774	20.9982	21.6149	20.327	19.8896	20.5387	21.5089	19.365
	0.0415917	-0.0265973	P62906	P62906	RL10A_HUMAN	RPL10A	60S ribosomal protein L10a	20.2822	20.5292	20.0171	20.1825	21.2342	19.975	20.4174	20.5492	19.9199	20.4653	20.8124	20.4858
	1.26395	1.50418	P62910	P62910;D3YTB1;F8W727	RL32_HUMAN	RPL32	60S ribosomal protein L32	13.0432	14.5712	14.129	16.9183	12.9862	16.7465	15.4781	13.5273	13.6962	13.4452	13.1158	14.9764
	2.04794	-0.719463	P62913	P62913;Q5VVC8	RL11_HUMAN	RPL11	60S ribosomal protein L11	22.2773	21.711	21.9091	20.8288	22.0587	20.9219	21.3297	22.103	22.2922	22.0677	22.4081	21.9276
	0.947474	0.502594	P62917	P62917;E9PKU4;G3V1A1;E9PKZ0	RL8_HUMAN	RPL8	60S ribosomal protein L8	19.2766	19.3922	19.3881	20.3525	19.1888	20.1815	18.5785	19.1117	18.5167	18.9438	19.109	19.1084
	1.61343	-0.386065	P62937	P62937;C9J5S7;F8WE65	PPIA_HUMAN	PPIA	Peptidyl-prolyl cis-trans isomerase A	21.5704	21.3558	21.455	20.7307	21.2	20.9292	20.9694	21.5562	21.8072	21.1194	21.4227	21.4807
	1.04485	-0.593732	P62942	P62942;A0A087WZM5;A0A087WTS4;A0A087WV48;Q1JUQ3	FKB1A_HUMAN	FKBP1A	Peptidyl-prolyl cis-trans isomerase FKBP1A	17.8978	17.6707	18.4391	16.4192	17.1888	16.6378	16.8478	17.6122	17.912	17.4792	17.9803	17.8843
	0.398257	-0.0938835	P62979	P0CG48;P0CG47;P62979;P62987;B4DV12;M0R1V7;F5H265;M0R2S1;J3QKN0;J3QTR3;F5H388;F5GYU3;F5GXK7;F5H747;F5H6Q2;M0R1M6;A0A2R8Y422;F5H2Z3;Q96C32;Q5PY61;J3QS39	RS27A_HUMAN	RPS27A	Ubiquitin-40S ribosomal protein S27a	21.1096	21.439	21.0965	21.0027	21.2533	21.1392	21.0499	21.5467	21.2769	21.0914	21.0591	21.4602
	1.89599	-0.36947	P62993	P62993;J3KT38;J3QRL5	GRB2_HUMAN	GRB2	Growth factor receptor-bound protein 2	18.1941	18.0249	17.9865	17.5082	17.9355	17.8011	18.1335	18.4172	18.2727	17.9613	18.2114	18.5496
	0.99174	1.19985	P62995	P62995	TRA2B_HUMAN	TRA2B	Transformer-2 protein homolog beta	15.6647	15.6271	15.9397	18.8693	16.5979	18.9881	18.2035	16.0531	15.9274	16.6258	15.5245	17.231
	1.90112	1.8429	P63000	P63000;P60763;P15153;J3QLK0;J3KSC4;B1AH78;B1AH77;B1AH80	RAC1_HUMAN	RAC1	Ras-related C3 botulinum toxin substrate 1	18.5183	18.7005	18.562	21.4088	19.6888	22.0541	20.8483	18.1075	18.2255	18.361	18.048	18.9448
	0.286817	0.143305	P63010	P63010;Q10567;A0A087WU93;A0A087X253;A0A087WYD1;C9J1E7;A0A087WZQ6	AP2B1_HUMAN	AP2B1	AP-2 complex subunit beta	19.3766	18.8379	18.834	19.6507	19.1414	20.1424	19.3689	19.2545	19.1138	19.1534	19.197	19.0201
+	2.46156	3.12224	P63027;Q15836	P63027;Q15836;J3QRU4;L7N2F9;K7ENK9;K7EKX0;F8WCA0	VAMP2_HUMAN;VAMP3_HUMAN	VAMP2;VAMP3	Vesicle-associated membrane protein 2	14.5698	15.6894	15.5701	19.1533	16.9258	19.7109	19.0483	14.131	13.7951	14.261	14.5688	16.0386
+	2.25802	2.07303	P63092;Q5JWF2	P63092;Q5JWF2;A0A0A0MR13;A0A590UJY2;B0AZR9;A0A590UJF0;A0A590UJ58;A0A590UJB0	GNAS1_HUMAN;GNAS2_HUMAN	GNAS	Guanine nucleotide-binding protein G(s) subunit alpha isoforms short	16.9027	17.6258	17.5306	20.0258	18.2163	20.5904	19.9292	16.6129	16.3452	16.8645	16.9076	17.8472
+	2.96987	2.40149	P63096	P63096;A0A3B3ITM0	GNAI1_HUMAN	GNAI1	Guanine nucleotide-binding protein G(i) subunit alpha-1	13.7246	15.7438	13.9953	16.6621	14.4853	17.0412	16.2923	12.6197	13.6286	13.1112	13.6226	13.1042
	2.37897	-0.900758	P63098	P63098;D3YTA9;H7BYZ3;F6U1T9	CANB1_HUMAN	PPP3R1	Calcineurin subunit B type 1	20.2133	19.6518	19.5831	18.597	19.6998	18.5912	19.5267	19.9566	20.41	19.942	19.9462	20.586
+	3.35977	-0.784574	P63104	P63104;H0YB80;B7Z2E6;E7EX29;B0AZS6	1433Z_HUMAN	YWHAZ	14-3-3 protein zeta/delta	21.4881	20.7206	20.752	19.9528	20.7966	20.5179	20.7476	21.27	21.5508	21.0345	21.4551	21.3964
	1.75257	-0.676544	P63151	P63151;A0A590UJY3	2ABA_HUMAN	PPP2R2A	Serine/threonine-protein phosphatase 2A 55 kDa regulatory subunit B alpha isoform	19.8842	19.708	19.6619	18.5546	19.7291	18.5511	19.0122	19.9459	19.965	19.8005	20.0167	19.6639
	2.03588	0.675135	P63167	P63167;F8VXL2;F8VRV5	DYL1_HUMAN	DYNLL1	Dynein light chain 1, cytoplasmic	18.088	19.1789	19.4187	18.9954	19.1768	18.4872	18.9195	18.5839	18.3665	18.9126	17.7412	18.4333
	0.626158	-0.398614	P63172	P63172	DYLT1_HUMAN	DYNLT1	Dynein light chain Tctex-type 1	17.4229	17.8618	17.6074	16.2263	17.853	16.363	16.7763	17.3414	17.472	17.4156	17.8891	17.5385
	0.607161	0.224377	P63173	P63173;J3QL01;J3KT73	RL38_HUMAN	RPL38	60S ribosomal protein L38	21.5279	21.9028	21.8023	21.3515	21.8375	21.1302	21.5541	21.682	21.3107	20.9333	21.7122	21.0661
	1.67359	-0.6432	P63208	P63208;E5RJR5;F8W8N3;E5RGM3;E7ERH2	SKP1_HUMAN	SKP1	S-phase kinase-associated protein 1	21.8396	21.3603	21.4116	20.331	21.3625	20.4051	21.373	21.4262	21.9422	21.4536	21.507	21.934
	1.11731	1.76947	P63218	P63218	GBG5_HUMAN	GNG5	Guanine nucleotide-binding protein G(I)/G(S)/G(O) subunit gamma-5	15.7769	13.617	15.396	18.535	16.6169	18.5307	18.2538	15.5299	13.3514	15.4034	15.2146	15.0564
	0.107883	-0.0665849	P63220	P63220;Q8WVC2;Q9BYK1	RS21_HUMAN	RPS21	40S ribosomal protein S21	19.9352	19.3545	19.4723	19.857	19.9074	20.362	20.3676	20.0743	19.9323	19.8008	19.4139	20.5638
	2.33188	-0.481212	P63241	Q9GZV4;Q6IS14;P63241;F8WCJ1;C9J4W5;C9J7B5;I3L397;I3L504	IF5A1_HUMAN	EIF5A	Eukaryotic translation initiation factor 5A-1	19.5265	18.9786	18.9253	18.4725	19.0456	18.8079	18.7288	19.3025	19.5586	18.8899	19.399	19.1695
	2.97802	-0.41329	P63244	P63244;H0Y9P0;H0YAM7;D6REE5;D6RAC2;H0YAF8;H0Y8R5;J3KPE3;D6RF23;H0Y8W2	RACK1_HUMAN	RACK1	Receptor of activated protein C kinase 1	20.163	19.5326	19.5231	19.8292	19.7302	20.0142	19.6621	20.0319	20.186	20.0139	20.0516	20.3247
	0.720939	0.518344	P63267	P62736;P68032;P68133;P63267;F6QUT6;B8ZZJ2;C9JFL5;A6NL76;F6UVQ4;F8WB63	ACTH_HUMAN	ACTG2	Actin, gamma-enteric smooth muscle	18.9305	18.5709	18.2125	19.7135	18.833	19.06	20.3133	18.7559	18.8242	18.5369	17.6851	18.8604
	0.68331	0.258903	P63279	P63279;H3BQQ9;H3BPC4;B0QYN7	UBC9_HUMAN	UBE2I	SUMO-conjugating enzyme UBC9	19.0135	19.3521	19.4726	18.9479	19.6686	18.8226	19.7098	18.8211	18.9764	18.8325	19.1761	19.6006
	1.15739	-0.357303	P67775	P67775;E5RI56	PP2AA_HUMAN	PPP2CA	Serine/threonine-protein phosphatase 2A catalytic subunit alpha isoform	18.7217	18.5572	18.7673	17.8425	18.7624	17.9253	18.3294	18.8083	18.7675	18.851	18.4445	18.7351
	0.494885	0.276335	P67809	P67809;Q9Y2T7;P16989;A0A0D9SEI8;H0Y449	YBOX1_HUMAN	YBX1	Y-box-binding protein 1	20.8042	20.5088	20.1788	21.328	20.7746	21.5571	21.3028	20.7824	20.3276	20.5868	21.2304	20.2608
	1.28396	1.75483	P67812	P67812;H0YNX5;H0YNG3;H0YNA5	SC11A_HUMAN	SEC11A	Signal peptidase complex catalytic subunit SEC11A	17.9796	18.1464	17.6678	21.3845	19.341	21.9522	21.1258	17.679	18.2451	18.1162	17.4925	19.5762
	2.32036	1.08585	P67870	P67870;A0A0G2JM12;Q5SRQ6;N0E472;Q5SRQ3	CSK2B_HUMAN	CSNK2B	Casein kinase II subunit beta	18.6399	19.2737	19.2238	20.4433	19.8998	20.7053	20.822	19.1723	18.7839	19.0306	19.1329	19.0931
	0.0972038	0.0787468	P67936	P67936;A0A5F9UN72;K7EPB9;K7ENT6;A0A2R8YE05	TPM4_HUMAN	TPM4	Tropomyosin alpha-4 chain	22.8502	21.6874	21.6955	22.0496	21.723	21.6533	23.0514	21.6769	21.8981	21.4941	21.5491	21.9194
	2.84323	-0.622171	P68036	P68036;A0A1B0GUS4	UB2L3_HUMAN	UBE2L3	Ubiquitin-conjugating enzyme E2 L3	19.0894	18.5592	18.2271	18.0836	18.5884	18.0502	18.159	18.9825	19.0394	18.5438	19.1375	18.6079
	1.03891	0.208183	P68104;Q5VTE0	P68104;Q5VTE0;A6PW80;A0A087WV01;A0A087WVQ9;Q5JR01	EF1A1_HUMAN;EF1A3_HUMAN	EEF1A1;EEF1A1P5	Elongation factor 1-alpha 1	23.1592	23.4543	23.6218	23.105	23.6584	23.2935	23.3981	23.2836	23.2411	23.1865	22.9328	23.4788
	0.12167	0.0820532	P68133	P62736;P68032;P68133;A6NL76	ACTS_HUMAN	ACTA1	Actin, alpha skeletal muscle	23.2177	22.2753	22.4261	22.8983	22.4694	22.8151	23.6218	22.5228	22.6755	22.3328	22.2195	23.0452
+	3.49732	0.977114	P68366	P68363;P68366	TBA4A_HUMAN	TUBA4A	Tubulin alpha-4A chain	22.1037	22.9395	23.0862	22.4649	23.1526	22.4347	22.4417	21.7643	21.6932	21.8261	21.2793	21.9903
	2.08437	0.771556	P68400	P68400;Q8NEV1;A0A2R8YDP2;A0A2R8YEW1;A0A2R8YF43;A0A2R8Y4H0;A0A2R8Y797;A0A2R8YFU2;E7EU96;V9GY80;A0A2R8Y3W6;A0A2R8YDY7;A0A2R8Y4D6;V9GYA2;A0A2R8YEL7;A0A2R8YCK2;A0A2R8Y7T1;A0A2R8Y5A0;A0A2R8YF47;A0A2R8YD58	CSK21_HUMAN	CSNK2A1	Casein kinase II subunit alpha	18.4213	18.8075	18.7633	19.8072	19.2131	19.7564	20.0425	18.5556	18.6006	18.4979	18.8186	18.8667
[truncated: 3,292 more rows]

## Sheet: HRP_iBody1_triplicate
Significant	-Log(P-value)	Difference	Protein.Group	Protein.Ids	Protein.Names	Genes	First.Protein.Description	E1	E4	E5	E7_NC	E9_NC	E11_NC
[truncated: 5,279 more rows]

## Sheet: Ir_iBody2_hexaplicate
Significant	-Log(P-value)	Difference	Genes	E1	E2	E3	E4	E5	E6	E7_NC	E8_NC	E9_NC	E10_NC	E11_NC	E12_NC
	0.478655	-0.584084	A2ML1	18.0827	16.6891	15.0775	15.0917	15.1575	15.0965	16.1772	16.4235	16.6248	16.7367	17.3031	15.4344
[truncated: 4,358 more rows]

## Sheet: Ir_iBody2_triplicate
Significant	-Log(P-value)	¨Difference	Genes	E1	E2	E3	E7_NC	E8_NC	E9_NC
[truncated: 4,080 more rows]

[truncated: 2 more sheets: RFT_iBody3_hexaplicate, RFT_iBody3_triplicate]
